# Supplementary material for: Gene expression variability in human and chimpanzee populations share common determinants
Source: eLife. 2020 Oct 21;9:e59929. doi: 10.7554/eLife.59929 (PMC7644215; doi:10.7554/eLife.59929)
Supplement: Figure 1—figure supplement 1—source data 1. [file elife-59929-fig1-figsupp1-data1.txt]

Ensembl_geneID	HGNC.symbol	logFC	t	P.Value	adj.P.Val
ENSG00000186891	TNFRSF18	2.63591252849536	7.24327586993903	2.36496619679402e-10	1.37100673091659e-9
ENSG00000186827	TNFRSF4	0.947116532917981	3.95903794083012	1.61679937012481e-4	3.74751495073622e-4
ENSG00000078808	SDF4	-0.253555367124326	-3.50964877196933	7.38538645850574e-4	0.00153016367284666
ENSG00000176022	B3GALT6	0.189460503339727	2.3938152446692	0.0190050496396084	0.0301673158543158
ENSG00000184163	C1QTNF12	0.656807483068813	2.77965762905068	0.00677477837757304	0.0118072950781836
ENSG00000160087	UBE2J2	-0.130280447974332	-1.93886521976438	0.0560293532782659	0.0807149585192694
ENSG00000162572	SCNN1D	-4.74034778733969	-17.6376556927078	2.35681749607186e-29	2.08268240837087e-27
ENSG00000131584	ACAP3	-0.440444537277423	-2.97695634211406	0.00384640134597748	0.00701777545220993
ENSG00000169972	PUSL1	-0.193518151107008	-1.77608251923054	0.0795058838272595	0.110585381750828
ENSG00000127054	INTS11	0.281996966198845	2.97728245114664	0.00384272382274204	0.00701297097650423
ENSG00000240731	NA	-1.38931516791276	-6.62612101995382	3.62102322980586e-9	1.75270573054963e-8
ENSG00000224051	CPTP	-0.0815948536157389	-0.806735870498607	0.422200693508239	0.485780342230826
ENSG00000169962	TAS1R3	1.37109570130668	7.06378881851646	5.25680663723057e-10	2.89620290202137e-9
ENSG00000107404	DVL1	0.0342879305920514	0.376674283840298	0.707408792565603	0.754458884741416
ENSG00000162576	MXRA8	-0.0661290743816147	-0.341682869197941	0.733481771770945	0.778023311591372
ENSG00000175756	AURKAIP1	0.400377492454065	4.31264804745495	4.54875351602445e-5	1.15564322351504e-4
ENSG00000221978	CCNL2	-0.751758431989306	-3.25434248117811	0.0016641424387581	0.00323390642902181
ENSG00000242485	MRPL20	-0.172636252982926	-2.81267729073699	0.00617339024299523	0.0108350944392933
ENSG00000235098	ANKRD65	-1.96801207329324	-9.60430945120371	5.50802275917548e-15	6.07919159418611e-14
ENSG00000179403	VWA1	0.0988980661417735	0.594896425682444	0.553584735233672	0.611643511035509
ENSG00000197785	ATAD3A	-0.481298674775585	-4.84982329914786	5.94906013543656e-6	1.74166904401011e-5
ENSG00000205090	TMEM240	-0.029788966636078	-0.217135588071573	0.828653210105047	0.858236557801757
ENSG00000272106	NA	-0.570546213047066	-4.15999780051217	7.92259406510731e-5	1.93448979244722e-4
ENSG00000197530	MIB2	0.549580882521838	4.98605388797877	3.48653491695589e-6	1.06000762798894e-5
ENSG00000189339	SLC35E2B	-2.2112124185351	-11.6707496448887	5.60260293273888e-19	1.10181790033014e-17
ENSG00000008130	NADK	-0.102490405133212	-0.873275088525909	0.385116139400966	0.448217657432958
ENSG00000078369	GNB1	0.0234007387468385	0.341971405708293	0.733265440456363	0.777856689007255
ENSG00000187730	GABRD	-2.48221124953831	-7.35161447700643	1.45777534308546e-10	8.68715102410111e-10
ENSG00000067606	PRKCZ	-1.3113087168284	-6.79035325573679	1.76104054803821e-9	8.91605602760995e-9
ENSG00000182873	PRKCZ-AS1	0.0819252334189265	0.53871970953307	0.591570043273753	0.648227183982138
ENSG00000162585	FAAP20	0.243132754628552	2.5864223380233202	0.0115023795215071	0.0191178055000022
ENSG00000157933	SKI	-0.596662011247558	-6.16165722004318	2.70979209349924e-8	1.14028594611158e-7
ENSG00000157916	RER1	-0.136854102560923	-2.45870986453342	0.0160933036693797	0.0259689157721178
ENSG00000157911	PEX10	-0.377188873387406	-3.64229235795419	4.77110260564859e-4	0.00102277517302718
ENSG00000157873	TNFRSF14	-0.944757606005846	-5.12143563489687	2.03644517427618e-6	6.42705159325132e-6
ENSG00000157870	PRXL2B	-0.210519124158994	-1.7604577082078	0.0821363331008628	0.113902046893536
ENSG00000177133	PRDM16-DT	0.18033110808459	0.824509867724017	0.412091402721185	0.475819798964237
ENSG00000142611	PRDM16	-0.780307569484246	-4.60431516539161	1.53017153263747e-5	4.19539988291213e-5
ENSG00000162591	MEGF6	-0.902960894676463	-4.97482832813343	3.64442277744554e-6	1.1047593488298e-5
ENSG00000158109	TPRG1L	0.266505278096859	4.60834397108025	1.5069295602643e-5	4.13589657815081e-5
ENSG00000116213	WRAP73	-0.148504429893922	-2.00931337344051	0.0478621116468628	0.0700080456975565
ENSG00000227372	TP73-AS1	-1.52543828475877	-13.6928507581505	1.04213310810753e-22	3.58003373608706e-21
ENSG00000235169	SMIM1	-2.55786296475771	-12.6665270560455	7.68709766461117e-21	1.97761119234468e-19
ENSG00000130764	LRRC47	-0.0473308787579416	-0.941197246407239	0.349425533889796	0.411925905845862
ENSG00000116198	CEP104	0.395716549902119	6.4207173835616	8.86332292876435e-9	4.04481514939548e-8
ENSG00000169598	DFFB	-0.784670388775431	-5.73871406795781	1.6266531425606e-7	6.065853695412e-7
ENSG00000198912	C1orf174	-0.7963230876546	-9.98296229095169	9.99168225922591e-16	1.23808372791441e-14
ENSG00000131697	NPHP4	-0.764459068832821	-6.48024664377373	6.84327755975759e-9	3.17904907444609e-8
ENSG00000069424	KCNAB2	0.30917649192277	1.88820623596563	0.0626083935462114	0.0892355626180721
ENSG00000116251	RPL22	1.20905841380208	14.8797699987998	8.47770041372875e-25	3.87321333187771e-23
ENSG00000226944	NA	4.19975844616511	13.3565133275849	4.20680847994607e-22	1.30800582182027e-20
ENSG00000158286	RNF207	-0.359770445634441	-1.76782000876599	0.0808880589157585	0.112321762364982
ENSG00000116237	ICMT	-0.511282314313353	-5.98683307044247	5.71393689309599e-8	2.28149822675581e-7
ENSG00000158292	GPR153	-2.00163427812776	-7.92235714864892	1.12055390845468e-11	7.87200841964605e-11
ENSG00000097021	ACOT7	-0.94361988372464	-6.75558555349549	2.05209583620112e-9	1.02734816518276e-8
ENSG00000215788	TNFRSF25	-1.00673723245886	-3.86800902887848	2.21857437243538e-4	5.01344060742801e-4
ENSG00000171680	PLEKHG5	-0.204996160649038	-1.54362742679345	0.126609027410653	0.167581046135189
ENSG00000162408	NOL9	-0.386028464433372	-4.84547657343538	6.05065617040166e-6	1.77025514443117e-5
ENSG00000204859	ZBTB48	0.0897207806565632	0.753567096394671	0.453312228137919	0.516281596024506
ENSG00000162413	KLHL21	-0.413444827890653	-3.88957364145659	2.05914965669587e-4	4.67520253359346e-4
ENSG00000116273	PHF13	0.0312565562439011	0.36312787194694	0.717463144971764	0.763747421402816
ENSG00000041988	THAP3	0.927748420694802	11.6037049933447	7.50665966659175e-19	1.45918165906889e-17
ENSG00000007923	DNAJC11	-0.338747415324316	-2.93992616747239	0.00428581805906263	0.0077479284211748704
ENSG00000171735	CAMTA1	0.354721184037586	4.87601088982095	5.37125583266112e-6	1.58181776681219e-5
ENSG00000049245	VAMP3	0.86335442789859	15.0955172441567	3.60383326559792e-25	1.72881030083969e-23
ENSG00000049246	PER3	0.282200570993874	1.66367473289822	0.100074039734017	0.135887030095766
ENSG00000116288	PARK7	-1.79908878007833	-25.6603287967139	1.85048091230007e-40	4.68974709698387e-38
ENSG00000116285	ERRFI1	-0.374604387174658	-2.09555301728214	0.039270932259775	0.0586096846792554
ENSG00000142599	RERE	-1.03052155426399	-6.54040670583138	5.26570423773313e-9	2.49572827527281e-8
ENSG00000074800	ENO1	-0.422561380178645	-3.4301946153643	9.5489168472293e-4	0.00193630813846594
ENSG00000142583	SLC2A5	2.95585190167896	13.1042804068755	1.20882970910184e-21	3.44734621075499e-20
ENSG00000180758	GPR157	0.0557488633063326	0.252858420639457	0.801023543315232	0.834705060807618
ENSG00000228526	MIR34AHG	-1.12406318693435	-5.3721890665316	7.39891517096004e-7	2.495786754805e-6
ENSG00000049239	H6PD	-1.13913868221685	-10.9611176996105	1.2669993673921e-17	2.07540676863546e-16
ENSG00000171621	SPSB1	-0.84748378112133	-4.53021755785297	2.02518875472611e-5	5.45136981031686e-5
ENSG00000171612	SLC25A33	0.533118728077615	4.44463792728956	2.79114098596812e-5	7.33841339846265e-5
ENSG00000188807	TMEM201	-0.174392841375373	-2.27060408336906	0.0258486853575138	0.0399263502440347
ENSG00000171608	PIK3CD	-0.0821575434770997	-0.54873133530209	0.584711763677547	0.641339899535915
ENSG00000171603	CLSTN1	-0.721067864875261	-9.92497014682572	1.29709924472528e-15	1.58387609592272e-14
ENSG00000178585	CTNNBIP1	-0.0440865578227205	-0.405080967295472	0.686494718274732	0.735033643353225
ENSG00000162441	LZIC	-0.0043816222440789	-0.0544326198708875	0.956725636255528	0.965998075593346
ENSG00000173614	NMNAT1	0.197307844204258	1.97459421827803	0.0517502269102628	0.0751388009792076
ENSG00000162444	RBP7	-0.0818059732200052	-0.403034278803723	0.687993655054908	0.736403759239582
ENSG00000130939	UBE4B	-0.450418323061226	-4.93014933649742	4.34495891636559e-6	1.29865349721012e-5
ENSG00000054523	KIF1B	0.0496651187332615	0.595858882425809	0.552944691235284	0.611187713353549
ENSG00000142657	PGD	-0.497739932458117	-6.35994507652752	1.15338719281297e-8	5.16582086490958e-8
ENSG00000160049	DFFA	-0.198353434451097	-3.51178631480635	7.33414682348916e-4	0.00152048557081504
ENSG00000142655	PEX14	-0.220972418568113	-3.13969324741291	0.00236649581506685	0.00447827159593942
ENSG00000130940	CASZ1	-0.207985625809808	-1.81290757350472	0.0735815224524058	0.103224029130223
ENSG00000272078	NA	-1.11578174779625	-4.39141032905989	3.40195226461252e-5	8.84191618000685e-5
ENSG00000171824	EXOSC10	0.0326343975885122	0.262657330967459	0.793487141264036	0.827750798497867
ENSG00000198793	MTOR	-0.321691312742764	-3.48639588393712	7.96511044226893e-4	0.00164091048252387
ENSG00000171819	ANGPTL7	2.21353559206965	6.38966925853549	1.01407527294572e-8	4.57850724914519e-8
ENSG00000120942	UBIAD1	-0.296012387734207	-4.14098274777462	8.48298505755519e-5	2.0638191503909e-4
ENSG00000204624	DISP3	-2.36999592108714	-7.71695435072341	2.82900028687342e-11	1.85996729580439e-10
ENSG00000116661	FBXO2	1.58133663038656	9.31778705985496	2.01258963297088e-14	2.07627526498194e-13
ENSG00000132879	FBXO44	1.16569102842229	11.0101990476667	1.0196496518331e-17	1.69714177489742e-16
ENSG00000116663	FBXO6	0.889426319405946	10.4642149244992	1.15505202189051e-16	1.66109836809779e-15
ENSG00000116670	MAD2L2	0.471058980835334	4.95824778800323	3.89047318105825e-6	1.17299294653141e-5
ENSG00000177674	AGTRAP	-0.230524457488176	-1.75423816539758	0.0832032153406154	0.115226888179724
ENSG00000177000	MTHFR	-0.564696495556434	-4.88253014043035	5.23614816993091e-6	1.5450778167511398e-05
ENSG00000011021	CLCN6	-0.902725461577661	-10.0118734045152	8.77340455752792e-16	1.10134925249266e-14
ENSG00000242349	NA	-1.4525203837137	-2.62527335980402	0.0103621257868988	0.0174176040007039
ENSG00000175206	NPPA	-0.211496181272001	-0.310219577658549	0.757197375406935	0.798326149644109
ENSG00000120937	NPPB	1.45652065169096	1.92153243835422	0.0582111185250885	0.0835383467166897
ENSG00000083444	PLOD1	-0.325616277267977	-1.98164251470643	0.05093981397835	0.0740742212143766
ENSG00000116688	MFN2	-0.188291131705439	-2.10193943375731	0.0386913940148683	0.0578282857914444
ENSG00000116691	MIIP	-0.277655246798833	-2.39245946629143	0.0190705929372923	0.030257052248253
ENSG00000028137	TNFRSF1B	0.310841708075953	2.31657744709226	0.0230753604695008	0.0359777413611532
ENSG00000048707	VPS13D	-1.15043491534892	-9.98726600165108	9.8001134183475e-16	1.21987921464912e-14
ENSG00000162496	DHRS3	0.700771609155245	7.17564594801089	3.19686257357558e-10	1.82104572045238e-9
ENSG00000162494	LRRC38	-3.36479758786138	-7.05823913149806	5.38792333448254e-10	2.96479255341129e-9
ENSG00000162493	PDPN	-3.31757803215305	-15.1341790969136	3.09358333896344e-25	1.49471264060996e-23
ENSG00000116731	PRDM2	-0.697680136739514	-11.2277076837731	3.90445343639487e-18	6.90969941471093e-17
ENSG00000189337	KAZN	-0.912059934568981	-5.07387721628648	2.46166176040654e-6	7.66814489002333e-6
ENSG00000171729	TMEM51	0.0672234754692413	0.641201023091453	0.523217263177518	0.582692503026318
ENSG00000142634	EFHD2	-0.451825832969395	-3.41148857199944	0.00101389426926	0.00204422513129695
ENSG00000132906	CASP9	-1.042794040619	-9.00771040369573	8.20223638645815e-14	7.764090143968e-13
ENSG00000116138	DNAJC16	-0.247301736966499	-3.94331888474914	1.70811789488155e-4	3.93946421086005e-4
ENSG00000197312	DDI2	0.327974177403673	4.50335310848969	2.24051008667863e-5	5.97944197978687e-5
ENSG00000116786	PLEKHM2	0.240579208470911	3.31406955879686	0.00138087043263228	0.00272361991940041
ENSG00000162461	SLC25A34	0.018548835350344	0.0722596584207907	0.942574876200504	0.954513399964202
ENSG00000162458	FBLIM1	0.179535062029314	1.5193682962779	0.132595991930053	0.174816388261137
ENSG00000233954	UQCRHL	-4.8419610623549	-23.6150266921833	6.75802145963264e-38	1.26074644785813e-35
ENSG00000179743	NA	-0.905951890995516	-7.62266739331489	4.32365586879285e-11	2.76549264902979e-10
ENSG00000065526	SPEN	-0.3741642952669	-3.18095261783448	0.00208679189257854	0.00399227869265275
ENSG00000116809	ZBTB17	0.0185069913603244	0.224194658012635	0.823175069091738	0.853550063921586
ENSG00000183888	SRARP	0.377578226292071	0.780781313120389	0.437225916660266	0.500623860930925
ENSG00000173641	HSPB7	-0.271505801979528	-2.94112347538807	0.00427091315233763	0.00772202254168785
ENSG00000184908	CLCNKB	-2.17657086615668	-8.57805745875688	5.75732743904889e-13	4.86367434976759e-12
ENSG00000142627	EPHA2	-0.508266574785149	-3.73641289783391	3.47857084865731e-4	7.6172421974511e-4
ENSG00000142632	ARHGEF19	0.101381883043166	0.655173801851524	0.514227658988931	0.574156767709004
ENSG00000132881	CPLANE2	2.03836955811257	16.7156423673742	7.06563546670804e-28	4.86695464558063e-26
ENSG00000037637	FBXO42	-0.046901743740241	-0.69952080498793	0.486247273817643	0.548247576758045
ENSG00000055070	SZRD1	0.0443916024646249	0.735653698561458	0.464084018269116	0.526662431006317
ENSG00000157191	NECAP2	0.184721107559549	1.70294481655001	0.0924447786187284	0.126783568144452
ENSG00000080947	CROCCP3	0.158754478669673	0.692119046884296	0.490858309553804	0.552437899506211
ENSG00000215908	CROCCP2	-6.54784237607465	-34.0079877981154	1.8519870250004e-49	1.13072225999115e-46
ENSG00000058453	CROCC	-0.446584151861014	-3.23364145519097	0.00177443123095534	0.00343580226238894
ENSG00000117122	MFAP2	0.0710602713886882	0.282638020524638	0.778181312057504	0.815330061119843
ENSG00000159363	ATP13A2	0.099388539939675	0.971517821337715	0.334206694114944	0.396280395069908
ENSG00000117118	SDHB	0.222208035485583	2.05068233177986	0.043558358737875	0.0642658034454237
ENSG00000117115	PADI2	-0.915930405582614	-4.6869300785819	1.11647766249902e-5	3.12297541913512e-5
ENSG00000159339	PADI4	-0.859082840071612	-2.52054239791829	0.0136974644763563	0.0224016002491682
ENSG00000074964	ARHGEF10L	-0.104690468477124	-1.30573603586773	0.195369327696649	0.246704974111252
ENSG00000159423	ALDH4A1	-0.671921491431914	-3.56406311879942	6.1808868682825e-4	0.00129944705610848
ENSG00000169991	IFFO2	-0.183842193688091	-1.58097143657867	0.117814147212735	0.157304137709887
ENSG00000127481	UBR4	-0.411165200631567	-3.58168787267824	5.83243783214966e-4	0.00123197523134823
ENSG00000127463	EMC1	-0.497954578266547	-9.04865455766859	6.81261313679094e-14	6.51295513547159e-13
ENSG00000053372	MRTO4	0.515546706826195	5.32586561134716	8.93447241762832e-7	2.97786187378619e-6
ENSG00000162482	AKR7A3	7.07059090244608	14.1588917301143	1.54256954573544e-23	5.85304919161536e-22
ENSG00000053371	AKR7A2	0.284438378162575	3.97747636465124	1.51564260238566e-4	3.53562199292189e-4
ENSG00000040487	SLC66A1	0.249713303213976	2.45632152961699	0.0161929510165228	0.0261108905226813
ENSG00000077549	CAPZB	-0.596000031000387	-10.8255745557003	2.31063808967732e-17	3.66428463052488e-16
ENSG00000173436	MICOS10	-0.0965048538400755	-1.1768969887587999	0.2427120480172	0.298927950574641
ENSG00000158747	NBL1	0.132929804359375	0.798013449571854	0.427215434394637	0.490541777636242
ENSG00000162542	TMCO4	-0.532381393588502	-6.80662350141203	1.63928949829239e-9	8.33103917558205e-9
ENSG00000169914	OTUD3	-0.0350613203065349	-0.266032044337493	0.790896130670727	0.825753348400249
ENSG00000188257	PLA2G2A	-1.50585614037823	-3.10913149369194	0.00259581217189283	0.00487786081321552
ENSG00000127472	PLA2G5	-1.71900346220569	-14.0998638542465	1.96190485013719e-23	7.32008498528964e-22
ENSG00000162543	UBXN10	-0.660797253143771	-2.78703787047238	0.00663588591101889	0.0115817592979217
ENSG00000162545	CAMK2N1	-0.564975649524776	-3.81064534441557	2.70214738375793e-4	6.03512531736556e-4
ENSG00000090432	MUL1	-0.385717653732558	-5.38219101310345	7.10306616519607e-7	2.40081491522178e-6
ENSG00000183114	FAM43B	-1.45196316784027	-6.90998389456839	1.03897890126424e-9	5.45352270487743e-9
ENSG00000158825	CDA	-0.663534744113971	-3.44619321204586	9.07014113341379e-4	0.00184871222616106
ENSG00000158828	PINK1	0.112313270692663	0.881109671183426	0.380887099815995	0.444065230859166
ENSG00000117242	PINK1-AS	0.0811390826599485	0.980082468292184	0.329987878951866	0.391831434766749
ENSG00000244038	DDOST	0.258372736688613	3.67667062355443	4.25346621990867e-4	9.18677573015168e-4
ENSG00000117245	KIF17	0.139900430738916	0.884164084090416	0.379246255161311	0.442344190632749
ENSG00000189410	SH2D5	0.269036546485957	0.69381661941385	0.489798670312679	0.551418635457204
ENSG00000127483	HP1BP3	-0.456666262546973	-7.92127295278047	1.12605224571993e-11	7.90649961553061e-11
ENSG00000075151	EIF4G3	-0.258358482482229	-3.80863755543492	2.72077545261208e-4	6.0693265111971e-4
ENSG00000117298	ECE1	-0.705441165834412	-6.55481095477943	4.9449948900046e-9	2.35119190663865e-8
ENSG00000142794	NBPF3	2.51756412216787	12.5113702847879	1.48883397489878e-20	3.65594478077521e-19
ENSG00000162551	ALPL	-1.71794086957423	-12.0471327169908	1.09357484035357e-19	2.38456124279694e-18
ENSG00000076864	RAP1GAP	-0.0225588033652129	-0.132761224571233	0.894714212567453	0.913901239787531
ENSG00000090686	USP48	-0.242439162702597	-4.42293699984477	3.02613355058971e-5	7.91876599484141e-5
ENSG00000187942	LDLRAD2	-0.701209629945244	-4.38335848424839	3.50494963438615e-5	9.07974609239628e-5
ENSG00000142798	HSPG2	-0.713941174933893	-5.06585002552297	2.54152763723278e-6	7.88766155806626e-6
ENSG00000218510	LINC00339	-1.27867314571052	-8.66985747224527	3.79666221976738e-13	3.26902352153304e-12
ENSG00000070831	CDC42	-0.297285022590535	-4.36914172103865	3.69421713101376e-5	9.52778888321368e-5
ENSG00000184677	ZBTB40	-0.196643343036198	-1.86171113766114	0.066301067063824	0.0939107806391737
ENSG00000173372	C1QA	-0.10530566681174	-0.39998689440757	0.690227787484474	0.738500847657437
ENSG00000159189	C1QC	-0.874106694412052	-3.34531138582958	0.00125139456473993	0.00248870769819171
ENSG00000173369	C1QB	-1.03836100270775	-3.79768150407824	2.82460378695128e-4	6.27939061011745e-4
ENSG00000133216	EPHB2	-0.762465275646447	-3.73920678742928	3.44584420401077e-4	7.55666601604453e-4
ENSG00000004487	KDM1A	-0.40951273234924	-9.85675553044018	1.76354938757623e-15	2.10186294356024e-14
ENSG00000169641	LUZP1	-0.68025363604865	-4.70733844541461	1.03239858817343e-5	2.90229757981278e-5
ENSG00000125944	HNRNPR	0.121435127102122	1.72454233242694	0.0884559166021706	0.121710701884896
ENSG00000125945	ZNF436	0.475788984696403	4.94274218142465	4.13520264157329e-6	1.23954567912547e-5
ENSG00000249087	ZNF436-AS1	1.14869894538908	4.70297162852962	1.04985461102796e-5	2.94890153394555e-5
ENSG00000204219	TCEA3	-0.330304481655694	-2.52535266905841	0.0135252650773792	0.0221496416141621
ENSG00000088280	ASAP3	-0.437300579172723	-4.75876997178008	8.46904435406987e-6	2.41828664464002e-5
ENSG00000117318	ID3	-0.132894090631046	-0.79740033144083	0.427569256629482	0.490864124363008
ENSG00000142676	RPL11	0.133195079208644	0.963239315096478	0.338318086971358	0.400483700026375
ENSG00000011007	ELOA	-0.0951685496373518	-2.17719255869964	0.032401142842474	0.0491265549904177
ENSG00000057757	PITHD1	0.101832739511899	1.91199765428582	0.0594416766494893	0.0851466994514173
ENSG00000011009	LYPLA2	0.463238869260564	6.07744521999642	3.88491336684953e-8	1.5962727544669e-7
ENSG00000117308	GALE	0.390359670277831	3.74904427360374	3.33293098670534e-4	7.32939243834743e-4
ENSG00000117305	HMGCL	0.81194532465889	8.15460267825746	3.92197031903808e-12	2.95125520029801e-11
ENSG00000179163	FUCA1	0.118550144846596	0.896436842455788	0.37269803535947	0.435766017666121
ENSG00000188529	SRSF10	0.205884155882801	2.28823732399237	0.024752019482744	0.038338229438678303
ENSG00000142661	MYOM3	-0.18071104549924	-1.37247265520551	0.173736260691892	0.222674184505104
ENSG00000185436	IFNLR1	0.13316719336215	0.855862346333317	0.394619577189077	0.457968736893355
ENSG00000001460	STPG1	-2.00349332452025	-15.2026977734505	2.3613456375997e-25	1.15336707651779e-23
ENSG00000001461	NIPAL3	0.538464826710078	4.91750347465012	4.56603477679388e-6	1.36109585268299e-5
ENSG00000117602	RCAN3	0.506694879002257	5.49111830906479	4.5454243362499e-7	1.58705847893186e-6
ENSG00000184454	NCMAP	1.76825395867417	4.91285580823105	4.6500128225551e-6	1.38278915259631e-5
ENSG00000133226	SRRM1	-0.850467950271589	-5.50753901362866	4.24828324156764e-7	1.49067242687399e-6
ENSG00000169504	CLIC4	-0.672796087579308	-5.58926694991595	3.03088453085022e-7	1.08359970770243e-6
ENSG00000020633	RUNX3	1.16773996238352	4.91681499625876	4.57838077454846e-6	1.36417059813077e-5
ENSG00000117614	SYF2	0.304968653305733	4.36149230388038	3.80010506932838e-5	9.79336363991152e-5
ENSG00000117616	RSRP1	-0.0621164035285933	-0.334226050572772	0.73907998246955	0.782603257747812
ENSG00000272432	NA	1.38724969220472	6.89305977269214	1.11964510846465e-9	5.85633687573876e-9
ENSG00000204178	MACO1	-0.0166301111864793	-0.288366636719062	0.773808845942958	0.811508464920816
ENSG00000157978	LDLRAP1	0.244537078773889	2.75634444551911	0.00723118486248674	0.0125409005904354
ENSG00000117643	MAN1C1	-0.264251500368207	-2.67083842115201	0.00915599723428008	0.0155793456867051
ENSG00000162430	SELENON	-0.95546074068065	-10.0080295757722	8.92637008991058e-16	1.11846084932536e-14
ENSG00000117640	MTFR1L	-0.10084264512592	-1.50915817647065	0.135181626312176	0.177876136816727
ENSG00000182749	PAQR7	-0.429486770090851	-4.01604414903885	1.32331622091503e-4	3.11893024729438e-4
ENSG00000117632	STMN1	0.744431969547597	4.47360288489548	2.5048636001188e-5	6.62700962710179e-5
ENSG00000158006	PAFAH2	0.180033401778632	1.92684372710404	0.0575350430574766	0.0826712343119412
ENSG00000158008	EXTL1	2.7781440810451	9.38156381453545	1.5079418150666798e-14	1.58797325934608e-13
ENSG00000158014	SLC30A2	-0.197100370228565	-0.681942974255778	0.49723653006988	0.55834150408783
ENSG00000158022	TRIM63	0.0570194415216463	0.419443671979746	0.676011483292542	0.726124449706951
ENSG00000175087	PDIK1L	0.190040060381537	1.6147376338507	0.11028875582791	0.148302990117178
ENSG00000142675	CNKSR1	-1.61299790144779	-7.52023397220146	6.849372953559e-11	4.25929525519465e-10
ENSG00000236155	ZPLD2P	-0.289520806068908	-1.15398436054426	0.251928234959228	0.309060192891803
ENSG00000130695	CEP85	-0.927276200816836	-3.96281471547969	1.59556608701684e-4	3.70533258658544e-4
ENSG00000142669	SH3BGRL3	-0.704933337910995	-4.4265037690146	2.98623660840192e-5	7.82746208855665e-5
ENSG00000158062	UBXN11	-1.56672504811325	-12.6614741244384	7.85403442028291e-21	2.00943600634743e-19
ENSG00000169442	CD52	1.48295020641501	5.98819439445399	5.6809940681893e-8	2.26901909972996e-7
ENSG00000176083	ZNF683	2.9571933315398	6.19117593377567	2.38746787181475e-8	1.01418306306818e-7
ENSG00000117682	DHDDS	-0.343329119500117	-3.80944837085305	2.71323807585634e-4	6.0568744947486e-4
ENSG00000198830	HMGN2	1.30198614599368	14.6854352344427	1.84129267592667e-24	7.97814297517648e-23
ENSG00000117676	RPS6KA1	1.77276708380478	16.129438669898	6.48828346244727e-27	4.05351737058566e-25
ENSG00000117713	ARID1A	-0.391804922533499	-5.89620254083277	8.38835485126769e-8	3.27345677984392e-7
ENSG00000060642	PIGV	-0.58150729900741	-6.00361122910648	5.32075286464095e-8	2.13529586130437e-7
ENSG00000204160	ZDHHC18	0.684703766160798	7.69298416437063	3.15131895991917e-11	2.05978181360751e-10
ENSG00000142751	GPN2	-0.0701089241485353	-0.982017796851488	0.329039452302273	0.390843466866301
ENSG00000198746	GPATCH3	-0.0935200901745237	-1.31170763365571	0.193355194164489	0.244621547331394
ENSG00000090273	NUDC	0.0383865101905663	0.349006552122459	0.727997529249436	0.773123245800002
ENSG00000131910	NR0B2	0.543703622136509	2.78150480922333	0.00673976784574674	0.0117478019340864
ENSG00000253368	TRNP1	0.339648436806924	3.28843880431771	0.00149638338196876	0.00293293763119866
ENSG00000158246	TENT5B	-1.59046379432125	-7.66067225547802	3.64444118266723e-11	2.36369550775404e-10
ENSG00000090020	SLC9A1	-0.253508238866823	-2.10216532472831	0.0386710317094511	0.0578053509365558
ENSG00000214973	CHCHD3P3	3.83023679363846	9.60780214575073	5.42180683586212e-15	5.99388554891358e-14
ENSG00000142784	WDTC1	-0.357790305255573	-5.1532491295096	1.79304740483518e-6	5.70851214547194e-6
ENSG00000186501	TMEM222	0.250821756464738	2.94910261413759	0.00417279993267999	0.00756091308454844
ENSG00000142765	SYTL1	0.5554932404462	2.39873852822746	0.01876872409785	0.029845093178918
ENSG00000142733	MAP3K6	-0.810647224630035	-3.79218390345839	2.878117874698e-4	6.39095375978568e-4
ENSG00000142748	FCN3	-1.79866527708754	-5.86181141657456	9.69883940361204e-8	3.74137883025034e-7
ENSG00000181773	GPR3	-1.8377152690355	-5.85038690962657	1.01773256617062e-7	3.91359399622208e-7
ENSG00000009780	FAM76A	-0.102948413910358	-1.26141382312205	0.210810508757441	0.264117783194659
ENSG00000117758	STX12	-0.106441782239602	-1.34307964074567	0.183028500986134	0.233137868681437
ENSG00000117751	PPP1R8	0.0968836610419173	1.81872853594706	0.0726795846549043	0.102052287380794
ENSG00000130775	THEMIS2	-0.30552592101474	-1.66521812394694	0.0997648236239818	0.135521957010247
ENSG00000117748	RPA2	0.307409872009632	4.095725831998	9.97438129998004e-5	2.39285389571945e-4
ENSG00000158156	XKR8	0.647007957766082	8.23547687379065	2.71965964036425e-12	2.10671674102495e-11
ENSG00000158161	EYA3	0.354518407915529	3.80934336774522	2.71421306460628e-4	6.05804418142099e-4
ENSG00000169403	PTAFR	-0.508125353564473	-2.45112669493393	0.0164116023126743	0.0264253946612133
ENSG00000126698	DNAJC8	0.365876046024031	6.11769369272225	3.27110750650668e-8	1.35567775462504e-7
ENSG00000130770	ATP5IF1	0.871492412759205	6.4771518663361	6.93603111953959e-9	3.21812677021264e-8
ENSG00000270605	NA	0.195709514029807	0.901117117050364	0.370219748003576	0.433170004806972
ENSG00000130766	SESN2	-0.0451728391116388	-0.237826668168108	0.812621080888132	0.844652014070241
ENSG00000130772	MED18	-0.557709561087184	-5.5902025157071	3.01915809536463e-7	1.07969466285777e-6
ENSG00000204138	PHACTR4	-0.303983715748222	-3.36758973607523	0.0011661367181269	0.00232915217812351
ENSG00000180198	RCC1	-0.626244857364953	-4.17729708017068	7.44386992209397e-5	1.82789873480011e-4
ENSG00000242125	SNHG3	-0.491490893889325	-2.65589639888997	0.00953667469689759	0.0161554564924617
ENSG00000180098	TRNAU1AP	-0.062478890781545	-0.840607295741625	0.40306307590403	0.46659857239877
ENSG00000197989	SNHG12	0.209818623390662	1.30096909150523	0.196988365145371	0.248422469311109
ENSG00000120656	TAF12	0.108352841172162	1.6724714199233	0.09832201862304	0.133778500217248
ENSG00000198492	YTHDF2	-0.146549966094258	-1.2877496584109	0.201530520527914	0.253484216849044
ENSG00000159023	EPB41	0.378888996611446	3.76935451506443	3.11086937385426e-4	6.87256536671224e-4
ENSG00000253304	TMEM200B	0.796923727007378	5.30654826759871	9.66350691452218e-7	3.20969893362666e-6
ENSG00000116350	SRSF4	-0.220887065322328	-2.54773265184823	0.0127494515335344	0.0209994645001146
ENSG00000116353	MECR	0.568357718889431	5.03518837602554	2.87057854999132e-6	8.8414609226057e-6
ENSG00000060656	PTPRU	0.0732250914855688	0.602789296563011	0.548346836061867	0.606904639253708
ENSG00000162511	LAPTM5	-0.12178158635076	-0.647708914543618	0.519020109311479	0.578728149587635
ENSG00000162512	SDC3	0.546073981758357	5.47926386145424	4.77253412637357e-7	1.66117331913578e-6
ENSG00000134644	PUM1	0.0317016433953414	0.567547807310337	0.571924810502644	0.628700716480195
ENSG00000060688	SNRNP40	-6.67309840625574e-4	-0.013170828963257	0.989524158046584	0.991813184902747
ENSG00000121766	ZCCHC17	0.184251186627467	1.71381429565074	0.0904192624829505	0.124221288091541
ENSG00000121769	FABP3	-1.26581990021643	-12.0796546469634	9.50266746028558e-20	2.0958921071684e-18
ENSG00000168528	SERINC2	0.596655140888913	3.34790962783085	0.00124115738673547	0.00246944541825372
ENSG00000142910	TINAGL1	0.453898796658872	3.89357747933123	2.03078213392739e-4	4.61469558837976e-4
ENSG00000162517	PEF1	0.327765989986059	4.36166170763294	3.79772861774563e-5	9.7891174042524e-5
ENSG00000084636	COL16A1	0.68883061123011	4.37236027978438	3.65052177232952e-5	9.42776551546436e-5
ENSG00000121753	ADGRB2	-0.578426757314485	-3.17812967988808	0.00210489870176085	0.00402405342471559
ENSG00000184007	PTP4A2	0.385964248944503	3.76101723235755	3.20026208471738e-4	7.05960261486679e-4
ENSG00000121774	KHDRBS1	0.276511417368024	4.53538956154108	1.9861037397984e-5	5.34830501863916e-5
ENSG00000121775	TMEM39B	-0.0702696961856564	-0.906338342991289	0.367467354330244	0.430361976054045
ENSG00000025800	KPNA6	-0.14649123578771	-2.17720423653792	0.0324002404275809	0.0491265549904177
ENSG00000084652	TXLNA	-0.149421824628904	-1.33558666463099	0.185456295283782	0.235827791181649
ENSG00000160050	CCDC28B	-0.351681065404624	-2.27529566292874	0.0255527989854995	0.0395102101960665
ENSG00000160051	IQCC	0.628564848381762	5.63850113593342	2.47073863489598e-7	8.94045294825508e-7
ENSG00000160055	TMEM234	-0.00944782121750709	-0.0780474874126613	0.937984355642826	0.951098216833089
ENSG00000084623	EIF3I	-0.0408670835984859	-0.687738813342922	0.493598276108782	0.55495204190953
ENSG00000220785	MTMR9LP	-1.44839031671033	-6.8645354447798	1.26990909585362e-9	6.58587605231888e-9
ENSG00000183615	FAM167B	-0.602107741768253	-2.37401851257484	0.0199822975022828	0.0315470404384889
ENSG00000182866	LCK	1.85920553612582	5.70510244561118	1.87203357569955e-7	6.9023208863015e-7
ENSG00000116478	HDAC1	-1.24269885695628	-16.8803666666086	3.81885824595105e-28	2.71401608251929e-26
ENSG00000175130	MARCKSL1	-0.618562844462804	-3.63218063629816	4.93440540586206e-4	0.00105422194069571
ENSG00000160058	BSDC1	-0.142334853540434	-2.34599320832171	0.0214421076109487	0.0336539366008721
ENSG00000160062	ZBTB8A	0.290045541314399	2.93530317348314	0.00434382029776305	0.00784644892947193
ENSG00000176261	ZBTB8OS	0.551114079143197	7.20223561208155	2.8397855526649e-10	1.62730373478647e-9
ENSG00000162521	RBBP4	-0.248721668500391	-4.08071085307423	1.05226708222778e-4	2.5158510944257e-4
ENSG00000162520	SYNC	-0.278044798388285	-1.15536322018417	0.251366677428233	0.308427625031152
ENSG00000162522	KIAA1522	-0.032053724596173	-0.300080944475983	0.764890563862598	0.804605689858439
ENSG00000134684	YARS1	-0.503445369182593	-3.86748616364932	2.22258271895186e-4	5.02080912898779e-4
ENSG00000116497	S100PBP	-0.278969560401099	-3.62313292456617	5.08501262533622e-4	0.00108415697751613
ENSG00000160097	FNDC5	0.866878552064104	5.82493624121805	1.13284977220851e-7	4.31917063306973e-7
ENSG00000121900	TMEM54	0.0821334931066424	0.51582048918827506	0.607396602667974	0.662865710678926
ENSG00000116514	RNF19B	0.580297440865201	4.80393448581739	7.11093695815268e-6	2.05893738352892e-5
ENSG00000004455	AK2	0.639917893700762	9.19254779671933	3.54888966181631e-14	3.54414021840273e-13
ENSG00000142920	AZIN2	-0.615038292583457	-3.25809332146979	0.00164485970105417	0.00319967494635187
ENSG00000160094	ZNF362	-0.406917828808849	-6.29095200135278	1.55398135538027e-8	6.83466848902022e-8
ENSG00000225313	NA	-1.51209383971351	-5.00004851588779	3.29903260412652e-6	1.00802106320808e-5
ENSG00000134686	PHC2	-0.104122172203547	-1.08300016308496	0.28204836226996	0.341858292908329
ENSG00000121903	ZSCAN20	0.180328237133069	1.57301728166596	0.119645315761635	0.15949542291686
ENSG00000163866	SMIM12	0.172096590747647	2.29442670454016	0.0243769328303815	0.0378095798819497
ENSG00000187513	GJA4	-0.110871879690818	-0.83637239756236	0.405426462432904	0.468970740905854
ENSG00000241014	NA	-2.58909130052649	-12.08897677263	9.12785477780743e-20	2.01985741969538e-18
ENSG00000243749	TMEM35B	-0.319491273723836	-2.90332386781724	0.00476532142075548	0.00852755093572977
ENSG00000163867	ZMYM6	-0.338610033024164	-5.67645352923955	2.10968689467685e-7	7.71293259915607e-7
ENSG00000197056	ZMYM1	0.372791483521058	4.33033120986204	4.26258849521262e-5	1.08829288476898e-4
ENSG00000116560	SFPQ	-0.272998508177981	-2.27452128024572	0.0256014307635966	0.039576293936774
ENSG00000146463	ZMYM4	0.0831136674382269	1.33437833668058	0.185850066370864	0.236239054745287
ENSG00000142687	KIAA0319L	-0.229738964085115	-1.50798328986819	0.135481686440998	0.17818368865911
ENSG00000020129	NCDN	0.209890624493929	2.49666146630081	0.0145819083262544	0.0237181148750605
ENSG00000126067	PSMB2	-0.186109583192402	-3.50252878477284	7.55851536949715e-4	0.00156482704135459
ENSG00000142686	C1orf216	0.714981447846031	10.8174155318855	2.39586082330519e-17	3.78157492110873e-16
ENSG00000134698	AGO4	-0.231965467242595	-3.69895696667944	3.94693075619537e-4	8.57295826604402e-4
ENSG00000092847	AGO1	-0.138699583621596	-2.51748024517593	0.0138081092856107	0.0225496077719541
ENSG00000126070	AGO3	-0.246137748721696	-2.45895768468424	0.0160829954969704	0.0259554001580327
ENSG00000116863	ADPRHL2	0.715592457739573	11.1124763360882	6.4891670720226e-18	1.10752848934444e-16
ENSG00000171812	COL8A2	1.07126276594636	5.52335672576678	3.98013582705455e-7	1.40428643102172e-6
ENSG00000054116	TRAPPC3	0.1008349544525	1.95501313167984	0.054059549620882	0.0781286712403365
ENSG00000116871	MAP7D1	-0.160785694798315	-2.59317232533598	0.0112964687050402	0.0188209089116969
ENSG00000054118	THRAP3	-0.0445715891299283	-0.688209445542002	0.493303482202352	0.554713467805943
ENSG00000142694	EVA1B	0.840951365051485	4.990408096089	3.42710813614965e-6	1.04406705567616e-5
ENSG00000116883	NA	-2.63142286919784	-9.93991341392654	1.21272317304957e-15	1.48489495536936e-14
ENSG00000196182	STK40	-0.15468621116883	-1.56692422863064	0.121063336536993	0.161081994686963
ENSG00000181817	LSM10	-0.00338742735227981	-0.0369203606051479	0.970640098765458	0.977102709296771
ENSG00000116885	OSCP1	-0.30069258457929	-1.85579645168246	0.0671499086481856	0.0949708024840393
ENSG00000116898	MRPS15	0.498469213525685	6.06201899350148	4.14920292219658e-8	1.69656297263149e-7
ENSG00000119535	CSF3R	-2.15471846269819	-7.99220172611226	8.17396087928031e-12	5.84936827546581e-11
ENSG00000163873	GRIK3	-0.0790633547940711	-0.358791843679638	0.72069207627595	0.766455737809862
ENSG00000233621	LINC01137	1.0780838089439	7.89717685346802	1.25544217034107e-11	8.74188658995396e-11
ENSG00000163874	ZC3H12A	0.417500369074878	1.71295121040134	0.0905787568027626	0.124427680647853
ENSG00000163875	MEAF6	0.253781214449411	3.92529100702421	1.81893353485654e-4	4.17069225677588e-4
ENSG00000163877	SNIP1	-0.140680239113231	-2.22234363430602	0.0290718871795126	0.0444905535598967
ENSG00000163879	DNALI1	-2.82541175839492	-18.335768110309	1.92444511623586e-30	1.82036245079437e-28
ENSG00000134697	GNL2	-0.178252054841847	-2.66526130875024	0.00929643898035601	0.0157943041214447
ENSG00000169218	RSPO1	2.5128481716596	5.19369700118434	1.52436959009297e-6	4.92195488801171e-6
ENSG00000116922	C1orf109	-0.234775616062006	-2.72179625165559	0.00795937942518842	0.013694169903821
ENSG00000134690	CDCA8	-0.193705653355856	-0.865632755207903	0.389269460244327	0.452306867647215
ENSG00000196449	YRDC	0.289084434611102	3.44048888228344	9.23818913909607e-4	0.00187954190421597
ENSG00000197982	C1orf122	0.907591676546691	8.63154058744207	4.5172913225658e-13	3.84757495527609e-12
ENSG00000188786	MTF1	-0.124329396863122	-1.74211413269639	0.0853158153100458	0.117860951480462
ENSG00000204084	INPP5B	-0.395501596399192	-3.88084943413517	2.12228018556842e-4	4.80635094462232e-4
ENSG00000183431	SF3A3	0.705499786997883	11.3692209863882	2.09577049621791e-18	3.78874687822329e-17
ENSG00000183386	FHL3	-0.433766251694319	-3.047947573355	0.0031183494017947	0.00576699286312906
ENSG00000183520	UTP11	-0.873914303158362	-7.48343166920411	8.07872332010653e-11	4.95947950802884e-10
ENSG00000116954	RRAGC	0.253610728681819	3.79318669535478	2.86828501579995e-4	6.37017267397898e-4
ENSG00000228436	NA	-1.65397811679825	-8.41326528142516	1.21536736573117e-12	9.80469336726795e-12
ENSG00000174574	AKIRIN1	0.847439234217827	3.93244640171142	1.77414994881187e-4	4.07844978819803e-4
ENSG00000168653	NDUFS5	-0.252567457179484	-2.25815384722466	0.0266485704148984	0.0410815560441771
ENSG00000127603	MACF1	-0.078227746535013	-0.818768567192927	0.415340777510649	0.478954097143117
ENSG00000182109	NA	-0.499185129690397	-1.90761209914285	0.060015017282483	0.0858489576292132
ENSG00000090621	PABPC4	-0.29957422844964	-4.33990221972778	4.1150395851552e-5	1.05342503731284e-4
ENSG00000163909	HEYL	-0.734396883213911	-4.1324695327581	8.74606567377257e-5	2.12129205724292e-4
ENSG00000116981	NT5C1A	2.24606615929723	7.76661665485127	2.26200645126037e-11	1.51085383656535e-10
ENSG00000116983	HPCAL4	0.537952594080748	1.80993062273521	0.0740463826855961	0.10380868513025
ENSG00000084072	PPIE	0.344705004595122	5.7306763611019	1.68228139654196e-7	6.25419422041283e-7
ENSG00000116985	BMP8B	-1.09713245368146	-4.02429614295969	1.28532249685603e-4	3.03737716005809e-4
ENSG00000043514	TRIT1	-0.281767623288301	-3.5590271493245	6.28401895574454e-4	0.0013192707504463999
ENSG00000116990	MYCL	0.888388606194923	3.51744862769102	7.20003472346189e-4	0.00149429645249598
ENSG00000168389	MFSD2A	-0.543044235061808	-2.09347812080881	0.0394608287924522	0.0588645857507556
ENSG00000131236	CAP1	-0.118444074288862	-1.07880957287838	0.283901255780452	0.343669941207915
ENSG00000131238	PPT1	0.138756933918579	1.76281068899415	0.0817356673927626	0.113381543366683
ENSG00000117000	RLF	0.00375587861560911	0.0498340295994618	0.960378347591063	0.969035604330165
ENSG00000259943	NA	-2.22448370660394	-14.6903969589631	1.80508066359325e-24	7.84655128588497e-23
ENSG00000084073	ZMPSTE24	0.147364837864022	1.6187299553298	0.109425152315446	0.147259657940194
ENSG00000084070	SMAP2	-0.776597319635463	-6.20082591703097	2.29055299287218e-8	9.76101135795024e-8
ENSG00000187815	ZFP69	1.04098045050253	11.8347175128902	2.74468882608151e-19	5.59467274446115e-18
ENSG00000117010	ZNF684	0.486210598283907	4.05960616282083	1.13425357698969e-4	2.69746707615536e-4
ENSG00000066136	NFYC	0.214694396661244	3.85612415105335	2.31141478578635e-4	5.2127138016592e-4
ENSG00000117013	KCNQ4	-0.718646985325559	-4.41986516670676	3.06090739520037e-5	8.0050833590988e-5
ENSG00000179862	CITED4	-2.04391888426868	-11.9118055808638	1.96434230877403e-19	4.09705681544298e-18
ENSG00000171793	CTPS1	0.187709888731381	1.6047094063535	0.11248222777622	0.150874903484141
ENSG00000010803	SCMH1	-0.320642831569916	-5.15816875407378	1.7580437320704e-6	5.61036906846512e-6
ENSG00000127129	EDN2	1.09894714066415	3.05406902866876	0.00306197550085487	0.00567132583114764
ENSG00000127124	HIVEP3	-0.449942002033266	-4.65959969678717	1.23956818834977e-5	3.44646655059286e-5
ENSG00000198815	FOXJ3	0.0585337186113475	1.26444962788803	0.209724989071344	0.262806796642065
ENSG00000177181	RIMKLA	0.15705587081363	0.978290765882904	0.330867526160439	0.39273671643425
ENSG00000066185	ZMYND12	0.613743576749008	2.60271935247527	0.0110109245830694	0.0183930778509872
ENSG00000127125	PPCS	0.535449387644013	5.48449855143301	4.67090465199579e-7	1.62790844020777e-6
ENSG00000186409	CCDC30	0.201787487682578	1.62234537213588	0.108647786528819	0.146301460516802
ENSG00000171960	PPIH	0.618961563306965	7.52825387445719	6.60725630850933e-11	4.12592592914446e-10
ENSG00000117385	P3H1	-0.21085205311304	-1.54692081584066	0.125813035807663	0.166642411691996
ENSG00000164008	C1orf50	0.313301348568542	3.5251466014342	7.02142661585959e-4	0.00146016105131175
ENSG00000177868	SVBP	0.93678673988356	11.077773973795	7.56370673137204e-18	1.28115647939205e-16
ENSG00000164010	ERMAP	-0.634992547892812	-5.34242036265513	8.35283008481463e-7	2.79440133746526e-6
ENSG00000164011	ZNF691	0.150802883457259	1.6130544892653	0.110654487060093	0.14866087606682
ENSG00000225099	ATP6V1E1P1	6.56353008657767	15.2082152923287	2.3106013319352e-25	1.13684971027669e-23
ENSG00000117394	SLC2A1	-0.830125485913844	-5.30140003288806	9.8674471409213e-7	3.27258148140383e-6
ENSG00000117395	EBNA1BP2	-0.118744305167839	-1.56587435903017	0.121309017516851	0.161360935164027
ENSG00000243710	CFAP57	1.60394716786858	5.27886624766011	1.08108672144612e-6	3.5599796132543e-6
ENSG00000066056	TIE1	-0.0197205957148463	-0.138022688901068	0.89056787114903	0.910466848627655
ENSG00000117399	CDC20	-0.119527581594019	-0.444765100496472	0.657685565417194	0.708706980720718
ENSG00000066322	ELOVL1	0.00629120181290599	0.0698686446657504	0.944471845385108	0.956218122198897
ENSG00000159479	MED8	-0.349601106434496	-5.15794168344202	1.75964453949536e-6	5.61414381342083e-6
ENSG00000198198	SZT2	-0.487003285536291	-4.17141672501576	7.60338363200224e-5	1.86230213247728e-4
ENSG00000142949	PTPRF	0.342135437214786	1.92585424356307	0.0576604882303207	0.0828267014600753
ENSG00000066135	KDM4A	-0.300520763477683	-3.81784431250034	2.6363520874517e-4	5.8950359977778e-4
ENSG00000126091	ST3GAL3	0.961998082882407	13.1020580879683	1.22016563691287e-21	3.47230187182494e-20
ENSG00000117408	IPO13	-0.328026936178437	-4.7096427662353	1.02330136407027e-5	2.87973683683048e-5
ENSG00000132768	DPH2	-0.499127527025359	-5.96812065211222	6.18632916962166e-8	2.46133807483288e-7
ENSG00000117410	ATP6V0B	0.842277338619954	8.34486265818691	1.65704424936978e-12	1.31622817016764e-11
ENSG00000117411	B4GALT2	-0.465855253685482	-5.8252488894177	1.13136061199843e-7	4.31471770027339e-7
ENSG00000159214	CCDC24	0.782396509031274	5.56950068658472	3.28937222072585e-7	1.17258088292966e-6
ENSG00000196517	SLC6A9	-0.985746697605469	-4.71165317734647	1.01542819379664e-5	2.85877834816108e-5
ENSG00000178028	DMAP1	-0.17332758333185	-2.5722005041822	0.0119473668982525	0.0197924312009531
ENSG00000117419	ERI3	-0.421022008680838	-6.62369835271249	3.659613929006e-9	1.77010926519296e-8
ENSG00000187147	RNF220	0.185534220895988	2.78592253564513	0.00665670730014276	0.0116150808593813
ENSG00000126106	TMEM53	0.136546054499658	1.48804984989354	0.140652857718343	0.184370955877114
ENSG00000198520	ARMH1	1.44112537809873	7.9535480381368	9.73341301884773e-12	6.89552761968158e-11
ENSG00000142945	KIF2C	0.643953929853928	3.62339098248764	5.08065719403179e-4	0.00108340034021646
ENSG00000142937	RPS8	-0.865967198432668	-6.95427476639654	8.54163635148928e-10	4.55644398225592e-9
ENSG00000173846	PLK3	-0.143788075805789	-0.776231509746899	0.439891768180389	0.502947414896066
ENSG00000222009	BTBD19	-1.29913461970835	-5.80735116949617	1.2197924901018e-7	4.6270129135971e-7
ENSG00000117425	PTCH2	0.536884917022924	2.54313221346307	0.0129055725242492	0.0212305756455255
ENSG00000070785	EIF2B3	-0.00550584000249899	-0.0562957190603957	0.955246014926786	0.964944308678392
ENSG00000126107	HECTD3	-0.263016854975627	-3.1287522644903	0.00244632733287751	0.00462022901226248
ENSG00000126088	UROD	0.126062353828233	1.75458683898725	0.0831431037487183	0.115155513461826
ENSG00000162415	ZSWIM5	-0.0323174081362253	-0.216697987707307	0.828993089350006	0.858522372871957
ENSG00000132781	MUTYH	0.277800158572192	2.2907727709736	0.0245977557454505	0.0381212709326055
ENSG00000132773	TOE1	0.166785307584013	2.47718650735205	0.0153407846089467	0.0248711428928633
ENSG00000070759	TESK2	0.110151659700377	0.933374182633645	0.35342382317241	0.415945745452713
ENSG00000132763	MMACHC	0.795619321658077	4.21332169545195	6.53478247436347e-5	1.61737973457988e-4
ENSG00000117450	PRDX1	0.410976721738629	5.17482703555134	1.64441352250527e-6	5.27784048609097e-6
ENSG00000117448	AKR1A1	0.211880090650661	2.59075364347961	0.0113698650499366	0.0189314525041215
ENSG00000132780	NASP	-0.950046630962114	-8.99716876625376	8.60380083057583e-14	8.09854609364363e-13
ENSG00000159588	CCDC17	-1.29623292583842	-5.02368703509117	3.00445256202202e-6	9.22840311298416e-6
ENSG00000159592	GPBP1L1	-0.00561688931699189	-0.118472602838848	0.905988948753227	0.923311347469904
ENSG00000159596	TMEM69	-0.180612003976398	-2.05742180685784	0.0428897410132587	0.0633907351771667
ENSG00000197429	IPP	0.65700145556027	4.93648406363795	4.23817679275396e-6	1.26871385514311e-5
ENSG00000086015	MAST2	0.00760251883940644	0.0810842735002221	0.935576608838642	0.94921557594385
ENSG00000117461	PIK3R3	-0.647058178485253	-4.82783359372347	6.48066821254761e-6	1.88865991388456e-5
ENSG00000117472	TSPAN1	-0.259184779100711	-1.50439946119381	0.136400216754565	0.179251317038188
ENSG00000085998	POMGNT1	-0.265360288591898	-3.95228496984251	1.65544183271046e-4	3.82915355553072e-4
ENSG00000132128	LRRC41	-0.016656833414316	-0.330923955125328	0.741563561095246	0.784923699970949
ENSG00000173660	UQCRH	0.368842366117917	3.78810400245814	2.91845593833124e-4	6.47624321223611e-4
ENSG00000117481	NSUN4	-0.321835634237762	-4.814539361036	6.82422061310139e-6	1.98298650816432e-5
ENSG00000117480	FAAH	0.605829394360121	3.6932081766315	4.0239256748624e-4	8.72326818346543e-4
ENSG00000079277	MKNK1	-0.647856788208866	-7.9226422429789	1.11911254688643e-11	7.86599671887941e-11
ENSG00000142961	MOB3C	-0.242352049348199	-2.33266396251596	0.0221690407290019	0.0347016146220667
ENSG00000123472	ATPAF1	0.555356746227824	5.12068962910397	2.04252417120432e-6	6.44472273141094e-6
ENSG00000159658	EFCAB14	0.197955221066694	3.45758471243699	8.74314919546189e-4	0.00178776038960944
ENSG00000142973	CYP4B1	-5.66737605901223	-10.5524135660483	7.79150100176365e-17	1.15005979621637e-15
ENSG00000186377	CYP4X1	-1.48498704395342	-8.22189423475998	2.89216601294071e-12	2.23133681136241e-11
ENSG00000162367	TAL1	-0.516176156623636	-2.76742576021214	0.00701084820480702	0.0121792179367522
ENSG00000226252	NA	-0.531168069208806	-1.56975104386751	0.120403801965236	0.160328015486784
ENSG00000162368	CMPK1	0.420904519875668	5.22666888052508	1.33488040192584e-6	4.34353526130521e-6
ENSG00000269113	TRABD2B	-1.08285892647267	-5.3905845682065	6.86377553489724e-7	2.32873545266596e-6
ENSG00000132122	SPATA6	0.0867175727994903	0.789968655231449	0.431871784517844	0.495295578009194
ENSG00000162373	BEND5	0.414653941209363	3.32516540840789	0.00133350821600368	0.00263795027354366
ENSG00000185104	FAF1	-0.202922382473947	-2.83414417117272	0.00580910740023197	0.0102493012741253
ENSG00000123080	CDKN2C	0.599568375011387	5.78512175361303	1.33915628135852e-7	5.06263641182316e-7
ENSG00000123091	RNF11	0.46968570542377	5.20218124019884	1.47323346551859e-6	4.76600961195706e-6
ENSG00000085831	TTC39A	0.850735021801835	5.50461014240648	4.29984664512174e-7	1.50797754927612e-6
ENSG00000085832	EPS15	0.168068893703678	2.74915130836722	0.00737757994909759	0.0127782919247297
ENSG00000117859	OSBPL9	0.100605298076198	1.1425914356488	0.256602259082729	0.314220215516384
ENSG00000232846	SLC25A6P3	8.33110443334144	22.6678110832394	1.18548064354646e-36	1.9904220005145e-34
ENSG00000078618	NRDC	-0.00527505268755935	-0.10590904239102	0.915918541317073	0.931875310329566
ENSG00000117862	TXNDC12	-0.051364482640611	-0.75194562298219	0.454281307147661	0.51732992942835
ENSG00000198841	KTI12	0.770182015171692	9.65934129931019	4.29600751977667e-15	4.82474690682611e-14
ENSG00000134717	BTF3L4	0.475784154513554	6.35786031146861	1.1638401435322e-8	5.2059288488837e-8
ENSG00000157077	ZFYVE9	-0.0339403826013891	-0.346304656108977	0.730019174445062	0.775086360852586
ENSG00000154222	CC2D1B	0.162506652702354	2.60677634077986	0.010891573550898	0.0182118282006302
ENSG00000134748	PRPF38A	0.0878620216237032	1.18081941183043	0.24115884496628	0.297314878897391
ENSG00000134744	TUT4	-0.247245788127442	-2.8600203058043	0.00539628129051245	0.00956490502694157
ENSG00000116157	GPX7	-0.29640418759881	-2.23310071025971	0.0283243997282289	0.0434555496458675
ENSG00000162377	COA7	-0.487426962733403	-5.39635540467382	6.70386344570107e-7	2.27734683365343e-6
ENSG00000162378	ZYG11B	0.453404912782241	4.55717597021935	1.82934575081322e-5	4.95604469249355e-5
ENSG00000121310	ECHDC2	-0.625143123285519	-4.04135873780851	1.21005692362726e-4	2.86455491684198e-4
ENSG00000116171	SCP2	0.216747997588898	2.08471285194799	0.0402718229008128	0.0599120344231979
ENSG00000174348	PODN	-1.21819748216153	-5.6650596422649	2.21224694688776e-7	8.07909216710069e-7
ENSG00000162383	SLC1A7	-0.608648206490112	-2.73464975348741	0.00768098103879839	0.0132576377940298
ENSG00000157184	CPT2	-0.165211348092127	-1.1089315089201	0.270768603336136	0.329674028282359
ENSG00000162384	CZIB	-0.888852503330777	-15.3763067945325	1.19428911998529e-25	6.12278299986351e-24
ENSG00000162385	MAGOH	0.00987717663961352	0.121838013603469	0.903331574913489	0.920952539980113
ENSG00000226754	NA	3.41214157681859	10.9024363067407	1.64312297122318e-17	2.67196461857987e-16
ENSG00000157193	LRP8	0.65748574245936	3.6400845744205	4.80631371520729e-4	0.00102914723135126
ENSG00000058804	NDC1	0.330640764736719	4.64763696650889	1.29750649130238e-5	3.59490659883943e-5
ENSG00000058799	YIPF1	0.0642793761940195	0.917659505869585	0.361544096829698	0.424349904632689
ENSG00000081870	HSPB11	-0.446455288564139	-4.43174161558719	2.92856898374306e-5	7.68441855628771e-5
ENSG00000116212	LRRC42	0.470642670314701	8.26742949544887	2.35328012142263e-12	1.83881667195746e-11
ENSG00000116209	TMEM59	0.292575702308574	5.12358127190737	2.01905946016362e-6	6.37517787233608e-6
ENSG00000116205	TCEANC2	-0.57105819583833	-6.75506663711516	2.05678307454781e-9	1.02931111241901e-8
ENSG00000215883	CYB5RL	0.101495386886627	1.00875188272078	0.316122481470323	0.377302041150647
ENSG00000116221	MRPL37	0.153501075598527	2.29932335958505	0.0240837521331386	0.0373850639838574
ENSG00000157216	SSBP3	-0.278237976642545	-4.49556772547797	2.30695223180288e-5	6.14211741874655e-5
ENSG00000162390	ACOT11	-0.988195404791111	-5.07037402898246	2.49621004739532e-6	7.75597810701225e-6
ENSG00000162391	FAM151A	-1.0264404552858	-5.07325745894629	2.46773955602869e-6	7.68351361070406e-6
ENSG00000184313	MROH7	-2.22293986272106	-6.68095309303015	2.84785258381854e-9	1.39709115799309e-8
ENSG00000243725	TTC4	-0.557393406516042	-6.73272523634393	2.26898364655751e-9	1.12919556652688e-8
ENSG00000162396	PARS2	-0.888908461878868	-6.93485129875408	9.30808596498082e-10	4.92617063363367e-9
ENSG00000116133	DHCR24	1.7091213754436	6.83799578040173	1.42762477029469e-9	7.33022015084031e-9
ENSG00000169174	PCSK9	-1.17475771075354	-3.17042904820012	0.00215504092860725	0.00411172013537679
ENSG00000162402	USP24	-0.359006366228679	-5.37475097571854	7.32200402096326e-7	2.47170540360841e-6
ENSG00000162407	PLPP3	-1.02401351698374	-10.7268045173966	3.58351159334229e-17	5.51359996812986e-16
ENSG00000162409	PRKAA2	0.289220085382929	2.20308116837621	0.0304536833201274	0.0463921090358675
ENSG00000187889	FYB2	-3.57445870651342	-15.8958945756354	1.58870574732082e-26	9.35942789386546e-25
ENSG00000173406	DAB1	-2.80535635350793	-8.22119752599758	2.90130338316243e-12	2.23581795999069e-11
ENSG00000162600	OMA1	-0.347801372797256	-3.48825123257982	7.91731915990072e-4	0.00163206615954246
ENSG00000162601	MYSM1	-0.514918711743091	-3.11977621892367	0.00251368876716684	0.00473745861099831
ENSG00000177606	JUN	0.04496467057281	0.248575265447358	0.804323725240925	0.837299564243673
ENSG00000172456	FGGY	0.247176206023724	1.91065351392487	0.0596169072636013	0.0853521955195792
ENSG00000134709	HOOK1	0.48894855826181	3.40699324028302	0.00102857715567434	0.00207165217499141
ENSG00000134716	CYP2J2	-2.45072320959181	-10.9905807913511	1.1120972170734e-17	1.84643879106674e-16
ENSG00000162599	NFIA	-0.0640268840455418	-0.808788068202586	0.421025960126004	0.484636275294582
ENSG00000162604	TM2D1	0.277137961882881	3.23600385425861	0.00176150758611039	0.00341274627096997
ENSG00000132849	PATJ	0.784191266141516	3.25570771694241	0.00165709949008289	0.00322161822995997
ENSG00000240563	L1TD1	0.141847123410648	0.257840301450622	0.797189541658217	0.831198243688142
ENSG00000132854	KANK4	3.12057079336834	9.88969604214532	1.52036889495503e-15	1.8397833330663e-14
ENSG00000162607	USP1	0.28713698057114	4.54180709038691	1.93862249684128e-5	5.22673170966922e-5
ENSG00000116641	DOCK7	-0.0948863181043539	-1.22491997705353	0.224185025358501	0.278742317931629
ENSG00000125703	ATG4C	0.991030757425747	10.895059406115	1.69773967339153e-17	2.75078881700785e-16
ENSG00000088035	ALG6	0.822398425868732	8.20564353200211	3.1129696332398e-12	2.38117358278343e-11
ENSG00000142856	ITGB3BP	-0.442042679168977	-3.79694620691821	2.83170581625888e-4	6.29309604963422e-4
ENSG00000203965	EFCAB7	0.551282995267838	5.32650830599699	8.91116813297829e-7	2.97156927413517e-6
ENSG00000079739	PGM1	-1.35703649273011	-9.88076652466341	1.5827581317517e-15	1.90327728072416e-14
ENSG00000185483	ROR1	0.0126418952367091	0.0726920459443914	0.942231866099271	0.954237987291368
ENSG00000158966	CACHD1	-0.329911679973666	-2.46655407774664	0.0157698753937147	0.0254850550284326
ENSG00000162437	RAVER2	-0.370152528777045	-3.50038288246804	7.61144323215632e-4	0.00157432869563172
ENSG00000162434	JAK1	0.15020040792448	1.85812354791013	0.0668148560296895	0.0945986240319163
ENSG00000116675	DNAJC6	0.563690261606926	2.77033092480461	0.00695410810869368	0.01208690218892
ENSG00000213625	LEPROT	0.365172297221341	5.4965914200347	4.44418498078272e-7	1.55453887140296e-6
ENSG00000116678	LEPR	-0.291214001757563	-1.7006742915261	0.0928725415235762	0.127318225938424
ENSG00000184588	PDE4B	0.380489028985139	1.51975096462427	0.132499847943513	0.17472393064768
ENSG00000118473	SGIP1	-1.13576812630457	-5.3894169557711	6.89658289934279e-7	2.33926518949425e-6
ENSG00000152760	TCTEX1D1	-7.43564976455935	-26.5303213015954	1.68017088169055e-41	5.12910347337898e-39
ENSG00000198160	MIER1	0.434205307439863	5.26608165318103	1.13848527466e-6	3.73890811961689e-6
ENSG00000116704	SLC35D1	0.196231830512836	2.16721013634873	0.0331806113701589	0.050166813588921
ENSG00000142864	SERBP1	-0.556317102455277	-6.24546606746407	1.89049395686977e-8	8.1728724907225e-8
ENSG00000116717	GADD45A	0.148509986285007	0.986740621813734	0.32673254850521	0.388584344919602
ENSG00000172380	GNG12	0.104459417505557	0.762914558676461	0.44774891636822	0.510843747953617
ENSG00000162595	DIRAS3	-3.00949503110309	-10.9259871191451	1.48028944724691e-17	2.41594749154562e-16
ENSG00000116729	WLS	-0.494469380603298	-5.56416521118827	3.36278337468722e-7	1.19526081738023e-6
ENSG00000024526	DEPDC1	0.458381430811722	1.23515991448511	0.220371318378679	0.274534181827343
ENSG00000033122	LRRC7	1.99024477406705	6.99712200266589	7.06543509456689e-10	3.81136241727801e-9
ENSG00000066557	LRRC40	0.73660368617902106	5.92443686095918	7.44431283867938e-8	2.9297395267841e-7
ENSG00000116754	SRSF11	-0.132535010976026	-1.41491797006134	0.16095728449114	0.208242944065208
ENSG00000118454	ANKRD13C	0.278051576778033	4.3337943953895	4.20861841648951e-5	1.07594523354182e-4
ENSG00000116761	CTH	0.380552589330077	2.44761762967783	0.0165607907601161	0.0266507495109535
ENSG00000050628	PTGER3	-0.352033152558952	-1.081344397607	0.282779467627337	0.342644479135312
ENSG00000132485	ZRANB2	0.349520523220171	4.76471681261767	8.27674435069916e-6	2.36639485139615e-5
ENSG00000172260	NEGR1	-1.4456759856653	-9.25769540121668	2.64197766930502e-14	2.67826747578152e-13
ENSG00000254685	FPGT	-0.100831856093098	-1.16488131903073	0.247514576087934	0.304089983171419
ENSG00000116783	TNNI3K	-0.511279138804992	-2.33635442729373	0.0219656202331545	0.0344152818117032
ENSG00000259030	FPGT-TNNI3K	-0.0512570655352532	-0.188089921790473	0.851280477902841	0.877274772072347
ENSG00000116791	CRYZ	2.02793419019928	16.0267719024745	9.61008072056928e-27	5.84084182075505e-25
ENSG00000162623	TYW3	-0.0424805349087003	-0.550167296773455	0.583731181307252	0.640421238856409
ENSG00000137968	SLC44A5	-1.40030783510643	-3.10040809957596	0.00266496842892113	0.00499384150910556
ENSG00000117054	ACADM	-0.183905985230446	-0.835787957025473	0.405753284715465	0.469267962829182
ENSG00000137955	RABGGTB	-0.218038329096175	-3.04554150785484	0.00314077014531672	0.00580605898594745
ENSG00000184005	ST6GALNAC3	-1.32742440592655	-7.25617099119525	2.23275683564118e-10	1.30053728605084e-9
ENSG00000142892	PIGK	0.542101729831412	5.15458034078621	1.78350894097251e-6	5.68218503205472e-6
ENSG00000036549	NA	0.406925421221508	6.47510984317388	6.99791326565157e-9	3.24459685827518e-8
ENSG00000077254	USP33	0.103814550320202	2.05081569392002	0.0435450414994697	0.0642532129430822
ENSG00000180488	MIGA1	-0.5405875985805	-6.32032246447555	1.36892687489693e-8	6.0584598957547e-8
ENSG00000162614	NEXN	0.248607330411429	2.25190187592119	0.0270583920308909	0.0416750741610969
ENSG00000162613	FUBP1	-0.142025809680288	-1.87789993311677	0.0640236860602271	0.0910536187222513
ENSG00000162616	DNAJB4	0.8148815288322	5.01192570773324	3.14765687684165e-6	9.65281442231438e-6
ENSG00000137960	GIPC2	0.694692125763419	5.88997956268848	8.6117963145991e-8	3.35577743248318e-7
ENSG00000137959	IFI44L	-0.388827334377372	-1.74658768789898	0.0845312156936606	0.11689728088101
ENSG00000137965	IFI44	-0.278363056453379	-1.6512529479145	0.102591166555473	0.138865023055866
ENSG00000162618	ADGRL4	0.463447150841615	3.2604662559167	0.00163276902619248	0.00317891775037214
ENSG00000117114	ADGRL2	0.230261938995458	3.23801569763059	0.00175057122985538	0.00339253682865639
ENSG00000137941	TTLL7	0.322922468528502	2.13727935383866	0.0356165104889996	0.0535783367553189
ENSG00000271576	NA	0.3734017329659	2.30773463460711	0.0235874032051069	0.0366909090736532
ENSG00000142875	PRKACB	1.0538068013014	8.52741960535292	7.24349555640334e-13	6.02816804917036e-12
ENSG00000226970	NA	5.82183978762302	21.7501922510572	2.07011775692223e-35	3.12424963044712e-33
ENSG00000117133	RPF1	0.341206782727589	4.94419574778103	4.11163669952911e-6	1.233032019381e-5
ENSG00000174021	GNG5	0.148386334477138	1.32419129532161	0.189194894132318	0.239991105674312
ENSG00000117151	CTBS	-0.794461765556973	-6.80756651676878	1.63249475853294e-9	8.29964784126209e-9
ENSG00000117155	SSX2IP	-0.399739849398087	-3.42001187923479	9.86595982657007e-4	0.00199247590423228
ENSG00000171517	LPAR3	2.36764726840763	10.882426341043	1.79554070345614e-17	2.90574731672564e-16
ENSG00000153898	MCOLN2	3.98244011931848	15.6240210999067	4.54548518169291e-26	2.49203905961221e-24
ENSG00000055732	MCOLN3	5.09257309914713	14.0956726481742	1.99572328207474e-23	7.42563853873348e-22
ENSG00000162643	WDR63	3.193624715158	11.1037873515859	6.74289913810119e-18	1.1493733657738e-16
ENSG00000280099	NA	0.657105527540718	4.62025339692649	1.44021159472646e-5	3.96656184957265e-5
ENSG00000097096	SYDE2	-0.0726342751211591	-0.572060032477164	0.568878720916553	0.625915709317754
ENSG00000162642	C1orf52	0.427653620637683	5.96062981194848	6.38605557105026e-8	2.53704520645806e-7
ENSG00000142867	BCL10	0.221481857082652	2.12110758309106	0.0369962149928302	0.0555108534164092
ENSG00000153904	DDAH1	1.4252746725518	7.76912611880119	2.2365749613015e-11	1.4946106905573e-10
ENSG00000142871	CCN1	-0.347609469990884	-1.24443805069611	0.216956951106878	0.270803232579465
ENSG00000117174	ZNHIT6	0.371864662802902	4.4241665200047	3.01232253321003e-5	7.89185025669536e-5
ENSG00000171502	COL24A1	-0.232566842187584	-0.978231859967893	0.330896472594282	0.39273671643425
ENSG00000122417	ODF2L	-0.596206228972434	-4.69187644814448	1.09550799807823e-5	3.06943333963012e-5
ENSG00000097033	SH3GLB1	0.262349419600297	3.06445920767033	0.00296845229012517	0.00551178478863165
ENSG00000183291	SELENOF	0.801472408269331	7.93971825515134	1.03606997454022e-11	7.30908187921441e-11
ENSG00000153936	HS2ST1	-0.481546516618728	-5.91444737388059	7.76568912387428e-8	3.04462160863629e-7
ENSG00000267272	LINC01140	0.214094550716816	1.56561444488156	0.121369901585844	0.161393972685978
ENSG00000143013	LMO4	0.00324817967640856	0.036843486737331	0.970701202565226	0.977102709296771
ENSG00000065243	PKN2	0.207354850690478	3.55954322001823	6.27337577141563e-4	0.00131724219730584
ENSG00000137947	GTF2B	0.158032321287669	2.53241516611844	0.0132759694863291	0.0217838776130433
ENSG00000137944	KYAT3	0.434967229103692	3.53440315680045	6.81220911820608e-4	0.00142061159564887
ENSG00000117226	GBP3	1.13895618666597	6.94646095232157	8.84212865630649e-10	4.70180016276757e-9
ENSG00000117228	GBP1	0.75591625068975	3.22785632247558	0.00180645504275966	0.00349146445915016
ENSG00000162645	GBP2	0.231926087150458	1.1752079163365	0.24338309039319	0.299671983697986
ENSG00000162654	GBP4	1.40263578828501	6.24724884812834	1.87604047874102e-8	8.12084296179482e-8
ENSG00000154451	GBP5	1.48360352720059	4.61832393506452	1.45082243277918e-5	3.99251114875843e-5
ENSG00000238081	NA	6.84392542917995	21.6659199547546	2.7036199494156e-35	4.03500257339449e-33
ENSG00000225492	GBP1P1	-0.791499630437582	-2.71502576523413	0.00810969681236828	0.0139278158270977
ENSG00000197147	LRRC8B	0.139693043825385	1.42324106726176	0.158538477067314	0.20533109863737
ENSG00000171492	LRRC8D	0.509562399207833	6.11369591643779	3.32751699314364e-8	1.37778077225356e-7
ENSG00000162664	ZNF326	0.0774212618995263	1.08812879104185	0.279792102595563	0.3395525408442
ENSG00000233593	LINC02609	-3.39173964160413	-19.2280361162315	8.52215476539098e-32	9.01335297706548e-30
ENSG00000122482	ZNF644	0.25572625720122	3.95759759628296	1.62496820454455e-4	3.76320222817973e-4
ENSG00000162669	HFM1	0.244021219552676	1.30830486149156	0.194500987371389	0.245857006939989
ENSG00000097046	CDC7	1.8041052198108	8.13099615162874	4.36408273372123e-12	3.25476731145716e-11
ENSG00000069702	TGFBR3	0.337411386414453	2.13907603935515	0.0354660202514254	0.0533997964372992
ENSG00000172031	EPHX4	4.10769791034338	10.0410507100961	7.6948304880054e-16	9.77833142051926e-15
ENSG00000174842	GLMN	0.354925663931413	4.00751897420736	1.36369872349608e-4	3.20623162156475e-4
ENSG00000122484	RPAP2	0.308167144056531	5.62064898374403	2.66096349721253e-7	9.57975387149789e-7
ENSG00000162676	GFI1	0.916735895000043	3.64262758988746	4.7657775980209e-4	0.00102193366373909
ENSG00000067208	EVI5	0.0884715573757217	0.676029798931392	0.500963387072777	0.561774938650989
ENSG00000122406	RPL5	0.202602930168675	3.12878585688641	0.0024460784267422	0.00462022901226248
ENSG00000154511	DIPK1A	-0.379070027464277	-3.88577283977951	2.08642913920713e-4	4.73154080665712e-4
ENSG00000143033	MTF2	0.258570999455393	3.4224010025595	9.7906943481763e-4	0.00198010330270449
ENSG00000117500	TMED5	0.164715535722876	1.3362746988625	0.185232359058075	0.235609947620082
ENSG00000122483	CCDC18	0.740935678270771	5.68024165550929	2.0766365794522e-7	7.60244822436684e-7
ENSG00000223745	CCDC18-AS1	-2.69200631174265	-10.8248527091554	2.31805357078243e-17	3.67170938239971e-16
ENSG00000117505	DR1	-0.248851540766056	-2.09409617681625	0.0394041808399665	0.0587889544643374
ENSG00000137942	FNBP1L	0.538001822330207	6.43447137628887	8.34964582288222e-9	3.82250997590163e-8
ENSG00000137936	BCAR3	0.0960862522081447	0.922864696356268	0.358841306881772	0.421545953650162
ENSG00000067334	DNTTIP2	0.144070702878282	1.55332816119882	0.12427580482322	0.164882715367986
ENSG00000023909	GCLM	0.489701176055944	3.48672231056004	7.9566824098757e-4	0.00163942565009128
ENSG00000137962	ARHGAP29	-0.336451321969074	-3.48497276542265	8.00195273860915e-4	0.00164799492770619
ENSG00000117528	ABCD3	0.0528671493947455	0.473113892286429	0.637414987672313	0.690687166377421
ENSG00000117525	F3	-2.62690365556569	-13.6529049420822	1.22908916528033e-22	4.13762548071312e-21
ENSG00000224081	SLC44A3-AS1	0.0723712197429582	0.362208062360336	0.718147676752211	0.764294397760534
ENSG00000143036	SLC44A3	-0.208428542862655	-1.33973655530543	0.184108711033656	0.234380457454655
ENSG00000117519	CNN3	-0.55659117803264	-3.3887039042691	0.00109040665257887	0.00218830750895553
ENSG00000235501	NA	-1.8103106715896	-11.3967691431155	1.85710803227377e-18	3.38462348568538e-17
ENSG00000172339	ALG14	0.331847072355303	2.25804191373025	0.0266558594618303	0.041088077150712
ENSG00000152078	TLCD4	-0.826079688846808	-4.73012265359708	9.45801989980883e-6	2.68186876280836e-5
ENSG00000122481	RWDD3	-0.743244820225707	-7.1883516487721	3.02098643583344e-10	1.72598425376924e-9
ENSG00000117569	PTBP2	-0.0619717832077554	-0.959259904803877	0.340306125282138	0.402489724701569
ENSG00000188641	DPYD	-1.77236018400303	-13.6782465536938	1.10690985512738e-22	3.76405396811924e-21
ENSG00000162627	SNX7	0.315157489571283	3.56318367575352	6.19878068751062e-4	0.00130300504216968
ENSG00000099260	PALMD	-0.208573301428915	-1.92068246368914	0.0583199337650629	0.0836826568029403
ENSG00000156869	FRRS1	-0.835838889168169	-4.06054680011101	1.13047226562473e-4	2.68942675732756e-4
ENSG00000162688	AGL	0.838283167708341	5.13565058493832	1.92393643972357e-6	6.09669662441259e-6
ENSG00000156875	MFSD14A	-0.207936987140224	-1.77356133523022	0.0799255453533187	0.111123064401799
ENSG00000156876	SASS6	0.688964508127047	7.40726151344037	1.13647149645209e-10	6.87616447763264e-10
ENSG00000122435	TRMT13	0.204924407571606	2.8718701426636	0.00521638824401625	0.00927296544383619
ENSG00000122477	LRRC39	0.177716093596239	0.988395280977485	0.325926854209083	0.387797812537551
ENSG00000137992	DBT	0.0751923266914982	0.299613586229734	0.765245772166335	0.804766514343139
ENSG00000137996	RTCA	0.607217706829426	5.08088506729871	2.39394788524719e-6	7.47281152559617e-6
ENSG00000079335	CDC14A	0.118887587181359	1.15433478933873	0.251785434131615	0.308913221707696
ENSG00000162692	VCAM1	1.47703700520575	6.25309852332339	1.82937876912727e-8	7.93932653535296e-8
ENSG00000162694	EXTL2	0.461999942567594	4.98424247740413	3.51155262518413e-6	1.06713065297451e-5
ENSG00000162695	SLC30A7	0.0753369927211079	0.725641412745468	0.470167371247948	0.532755874017415
ENSG00000117543	DPH5	0.162260797126311	2.08851835514141	0.039917971916141	0.0594498501804641
ENSG00000233184	NA	-1.12751661415466	-8.85537998569379	1.63661253223554e-13	1.48634073921486e-12
ENSG00000170989	S1PR1	-0.249866832730318	-2.18628322795775	0.0317052578038053	0.0481366590732126
ENSG00000185946	RNPC3	-0.899248340295178	-4.34506002660428	4.03758506451011e-5	1.03517546452567e-4
ENSG00000198890	PRMT6	0.388898774546245	3.92570031253084	1.81634288029709e-4	4.16546313268746e-4
ENSG00000134215	VAV3	-1.91026222465631	-11.6887141981965	5.18058322628023e-19	1.02633619314743e-17
ENSG00000085491	SLC25A24	0.347307421080464	3.60536691214508	5.39353499401986e-4	0.00114611552032392
ENSG00000162636	FAM102B	-0.205987823537566	-1.48179971892008	0.142305740085373	0.186283081651567
ENSG00000134186	PRPF38B	-0.0310421996424992	-0.354203945160144	0.724114100989453	0.769303219527828
ENSG00000116266	STXBP3	0.0356255553063543	0.537483049110345	0.592419800925432	0.649052427898075
ENSG00000121957	GPSM2	0.488302618126091	2.73812325218791	0.00760728855956932	0.0131439541975991
ENSG00000121940	CLCC1	1.09047624572047	7.84326666268097	1.60114799616914e-11	1.0928160510439e-10
ENSG00000085433	WDR47	0.281362675226807	3.95838748513206	1.62048350806707e-4	3.75475840613367e-4
ENSG00000197780	TAF13	1.09447449520305	12.8001434961115	4.36015981421605e-21	1.14834640440294e-19
ENSG00000215717	TMEM167B	0.429636941330013	6.27442910938609	1.66874752183829e-8	7.29642471137106e-8
ENSG00000031698	SARS1	-0.303021076576834	-4.52955341992682	2.03026139551657e-5	5.46283474851335e-5
ENSG00000143126	CELSR2	-0.683630383374615	-3.96364857112233	1.59091424785385e-4	3.69644701213854e-4
ENSG00000221986	MYBPHL	0.475773627214599	1.07227487313806	0.286807332804493	0.346713524245018
ENSG00000134243	SORT1	-0.326118838542594	-2.29287229448456	0.0244706577076791	0.0379461872927206
ENSG00000143106	PSMA5	0.0523093719596481	0.897879873019389	0.371932811225707	0.434984895113948
ENSG00000143028	SYPL2	-0.302385793888707	-2.29060075965759	0.0246081945043786	0.0381330489827888
ENSG00000162650	ATXN7L2	-0.572222940822391	-3.10397881558712	0.00263645612132289	0.00494731469986157
ENSG00000174151	CYB561D1	-0.795109302061572	-7.01231053845204	6.60547024140971e-10	3.5790510803798e-9
ENSG00000181754	AMIGO1	0.234375041517308	2.21672346710127	0.0294692574296788	0.0450370993054324
ENSG00000065135	GNAI3	0.0300843183305111	0.339051310394014	0.735455785848417	0.779564560883518
ENSG00000116337	AMPD2	-0.67345839238663	-4.34384810688497	4.05565674897538e-5	1.03941197199461e-4
ENSG00000168765	GSTM4	0.610716668276729	6.76685122455489	1.95290829903918e-9	9.80982209150871e-9
ENSG00000206077	ZDHHC11B	-1.24431291439152	-4.30121086861769	4.74363028795715e-5	1.20038511732932e-4
ENSG00000121634	GJA8	0.490027155477046	1.59761050448925	0.114056046972946	0.152772319798625
ENSG00000265107	GJA5	0.213729341206269	1.1095839221421	0.270488932827906	0.32939323170847
ENSG00000162836	ACP6	1.42580103986251	10.3198787931468	2.20260245920686e-16	3.03128649918715e-15
ENSG00000116128	BCL9	-0.523407447065366	-5.34567378648639	8.2429703210734e-7	2.75971030290773e-6
ENSG00000131778	CHD1L	-0.470463425003095	-3.44921508698739	8.98229096870379e-4	0.00183219639015382
ENSG00000131781	FMO5	-0.399749465984037	-2.28517258804169	0.0249396257493734	0.0386110019669875
ENSG00000180867	PDIA3P1	-1.37576999386285	-13.4163040794263	3.27928337674212e-22	1.03640786626824e-20
ENSG00000131791	PRKAB2	0.320845590410159	1.19124992167398	0.237063290587178	0.293018691374526
ENSG00000265491	RNF115	0.272397693180822	2.62636504279391	0.0103316195985701	0.0173795665411908
ENSG00000186141	POLR3C	-0.588879095353632	-8.81189507785496	1.99344156585039e-13	1.78744373247679e-12
ENSG00000186364	NUDT17	0.444705781136516	3.53629841081812	6.77010676415852e-4	0.00141292843468268
ENSG00000131788	PIAS3	-0.391341957633077	-4.37110375308214	3.66752065612125e-5	9.46802564924478e-5
ENSG00000198483	ANKRD35	-0.451420649668253	-3.28262698418821	0.0015238085490555	0.00298233956446357
ENSG00000143127	ITGA10	-1.82243461472689	-8.17145025682314	3.63405909159773e-12	2.76089828723646e-11
ENSG00000131779	PEX11B	0.0849410752157196	1.12949985917705	0.26204851173229	0.320276215613114
ENSG00000265241	RBM8A	0.0290533854430688	0.30797123072702	0.758901336865032	0.799808768675646
ENSG00000271601	LIX1L	-0.503543488966014	-5.12946947153451	1.97209107181115e-6	6.23860746033146e-6
ENSG00000272031	ANKRD34A	0.312452536658849	1.98182914348699	0.0509185033827917	0.0740592677247057
ENSG00000121851	POLR3GL	-0.025318924006374	-0.409556038578627	0.683221682171504	0.731937600488726
ENSG00000168509	HJV	1.88696718484213	8.63176069969595	4.51278388566182e-13	3.84617469239908e-12
ENSG00000178104	PDE4DIP	0.513489967190775	2.04995894280264	0.043630655784247	0.0643654001640863
ENSG00000134250	NOTCH2	-0.50324422983562	-4.1294057009894	8.8426536566083e-5	2.14201125185866e-4
ENSG00000134240	HMGCS2	-2.52761945055343	-4.28139309057609	5.10054821174214e-5	1.28585892605331e-4
ENSG00000092621	PHGDH	-1.35890453089381	-6.13170070889969	3.08081809201311e-8	1.28235353616114e-7
ENSG00000143067	ZNF697	-0.073079417962518	-0.666641216538137	0.506911510351354	0.567402950586615
ENSG00000231365	WARS2-AS1	-2.42471616921694	-15.6314944518962	4.41546210472535e-26	2.44067847698234e-24
ENSG00000116874	WARS2	0.196000092511329	2.21836581069194	0.0293526472699932	0.0448925481490592
ENSG00000092607	TBX15	-1.97356511076291	-7.56046233172485	5.71778699510505e-11	3.59556717782074e-10
ENSG00000065183	WDR3	0.172023422387948	2.26117348078299	0.0264525942525363	0.0408075394510242
ENSG00000196505	GDAP2	0.481867640759511	7.06722081457678	5.1773142150637e-10	2.85592133621091e-9
ENSG00000183508	TENT5C	0.109974091946155	0.6102219488173	0.543437253387726	0.602264784447519
ENSG00000198162	MAN1A2	-0.243635053309946	-4.16691616441969	7.72768722757871e-5	1.88964672930707e-4
ENSG00000134253	TRIM45	-0.227762051420491	-1.33299831309359	0.18630055969374	0.236744476613654
ENSG00000116830	TTF2	-0.614081430666326	-6.79526230511529	1.72338997435843e-9	8.74851630218535e-9
ENSG00000134247	PTGFRN	-0.754895724138704	-7.68295058729732	3.29686988250862e-11	2.14864416602891e-10
ENSG00000116824	CD2	1.69787547280941	5.46607559066594	5.03830735536092e-7	1.74734170919721e-6
ENSG00000143061	IGSF3	-0.322800730293805	-3.01616779358287	0.00342682565240527	0.00629587226960848
ENSG00000116815	CD58	-0.782138266755918	-7.96777867498447	9.1274738245802e-12	6.49365616587719e-11
ENSG00000203865	ATP1A1-AS1	0.548736751457194	4.51895131002129	2.11292760069041e-5	5.66823318004265e-5
ENSG00000163399	ATP1A1	-0.249812570761581	-1.73897201410992	0.0858704776029249	0.118529673739851
ENSG00000163393	SLC22A15	-0.3354944890386	-3.42575690545759	9.68588628103739e-4	0.00196171327694352
ENSG00000118729	CASQ2	0.518728105359909	4.50527455798801	2.22439963386311e-5	5.93762636765686e-5
ENSG00000173218	VANGL1	0.0791944658153233	1.08106070655442	0.282904862959917	0.342710869343218
ENSG00000134259	NGF	-0.293602706108135	-2.39273267276699	0.0190573689611821	0.0302432159601369
ENSG00000233730	LINC01765	2.12750893109657	4.25126815906312	5.69321487761805e-5	1.42245651480963e-4
ENSG00000134198	TSPAN2	-0.879280129444436	-4.49579567682702	2.30497998431239e-5	6.13930024772635e-5
ENSG00000052723	SIKE1	-0.0231834066929659	-0.45006841192723	0.653873327660555	0.705108103495229
ENSG00000009307	CSDE1	0.381720275820186	5.29067969364082	1.03057532489696e-6	3.40383207416711e-6
ENSG00000213281	NRAS	0.134244403329391	1.46172611608242	0.147717204828827	0.192672120339951
ENSG00000175984	DENND2C	0.120628198586112	0.680343360162742	0.498243221254357	0.559238150571448
ENSG00000116752	BCAS2	0.27947603245614	2.04101294858953	0.0445333051296101	0.0655602098313155
ENSG00000197323	TRIM33	0.0678309492527986	1.11371322316362	0.268723501569939	0.327570022060751
ENSG00000116774	OLFML3	0.115703768924164	0.603227068511242	0.548057051588895	0.606683889644144
ENSG00000163349	HIPK1	-0.122841739716611	-0.647655712411882	0.519054349172293	0.578728149587635
ENSG00000118655	DCLRE1B	-0.00598611406536986	-0.047091825240347	0.962556919374153	0.970796256272235
ENSG00000134262	AP4B1	-0.252889535250049	-1.77899456156504	0.0790234353828256	0.109982673719005
ENSG00000226167	AP4B1-AS1	-0.619278243387169	-1.75710804952026	0.0827095109865881	0.114590423060531
ENSG00000188761	BCL2L15	1.08143120133081	5.18544306182014	1.57578378618409e-6	5.07576206619298e-6
ENSG00000134242	PTPN22	0.277854344329278	1.10199619942802	0.273754051004697	0.332856378482401
ENSG00000081019	RSBN1	0.30113599362277	4.58504393266604	1.64624751944156e-5	4.49165075789947e-5
ENSG00000116793	PHTF1	-0.0808525634471348	-1.08621132961917	0.280634192756061	0.340451452050163
ENSG00000081026	MAGI3	0.197248579620321	2.88385373313289	0.00504009224927529	0.00898215723660152
ENSG00000198799	LRIG2	2.0551170719686	15.6669850989238	3.8473532529312e-26	2.15323537055716e-24
ENSG00000226419	SLC16A1-AS1	0.886282818975169	7.12645736529007	3.97912555207358e-10	2.22791223073999e-9
ENSG00000155380	SLC16A1	0.0372918691240844	0.335933764422128	0.737796658369531	0.781675715035458
ENSG00000155367	PPM1J	-0.0366745019297166	-0.243185375429236	0.808481695916556	0.840780902721522
ENSG00000155366	RHOC	0.415040446619604	3.45739837198025	8.74840735089935e-4	0.00178856328062831
ENSG00000155363	MOV10	-0.900418433474865	-5.24505318735908	1.2394556896941499e-06	4.05168382184762e-6
ENSG00000007341	ST7L	0.417705966983065	5.99014640217206	5.63408404793981e-8	2.25162204498445e-7
ENSG00000134245	WNT2B	-1.28248346679393	-8.70434280175307	3.24691285586435e-13	2.83566537581079e-12
ENSG00000143079	CTTNBP2NL	-0.0258320730168584	-0.299716201529094	0.765167776705227	0.804766514343139
ENSG00000231437	LINC01750	1.66849009046965	9.63205169967622	4.85936385925453e-15	5.40770301222095e-14
ENSG00000171385	KCND3	0.0313752597572377	0.276174504564288	0.783123300786735	0.819668327677118
ENSG00000064703	DDX20	-0.10304559511471	-1.6410934113193	0.104687809240615	0.141323281780898
ENSG00000116473	RAP1A	0.0855313708349774	1.0540460131034	0.295021847746966	0.355179121532423
ENSG00000121933	TMIGD3	-0.495583142467979	-1.47989118492562	0.142813479542418	0.186856678084333
ENSG00000282608	ADORA3	-0.914297812598866	-3.75939290253717	3.21796095910028e-4	7.09282107033722e-4
ENSG00000143110	C1orf162	-1.23523605996251	-8.06824728886787	5.79632646253781e-12	4.24053687607886e-11
ENSG00000116459	ATP5PB	-0.148899739291521	-0.705016873599181	0.482838911494813	0.545045151626046
ENSG00000116455	WDR77	0.0948223646642203	1.15144196148211	0.252965993513981	0.310191640029194
ENSG00000260948	NA	2.66361714265372	14.2762070472129	9.57752800678114e-24	3.79484826510573e-22
ENSG00000085465	OVGP1	1.28595758753211	5.71201345971758	1.81877155444434e-7	6.71885025283177e-7
ENSG00000173947	PIFO	-0.371626653779511	-2.79716170701509	0.00644960140177425	0.0112815530705341
ENSG00000064886	CHI3L2	-0.901674630947908	-2.70416075905561	0.00835633787502923	0.014323931896043
ENSG00000162777	DENND2D	0.287313842949948	1.39568409151496	0.166655474073462	0.214684600340917
ENSG00000134255	CEPT1	-0.16361304118654801	-1.85597060252697	0.0671247859329443	0.0949473593777703
ENSG00000156171	DRAM2	0.46279580747639	5.71355576745015	1.80709043053396e-7	6.68121075225217e-7
ENSG00000121931	LRIF1	1.01401903151596	8.20728872869932	3.08987079047103e-12	2.36485153604598e-11
ENSG00000232811	NA	0.45662907496752	1.87916407126875	0.0638486552945781	0.0908586860808108
ENSG00000143119	CD53	-0.0407668468937219	-0.187642803987763	0.851629821554042	0.877567454017176
ENSG00000259834	NA	1.03845911725339	3.66412617900816	4.43583258007822e-4	9.56067124769105e-4
ENSG00000177301	KCNA2	-1.35415573407135	-6.74139326207911	2.18419173606744e-9	1.08901497397394e-8
ENSG00000143125	PROK1	-2.94262767354178	-6.04769017834471	4.41055711590742e-8	1.79795457301573e-7
ENSG00000134248	LAMTOR5	0.099191195890751	1.30826401636185	0.194514771646163	0.245857006939989
ENSG00000168679	SLC16A4	-0.51248244596807	-3.27961661496626	0.0015381987904674	0.00300874998595575
ENSG00000273373	NA	-0.0263254159643285	-0.134122266374134	0.893641346287505	0.912874786168817
ENSG00000162775	RBM15	-0.111532553084924	-1.00089322099397	0.319883839002019	0.381384672951812
ENSG00000197106	SLC6A17	1.51342146346368	4.95246227090367	3.98008758241066e-6	1.19812945779785e-5
ENSG00000143093	STRIP1	-0.241771237855414	-3.50291784721585	7.54895664897171e-4	0.00156308903513162
ENSG00000258634	NA	-0.706811190826886	-6.49749073787425	6.34850579165863e-9	2.9670539246193e-8
ENSG00000168710	AHCYL1	-0.0861048811329246	-1.72022155130825	0.0892424147672473	0.12274258807635299
ENSG00000184371	CSF1	-0.39231124159315	-2.30558404985408	0.0237134411054047	0.036852822044174
ENSG00000134184	GSTM1	-0.739647924581035	-1.60157619979308	0.113174692986272	0.1517734101629
ENSG00000179571	NBPF17P	7.04248114335661	17.5503512746531	3.23747259698736e-29	2.82374882615158e-27
ENSG00000184678	H2BC21	0.681582884377653	5.92390940977487	7.46094875536984e-8	2.93542658705705e-7
ENSG00000184260	H2AC20	4.57963081855006	21.4928601992479	4.68887528884495e-35	6.70010349784738e-33
ENSG00000178096	BOLA1	0.521734786937376	5.74857088102033	1.56090299336566e-7	5.84175230060952e-7
ENSG00000159164	SV2A	-1.686584121885	-9.50698460347974	8.55079007617005e-15	9.21783405321959e-14
ENSG00000143368	SF3B4	0.0544839074184466	0.412809332262456	0.680846043711376	0.730033053335292
ENSG00000014914	MTMR11	0.350892528151219	1.48403921473314	0.141711754560019	0.185595971845766
ENSG00000264522	OTUD7B	0.187592456054531	2.62978956248558	0.0102364517756206	0.0172387186873289
ENSG00000136631	VPS45	-0.642312047266612	-10.0944963510446	6.05204938137809e-16	7.77905524312636e-15
ENSG00000023902	PLEKHO1	-0.150094387132978	-0.965035493392747	0.337423243582042	0.399635747094082
ENSG00000143401	ANP32E	0.043959781145865	0.431266387298689	0.667429817866117	0.71834273345975
ENSG00000118298	CA14	-0.40769809446025	-1.17353719923033	0.244048146052642	0.300353188361654
ENSG00000117362	APH1A	0.159231914552485	2.53935849034912	0.0130349220960376	0.0214171343845843
ENSG00000118292	C1orf54	0.358896785142276	2.05110928144345	0.0435157368661647	0.0642170267618462
ENSG00000159208	CIART	0.0890097735465094	0.464613814736745	0.643464856876001	0.695895326695527
ENSG00000266472	MRPS21	0.057149576013491	0.787692528012012	0.433194631035693	0.496643076482709
ENSG00000117360	PRPF3	-0.250077601811614	-2.33598818336469	0.0219857336035154	0.0344347450749088
ENSG00000163125	RPRD2	-0.0114670895608415	-0.161578117965706	0.872043782742521	0.894850818719586
ENSG00000143374	TARS2	0.0816755807184308	0.836943179562783	0.405107432808139	0.468682432168727
ENSG00000143369	ECM1	-0.00968617846901898	-0.0544189477393027	0.956736494848354	0.965998075593346
ENSG00000143382	ADAMTSL4	0.586793187392827	3.8131336267622302	2.67923028118137e-4	5.98692748907473e-4
ENSG00000143384	MCL1	-0.0433583820424364	-0.255015105064285	0.799363176878726	0.833076825497507
ENSG00000143420	ENSA	-0.183766829630105	-2.34998013840928	0.0212288206410963	0.0333542541643707
ENSG00000143457	GOLPH3L	0.38803493717106	4.90730886278436	4.75221355141297e-6	1.41064602038849e-5
ENSG00000163131	CTSS	-0.311467467281021	-1.35310672195016	0.179817275239474	0.229504526892494
ENSG00000143387	CTSK	-0.260829736927306	-1.27549883906025	0.205808909436206	0.25835750201375
ENSG00000143437	ARNT	-0.283316808750528	-5.36220664869057	7.70623160901781e-7	2.59358814764037e-6
ENSG00000143379	SETDB1	-0.512718369262422	-6.05999251717402	4.18521518109151e-8	1.70972659101038e-7
ENSG00000143418	CERS2	-0.543987181285495	-7.11437170090152	4.19880736379509e-10	2.33921113689322e-9
ENSG00000143409	MINDY1	-0.957055219218852	-7.58196145101732	5.19150301513733e-11	3.2846099151825e-10
ENSG00000143363	PRUNE1	-0.0179588297026898	-0.186351101561847	0.852639225416138	0.878405436093693
ENSG00000163141	BNIPL	-0.165378659539531	-0.515287519593918	0.607767242508362	0.663162437154534
ENSG00000143443	C1orf56	-1.11830075192446	-11.2033699343569	4.34624974306795e-18	7.62125672961994e-17
ENSG00000197622	CDC42SE1	-0.431414752361882	-2.88512298121962	0.00502174472327523	0.00895421148586657
ENSG00000213190	MLLT11	-1.34018112071912	-5.15427057645313	1.78572403720786e-6	5.68789311543182e-6
ENSG00000143458	GABPB2	-0.221491303698683	-1.54212936425927	0.126972418963679	0.168045475566079
ENSG00000261168	NA	-1.8086580909843	-10.4598803564449	1.17763549537604e-16	1.68995726216785e-15
ENSG00000143434	SEMA6C	-1.35905177044399	-11.4038948376206	1.79995155220729e-18	3.28938085023787e-17
ENSG00000163155	LYSMD1	0.410412494552719	5.0064080212005	3.21711686457985e-6	9.84783813241488e-6
ENSG00000163156	SCNM1	-0.417154737311455	-5.71928960872399	1.76430764077679e-7	6.53202321690017e-7
ENSG00000163159	VPS72	-0.0134853214736586	-0.252171563824427	0.80155252642534	0.834997171936185
ENSG00000143398	PIP5K1A	-0.45061990411219	-4.20865862361332	6.64612336952589e-5	1.643120358908e-4
ENSG00000159352	PSMD4	0.147987611742214	3.4012262245285	0.00104770731825614	0.00210765384136834
ENSG00000143373	ZNF687	-0.159830379633206	-1.86358091666086	0.0660346076758147	0.0935827020786604
ENSG00000143393	PI4KB	-0.250776002342475	-4.39718240878073	3.32992544807442e-5	8.66813151522008e-5
ENSG00000143390	RFX5	0.334737781222193	4.25494260917882	5.61751568247976e-5	1.40563469908845e-4
ENSG00000143416	SELENBP1	-1.53198650520534	-10.8182902352873	2.38657531305156e-17	3.77135054175395e-16
ENSG00000159377	PSMB4	0.0380963491140154	0.689120638218718	0.492733003811385	0.554170995631588
ENSG00000143442	POGZ	-0.541836051951893	-4.33056192892265	4.25897228667529e-5	1.08757634514492e-4
ENSG00000143375	CGN	0.398073047445818	1.28212731532755	0.203485753548231	0.255751908080831
ENSG00000143367	TUFT1	-0.998751864786155	-10.149708948238	4.72320702696576e-16	6.16541465366415e-15
ENSG00000143376	SNX27	-0.0354988887991403	-0.231254086148305	0.817705415888799	0.849124015942664
ENSG00000143436	MRPL9	0.0636375258672439	1.08699644496232	0.280289182451575	0.340125060862729
ENSG00000182134	TDRKH	-1.02862372594796	-8.46892205248678	9.44357036027408e-13	7.74395830764355e-12
ENSG00000213171	LINGO4	2.13097273998965	7.6042024227868	4.69779896606262e-11	2.99197893371992e-10
ENSG00000143365	RORC	1.02128525965399	5.49704197142676	4.43595024890966e-7	1.55246700738287e-6
ENSG00000159445	THEM4	1.93124109810837	21.0617686457829	1.87366086178423e-34	2.49178343519662e-32
ENSG00000197747	S100A10	0.965964601586898	6.95617581392093	8.47007600941468e-10	4.5236604754854e-9
ENSG00000163191	S100A11	0.382177373871182	2.04222069823976	0.0444105137427317	0.0654009451367582
ENSG00000237975	FLG-AS1	1.21089038722319	8.63895582500613	4.36789257425601e-13	3.72978595406273e-12
ENSG00000163220	S100A9	-1.16423722675798	-3.79176762830027	2.88220909459216e-4	6.39898058819204e-4
ENSG00000163221	S100A12	-1.87866117989567	-4.51428025106841	2.15037577614503e-5	5.75719502196133e-5
ENSG00000143546	S100A8	-0.480834409293637	-1.37772762835853	0.172113473474241	0.220973826773658
ENSG00000197956	S100A6	0.137602361438358	0.79880688160304	0.42675781349898	0.490100115502591
ENSG00000196154	S100A4	-1.10474378376562	-5.720368336735	1.75637095799768e-7	6.50443195694094e-7
ENSG00000188643	S100A16	-0.273652294516596	-2.60378160653927	0.0109795606580615	0.0183520979043158
ENSG00000189334	S100A14	-3.42480430303626	-12.3989467070474	2.40772433561555e-20	5.80620346068008e-19
ENSG00000189171	S100A13	0.642747749157357	5.50982257450524	4.20850262434199e-7	1.4782585577971099e-06
ENSG00000160678	S100A1	-1.59775835721841	-8.71409704850386	3.10638892048917e-13	2.71824208338831e-12
ENSG00000160679	CHTOP	-0.00284056723250714	-0.0555565275242285	0.955833041682531	0.965280197971695
ENSG00000143624	INTS3	-0.852317414612683	-6.44742756269587	7.89277032721872e-9	3.62322935868769e-8
ENSG00000143554	SLC27A3	-1.05447245023938	-6.73119594371996	2.28427866248325e-9	1.13554518854459e-8
ENSG00000143614	GATAD2B	-0.312495034268882	-4.13187150699497	8.76483847088762e-5	2.12507780398849e-4
ENSG00000198837	DENND4B	-0.368909011327586	-3.88918368067967	2.0619327332812e-4	4.68073017972505e-4
ENSG00000160741	CRTC2	0.0171281025750725	0.14893438017284	0.88197866163853	0.903572373055353
ENSG00000143570	SLC39A1	-0.332266839540176	-3.43611644603545	9.36898492162139e-4	0.00190442199556929
ENSG00000143578	CREB3L4	0.35406703842142	2.87174130106079	0.0052183141573709	0.00927516154053274
ENSG00000143543	JTB	0.0550826709965531	0.51815731251847	0.605772734282405	0.661415978449136
ENSG00000272654	NA	0.986810537924247	7.73792855427428	2.57404627330034e-11	1.70402117018089e-10
ENSG00000143545	RAB13	-0.390737689957723	-3.8876319974047	2.07304249591126e-4	4.70253737655313e-4
ENSG00000177954	RPS27	0.631143680044611	4.31245091842587	4.55204592156759e-5	1.15626098370832e-4
ENSG00000143549	TPM3	-0.720161543618342	-6.0925027717724	3.64299445625756e-8	1.50100311461508e-7
ENSG00000143612	C1orf43	0.0237801209933224	0.469439028848299	0.640027557084624	0.692791534109168
ENSG00000143569	UBAP2L	-0.171787084859688	-2.37628341944809	0.019868272659811	0.0314002398360492
ENSG00000143575	HAX1	0.3617875541609	5.66435731819442	2.21872690621411e-7	8.09835320768151e-7
ENSG00000143515	ATP8B2	-0.740916907724434	-6.43217703176257	8.43323765185583e-9	3.85946330970111e-8
ENSG00000160712	IL6R	0.703977914707273	7.50570654133801	7.31066193717078e-11	4.52103182044558e-10
ENSG00000169291	SHE	-0.27185436484353	-2.54674896034457	0.0127826903633256	0.0210387326259268
ENSG00000163239	TDRD10	-0.58777304095343	-3.02157270664979	0.00337243973807966	0.00620019306896879
ENSG00000160714	UBE2Q1	-0.129970358622629	-2.66656445744591	0.00926344915020008	0.015744229910855
ENSG00000160710	ADAR	0.124537791975354	1.43698965797939	0.154604477010063	0.200642254608615
ENSG00000163344	PMVK	-0.26417901798253	-3.29429753405499	0.00146920620771592	0.00288472120772405
ENSG00000163346	PBXIP1	-0.177469644448276	-2.0862803556233	0.0401257432077037	0.0597327920609416
ENSG00000163348	PYGO2	-0.186199712668984	-2.27225177790605	0.0257444272197683	0.0397836109544326
ENSG00000160691	SHC1	-0.600787714763158	-5.12988381049932	1.96882657362973e-6	6.22974759410944e-6
ENSG00000173207	CKS1B	0.717692149466939	6.03464554089179	4.6625855287473e-8	1.89265182297171e-7
ENSG00000160688	FLAD1	0.358342187348993	5.40804232391879	6.39113395299692e-7	2.17771971731747e-6
ENSG00000160685	ZBTB7B	-0.363301042293438	-3.89473527573764	2.02264900072512e-4	4.59699177288323e-4
ENSG00000143537	ADAM15	-0.312514103542126	-2.17312499622168	0.032716804670936	0.0495548173590452
ENSG00000243364	EFNA4	-0.394761073892215	-2.96888463220726	0.00393847036174015	0.00717114462503641
ENSG00000169242	EFNA1	-0.171157518845726	-1.40362234701966	0.164285251155856	0.212038002644898
ENSG00000169241	SLC50A1	-0.474167939793751	-4.16732756628889	7.71624369709261e-5	1.8873804369837e-4
ENSG00000179085	DPM3	0.627335910522997	6.14256359168908	2.94081009923988e-8	1.22750034968894e-7
ENSG00000163463	KRTCAP2	-0.250886912139817	-3.09491642165275	0.00270938046531327	0.00506999141962773
ENSG00000185499	MUC1	0.645418960141259	2.74838240283516	0.00739338793118164	0.0127990703301497
ENSG00000231064	NA	-1.76206947884672e-4	-6.9184060896189e-4	0.999449706281841	0.999556088004824
ENSG00000169231	THBS3	-0.140274242530597	-0.818777293584351	0.415335827005392	0.478954097143117
ENSG00000160766	GBAP1	-1.4136164615407	-5.40881385154694	6.37100018778373e-7	2.17141016296146e-6
ENSG00000177628	GBA	-0.0808865979424054	-0.846503778814146	0.399786442711407	0.463324546893841
ENSG00000160767	FAM189B	0.549037410210323	5.79498299523993	1.28484801303774e-7	4.86691441374026e-7
ENSG00000116521	SCAMP3	-0.296960735812411	-4.88915726894157	5.10220339908692e-6	1.50820413856812e-5
ENSG00000176444	CLK2	-0.615343360887337	-4.07144549792815	1.08753387629928e-4	2.59554993362686e-4
ENSG00000143630	HCN3	-0.305766583550565	-2.16826870756547	0.0330971860063842	0.0500575838799407
ENSG00000160752	FDPS	-0.16329648997177099	-2.82653110296066	0.00593597617426483	0.01045528874544
ENSG00000225855	RUSC1-AS1	-0.559402959168322	-2.70005302534941	0.00845135251914408	0.0144683363544664
ENSG00000160753	RUSC1	0.279150305344994	2.59613779329482	0.011207064774362	0.0186905008752459
ENSG00000116539	ASH1L	-0.197638007593522	-2.32489825658323	0.0226025499516272	0.0353061345447443
ENSG00000163374	YY1AP1	0.0183165642731611	0.340831461365778	0.734120243566688	0.778394625164805
ENSG00000132676	DAP3	-0.0959677456738506	-0.924561141633372	0.357963232569313	0.420624804467765
ENSG00000116580	GON4L	-0.530502040544271	-5.35310640533454	7.99727995361572e-7	2.68481540457301e-6
ENSG00000132718	SYT11	-1.64585796801099	-14.5327319694126	3.39835733312021e-24	1.42646049057721e-22
ENSG00000143622	RIT1	0.183161723847975	1.95364423812749	0.0542242188481168	0.0783497964251188
ENSG00000132680	KHDC4	-0.47645677220471	-3.79720167065748	2.82923643376446e-4	6.2886486477452e-4
ENSG00000116584	ARHGEF2	0.16515837998552	1.56695139076348	0.121056985567182	0.161081994686963
ENSG00000163479	SSR2	0.0511472334059135	0.570773384283341	0.569746499521497	0.626819148298202
ENSG00000160789	LMNA	0.0729197368490047	0.72063814362503	0.473224038578135	0.535586896375253
ENSG00000196189	SEMA4A	0.615089915910519	4.22739953226037	6.20944579043056e-5	1.54254255330245e-4
ENSG00000160785	SLC25A44	-0.595008623447566	-4.02074598199432	1.30153797474884e-4	3.07083402016974e-4
ENSG00000163468	CCT3	-0.0486842096603102	-0.29094538328993	0.771842947219507	0.81006433577525
ENSG00000125462	C1orf61	-3.0402105990131	-6.79385036158246	1.73413646443493e-9	8.79309965658359e-9
ENSG00000116604	MEF2D	-0.198215912942571	-3.19490784413033	0.00199939925231215	0.00383875511107158
ENSG00000183856	IQGAP3	-1.13326186928804	-3.26340284538708	0.00161792173589517	0.00315412550893236
ENSG00000163382	NAXE	0.539079619165831	6.57931926452491	4.44319940359424e-9	2.12388093911309e-8
ENSG00000160818	GPATCH4	-1.18441311882426	-8.71811433152649	3.05029745631528e-13	2.67264158077148e-12
ENSG00000132702	HAPLN2	-0.261189628309577	-1.22451340056019	0.224337434576565	0.278905999743838
ENSG00000132692	BCAN	-0.26347646271692	-1.29112956265833	0.200361857572532	0.252203211593501
ENSG00000132688	NES	0.147285102878069	0.905016983681562	0.36816268471964	0.431101140367379
ENSG00000143319	ISG20L2	-0.0905059085045172	-1.08130011348871	0.282799039286336	0.342644479135312
ENSG00000143303	RRNAD1	-0.392286092756586	-5.06916692929096	2.50822387339005e-6	7.79150394712653e-6
ENSG00000143314	MRPL24	0.360683870476866	4.52829145358257	2.03993418391512e-5	5.48556475642601e-5
ENSG00000143321	HDGF	0.154639331728632	2.23754457969807	0.0280205615773709	0.0430237977946098
ENSG00000143294	PRCC	-0.160491111124029	-3.74915348895139	3.33169744798264e-4	7.32829286551895e-4
ENSG00000027869	SH2D2A	-0.00705642227719572	-0.0306315072391729	0.975639390472562	0.980823912343946
ENSG00000198400	NTRK1	-1.27359339795846	-5.30183744922275	9.84995672249573e-7	3.26758752029051e-6
ENSG00000027644	INSRR	0.68125363121195	2.23916887575268	0.0279102208392885	0.0428690779088992
ENSG00000187800	PEAR1	-0.333544101642609	-2.2261431986228	0.0288059103438765	0.0441086397331224
ENSG00000132694	ARHGEF11	-0.294680100390151	-4.24394345932882	5.84706163787362e-5	1.45845370324825e-4
ENSG00000117036	ETV3	0.235048046650695	3.39794414753966	0.00105874374437442	0.00212858044820196
ENSG00000143297	FCRL5	0.792019518739846	1.94000118353073	0.0558888184787356	0.0805384196766845
ENSG00000132704	FCRL2	1.15290584840971	3.23564159308579	0.0017634836187492	0.00341608191044696
ENSG00000163534	FCRL1	-0.00735304423439498	-0.0197325796586171	0.98430563058624	0.987835716529765
ENSG00000183853	KIRREL1	-0.892320050997729	-6.05161848182095	4.33733048374962e-8	1.76971515971218e-7
ENSG00000158473	CD1D	0.221174330935594	1.24439356933559	0.216973227294536	0.270803232579465
ENSG00000163563	MNDA	-0.604838452789614	-2.3947475713695	0.0189600940532036	0.0301137499494657
ENSG00000163565	IFI16	0.762709896264283	4.75633533742747	8.54902052805196e-6	2.44008592717369e-5
ENSG00000163568	AIM2	1.39977036865103	4.38507534266029	3.48273804347052e-5	9.03091455596448e-5
ENSG00000162706	CADM3	-1.66505723637425	-10.8651509744796	1.93850688469311e-17	3.11459622909065e-16
ENSG00000225670	CADM3-AS1	-4.11689604412676	-11.8012133320583	3.17480791029292e-19	6.45144021952412e-18
ENSG00000213088	ACKR1	-0.296200515994103	-0.994368827267685	0.323029146696736	0.384827272588076
ENSG00000158716	DUSP23	-0.0150937865159673	-0.112378627088817	0.910803543653923	0.927514268260765
ENSG00000158714	SLAMF8	-0.794179788919114	-3.40669771879879	0.00102954939198917	0.00207319383162282
ENSG00000188004	SNHG28	1.11112525876164	4.98767211267536	3.46433260107707e-6	1.05445083837904e-5
ENSG00000158710	TAGLN2	0.429362132360059	2.56960951097478	0.0120300912111153	0.0199122840600987
ENSG00000260766	NA	0.324131448024481	3.17579647291329	0.00211997497128666	0.00404769066301669
ENSG00000143315	PIGM	0.0552356646339348	0.92198170282107	0.359298886756605	0.422009675316082
ENSG00000162729	IGSF8	-1.44290310107339	-15.2067902708352	2.32360090625375e-25	1.13907326178103e-23
ENSG00000018625	ATP1A2	-1.35300973872937	-7.62404478013679	4.29696710205836e-11	2.74973140137436e-10
ENSG00000132681	ATP1A4	-2.47232305132301	-5.31262375181134	9.42814689597909e-7	3.13617803632469e-6
ENSG00000143318	CASQ1	-2.0166255813619	-6.70050351138157	2.61380375826321e-9	1.29123251493165e-8
ENSG00000162734	PEA15	-0.205155669540263	-1.94672702802991	0.0550628506041427	0.0794675200725094
ENSG00000132716	DCAF8	-0.100888220903063	-1.24769927408552	0.215766072672433	0.269471863146083
ENSG00000162735	PEX19	0.185157777459541	2.15929518832433	0.0338102138691618	0.0510325646354176
ENSG00000122218	COPA	-0.263126785375053	-3.26034843835055	0.00163336736432253	0.00317962180254786
ENSG00000162736	NCSTN	-0.334557642007603	-4.99372837978425	3.38245840013401e-6	1.03186875381785e-5
ENSG00000171786	NHLH1	-1.1116452297237	-3.05984197043728	0.00300967995387779	0.00558370457741526
ENSG00000162738	VANGL2	-0.146193180113811	-0.943815152463604	0.348094106518139	0.410464405122609
ENSG00000162739	SLAMF6	0.469905394477265	1.53805049270175	0.127966040444145	0.169259724528768
ENSG00000066294	CD84	-0.323109197272981	-1.49219457710838	0.139565080454537	0.183016514757916
ENSG00000117090	SLAMF1	0.353047718490646	1.24706097704118	0.215998776930454	0.26973740904889
ENSG00000117091	CD48	2.23047566631868	7.20813130295246	2.76614853812391e-10	1.58713828125076e-9
ENSG00000026751	SLAMF7	1.81516993142827	5.26489950455333	1.14394115276153e-6	3.75407221204323e-6
ENSG00000122224	LY9	2.43105501887095	7.6820975147949	3.30954959137524e-11	2.1548167770893e-10
ENSG00000122223	CD244	3.15050750881083	10.293240310941	2.48166495715965e-16	3.39447288233894e-15
ENSG00000179914	ITLN1	-4.03093955751708	-5.26023620346112	1.16571431872798e-6	3.8217902682827e-6
ENSG00000158769	F11R	0.35422039010818	3.13428421662429	0.00240565448172275	0.00454863627509699
ENSG00000215845	TSTD1	-1.53234481576403	-10.2329125062392	3.25196840844645e-16	4.36368028593934e-15
ENSG00000158773	USF1	0.396927994855819	4.71353352440835	1.0081177286408e-5	2.83998266172466e-5
ENSG00000186517	ARHGAP30	0.0956645206970239	0.532440012965999	0.595890959723384	0.652217028276116
ENSG00000162755	KLHDC9	0.938585055223415	4.74718300733837	8.85629737571439e-6	2.52082615703742e-5
ENSG00000143256	PFDN2	0.304797826519664	3.80612332637789	2.74427514793052e-4	6.11396645994406e-4
ENSG00000158793	NIT1	-0.48331705060564	-6.87714530856791	1.2011598230278e-9	6.2534801329106e-9
ENSG00000158796	DEDD	-0.335939862737121	-6.27689605412231	1.65109461732294e-8	7.23100844469572e-8
ENSG00000143222	UFC1	-0.334459911090812	-5.61670096878736	2.70493847394459e-7	9.72243339096165e-7
ENSG00000143258	USP21	-0.152897612307273	-1.63840170459664	0.105249072181292	0.141954822171874
ENSG00000143224	PPOX	0.644239244152324	7.05674794463319	5.42370457831545e-10	2.98085468511115e-9
ENSG00000158850	B4GALT3	-0.164142381264642	-1.7010476442198	0.0928020915417908	0.127234632396584
ENSG00000158859	ADAMTS4	-1.97724488622925	-4.99232637550656	3.40124221238881e-6	1.03689254191572e-5
ENSG00000158864	NDUFS2	0.204238674637692	2.51791557217861	0.0137923307404154	0.0225265790984021
ENSG00000158869	FCER1G	-0.540743840755198	-2.56809885562788	0.0120785612343195	0.0199826622120187
ENSG00000158874	APOA2	0.762516518535395	1.7315273441768	0.087196502055446	0.120162451586001
ENSG00000158882	TOMM40L	0.598819078814962	5.65523341462526	2.30462487986228e-7	8.39591032989154e-7
ENSG00000158887	MPZ	-0.352424939017214	-1.34771030068138	0.181540166647386	0.231395665060513
ENSG00000143252	SDHC	1.43936351090607	13.617407810727	1.42342550779224e-22	4.75263624642528e-21
ENSG00000143226	FCGR2A	-0.804048450543835	-3.6000980034419	5.48839743850434e-4	0.00116479940581435
ENSG00000072694	FCGR2B	0.245839165886652	1.12515131789933	0.263875431978027	0.322186601429767
ENSG00000132185	FCRLA	0.111728514825648	0.296038082151491	0.767964937326202	0.807203699421061
ENSG00000081721	DUSP12	0.586081389989148	6.2398614290469	1.93665321899465e-8	8.34556497835616e-8
ENSG00000118217	ATF6	-0.475391920353152	-4.08320739490272	1.04295410047703e-4	2.49491709307346e-4
ENSG00000162745	OLFML2B	0.189523446625497	0.700854828684472	0.485418768790774	0.547451293232382
ENSG00000198929	NOS1AP	-0.174828705744149	-0.922663595164982	0.358945487559038	0.421631463829733
ENSG00000239887	C1orf226	-0.87065808844731	-7.88892208075654	1.30309550158193e-11	9.03156799651627e-11
ENSG00000152332	UHMK1	-0.315065671874973	-1.66462113686215	0.0998843369110013	0.135670584830475
ENSG00000117143	UAP1	0.475938197117182	3.57345390668159	5.9928425896231e-4	0.00126327466515721
ENSG00000162733	DDR2	-0.436807842514575	-2.94381476276601	0.00423758479020022	0.00766795620395654
ENSG00000117152	RGS4	0.27605088111487	0.860691044477651	0.391969819258922	0.455168895330323
ENSG00000143248	RGS5	0.332930694935899	1.76631660512988	0.0811416773568361	0.112662291736306
ENSG00000143228	NUF2	1.31295886197372	5.56425554587919	3.36152715089954e-7	1.19513056354904e-6
ENSG00000185630	PBX1	0.388782964516846	4.13871221978306	8.55239579493599e-5	2.07769542987123e-4
ENSG00000143171	RXRG	1.70672188682992	6.20459775042951	2.25373860179964e-8	9.61022758710246e-8
ENSG00000237463	LRRC52-AS1	0.644328977861131	1.27297335418423	0.206699190022477	0.259269233692408
ENSG00000143198	MGST3	0.147312703289092	1.49348779621239	0.139227030624438	0.182608873679079
ENSG00000143149	ALDH9A1	-0.106275232469332	-1.20446483606156	0.231946666365839	0.287328933194314
ENSG00000143183	TMCO1	0.58214450097841	7.2455844238082	2.34073811571275e-10	1.35754725260162e-9
ENSG00000143179	UCK2	-0.244895157572151	-1.85575769673159	0.0671555004462035	0.0949708024840393
ENSG00000188859	FAM78B	-0.825846468342787	-5.90447080486419	8.10029830538287e-8	3.16656597316364e-7
ENSG00000143157	POGK	-0.576503073398301	-8.42669943356983	1.14356824168259e-12	9.24768731022309e-12
ENSG00000152382	TADA1	0.381980356964335	4.16795424811031	7.69884331088023e-5	1.88430873454343e-4
ENSG00000143194	MAEL	0.130956202809219	0.593728189487838	0.554362121181094	0.612300963054392
ENSG00000143167	GPA33	-3.60787776639527	-8.68810053559667	3.49515048709655e-13	3.03078510927572e-12
ENSG00000198842	DUSP27	-0.695005013283164	-4.2526237993153	5.66517278538306e-5	1.41571350424679e-4
ENSG00000143190	POU2F1	-0.225571656190463	-2.90175061687518	0.0047870001226798	0.00855950288176718
ENSG00000198821	CD247	1.00275982194712	3.56170195955504	6.22903990956148e-4	0.00130875119764164
ENSG00000143162	CREG1	0.754386542282696	8.43735721400566	1.08963460081223e-12	8.85954719013916e-12
ENSG00000198771	RCSD1	-0.166031561896665	-1.29734532280913	0.198225816190451	0.249842278602809
ENSG00000197965	MPZL1	-0.159150190771265	-1.18337240834553	0.240151746215145	0.296236408775996
ENSG00000143158	MPC2	0.42886276318739	4.21457939052811	6.50506153793089e-5	1.61091420681209e-4
ENSG00000143164	DCAF6	-0.0432851286881943	-0.458017781691376	0.648176211061557	0.700201292181022
ENSG00000143147	GPR161	-0.953124249793351	-8.62615853446771	4.62891586366741e-13	3.94015195695695e-12
ENSG00000143155	TIPRL	-0.11330561117101	-1.61694493204863	0.109810606115154	0.147733980502679
ENSG00000213064	SFT2D2	-1.06394181306247	-11.1656993816412	5.13120615791648e-18	8.90469781823438e-17
ENSG00000143178	TBX19	0.842340442856327	5.19591047003551	1.51086343864839e-6	4.87951856405992e-6
ENSG00000143196	DPT	1.18160872910946	4.7432312126589	8.9922719049167e-6	2.55682041123711e-5
ENSG00000143153	ATP1B1	0.153616732981	1.12022267999752	0.265956862367941	0.324550974409574
ENSG00000143156	NME7	0.482320828018023	6.27540086171057	1.66177170751696e-8	7.26828966960852e-8
ENSG00000117475	BLZF1	-0.237084587843716	-3.3506579229962	0.00123041475460451	0.00244988600412804
ENSG00000117477	CCDC181	2.17628411404378	14.9080221618627	7.57672870970258e-25	3.49727216593557e-23
ENSG00000117479	SLC19A2	-0.141967965254745	-0.74054707022597	0.461127176358036	0.523926597262827
ENSG00000198734	F5	-2.22831070995895	-6.52301601425826	5.68046808246609e-9	2.67625560447859e-8
ENSG00000174175	SELP	-0.585736916437443	-2.69842012732559	0.00848939516076155	0.0145223580997643
ENSG00000188404	SELL	-0.313680472040291	-1.24340709096859	0.217334419914343	0.271203635106787
ENSG00000007908	SELE	0.0789171473304026	0.216143097156315	0.829424113443118	0.858836316047484
ENSG00000000457	SCYL3	0.349889575818009	5.59791546251397	2.92416850273832e-7	1.0473981687675e-6
ENSG00000075945	KIFAP3	0.543484807210853	4.87407716943847	5.41198064510268e-6	1.59241454600261e-5
ENSG00000203740	METTL11B	2.21202749557701	7.72111254002333	2.77653002624173e-11	1.82636392323599e-10
ENSG00000120370	GORAB	0.532697499789705	5.93071716187872	7.24902030329976e-8	2.85958416193605e-7
ENSG00000116132	PRRX1	1.60773381712572	12.3497006156292	2.97335912180105e-20	7.05621196537663e-19
ENSG00000271811	NA	1.17151319927992	3.66001877076474	4.49714308736448e-4	9.68504504561163e-4
ENSG00000007933	FMO3	0.842054514123843	3.42815284039559	9.61170746889196e-4	0.00194786443455276
ENSG00000094963	FMO2	-1.58017868837381	-10.1295997169189	5.16940828633971e-16	6.70226757742423e-15
ENSG00000010932	FMO1	0.720144784674065	2.13659973266364	0.0356735799919682	0.053646162836108
ENSG00000076258	FMO4	0.728495003508223	5.17075235208047	1.67152510649616e-6	5.35845470893948e-6
ENSG00000117523	PRRC2C	-0.454388736030999	-5.42665418174471	5.9224225537077e-7	2.03089047080423e-6
ENSG00000034971	MYOC	2.13346546263315	4.83010943450629	6.42356993883065e-6	1.87323906683398e-5
ENSG00000117533	VAMP4	0.439979703677118	4.24011139249153	5.92913978397302e-5	1.4767329052165e-4
ENSG00000010165	EEF1AKNMT	-0.993196535138274	-13.8184233432505	6.2117370475554e-23	2.17281385475948e-21
ENSG00000197959	DNM3	-0.0749693306125394	-0.564254674865353	0.574152895559006	0.630943442129475
ENSG00000230630	DNM3OS	0.0686337335823747	0.314923397024738	0.753636372909966	0.794883687548226
ENSG00000135845	PIGC	-0.103000659712844	-1.79558873621064	0.0763203100890297	0.1066515194669
ENSG00000180999	C1orf105	-5.73503951268728	-10.856374214212	2.0154658052147e-17	3.21517062893632e-16
ENSG00000094975	SUCO	0.505646256073687	6.20745604339532	2.22623079669263e-8	9.50198031813646e-8
ENSG00000224228	NA	6.42346836373101	13.1259398928571	1.10374860161411e-21	3.17463623487809e-20
ENSG00000117586	TNFSF4	2.82436957867068	13.2180844140341	7.50106421603778e-22	2.22415661257879e-20
ENSG00000117592	PRDX6	-2.22392853906826	-14.518193468847	3.60309027934501e-24	1.49835011245084e-22
ENSG00000076321	KLHL20	-0.0735932722933579	-0.893381218165658	0.374321678172544	0.437283769456741
ENSG00000117593	DARS2	-0.203621447927223	-1.61949767371545	0.109259708448191	0.14705174387536
ENSG00000234741	GAS5	-0.458726905429132	-3.26815321847479	0.0015941717357831	0.00311143777318201
ENSG00000135870	RC3H1	0.388098930696947	5.11229526375381	2.11216321173225e-6	6.6457194331196e-6
ENSG00000227373	RABGAP1L-DT	2.87709413635519	9.60631912108793	5.45824833903043e-15	6.02920984291585e-14
ENSG00000152061	RABGAP1L	0.414776832275953	2.81320090698292	0.00616426086213982	0.0108210613380356
ENSG00000116161	CACYBP	0.695293407917482	3.92938985291047	1.79314927960287e-4	4.11719335446594e-4
ENSG00000120333	MRPS14	0.661156612068811	11.5075345358288	1.14298778898047e-18	2.13824679409271e-17
ENSG00000120332	TNN	2.25117186575374	6.31215526366117	1.41807818163547e-8	6.26604872417864e-8
ENSG00000235750	KIAA0040	-0.250988958936316	-1.60723444388008	0.111926652844884	0.150174687944509
ENSG00000143207	COP1	-0.232568534786081	-3.84256097740506	2.42190262980838e-4	5.44542954864182e-4
ENSG00000152092	ASTN1	0.425197675192276	2.39396577631776	0.0189977847773688	0.0301619834621389
ENSG00000120341	SEC16B	-0.479357025089846	-2.61137337037407	0.0107577516630098	0.0180194688037844
ENSG00000242193	CRYZL2P	-2.31990503823256	-16.9525120399554	2.91986648756591e-28	2.13150253592311e-26
ENSG00000075391	RASAL2	-0.343562468774651	-3.48696386682822	7.95045107963385e-4	0.0016386444514599
ENSG00000213058	NA	-5.99124824554321	-6.19999155033286	2.29877664360153e-8	9.78961988780604e-8
ENSG00000116191	RALGPS2	0.0804674362161428	0.809957643147499	0.420357338999834	0.484074054993636
ENSG00000116194	ANGPTL1	-1.51182501212784	-7.63844220883498	4.02763390288497e-11	2.59344096757195e-10
ENSG00000116199	FAM20B	0.65274001707133	11.1627614950777	5.19810698209118e-18	9.00915780431597e-17
ENSG00000186283	TOR3A	-0.0492519599038506	-0.605818791949236	0.546343033299135	0.605185520639451
ENSG00000057252	SOAT1	0.219082763157909	1.98369839646086	0.0507054781474874	0.0737813869003413
ENSG00000143340	FAM163A	2.63243562990511	10.196191164178	3.83407116880614e-16	5.08383454485726e-15
ENSG00000169905	TOR1AIP2	-0.167426127738137	-2.26333031282259	0.0263133921195375	0.0405974595623281
ENSG00000143337	TOR1AIP1	0.412328318603406	5.00039908003965	3.2944644636277e-6	1.00685430433327e-5
ENSG00000135837	CEP350	-0.00693997122003087	-0.11418644999016	0.909374902142673	0.926270090663561
ENSG00000116260	QSOX1	-1.61426958351175	-13.8867602028969	4.69118772823289e-23	1.6495296744927801e-21
ENSG00000230124	ACBD6	-0.241745093856256	-3.95524236765298	1.63841104222067e-4	3.79302604603723e-4
ENSG00000236719	OVAAL	2.16490856877548	6.10491910176822	3.45475218516978e-8	1.42738330824978e-7
ENSG00000143324	XPR1	-0.30737582741764	-1.94619313969697	0.0551280338609715	0.0795359560494704
ENSG00000135835	KIAA1614	0.184495764896379	1.89801605484741	0.0612858541782993	0.0875177113887855
ENSG00000135823	STX6	-0.12866429377892	-1.62095563413717	0.108946071627699	0.146644316474922
ENSG00000153029	MR1	-0.515205609055293	-4.96021666694538	3.86042795676174e-6	1.16524198461177e-5
ENSG00000162783	IER5	0.0909477335027105	0.560090520568492	0.576976282386662	0.633631381327581
ENSG00000198216	CACNA1E	-2.79708694633883	-8.67222747942378	3.75606793355153e-13	3.23614525230687e-12
ENSG00000135821	GLUL	-0.506936434610114	-3.88536997225306	2.08934082092241e-4	4.73734400854656e-4
ENSG00000135828	RNASEL	0.582622978794776	6.15829092322575	2.74917738659962e-8	1.15468888858055e-7
ENSG00000143333	RGS16	0.738873851503163	2.99379374929197	0.00366072434533417	0.00669902580470416
ENSG00000135838	NPL	0.0655455505389893	0.533773919069474	0.59497190387162	0.651476531572805
ENSG00000135829	DHX9	-0.152083457068679	-0.836529926109085	0.405338399050997	0.468909256399362
ENSG00000135862	LAMC1	-0.118995631558296	-1.32213535112287	0.189875395196868	0.24076336338
ENSG00000058085	LAMC2	1.23172933529147	5.41173656382925	6.29529223576312e-7	2.14887840688107e-6
ENSG00000116698	SMG7	-0.329066776412834	-2.64233469691763	0.0098945728923846	0.0167129038554359
ENSG00000116701	NCF2	-0.30111636688088	-1.61805762799957	0.109570205007504	0.147425322414183
ENSG00000162704	ARPC5	0.0851059520268009	0.750468230553992	0.455165310600183	0.518073082957517
ENSG00000143344	RGL1	-0.461928133276597	-4.94732552918556	4.06133923704232e-6	1.2206737219054e-5
ENSG00000198756	COLGALT2	0.879756584376381	7.0342155627929	5.99401464228153e-10	3.2714995804602e-9
ENSG00000198860	TSEN15	0.532284056673507	8.024712195916	7.05712182812483e-12	5.10179011815784e-11
ENSG00000116667	C1orf21	0.412145533796858	4.78818016622871	7.55865390166347e-6	2.1745092997889e-5
ENSG00000116406	EDEM3	0.119906587184915	1.67286813870628	0.0982435966572779	0.133698884528932
ENSG00000135842	NIBAN1	-1.15791916988092	-8.08220824599491	5.44170411983796e-12	3.99415135178489e-11
ENSG00000121481	RNF2	0.461736422094722	4.9127210038721	4.65247093515363e-6	1.38317816735245e-5
ENSG00000121486	TRMT1L	0.282140497727963	3.05799657550264	0.0030263059605341	0.00561067517762512
ENSG00000116668	SWT1	0.304821783120422	3.77271394035846	3.07552683271329e-4	6.79672201661812e-4
ENSG00000116679	IVNS1ABP	0.069905816064197	0.655618105576655	0.513943157394567	0.573959812152209
ENSG00000143341	HMCN1	1.38731480570087	7.43623897032179	9.98159072761639e-11	6.07213435929997e-10
ENSG00000116690	PRG4	9.88914141506723e-5	3.19978447098421e-4	0.999745487416779	0.999745487416779
ENSG00000047410	TPR	-0.215064213613416	-2.86717765342981	0.00528695474804724	0.00938846855840435
ENSG00000157181	ODR4	0.523255175632563	9.16082332307101	4.09750216423152e-14	4.04391249595575e-13
ENSG00000073756	PTGS2	0.0580808880914021	0.166073565806774	0.868516326901396	0.892158936518582
ENSG00000116711	PLA2G4A	0.823369373279827	5.41130732367842	6.3063554031075e-7	2.15156123379578e-6
ENSG00000090104	RGS1	-1.29287263576868	-3.48044833622405	8.12015616956119e-4	0.00167029001025338
ENSG00000116741	RGS2	-0.153221024073142	-0.799407648010016	0.426411508423061	0.489744282269222
ENSG00000116750	UCHL5	0.0860064222703514	0.493511777690354	0.622997575470577	0.677195389958792
ENSG00000116747	RO60	0.211372748529242	3.43347651963397	9.44879893872888e-4	0.00191832326700433
ENSG00000272579	NA	0.508629346564881	4.33711920711438	4.15742640034721e-5	1.06387028785414e-4
ENSG00000023572	GLRX2	0.104439832702818	0.819797325790493	0.414757404734015	0.478568976925289
ENSG00000134371	CDC73	0.338034563177052	3.64169070884197	4.78067370997818e-4	0.00102463713535068
ENSG00000162630	B3GALT2	0.159433630805486	0.687649539094657	0.493654206420891	0.554968471764765
ENSG00000162687	KCNT2	0.0591337696560652	0.31609967993915	0.752746704243152	0.794257166645249
ENSG00000000971	CFH	-1.19754475444567	-5.63587444769318	2.49786401459847e-7	9.02887767601902e-7
ENSG00000066279	ASPM	0.47996559411304	1.68006300639598	0.0968301519346872	0.132016098334015
ENSG00000177888	ZBTB41	-0.271563432657706	-3.74101525770958	3.42481705460269e-4	7.51300713333713e-4
ENSG00000213047	DENND1B	0.613508733209832	3.76783485213422	3.12698378208249e-4	6.90589381139954e-4
ENSG00000203724	C1orf53	0.899807986845994	4.95723485856157	3.90601936151166e-6	1.17715171783318e-5
ENSG00000151414	NEK7	-0.600959611844861	-4.2660477081944	5.39459053568308e-5	1.35464834689279e-4
ENSG00000081237	PTPRC	0.445040679667964	1.84418851014901	0.0688423157074388	0.0970701222530252
ENSG00000230623	NA	4.19926711863794	11.7068688989597	4.78654317776209e-19	9.52486636499265e-18
ENSG00000162702	ZNF281	0.325622161251491	4.23892302197009	5.95481818805024e-5	1.48202923664797e-4
ENSG00000118197	DDX59	-0.629840943546575	-9.00257126495768	8.39560378449241e-14	7.92478918013367e-13
ENSG00000118200	CAMSAP2	0.152094119703278	1.81015212141665	0.0740117109614719	0.103770908312577
ENSG00000116852	KIF21B	0.70174728509149	3.71462844919357	3.74409637542612e-4	8.16407508355903e-4
ENSG00000116857	TMEM9	0.667298207328238	8.35603337991759	1.57525774456588e-12	1.25497402283564e-11
ENSG00000081277	PKP1	-3.45499953827514	-9.71225990545016	3.38324724720097e-15	3.84790660663873e-14
ENSG00000118194	TNNT2	0.415269040763755	5.05150160734004	2.69064321981136e-6	8.32735477615351e-6
ENSG00000159166	LAD1	-1.97556679555425	-4.88173385342581	5.25247135381861e-6	1.54921377304549e-5
ENSG00000159173	TNNI1	0.626006281270672	1.66542914247481	0.0997226067657273	0.135492014371561
ENSG00000174307	PHLDA3	-0.08321671594772	-0.504991355254475	0.614947511535282	0.669745801908855
ENSG00000159176	CSRP1	0.546470287893542	4.94037275644894	4.17389981599287e-6	1.25030825888529e-5
ENSG00000224536	NA	0.610589342494189	3.96443380293781	1.58654555415741e-4	3.68757222416375e-4
ENSG00000134369	NAV1	-0.692717150677975	-4.37960473903368	3.55399144843027e-5	9.1943784929344e-5
ENSG00000198700	IPO9	-0.664945802415875	-7.20244937726143	2.83708188540771e-10	1.62644830921026e-9
ENSG00000198892	SHISA4	-0.0910520216797757	-0.640023361745013	0.523978667883784	0.583492079838749
ENSG00000163431	LMOD1	-0.0968384125070552	-0.565779004047188	0.573121036323974	0.629964137471654
ENSG00000134375	TIMM17A	0.365138463413706	3.78141522126114	2.98575758337301e-4	6.61357121699641e-4
ENSG00000176393	RNPEP	-0.0366234076163345	-0.474613679104072	0.636350059796933	0.689811476328981
ENSG00000163435	ELF3	0.479106113813269	1.11374677559612	0.268709189735073	0.327570022060751
ENSG00000143862	ARL8A	0.01758765606625	0.285583294278808	0.775932377072398	0.813227503810585
ENSG00000133067	LGR6	-0.951895868732171	-3.76057044101814	3.20512109632167e-4	7.06916035563098e-4
ENSG00000077152	UBE2T	-0.0732959114127278	-0.48106208477744	0.631780090364192	0.685521461650523
ENSG00000077157	PPP1R12B	0.135413114657204	0.564546712444361	0.573955138113182	0.63077772992442
ENSG00000143858	SYT2	0.217454342287687	0.641570707474102	0.522978366942633	0.582523047082963
ENSG00000117139	KDM5B	-0.153538937825583	-2.26601603137153	0.0261409573082934	0.0403406868755742
ENSG00000159346	ADIPOR1	-0.508451006596227	-6.63593811124225	3.46873295432398e-9	1.68376067584524e-8
ENSG00000159348	CYB5R1	-0.503204855353856	-5.43503505497425	5.72254398530922e-7	1.9683333620145e-6
ENSG00000163444	TMEM183A	1.41419703838684	27.9301807727677	4.02552756364e-43	1.35177215587031e-40
ENSG00000143847	PPFIA4	-0.683725092733639	-3.83708786242985	2.46790167874211e-4	5.5377305962018e-4
ENSG00000163485	ADORA1	-1.2150601062528401	-6.3016153691519	1.48409664467666e-8	6.54197240126798e-8
ENSG00000133048	CHI3L1	0.00108404451764377	0.00248998254291494	0.998019456488838	0.998688619500713
ENSG00000133063	CHIT1	2.1915409142349	4.2020888119521	6.80609951525601e-5	1.68112410240748e-4
ENSG00000159388	BTG2	-0.414707934187487	-1.84061842552342	0.0693699497181997	0.0977525351043704
ENSG00000122176	FMOD	-0.244521991537371	-0.834522053126812	0.406461734475861	0.469965913530152
ENSG00000188783	PRELP	-0.242794213216559	-0.945096633790571	0.347443563905914	0.409841218089422
ENSG00000058668	ATP2B4	-0.0722882300975121	-0.343678122768449	0.731986264895168	0.776806471523418
ENSG00000058673	ZC3H11A	-0.294800758433863	-3.14842650435418	0.00230452400147186	0.00436900019587438
ENSG00000182004	SNRPE	1.41556780952299	16.8837639382895	3.77083888912568e-28	2.69414404035831e-26
ENSG00000143842	SOX13	-0.685319716579717	-5.21696071254266	1.38813748285246e-6	4.50918081491517e-6
ENSG00000143845	ETNK2	-0.957862016331605	-4.13081357201632	8.79814342280039e-5	2.13276777576349e-4
ENSG00000143850	PLEKHA6	-0.735277261075518	-5.08767693628024	2.33006043674989e-6	7.29542465884022e-6
ENSG00000158615	PPP1R15B	0.117216826176417	1.225418296212	0.223998328362307	0.278535969872478
ENSG00000133056	PIK3C2B	0.108961489359549	0.871001322232125	0.386348952876948	0.449574559043851
ENSG00000198625	MDM4	-0.396199364963395	-3.01136199882782	0.00347586497177796	0.00638160446978152
ENSG00000170382	LRRN2	-1.48936885228207	-5.92534796038763	7.41566271926045e-8	2.91931950894215e-7
ENSG00000163531	NFASC	-1.53180645975017	-7.61765232524102	4.42223252676117e-11	2.8258528686706e-10
ENSG00000174529	TMEM81	-0.155068174034384	-1.0191695234292	0.311182100138543	0.37226558327938303
ENSG00000117222	RBBP5	0.304529941258178	4.69046210110692	1.10146456903084e-5	3.08547905969182e-5
ENSG00000133059	DSTYK	0.168231189810584	2.69822967419902	0.00849384240887432	0.0145281155273144
ENSG00000133069	TMCC2	0.150617430556125	1.06699503621634	0.28917025039643	0.34907295796934
ENSG00000163545	NUAK2	0.765742155983043	4.26875475610234	5.34155714798149e-5	1.34205490329358e-4
ENSG00000117266	CDK18	-1.06640321976614	-10.2225647487982	3.40639064808396e-16	4.54365831033403e-15
ENSG00000158711	ELK4	0.110919153892683	1.74170513053965	0.0853878469181991	0.117924075653429
ENSG00000158715	SLC45A3	-0.0826849930296609	-0.493391973855492	0.623081832825116	0.677232171751656
ENSG00000069275	NUCKS1	-0.206562953397017	-3.80784926276656	2.72812261922353e-4	6.08100614361274e-4
ENSG00000117280	RAB29	0.553398361950968	4.96338756072634	3.8125154591495e-6	1.15155627720477e-5
ENSG00000174502	SLC26A9	1.18688033204394	5.69511793958851	1.95170420744973e-7	7.17833814744379e-7
ENSG00000276600	RAB7B	2.34802543798689	11.8613421605523	2.44504657805912e-19	5.03709595651688e-18
ENSG00000266028	SRGAP2	-0.62533693701434	-4.0577649961179	1.1416901684045e-4	2.71404031671636e-4
ENSG00000263528	IKBKE	0.700099552479001	3.97666228340634	1.51997778802401e-4	3.54511923055017e-4
ENSG00000266094	RASSF5	2.06476351344588	11.5540904812287	9.32390559267861e-19	1.77391926233512e-17
ENSG00000143486	EIF2D	0.512231699801672	8.41303327147737	1.21664611833213e-12	9.80911804407992e-12
ENSG00000143479	DYRK3	0.305761713795257	2.41595350514115	0.0179628317226868	0.0287021169985145
ENSG00000162889	MAPKAPK2	0.871159274003496	9.72460427005003	3.19995798306661e-15	3.65969017959278e-14
ENSG00000162892	IL24	0.548029503547103	2.50095190740606	0.0144193248546846	0.0234650316753239
ENSG00000162894	FCMR	0.972105929820822	5.4042472105631	6.49108384799906e-7	2.20841535578327e-6
ENSG00000182795	C1orf116	-0.249666676357811	-1.17922424807746	0.24178963640357	0.297873832539004
ENSG00000123836	PFKFB2	-1.00338404109126	-5.44208869726216	5.55946398774168e-7	1.91375500469878e-6
ENSG00000180667	YOD1	-0.378902592171816	-3.47399075183467	8.29172605362697e-4	0.00170219263873326
ENSG00000196352	CD55	0.596420476005314	5.61641561278416	2.70814447010374e-7	9.73135273473338e-7
ENSG00000203710	CR1	-0.0759836966316314	-0.221201867047276	0.825496548100386	0.855626949153822
ENSG00000117335	CD46	0.355409359805179	4.95592712025473	3.92617990524421e-6	1.18269675907693e-5
ENSG00000203709	MIR29B2CHG	-0.366470316205049	-1.29862600202165	0.197787827446741	0.249313635347657
ENSG00000174059	CD34	-0.174183883531315	-1.16961215855484	0.24561568396776	0.302033312007228
ENSG00000284237	LINC02767	-0.0990894398870483	-0.540436781486684	0.590391122970583	0.647243112708975
ENSG00000076356	PLXNA2	0.206050095151302	1.528514193169	0.130313137464616	0.172059968782534
ENSG00000196878	LAMB3	0.206956548613911	0.887897140119716	0.377246866110963	0.440348781940377
ENSG00000123689	G0S2	0.242967255893165	0.975259847325812	0.332359089237476	0.394159216549336
ENSG00000117594	HSD11B1	-0.723800770046447	-3.01332841123888	0.00345572117423413	0.00634722368553437
ENSG00000009790	TRAF3IP3	0.537595201134253	2.5723697368989	0.0119419816122408	0.0197883909469059
ENSG00000162757	C1orf74	0.219791898792265	1.56090524656871	0.122477238869356	0.162753687425127
ENSG00000117595	IRF6	-1.08081856979112	-4.7167915193743	9.9557223234006e-6	2.80876417239901e-5
ENSG00000117597	UTP25	-0.211773042111386	-2.16377280252114	0.0334527710048015	0.0505384793765036
ENSG00000203706	SERTAD4-AS1	0.176967896424976	0.869469244763317	0.387181012406963	0.450269728021674
ENSG00000082497	SERTAD4	0.0944949371326007	0.328367581539083	0.743488152614083	0.786410116801255
ENSG00000054392	HHAT	0.590016528305289	3.42897447563166	9.58639306047244e-4	0.00194332073027869
ENSG00000117625	RCOR3	-0.0883316047207696	-1.46366518992546	0.147187575053784	0.192093228538906
ENSG00000082512	TRAF5	-0.177442916234006	-1.0426877487592	0.300220696913283	0.360759026743533
ENSG00000153363	LINC00467	-4.58748172005773	-20.8635467548656	3.56630941588332e-34	4.69634000726909e-32
ENSG00000170385	SLC30A1	0.999123368412784	7.6422065426444	3.96003231518544e-11	2.55113448717366e-10
ENSG00000143493	INTS7	0.14407421059879	1.73804464315874	0.0860347479056649	0.118719820615255
ENSG00000143476	DTL	-0.174167254900974	-0.500691795720391	0.617957123287074	0.672478334277888
ENSG00000066027	PPP2R5A	-0.1846528034567	-2.4141661489889	0.0180450431756361	0.0288171465860354
ENSG00000065600	PACC1	-0.146869612223073	-1.29985504991486	0.197368175155827	0.248854719674558
ENSG00000117691	NENF	0.424651761520501	3.8085087166082	2.72197498325943e-4	6.07032508303846e-4
ENSG00000260805	NA	1.56632433641484	8.56356243525475	6.1484978142323e-13	5.16732530481912e-12
ENSG00000162772	ATF3	-0.214860928381917	-0.572348910290101	0.568683976027231	0.6257983228092
ENSG00000123685	BATF3	-0.45199727719199	-1.87067463207084	0.0650318545153702	0.0923467459404221
ENSG00000117697	NSL1	0.336652270941281	3.9667249408177	1.57386427309461e-4	3.66114129666727e-4
ENSG00000203705	TATDN3	-0.76205871355787	-6.26163412095098	1.76334391107567e-8	7.66760615525038e-8
ENSG00000162769	FLVCR1	0.00898526212867412	0.0887214275579603	0.92952411561288	0.943787733079764
ENSG00000143494	VASH2	0.557042332666026	2.21500388891276	0.0295917862585791	0.0451935046077583
ENSG00000174606	ANGEL2	-0.766800688846108	-9.66022745315834	4.2788547072565e-15	4.80950430358739e-14
ENSG00000136643	RPS6KC1	-0.514313472893092	-8.12979088802449	4.38794489364828e-12	3.27074782527657e-11
ENSG00000117707	PROX1	-0.0377797243870202	-0.246113618983356	0.806222043176998	0.838853270591251
ENSG00000143499	SMYD2	-0.406450644301963	-2.93635609184382	0.00433054649789489	0.0078245763464789
ENSG00000152104	PTPN14	-0.296389584208004	-3.15827852207332	0.00223643235734441	0.00425311615798528
ENSG00000117724	CENPF	-0.18852466634537	-0.800843877753978	0.425584286844005	0.488877802179823
ENSG00000136636	KCTD3	-0.421451339845397	-6.67413861873841	2.93422314244399e-9	1.43631506010596e-8
ENSG00000042781	USH2A	0.795667284077715	4.17233591387848	7.57823392587165e-5	1.85704222758042e-4
ENSG00000196482	ESRRG	0.413120675732612	2.31826089361447	0.0229790024723819	0.0358524754569676
ENSG00000092978	GPATCH2	-0.268886909567214	-4.01577009955183	1.32459630879507e-4	3.12105236685366e-4
ENSG00000067533	RRP15	-0.147863217069329	-1.99642592023517	0.049275139729256	0.0718713950313135
ENSG00000092969	TGFB2	0.149556538017089	0.58537053454498	0.559939420386364	0.617648541892883
ENSG00000143353	LYPLAL1	0.488282979116767	3.03409391199161	0.00324950864597173	0.00599469854864611
ENSG00000136628	EPRS1	-0.0423875338057629	-0.535173454810671	0.594008338930545	0.650630628732619
ENSG00000162813	BPNT1	0.751689155205851	6.2905578023978	1.5566262809776e-8	6.84406029659282e-8
ENSG00000067704	IARS2	-0.257547396766603	-2.39401252927148	0.0189955289196771	0.0301619834621389
ENSG00000118873	RAB3GAP2	0.228867054668459	3.57504518787373	5.96152059188036e-4	0.0012572640067536
ENSG00000116141	MARK1	-0.0617824157753115	-1.04099412602818	0.301001192213776	0.36163220159351
ENSG00000162817	C1orf115	0.0760232266764556	0.687428485231773	0.493792711528092	0.555077722089324
ENSG00000117791	MARC2	1.29229292299485	13.6657858611573	1.16537716580715e-22	3.93300153043256e-21
ENSG00000186205	MARC1	2.08790836115723	11.7642819961954	3.72792943108379e-19	7.51855076851613e-18
ENSG00000136630	HLX	-0.177464036519949	-1.07326126245602	0.286367364484878	0.346249566996209
ENSG00000143507	DUSP10	0.304407057492174	2.25085210235104	0.027127746263003	0.0417723131726076
ENSG00000143498	TAF1A	0.592454349509486	4.32909895835541	4.28195266265618e-5	1.09261375693005e-4
ENSG00000225265	TAF1A-AS1	3.19302282300672	12.2136519709104	5.33368022240446e-20	1.21427106351418e-18
ENSG00000154305	MIA3	-0.252875840700467	-3.80634902465304	2.74215772746385e-4	6.11026254069251e-4
ENSG00000162819	BROX	0.491032922023305	7.02660164665133	6.19989217941321e-10	3.37290205564513e-9
ENSG00000154309	DISP1	0.471991917880189	4.12660939697358	8.93170302973996e-5	2.16202261840813e-4
ENSG00000187554	TLR5	0.373046599965835	2.40614561218335	0.0184181045115122	0.0293431360216619
ENSG00000143502	SUSD4	0.466220537296546	1.58518082290128	0.116854185441719	0.156193195228696
ENSG00000162909	CAPN2	-0.372788342886311	-5.08010299634646	2.40141347249516e-6	7.49437401546352e-6
ENSG00000143514	TP53BP2	0.222446783887568	2.95543747726695	0.00409639297458165	0.00743349776203468
ENSG00000143756	FBXO28	0.486337742341908	7.5779590482217	5.28568371704745e-11	3.34104958528854e-10
ENSG00000143753	DEGS1	0.143744292683957	1.76156101997329	0.0819482595189963	0.113652970765014
ENSG00000143748	NVL	0.0514342470178122	0.773262848257535	0.441636297352604	0.504684256086454
ENSG00000143771	CNIH4	0.0373036131266313	0.391631459115806	0.696367488995461	0.744239983464913
ENSG00000162923	WDR26	0.053998742419445	0.985174496552948	0.327496346624066	0.389389300509379
ENSG00000143815	LBR	0.308549373959033	3.04336116102708	0.00316121674438435	0.00584144494573815
ENSG00000154380	ENAH	0.345139703005671	2.66112410333261	0.00940188322142863	0.0159573029353335
ENSG00000143742	SRP9	2.79642800252802	14.7112270814268	1.66072302056471e-24	7.26606892906359e-23
ENSG00000143819	EPHX1	-0.133087166405687	-1.26864432485883	0.208231873792755	0.261106285360744
ENSG00000242861	NA	-1.24885270682185	-8.5067155324612	7.95644841338858e-13	6.57263315428262e-12
ENSG00000196187	TMEM63A	-0.98462629424084	-6.65714338954308	3.16111254368029e-9	1.54120013381901e-8
ENSG00000143811	PYCR2	0.429558654656751	8.19932140646828	3.20334881410966e-12	2.44612741734627e-11
ENSG00000143768	LEFTY2	0.738658054654471	2.13304499035931	0.0359733771721233	0.0540727844870143
ENSG00000143751	SDE2	0.0774467659676139	0.792209985542238	0.430571494348431	0.49393084909797
ENSG00000163041	H3-3A	-0.996449298614083	-4.49104137678679	2.34645484371212e-5	6.2336988648618e-5
ENSG00000182827	ACBD3	0.076956251769619	1.08354664003988	0.281807351577141	0.341596999041977
ENSG00000183814	LIN9	-1.95370211579007	-12.8187262838758	4.03018773905467e-21	1.06983165436724e-19
ENSG00000143799	PARP1	-0.509089081579281	-8.08385777388074	5.4012612138738e-12	3.96663426051137e-11
ENSG00000203685	STUM	-0.927320531293524	-5.55862776064886	3.44067665597266e-7	1.22004141613054e-6
ENSG00000143772	ITPKB	-0.142072875967933	-1.05871477369741	0.292902808727951	0.353039350936274
ENSG00000143801	PSEN2	-0.0779699445164765	-0.926616439230722	0.356901264427625	0.419497663929442
ENSG00000163050	COQ8A	-0.511130942200613	-3.7062249730779	3.85159434725644e-4	0.00083753626796743605
ENSG00000143776	CDC42BPA	-0.475775722932848	-5.93958185168691	6.98193711902466e-8	2.76071178636265e-7
ENSG00000181450	ZNF678	-0.106812226339147	-1.10302608592705	0.27330927160299	0.332435944595795
ENSG00000081692	JMJD4	0.296688288253831	2.85029062445498	0.00554823525909867	0.00981740165988846
ENSG00000143740	SNAP47	0.515341468000937	4.7956811642495	7.34216352314962e-6	2.11949152037278e-5
ENSG00000143816	WNT9A	-0.0798671063513756	-0.224782080118346	0.822719595786156	0.853275392680075
ENSG00000143761	ARF1	-2.25960276474758	-18.1705825001143	3.46286616381534e-30	3.20780815947363e-28
ENSG00000143793	C1orf35	0.818408466418995	8.5330221666941	7.06179403340143e-13	5.88424425909727e-12
ENSG00000162910	MRPL55	0.404119852607428	4.30983591435217	4.59593953881795e-5	1.16661203474537e-4
ENSG00000143774	GUK1	-0.0561858059527909	-0.419863133007182	0.675706268969595	0.725912709333728
ENSG00000198835	GJC2	1.72583796323363	7.81867212487783	1.78895281181612e-11	1.21176067414594e-10
ENSG00000181873	IBA57	0.754031860318134	3.88820652502276	2.06892232519985e-4	4.69421700541967e-4
ENSG00000154358	OBSCN	-0.0319847133433964	-0.292257743764223	0.770843045440961	0.8095358707086
ENSG00000269890	NA	0.570283320589521	2.49388017757126	0.0146881811428382	0.0238707379444165
ENSG00000270110	NA	-1.55147666463763	-4.144383470143	8.38003721145707e-5	2.04025122030617e-4
ENSG00000154370	TRIM11	0.19854934362312	2.05832337108264	0.0428009712830679	0.0632734587578878
ENSG00000168159	RNF187	0.10084680539203	1.50125694339916	0.13720966262238	0.180209268440776
ENSG00000116574	RHOU	0.695669291959675	4.15108479790512	8.1806809936907e-5	1.99424513806268e-4
ENSG00000168118	RAB4A	0.550624055774537	4.80396890047371	7.10998780279582e-6	2.05893738352892e-5
ENSG00000154429	CCSAP	0.432028057697566	4.92433822343139	4.44522065529947e-6	1.32684897426628e-5
ENSG00000143632	ACTA1	-1.50719586568861	-3.07377250017016	0.00288688565220126	0.00537455461425183
ENSG00000069248	NUP133	0.335657753186955	4.28751842698094	4.98755038898758e-5	1.25949947029293e-4
ENSG00000135776	ABCB10	0.314567057411941	3.17903867884885	0.00209905226556089	0.00401401908186417
ENSG00000135801	TAF5L	-0.630323912491471	-10.5471119400221	7.97795634555236e-17	1.17499900913881e-15
ENSG00000135763	URB2	-0.816529649312706	-7.61935727919499	4.38847111489374e-11	2.80561370848418e-10
ENSG00000143641	GALNT2	-0.539854177020132	-6.08731467500111	3.7246190860732e-8	1.53181517342729e-7
ENSG00000135775	COG2	-0.225669659025099	-2.9415579398301	0.00426551649298406	0.00771330338365131
ENSG00000135744	AGT	-0.0299682313168477	-0.271096600001631	0.787012128468734	0.822657347049964
ENSG00000119280	C1orf198	0.369558169585191	4.91887090444073	4.54160987422111e-6	1.35441615964782e-5
ENSG00000143643	TTC13	0.146556212226341	1.88916607540935	0.0624779374952014	0.0890685264737365
ENSG00000173409	ARV1	0.107424861175347	1.04673139716484	0.29836276968559	0.358654798855991
ENSG00000143633	C1orf131	0.682691855975837	10.6690006114386	4.63447265617285e-17	7.04188198164182e-16
ENSG00000116906	GNPAT	0.184792953391885	3.07809759653714	0.00284971907234749	0.00531040879297606
ENSG00000116903	EXOC8	0.206328211835755	2.37756954245767	0.0198037817930368	0.0313056840113063
ENSG00000010072	SPRTN	0.0139634157945683	0.159781296315521	0.873454429506078	0.895932790922157
ENSG00000135766	EGLN1	0.248057069847022	2.38691397270189	0.0193407829297367	0.0306278467710709
ENSG00000116918	TSNAX	0.418383035301114	3.8440662872027	2.40939554821082e-4	5.42003031377788e-4
ENSG00000162946	DISC1	0.334119640465022	1.39377893064092	0.167228199715725	0.215228992396032
ENSG00000116991	SIPA1L2	0.330299661692787	2.97448111906896	0.00387442073641644	0.00706505828557503
ENSG00000212916	MAP10	0.623760248058516	2.99728981611635	0.00362322698505187	0.00663583104216208
ENSG00000135778	NTPCR	0.608241904928086	9.16531040471343	4.01503211162094e-14	3.97127476607456e-13
ENSG00000135749	PCNX2	-0.0519079038288202	-0.418723178853395	0.676535865566892	0.726463337573859
ENSG00000143674	MAP3K21	2.82775750672367	13.1540856004934	9.80808965968416e-22	2.85156407594973e-20
ENSG00000135750	KCNK1	-1.96753962751125	-8.86623039304953	1.5580204288024e-13	1.41976461327503e-12
ENSG00000231663	COA6-AS1	1.0120137239535	5.6318920282551	2.53954955067075e-7	9.16968536683052e-7
ENSG00000168275	COA6	-0.0252083333395738	-0.263762879018201	0.79263807502847194	0.827122018628219
ENSG00000059588	TARBP1	-0.502661624762339	-4.07279245822997	1.08233727131845e-4	2.58498474899527e-4
ENSG00000231768	LINC01354	1.74883058822086	8.85821587306835	1.61569662551269e-13	1.46833809701532e-12
ENSG00000168264	IRF2BP2	0.585889440326212	4.7871304684436	7.58944137166262e-6	2.18289885447906e-5
ENSG00000173726	TOMM20	-0.255780555291369	-2.38070781657951	0.0196471982156669	0.031076444469246
ENSG00000152904	GGPS1	0.215872209820057	3.03914780593811	0.00320107886118345	0.00591103811704923
ENSG00000116957	NA	0.339070084036684	4.21262984722582	6.5511874950268e-5	1.62084270460858e-4
ENSG00000162885	B3GALNT2	-0.0456117900906878	-0.335413578416264	0.738187492533544	0.78199586167247
ENSG00000143669	LYST	0.186222729021985	2.08473083446093	0.0402701444625522	0.0599120344231979
ENSG00000116962	NID1	-0.778985269587329	-5.72384977512497	1.7309955021885e-7	6.41576478625715e-7
ENSG00000077585	GPR137B	-0.148247677589564	-1.39488884038435	0.166894357965734	0.214909885552271
ENSG00000086619	ERO1B	0.289722893151205	3.53023199947423	6.90574467705786e-4	0.00143743936932033
ENSG00000116977	LGALS8	-1.0156361564227	-15.084380098854	3.76599391351395e-25	1.79378830660707e-23
ENSG00000119285	HEATR1	-0.557444460065383	-5.41095134898387	6.31554471216918e-7	2.15360235018676e-6
ENSG00000077522	ACTN2	-0.342281260898366	-2.80514754108962	0.0063060520750486	0.0110462821429386
ENSG00000116984	MTR	-0.452480916317823	-4.28667659164094	5.00293574315876e-5	1.26314723500204e-4
ENSG00000198626	RYR2	0.371366456429578	2.47100606109512	0.0155889156122194	0.0252277487353411
ENSG00000091483	FH	0.00991721483770291	0.0715096399044909	0.943169886517768	0.95497195203578
ENSG00000203668	CHML	0.960803630003957	7.82051373619638	1.77415971649714e-11	1.2023467866796e-10
ENSG00000180287	PLD5	3.69203141592192	7.75745586835655	2.35731514026391e-11	1.56827424289375e-10
ENSG00000054282	SDCCAG8	-0.379748358982685	-6.16478532008835	2.67369371452783e-8	1.12544825990404e-7
ENSG00000117020	AKT3	-0.175844468374037	-1.57262001070632	0.119737365897004	0.159602292222741
ENSG00000179456	ZBTB18	-0.214139953940681	-2.80919027833972	0.00623450417153819	0.0109366409863003
ENSG00000035687	ADSS2	0.456306728656277	5.45942614275656	5.17776758826893e-7	1.79108354997755e-6
ENSG00000121644	DESI2	-0.182792350865198	-2.92081183459447	0.00453036568338648	0.00815053199293427
ENSG00000203667	COX20	-0.215715637187377	-2.04604532635192	0.0440235837841512	0.0649036640301676
ENSG00000153187	HNRNPU	-0.214442319209244	-2.04293651479483	0.0443378744356014	0.0653082936088385
ENSG00000203666	EFCAB2	0.134290999811018	0.938140938317824	0.350984087456906	0.413618026208208
ENSG00000162849	KIF26B	1.56839254950699	5.26511094831082	1.1429634148915e-6	3.75178020254706e-6
ENSG00000185420	SMYD3	0.945544205333281	8.52324890084119	7.38178635512601e-13	6.12806887033699e-12
ENSG00000162851	TFB2M	0.188144539766173	1.26782581525037	0.208522606605565	0.261422032100611
ENSG00000162852	CNST	-0.197078721939543	-2.2750905170775	0.0255656743559724	0.0395255683643441
ENSG00000143653	SCCPDH	0.46288919935551	6.0077152285858	5.22871766671998e-8	2.10212917388156e-7
ENSG00000227953	LINC01341	-1.59805434611262	-5.05472074090135	2.656461769092e-6	8.22725258991095e-6
ENSG00000227671	NA	-0.465959777597629	-2.61566115573351	0.0106342761020194	0.017821534198668
ENSG00000162714	ZNF496	-0.109457940422397	-0.947061010241007	0.346447880985176	0.408918096431712
ENSG00000175137	SH3BP5L	-0.998349257721569	-10.853864213882	2.03803373442027e-17	3.24731543543691e-16
ENSG00000171161	ZNF672	-0.2389121649945	-3.35493963739229	0.00121385237931983	0.00241762532013998
ENSG00000171163	ZNF692	-0.321465822608963	-1.58460210672574	0.116985791007	0.156322437804021
ENSG00000185220	PGBD2	2.13563997161127	13.5381052735564	1.9769801221957e-22	6.46102116820747e-21
ENSG00000275131	NA	-7.30667518427583	-15.9518517680155	1.28110759393069e-26	7.64792764518979e-25
ENSG00000265972	TXNIP	-14.3851125400579	-25.9329948419382	8.66489910966211e-41	2.32773849681963e-38
ENSG00000261716	H2BC20P	-8.65746238712325	-27.2757723018938	2.25958173618648e-42	7.40261021474556e-40
ENSG00000015171	ZMYND11	0.343548457481283	4.88255077751159	5.23572578624063e-6	1.5450778167511398e-05
ENSG00000151240	DIP2C	-0.24009682215333	-2.80678496265063	0.00627698294450524	0.0110025362013042
ENSG00000107929	LARP4B	-0.418759695323474	-4.34879840609381	3.98232878751267e-5	1.02198395632155e-4
ENSG00000107937	GTPBP4	-0.796907618890541	-6.52626042169052	5.60070764926251e-9	2.64610288937369e-8
ENSG00000232656	IDI2-AS1	-0.0740700510560122	-0.320468643629227	0.749445223287247	0.791270888161791
ENSG00000067064	IDI1	0.627568952814518	6.28321664615849	1.6067042320883e-8	7.05500204165087e-8
ENSG00000047056	WDR37	0.114144560723771	1.19922507529747	0.233965789000406	0.28958979707459
ENSG00000067057	PFKP	1.13651812055866	8.1620365530351	3.7922266121151e-12	2.86647089780135e-11
ENSG00000107959	PITRM1	-0.383964164595987	-4.36005952500254	3.82026215123321e-5	9.839647404672e-5
ENSG00000067082	KLF6	-0.166333036669385	-1.22109085915056	0.225623399539545	0.280349075172541
ENSG00000233117	LINC00702	-4.29460237414679	-11.372675972609	2.06422395081588e-18	3.73674610611307e-17
ENSG00000165568	AKR1E2	1.24811988291007	10.5088943158989	9.46140179758573e-17	1.37986480939383e-15
ENSG00000151632	AKR1C2	-0.584392908347293	-2.90881083745581	0.00469041977868599	0.00840807666719742
ENSG00000196139	AKR1C3	0.712894096969583	5.19162283721837	1.53713298542616e-6	4.9583982373305e-6
ENSG00000173848	NET1	0.645580254618261	7.96364792030149	9.29937727072593e-12	6.61245291161412e-11
ENSG00000196372	ASB13	0.371921138291808	2.94773401312878	0.00418947917190741	0.00758806421751084
ENSG00000108021	TASOR2	-0.0310028023199087	-0.439757480028336	0.661293595963055	0.712252071283437
ENSG00000057608	GDI2	0.0912654908004074	1.38047790463399	0.171268779632445	0.219994477194511
ENSG00000134461	ANKRD16	-0.0180178157105606	-0.15098261215438	0.880367925495205	0.902059804352093
ENSG00000134452	FBH1	-0.798999546632391	-10.6390012310921	5.2967787029171e-17	7.99396983568343e-16
ENSG00000134470	IL15RA	-0.278709184438784	-1.59092422502553	0.115554492775079	0.154548237275203
ENSG00000134460	IL2RA	0.377112526917371	1.02355348794138	0.30911867562034	0.370060788853156
ENSG00000134453	RBM17	-0.249007021269418	-3.32351083352354	0.00134047252185624	0.0026505560008204
ENSG00000170525	PFKFB3	-0.0936879490851705	-0.56932982719257	0.570720870353632	0.62763408634272
ENSG00000065675	PRKCQ	0.785459671210651	2.912008557119	0.00464727054998031	0.00833628980065913
ENSG00000237943	PRKCQ-AS1	1.40886871121944	5.72840718405271	1.69832242005589e-7	6.31033658262536e-7
ENSG00000223784	LINP1	-7.08603634236011	-13.3550508337798	4.23253991401526e-22	1.31296711605203e-20
ENSG00000198879	SFMBT2	0.493879812156033	5.15111310619404	1.80845696980926e-6	5.75484340641506e-6
ENSG00000123243	ITIH5	0.968561786305541	4.99342598396201	3.38650125813603e-6	1.03274777281212e-5
ENSG00000151657	KIN	0.134919030178141	1.47190167514367	0.14495436924126	0.189399522144806
ENSG00000165629	ATP5F1C	0.609239035734008	5.88069621644232	8.95607272770595e-8	3.47973350757311e-7
ENSG00000165632	TAF3	0.207525500860815	2.90633309169699	0.00472410758304483	0.00845943381621893
ENSG00000107485	GATA3	-0.843354046593959	-4.64561093563191	1.30757618058988e-5	3.62205882814667e-5
ENSG00000048740	CELF2	0.478355149996093	7.12425220329529	4.01833866230044e-10	2.24612255147813e-9
ENSG00000148429	USP6NL	0.0808515419870989	1.11616847856444	0.267677617002283	0.326502520121201
ENSG00000134463	ECHDC3	-0.220192751125638	-1.47245865840094	0.144804310896619	0.189221860488704
ENSG00000148426	PROSER2	1.34789269312236	7.70056389046305	3.0456263864531e-11	1.99458086898284e-10
ENSG00000151461	UPF2	0.126955182130509	1.92151661925575	0.0582131421432561	0.0835383467166897
ENSG00000181192	DHTKD1	-2.02610820740638	-12.5133228320738	1.47647490038185e-20	3.63223642159872e-19
ENSG00000065665	SEC61A2	0.408337364069915	5.08400924399762	2.36435049365137e-6	7.39244781907012e-6
ENSG00000165609	NUDT5	-1.11838701391932	-10.9478027096286	1.34394362016024e-17	2.19608889367304e-16
ENSG00000151465	CDC123	-0.135419278237352	-2.03879811065413	0.044759245076728	0.0658423151758417
ENSG00000183049	CAMK1D	-0.100464448470008	-0.518529229343475	0.605514470451529	0.661241493260564
ENSG00000151468	CCDC3	0.453182956939366	2.21781721993072	0.0293915534122992	0.0449408098480514
ENSG00000123240	OPTN	-0.0140621130181309	-0.228307116207724	0.819987649003352	0.851033387529981
ENSG00000107537	PHYH	-1.57068623191624	-12.5248376959	1.40566000999676e-20	3.48354709488496e-19
ENSG00000086475	SEPHS1	0.231949539559527	3.46354473297096	8.57653523687535e-4	0.00175529515925202
ENSG00000165626	BEND7	0.1667671016863	1.95607430501688	0.0539321899091231	0.0779781673691433
ENSG00000165630	PRPF18	0.0507384684025793	0.748147090593739	0.456556164724565	0.519436083735419
ENSG00000239665	NA	-0.758210447377461	-4.17230262052819	7.57914345711424e-5	1.85704222758042e-4
ENSG00000151474	FRMD4A	-0.613638754558736	-5.63474662254074	2.50960058845272e-7	9.06642149115035e-7
ENSG00000065809	FAM107B	-0.594054819971494	-3.32110886473084	0.00135064354931293	0.00266791825799577
ENSG00000185267	CDNF	1.25887945307757	4.25455583464348	5.62543785837475e-5	1.40683078223217e-4
ENSG00000187522	HSPA14	0.773654741975587	10.4193942227127	1.41118883608281e-16	1.99317438972285e-15
ENSG00000152457	DCLRE1C	-0.352529557038211	-3.98807049072674	1.4602962672633e-4	3.4148153659263e-4
ENSG00000152465	NMT2	0.192835206159086	1.54600560689284	0.126033836564667	0.16691840788174
ENSG00000148468	FAM171A1	2.60227627633852	28.423459912465	1.12069792285564e-43	3.96137223678869e-41
ENSG00000077943	ITGA8	-0.549563994749332	-2.40062603698963	0.0186788173260239	0.0297197197729392
ENSG00000148481	MINDY3	0.556882952521769	7.12548247948344	3.99641424862651e-10	2.23572828769476e-9
ENSG00000165983	PTER	0.223324042701182	1.67260277933967	0.0982960463199796	0.133756710988751
ENSG00000148484	RSU1	0.0253231335791879	0.269338881024705	0.788359515209725	0.823745235962429
ENSG00000107611	CUBN	1.31758316553681	5.19271839542283	1.5303784706337e-6	4.93779572845347e-6
ENSG00000107614	TRDMT1	1.18387346736354	12.4515466786026	1.92245405484633e-20	4.6695122720969e-19
ENSG00000229124	VIM-AS1	0.987430829311849	6.83503999882341	1.446350843646e-9	7.42353249211048e-9
ENSG00000026025	VIM	0.132829410126335	0.65580295797933	0.513824815189337	0.573959812152209
ENSG00000234961	NA	-0.265302580392376	-1.8805540293579	0.0636566685569746	0.090652711202002
ENSG00000148488	ST8SIA6	-2.50244806252916	-13.2556051038973	6.41127665103488e-22	1.92653843348323e-20
ENSG00000165996	HACD1	-0.383357598592024	-2.73519573474129	0.00766935469356367	0.0132409732961372
ENSG00000136738	STAM	0.450339266264866	3.93805632637278	1.73977955882249e-4	4.00835660962328e-4
ENSG00000260314	MRC1	-0.745560553720203	-2.9258591733635	0.00446456861527002	0.00804400880487014
ENSG00000165995	CACNB2	-0.464860375224664	-2.58831103801754	0.0114444247905043	0.0190461546011713
ENSG00000240291	NA	-0.324805753115055	-1.99050758840333	0.0499359037444057	0.0727403816391776
ENSG00000241058	NSUN6	-1.45525317314452	-14.7811897300775	1.25570811705896e-24	5.62222380944531e-23
ENSG00000165997	ARL5B	0.317246246397195	3.2487233731237	0.00169342656966756	0.00328748456189835
ENSG00000120594	PLXDC2	0.0671818327134726	0.412675659544487	0.680943591643371	0.730079368051865
ENSG00000078114	NEBL	-0.391017675736088	-4.02685021907341	1.2737768052977e-4	3.01115277169283e-4
ENSG00000204682	MIR1915HG	0.105685980556406	0.756787682081902	0.451390963558277	0.514519872062372
ENSG00000180592	SKIDA1	0.309687399652791	1.67023507611948	0.0987650444339777	0.134354068952521
ENSG00000078403	MLLT10	0.0545894994595715	0.515902919126158	0.607339288089843	0.6628570177641
ENSG00000136770	DNAJC1	0.897275611041601	11.3805308400535	1.99426747829605e-18	3.61497986079252e-17
ENSG00000148444	COMMD3	0.787782924941467	9.11624030987596	5.01492572151121e-14	4.874130411819e-13
ENSG00000168283	BMI1	-0.442590433982601	-5.48954816630887	4.57488408789443e-7	1.59568535623469e-6
ENSG00000150867	PIP4K2A	0.669888123333628	8.10584800232293	4.88990870996928e-12	3.62079679119666e-11
ENSG00000148450	MSRB2	-0.0899811018159404	-0.846403081927539	0.399842261930858	0.463349259102345
ENSG00000179133	C10orf67	0.44949362935645	1.30845508769658	0.194450295826621	0.245821776333475
ENSG00000165312	OTUD1	0.625771779519337	2.50278059438534	0.0143505243340315	0.0233643930732983
ENSG00000120549	KIAA1217	-0.75819947987228	-5.59411377292961	2.97061543611991e-7	1.06290107986049e-6
ENSG00000107863	ARHGAP21	-0.648383985119001	-5.58694025525942	3.06024199849674e-7	1.09351344835882e-6
ENSG00000099256	PRTFDC1	0.104364046064898	0.590931134687504	0.556225589060871	0.614056226864932
ENSG00000185875	THNSL1	0.0919331849563856	0.52018935485359	0.60436227108647	0.660090585886605
ENSG00000077420	APBB1IP	0.0711696729551863	0.447610140102814	0.655639298276815	0.70684220679462
ENSG00000136754	ABI1	0.76589077537079	12.0067229790198	1.30231478127873e-19	2.79883074274175e-18
ENSG00000107890	ANKRD26	-0.0874402257001512	-0.913269527159015	0.363833668462827	0.426515433303604
ENSG00000136758	YME1L1	0.318422034038652	5.01108352825295	3.15816319510076e-6	9.6806134268812e-6
ENSG00000120539	MASTL	-0.262675853184896	-2.05514078881292	0.0431150427239228	0.0636838787410167
ENSG00000107897	ACBD5	-0.0207890350936157	-0.164116646317172	0.870051545131838	0.893267238283798
ENSG00000099246	RAB18	0.507753751216961	6.06557578204972	4.08673400861956e-8	1.67305733629314e-7
ENSG00000150054	MPP7	0.0906496659659146	0.608160473844567	0.544796708625419	0.603659804472634
ENSG00000254635	WAC-AS1	0.677147418350237	6.09038756757594	3.67605754914521e-8	1.51337276898498e-7
ENSG00000095787	WAC	0.113724086534611	1.55399817235947	0.12411592354588	0.164719403721792
ENSG00000095739	BAMBI	-0.440622055194372	-2.82445798183528	0.00597096188448666	0.0105113971208945
ENSG00000224597	SVIL-AS1	-0.174947488987708	-1.92712393906419	0.0574995602525071	0.0826290888318899
ENSG00000197321	SVIL	0.0162145503381543	0.131592641156656	0.895635526635225	0.914633649643757
ENSG00000165757	JCAD	-0.290602102675424	-2.60833220847553	0.0108461136447408	0.0181516320055019
ENSG00000107951	MTPAP	-0.618638399884236	-4.13526929650351	8.65869091050495e-5	2.10161793115111e-4
ENSG00000107968	MAP3K8	-0.627602572360482	-3.42540123674413	9.69694380964161e-4	0.00196365670512748
ENSG00000183621	ZNF438	0.0783557784044517	1.14148734979175	0.25705845724118	0.314692781413008
ENSG00000148516	ZEB1	0.265333251514616	3.70562578072003	3.85937044946019e-4	8.39091354437508e-4
ENSG00000165322	ARHGAP12	0.506468573779423	6.95790497825775	8.40550304182732e-10	4.49274639306902e-9
ENSG00000170759	KIF5B	0.514773025680251	6.55198243866335	5.00640594948785e-9	2.37954864520597e-8
ENSG00000120616	EPC1	0.266677949451211	4.08340048427438	1.04223711935049e-4	2.49364606111789e-4
ENSG00000273038	NA	-3.9316724557001	-12.8508711301083	3.51760091385e-21	9.37468561008596e-20
ENSG00000150093	ITGB1	1.33345559393099	10.4364410359346	1.30766031652892e-16	1.8606454842814e-15
ENSG00000229656	ITGB1-DT	1.60858064570011	4.3273481083498	4.30961257620869e-5	1.09946279437104e-4
ENSG00000099250	NRP1	-0.40459329892933	-3.80180434676601	2.78509624545767e-4	6.19804856837478e-4
ENSG00000148498	PARD3	-0.55295103837622	-6.46938192015858	7.17442712557698e-9	3.31956269895798e-8
ENSG00000095794	CREM	0.180005117271618	1.18444334109929	0.239730187947771	0.295797894958153
ENSG00000108100	CCNY	0.0846002235120045	1.9127859237316	0.0593391155408094	0.0850179199940428
ENSG00000177283	FZD8	1.04700033682616	4.77997369954473	7.80262699688345e-6	2.24085708407395e-5
ENSG00000198105	ZNF248	0.3380713347605	3.63915198132784	4.82126134029495e-4	0.00103201884179828
ENSG00000175395	ZNF25	0.180788223443097	1.99962861512005	0.0489206950728316	0.0714086911778172
ENSG00000189180	ZNF33A	-0.466910200382006	-6.21751334284592	2.13205330212943e-8	9.1319323833554e-8
ENSG00000075407	ZNF37A	-0.0806314943941687	-1.18834591658908	0.238198489669589	0.294205251792361
ENSG00000196693	ZNF33B	-0.50038530401895	-4.14822755902133	8.26511558088447e-5	2.01300149560182e-4
ENSG00000165733	BMS1	-0.272059468858125	-2.09071553837968	0.0397148951478844	0.0591867826058341
ENSG00000165731	RET	1.01479698637898	2.37495827274371	0.0199349156189126	0.0314796363265029
ENSG00000169826	CSGALNACT2	-0.0953745415072265	-0.680394270057411	0.498211164930053	0.559238150571448
ENSG00000169813	HNRNPF	0.243217096163038	2.4460699382734	0.0166269758239734	0.0267372705463202
ENSG00000243660	ZNF487	2.16562335465558	15.3891254840479	1.13583788830066e-25	5.86791327525171e-24
ENSG00000196793	ZNF239	0.741661923930759	5.78235331271162	1.35480514946538e-7	5.11891498385908e-7
ENSG00000169740	ZNF32	1.01143096864443	13.0322107348678	1.63665039245061e-21	4.57989334820762e-20
ENSG00000107562	CXCL12	0.301143427361558	1.63839367552302	0.105250750000722	0.141954822171874
ENSG00000107551	RASSF4	-0.254358803439423	-2.09149349120455	0.0396432065232234	0.0591061771583901
ENSG00000165507	DEPP1	-0.459693771642361	-2.08886185055826	0.0398861649555962	0.0594090671638466
ENSG00000165511	C10orf25	1.5171005084237	13.110643514625	1.17695482231509e-21	3.37796093447355e-20
ENSG00000165512	ZNF22	0.451120459260308	4.7483848034105	8.81534392575956e-6	2.51076547096697e-5
ENSG00000012779	ALOX5	-1.7449333435879	-9.58759710918253	5.93996254204284e-15	6.5344452796658e-14
ENSG00000165406	MARCHF8	-0.65495518652023	-8.40696915980027	1.25055015683771e-12	1.00703775219689e-11
ENSG00000172671	ZFAND4	-1.2044251450755	-11.5824723559552	8.23618011709764e-19	1.58493368671713e-17
ENSG00000266524	GDF10	0.200377868599145	0.504788619184526	0.615089275347437	0.669842659034804
ENSG00000204179	PTPN20	-1.06284923730244	-5.03323139320299	2.89293860018706e-6	8.90420515071325e-6
ENSG00000107643	MAPK8	0.495010917184338	7.83930790965252	1.62999247226866e-11	1.1119379831139e-10
ENSG00000128805	ARHGAP22	1.55812163281196	10.9892514619673	1.11865783909464e-17	1.85503853021225e-16
ENSG00000128815	WDFY4	-0.188604749086202	-1.07940001622213	0.283639680909469	0.343415196861004
ENSG00000165633	VSTM4	-0.510704825700554	-5.58240138226046	3.1183190515334e-7	1.11249034529075e-6
ENSG00000204161	TMEM273	-1.80303330525286	-12.1834608860277	6.07385956807477e-20	1.36428230298295e-18
ENSG00000236208	C10orf71-AS1	0.0429806376771666	0.178908762291007	0.858459798220428	0.883114958236715
ENSG00000177354	C10orf71	0.135648189943801	0.662787378861195	0.509364005627897	0.569720819684729
ENSG00000225830	ERCC6	0.384645894627213	3.7224095841953	3.64711172456816e-4	7.96035175242111e-4
ENSG00000197444	OGDHL	1.45775815790353	4.97628657685354	3.62352455240691e-6	1.09867227512256e-5
ENSG00000227345	PARG	0.303689712255445	3.45581937291741	8.79308357685359e-4	0.0017963300167954
ENSG00000265354	TIMM23	0.169275621310256	2.00172623942454	0.0486897328708614	0.0711256652443079
ENSG00000266412	NCOA4	0.0203580640676924	0.201157709838839	0.841083722676664	0.868899904860248
ENSG00000204147	ASAH2B	2.88771336862616	20.5638599300916	9.51352237779497e-34	1.20552483564662e-31
ENSG00000198964	SGMS1	0.214797555818906	2.56384549207561	0.0122159807855143	0.0201876296642505
ENSG00000226200	SGMS1-AS1	-2.62699238397347	-11.7425447508063	4.09779527964853e-19	8.22744188284591e-18
ENSG00000185532	PRKG1	0.20501551867698	2.02756918085779	0.045919944225041	0.0674315831235105
ENSG00000236958	NA	-7.0312669219017	-11.24175900136	3.67022813117572e-18	6.50376045619423e-17
ENSG00000122952	ZWINT	1.186656509693	6.12350046305109	3.19085143297732e-8	1.32527880172391e-7
ENSG00000151151	IPMK	0.510197302565764	3.87275316206772	2.18251982364463e-4	4.93528725104288e-4
ENSG00000122873	CISD1	0.559421166627788	4.67566622209984	1.16569645258441e-5	3.25319649929644e-5
ENSG00000072401	UBE2D1	0.63756870304414	5.09023145486595	2.30646548961477e-6	7.22997536907949e-6
ENSG00000108064	TFAM	-0.0843792244052426	-1.01487630438316	0.313211763791068	0.374293630893384
ENSG00000122870	BICC1	-0.383227034330033	-2.25921061905902	0.0265798404122526	0.0409850093465017
ENSG00000237949	LINC00844	-4.07895955481695	-9.92423543337484	1.30139634512401e-15	1.58623917492792e-14
ENSG00000148541	FAM13C	-2.08684053364052	-12.9874134591486	1.97645097905914e-21	5.42897536824587e-20
ENSG00000108091	CCDC6	0.0887848635913895	0.93161505267984	0.35432693942227	0.416862525209769
ENSG00000151150	ANK3	-0.104270247615827	-0.43024688669921	0.66816811220024	0.718906927513106
ENSG00000170312	CDK1	0.669306573889495	2.93883829419726	0.00429940229548531	0.00777039446083943
ENSG00000072422	RHOBTB1	0.0346195896406063	0.289891807605475	0.772645957597823	0.810622097677298
ENSG00000196932	TMEM26	1.43718503570142	4.1552395051928	8.05938488265541e-5	1.96574646347971e-4
ENSG00000150347	ARID5B	0.737138323805698	4.24426370803562	5.84025214994323e-5	1.45702575925032e-4
ENSG00000181915	ADO	-0.217861380644079	-2.39393137602507	0.0189994447642315	0.0301619834621389
ENSG00000122877	EGR2	-0.0644165404177354	-0.16206304225744	0.871663149745332	0.894710333744407
ENSG00000171988	JMJD1C	0.0577205082190098	0.642660671588055	0.522274346128208	0.581829161379089
ENSG00000165476	REEP3	1.07545116137951	9.31116073276839	2.07388246291324e-14	2.1313228188103e-13
ENSG00000183230	CTNNA3	0.561055989271324	2.90574683360588	0.00473211100810462	0.00847263597185567
ENSG00000108176	DNAJC12	-1.36455876515168	-7.90607014697773	1.20604589282804e-11	8.42851635404067e-11
ENSG00000148634	HERC4	-0.230123632014847	-2.28902079789409	0.0247042598327716	0.0382686677515613
ENSG00000138347	MYPN	-0.235997974951927	-1.45272168174335	0.150196098144252	0.195506734206182
ENSG00000108187	PBLD	2.6836454909961	14.109537699923001	1.88603512522045e-23	7.0566083013819e-22
ENSG00000096746	HNRNPH3	0.0794651652407001	0.672117422449144	0.503437479538778	0.564043946144348
ENSG00000204130	RUFY2	0.14452169190959	2.39130255922915	0.0191266811711138	0.0303352912375015
ENSG00000138346	DNA2	0.269578777157661	1.79749062490117	0.0760154654088235	0.106269747228489
ENSG00000122912	SLC25A16	-0.453566223379133	-4.7884048517202	7.55207973286549e-6	2.17308343984253e-5
ENSG00000060339	CCAR1	-0.0387260890247316	-0.629445305467564	0.530843652964171	0.589816523005603
ENSG00000107625	DDX50	0.13761209709901	0.916978283097808	0.361898780796519	0.424617786832534
ENSG00000165732	DDX21	-0.171869738286297	-1.28798932738243	0.201447484188106	0.253403503241678
ENSG00000198954	KIFBP	0.21408510960893	1.79353692955134	0.076650322667413	0.107056996367754
ENSG00000122862	SRGN	0.100457972005591	0.623620345761209	0.534643713072557	0.593596822118581
ENSG00000122958	VPS26A	0.435510961074638	6.32515341276361	1.34065088690696e-8	5.94114903099121e-8
ENSG00000156502	SUPV3L1	-0.222018537440705	-3.10070726056199	0.0026625686429098	0.00499004074390463
ENSG00000156515	HK1	-0.494593150445115	-4.98818282376295	3.45735426797568e-6	1.05256533380438e-5
ENSG00000075073	TACR2	-0.10894358286234	-0.498881183614708	0.619226479340625	0.673586821388344
ENSG00000099282	TSPAN15	0.287411812011143	2.07991037567998	0.0407222415790984	0.0605335490139939
ENSG00000171224	FAM241B	1.73181525526084	10.4279414459436	1.35829053572348e-16	1.92860026171647e-15
ENSG00000197467	COL13A1	-1.28951096972116	-7.95316179286261	9.75040693693695e-12	6.90150796041422e-11
ENSG00000099284	MACROH2A2	0.0726419744789282	0.729088822969561	0.468067712487894	0.530690091511556
ENSG00000042286	AIFM2	-0.128311917276473	-1.65069558321378	0.102705301999202	0.138968229722301
ENSG00000156521	TYSND1	1.01708044092759	10.5966198265178	6.39762883051383e-17	9.54810560571797e-16
ENSG00000079332	SAR1A	-0.025268928500465	-0.459056464420219	0.647433351184499	0.699623875551906
ENSG00000180817	PPA1	0.470474754497521	5.84570964440811	1.03798675806666e-7	3.98349660981469e-7
ENSG00000172731	LRRC20	0.0774352431601235	0.592367118022327	0.555268512290067	0.613201237941312
ENSG00000148730	EIF4EBP2	0.0240151227548582	0.145181897301931	0.884930911707201	0.905836915565548
ENSG00000107719	PALD1	-0.885065590367678	-6.94584197375232	8.86637638221423e-10	4.712828158524e-9
ENSG00000180644	PRF1	0.931145184158593	3.20890570432344	0.00191518623396096	0.00368919855077637
ENSG00000138316	ADAMTS14	0.374161862550159	1.30073613539494	0.197067741718926	0.248499240214853
ENSG00000166224	SGPL1	-0.0395676442395383	-0.490799203244208	0.624906543816718	0.678883627532723
ENSG00000166228	PCBD1	-0.136034004473902	-1.50351277306653	0.136628227626309	0.179515832287644
ENSG00000107731	UNC5B	0.0251557735915253	0.218622452661759	0.827498623730833	0.857239049356205
ENSG00000237512	UNC5B-AS1	1.55626655921386	5.89053301304948	8.59168871701036e-8	3.34891360553927e-7
ENSG00000198246	SLC29A3	0.649455911204796	5.00332912825664	3.25652437581428e-6	9.9616568927209e-6
ENSG00000107736	CDH23	-0.88035604107022	-4.21431357609	6.51133219115138e-5	1.61216984316213e-4
ENSG00000107738	VSIR	-0.0853306352926291	-0.816935220604654	0.416381627286526	0.480030728496491
ENSG00000197746	PSAP	-0.541877508731611	-6.86309404193032	1.27801228743593e-9	6.6227858969288e-9
ENSG00000122863	CHST3	-0.330769012530013	-2.33695723384071	0.0219325508341541	0.0343674781619644
ENSG00000107742	SPOCK2	1.5810211867919	9.34603251438291	1.77102376492077e-14	1.84406133414076e-13
ENSG00000138303	ASCC1	4.39481853338197e-4	0.00433743355887688	0.996549992838001	0.997589767759728
ENSG00000166295	ANAPC16	-0.324588877989318	-3.95496104486497	1.6400238434889e-4	3.79610550848576e-4
ENSG00000168209	DDIT4	-0.816526007617289	-4.53839508399113	1.96372806537368e-5	5.29123277313926e-5
ENSG00000148719	DNAJB12	-0.138586020071361	-3.07904436203231	0.00284164288371291	0.00529609368864046
ENSG00000107745	MICU1	0.224855485864942	2.92768677916691	0.00444096228386115	0.00800469744992257
ENSG00000156026	MCU	0.718260475139643	8.79808928059738	2.12226297171285e-13	1.8943491219731e-12
ENSG00000138315	OIT3	3.84154591397954	7.46184642486174	8.89953937909544e-11	5.44843267730219e-10
ENSG00000138308	PLA2G12B	5.06457747910196	6.75289986871375	2.07646997173259e-9	1.0387763374418e-8
ENSG00000122884	P4HA1	0.0989881753372313	0.597204841860773	0.55205023426762	0.610349719868522
ENSG00000166321	NUDT13	1.02610346036582	8.20211956896195	3.16302842760597e-12	2.41808752644299e-11
ENSG00000122882	ECD	0.376410764050557	5.11871574977659	2.05869452938543e-6	6.49269427534753e-6
ENSG00000138286	FAM149B1	0.55193564069107	8.52378289795785	7.36393402307365e-13	6.1208144676934e-12
ENSG00000213551	DNAJC9	-0.341532408834246	-3.33372825517128	0.00129800630825524	0.00257150748266732
ENSG00000182180	MRPS16	0.419540640868426	5.23877693039601	1.27125645216914e-6	4.14957877655792e-6
ENSG00000156042	CFAP70	-1.07243246261558	-4.47925651743249	2.45240441686257e-5	6.49717872333295e-5
ENSG00000138279	ANXA7	0.230708626733939	3.06813117051057	0.00293604042462832	0.00545766887828408
ENSG00000166343	MSS51	1.31095350479715	4.96570364627404	3.7778865828033e-6	1.14212407337866e-5
ENSG00000107758	PPP3CB	0.410628010213417	6.58399667967634	4.35333284343991e-9	2.0868653373692e-8
ENSG00000166348	USP54	-1.16514714538309	-5.69597857085553	1.94470741848776e-7	7.15652330003498e-7
ENSG00000177791	MYOZ1	0.875212698703446	3.36455282350512	0.00117742805897519	0.00234995745737811
ENSG00000166317	SYNPO2L	-0.283977620115692	-1.47721924924596	0.14352668989332	0.187661880526338
ENSG00000235316	DUSP8P5	-0.115762425539668	-0.575590045734728	0.56650121601303	0.623606321380676
ENSG00000279088	NA	0.548195166645482	3.67113121438512	4.33309911093899e-4	9.3512511661524e-4
ENSG00000176986	SEC24C	-0.476168309161494	-4.04742154653308	1.18434661978695e-4	2.80715436685695e-4
ENSG00000196968	FUT11	0.382532398696468	3.9598144295581	1.61241190064474e-4	3.73928118947861e-4
ENSG00000172586	CHCHD1	0.297934797580093	3.01751589573982	0.00341318501490754	0.00627166909989577
ENSG00000214655	ZSWIM8	-0.522644518848529	-4.66767928080112	1.20186791018915e-5	3.34788257355053e-5
ENSG00000166507	NDST2	-0.539225066582477	-5.58326224357803	3.107221260046e-7	1.10912027544347e-6
ENSG00000148660	CAMK2G	0.236936764914542	2.92331904409491	0.00449757067219914	0.00809478350113612
ENSG00000122861	PLAU	1.10684687264402	5.53830983175686	3.74197335404301e-7	1.32303727537525e-6
ENSG00000035403	VCL	-0.374068678494703	-2.92353646233095	0.00449473712842697	0.00809076777124512
ENSG00000185009	AP3M1	0.370283874806152	6.51570321675516	5.86439573594204e-9	2.75614288051692e-8
ENSG00000156110	ADK	0.0812400656166061	0.756356500942879	0.451647915486894	0.514767484159522
ENSG00000156650	KAT6B	-0.404902384802879	-5.0061775418848	3.22005062422851e-6	9.85457279212516e-6
ENSG00000079393	DUSP13	-0.635941586008987	-3.54834822206965	6.50813407887143e-4	0.00136142745596326
ENSG00000156671	SAMD8	-0.0972618811748349	-1.00509761054368	0.317867816007931	0.379216671517766
ENSG00000165637	VDAC2	-0.69468893027584	-3.89197401005128	2.04209766486127e-4	4.63962378795951e-4
ENSG00000165655	ZNF503	0.317349282670735	2.87014702178187	0.00524219951899872	0.00931268667361338
ENSG00000148655	LRMDA	-0.147484555129557	-0.927638627042971	0.356373855663085	0.418977122911734
ENSG00000156113	KCNMA1	-0.231109830811356	-1.17602547843593	0.243058119929874	0.299299291061429
ENSG00000151208	DLG5	-0.483009236159991	-4.31659850171047	4.48325679382504e-5	1.14008150803972e-4
ENSG00000148606	POLR3A	-0.462180743308342	-6.27106393738936	1.69312926461531e-8	7.38860048158311e-8
ENSG00000138326	RPS24	0.198021914029114	1.67616044107737	0.0975947479973538	0.132883188555545
ENSG00000108175	ZMIZ1	-0.215622545593941	-3.02533941777549	0.00333501248957833	0.00613978724780922
ENSG00000108179	PPIF	0.0411136877732838	0.416350957842979	0.678263520631947	0.728194037976846
ENSG00000165424	ZCCHC24	-0.0162179403959701	-0.176166252803374	0.860606680922182	0.884849122638299
ENSG00000122359	ANXA11	-0.481932289099099	-8.30016740645843	2.02896575981922e-12	1.59374667168958e-11
ENSG00000189129	PLAC9	0.901353268515265	5.16681969392034	1.69810642567403e-6	5.4371789057577e-6
ENSG00000133678	TMEM254	0.929736891730045	9.18325130694467	3.70156085995689e-14	3.68564606900971e-13
ENSG00000225484	NUTM2B-AS1	0.118213444817098	1.03909437593296	0.301878317233213	0.362426667597115
ENSG00000122852	SFTPA1	-4.93018946477335	-6.38501502694305	1.03473399685786e-8	4.66237740549976e-8
ENSG00000122378	PRXL2A	-0.211432005784489	-2.44860320581076	0.0165187667806879	0.0265903955336652
ENSG00000108219	TSPAN14	-0.675164465803181	-7.24698447202694	2.32616514529692e-10	1.35026146204098e-9
ENSG00000165678	GHITM	0.707405276368085	8.14600274009007	4.07760274889738e-12	3.06150699402961e-11
ENSG00000148600	CDHR1	-0.953223353094252	-3.36115257679067	0.0011901923695725	0.00237296480749559
ENSG00000107771	CCSER2	0.190259655083098	1.80065806568928	0.0755100178142044	0.105640095748401
ENSG00000182771	GRID1	-0.0365249314291224	-0.234298450578717	0.815349409361808	0.847135927177274
ENSG00000062650	WAPL	0.32077420098785	6.58273854792655	4.37732653363912e-9	2.09761862289835e-8
ENSG00000122367	LDB3	-0.372097328926777	-3.88305991158859	2.10611173058817e-4	4.7729530563962e-4
ENSG00000173269	MMRN2	0.516131872207393	3.2651814845462	0.00160899065041845	0.0031385365112432
ENSG00000281974	NA	0.277333337031817	0.722023305377575	0.472376682816891	0.534763051293425
ENSG00000173267	SNCG	0.115785893246093	0.714367523484289	0.477070652389303	0.539395033913562
ENSG00000272734	ADIRF-AS1	-0.238469420901052	-1.30798387496426	0.194609332487359	0.245953382947893
ENSG00000148672	GLUD1	0.454294309016543	2.85434161566307	0.00548449689990438	0.00970973538414599
ENSG00000107789	MINPP1	0.150335843509042	1.48591675691722	0.141215267486481	0.184999851056121
ENSG00000198682	PAPSS2	0.510806556895573	4.0650038856859	1.11271907440008e-4	2.65094760683609e-4
ENSG00000138138	ATAD1	0.737389536821581	7.18456316348	3.07239637738424e-10	1.75311929231203e-9
ENSG00000171862	PTEN	0.171867420191807	2.07705686155474	0.0409919242213919	0.0608805314177063
ENSG00000184719	RNLS	0.344231111001564	2.267751341689	0.0260300726825392	0.0401788021456983
ENSG00000182333	LIPF	-2.71322115584233	-3.99384593938981	1.43094573292024e-4	3.35084781809357e-4
ENSG00000138134	STAMBPL1	2.08869717030564	16.6299734196158	9.74336217853086e-28	6.57652466241339e-26
ENSG00000180139	ACTA2-AS1	-0.279096844394626	-1.20963835983626	0.229965462441267	0.285216628948393
ENSG00000107796	ACTA2	-0.253072805448124	-1.19807939660046	0.234408957750527	0.2900314223015
ENSG00000026103	FAS	0.558883553037766	4.18164450643099	7.32801696594495e-5	1.8010965029565e-4
ENSG00000138135	CH25H	2.73606636617319	7.36231447279564	1.3896605418604e-10	8.31214390006551e-10
ENSG00000107798	LIPA	0.431983071189867	3.87290211887061	2.18139690216134e-4	4.93357858054068e-4
ENSG00000119922	IFIT2	1.04574746653795	5.61881109708726	2.68134661672228e-7	9.64796350276282e-7
ENSG00000119917	IFIT3	0.916789421016857	3.87407573430015	2.17256882470091e-4	4.91668686482936e-4
ENSG00000185745	IFIT1	1.86164321958963	5.51660141953807	4.0925557993423e-7	1.44054532224229e-6
ENSG00000152778	IFIT5	0.981543178649885	10.3823880319006	1.66513774538425e-16	2.32738087367339e-15
ENSG00000152779	SLC16A12	-1.48972415632667	-11.5572309135964	9.19676849246388e-19	1.75470162486896e-17
ENSG00000152782	PANK1	0.224647843664585	1.38610921238692	0.169549103799112	0.21795229804093
ENSG00000138182	KIF20B	-0.24063891043617	-1.39842971146942	0.165832735239539	0.213747749710918
ENSG00000232229	LINC00865	2.05785241363942	8.17867735775518	3.51711394435436e-12	2.67507783128923e-11
ENSG00000148688	RPP30	0.372444414347149	5.86790141554154	9.45290868386285e-8	3.65595938501715e-7
ENSG00000148677	ANKRD1	-0.488780790327876	-1.58498119762709	0.116899568740365	0.156222764632432
ENSG00000225519	NA	-4.93787369317322	-7.51194518410501	7.10889356204616e-11	4.40720277197152e-10
ENSG00000180628	PCGF5	0.0711949168585746	0.715797365709367	0.476192006251692	0.538503195659233
ENSG00000165338	HECTD2	0.786825864667971	9.2183228931189	3.15776862408963e-14	3.17004096851808e-13
ENSG00000119938	PPP1R3C	0.250102795810445	1.2018696164008	0.232945144151878	0.288486001866866
ENSG00000107854	TNKS2	-0.0408264339268949	-0.634504391228027	0.527554596385767	0.586647349834724
ENSG00000174721	FGFBP3	0.294651554217792	1.8777508686076	0.0640443518986622	0.0910696310293066
ENSG00000095564	BTAF1	-0.453932211135101	-3.17765239484603	0.00210797455792677	0.0040282137234418
ENSG00000107864	CPEB3	0.135099818971808	0.672166333900343	0.503406508590397	0.564043946144348
ENSG00000198060	MARCHF5	-0.194478428934467	-2.15618891544512	0.034060134517072	0.0513924653823086
ENSG00000119912	IDE	0.242820730359902	2.62342713402441	0.010413902921204	0.0174936898496263
ENSG00000138160	KIF11	0.580261737254528	3.06812930264321	0.00293605682805843	0.00545766887828408
ENSG00000152804	HHEX	0.545789156890516	3.59243029166922	5.62928094705693e-4	0.00119149860827086
ENSG00000138190	EXOC6	0.445667564851198	5.23168194966996	1.30816861687664e-6	4.26178046613803e-6
ENSG00000138119	MYOF	-1.07904089458319	-6.06974094169035	4.01475990628518e-8	1.64660320797626e-7
ENSG00000138180	CEP55	-0.036414678361457	-0.0856260027161834	0.931976779345793	0.946204640245973
ENSG00000138207	RBP4	-0.953907150848385	-2.21873672158864	0.0293263677935921	0.0448646665379874
ENSG00000148690	FRA10AC1	-0.625991910821068	-8.45440787212688	1.00858521289718e-12	8.25049730793848e-12
ENSG00000176273	SLC35G1	-0.158193614276058	-0.950188903993342	0.344866270827453	0.407266023365074
ENSG00000138193	PLCE1	0.0351131242615985	0.259700322773458	0.795759360999248	0.829992214392134
ENSG00000173145	NOC3L	-0.892744585823289	-10.223376134851	3.39402073372588e-16	4.53165869735646e-15
ENSG00000108239	TBC1D12	0.20667542217266	3.49605837103794	7.71917247653818e-4	0.00159464664264628
ENSG00000119969	HELLS	1.6874068042169	8.60997431538686	4.98146703998688e-13	4.22685188130788e-12
ENSG00000107438	PDLIM1	-0.309064796220686	-3.53501196344832	6.79865775379603e-4	0.00141844627134185
ENSG00000095637	SORBS1	-0.1480260655612	-1.40123045573099	0.164996688916095	0.212772227872599
ENSG00000059573	ALDH18A1	0.624908041312176	8.43095424690447	1.1217241116518e-12	9.09842890562013e-12
ENSG00000119977	TCTN3	-1.33760132007943	-19.0996150905967	1.32704978762126e-31	1.36068188910906e-29
ENSG00000138185	ENTPD1	0.0448281306190137	0.415404532180888	0.678953270846753	0.728701584819304
ENSG00000226688	ENTPD1-AS1	0.0332324321536528	0.324089742644377	0.746712416265784	0.789254105703652
ENSG00000240527	NA	-0.252610874100086	-1.8003587866296	0.0755576557209936	0.105695733351842
ENSG00000177853	ZNF518A	-0.198396254184032	-2.21483915881521	0.0296035475236174	0.0452011879433022
ENSG00000095585	BLNK	0.434943016998004	1.67840985751272	0.0971534412955745	0.132403107090316
ENSG00000095587	TLL2	0.104125824062953	0.535107034240258	0.594054052321087	0.650630628732619
ENSG00000077147	TM9SF3	0.194649820531106	2.79438358847701	0.00650023745350179	0.0113627263762931
ENSG00000155629	PIK3AP1	0.924583285771932	4.69458656078422	1.08418166027585e-5	3.03957994868499e-5
ENSG00000196233	LCOR	-0.173652009572057	-2.29782507357641	0.024173127575329	0.0375151299355077
ENSG00000213390	ARHGAP19	0.534722259855663	6.91847323246911	1.00071645975905e-9	5.27950647583799e-9
ENSG00000165879	FRAT1	0.212656226969104	1.69269205207717	0.0943892456165462	0.12909442491818
ENSG00000181274	FRAT2	0.553683192299232	4.94670014974311	4.07134120848166e-6	1.22285901413966e-5
ENSG00000052749	RRP12	-0.164101621751108	-1.20804703710639	0.230573550451066	0.28586523256956903
ENSG00000171314	PGAM1	4.14162820724987	12.3558353472673	2.89617621560624e-20	6.89741824964948e-19
ENSG00000171311	EXOSC1	0.156740239633427	2.06674874920435	0.0419790144346998	0.062154113964604
ENSG00000171307	ZDHHC16	-0.359436535664111	-4.57716515531719	1.69612649502216e-5	4.61836024349031e-5
ENSG00000155229	MMS19	0.239392714246291	3.46398975405481	8.56421564175595e-4	0.00175330810090026
ENSG00000165886	UBTD1	-0.846879187749635	-8.42884416697109	1.13250461366443e-12	9.17479009091714e-12
ENSG00000165887	ANKRD2	-3.60605875891082	-10.0836618363385	6.35388684005818e-16	8.13588255821368e-15
ENSG00000241935	HOGA1	-3.44498542467552	-12.3191551965628	3.38959431082879e-20	7.95962076626789e-19
ENSG00000171160	MORN4	0.0389847452158167	0.35377815840205	0.724431973358447	0.769580059012232
ENSG00000155252	PI4K2A	-0.187632954855089	-2.07813368472543	0.0408899742159696	0.0607425496205379
ENSG00000119986	AVPI1	0.717107379387373	6.38930449904811	1.01567947867658e-8	4.58420925994082e-8
ENSG00000155254	MARVELD1	-0.603748643362888	-3.90213566381672	1.9713953844448e-4	4.4865779064491e-4
ENSG00000155256	ZFYVE27	0.117224010306079	1.4315181560577	0.156160938622043	0.202525222320294
ENSG00000120057	SFRP5	-2.14625106531328	-5.20278080939683	1.46968398413664e-6	4.75681813853575e-6
ENSG00000095713	CRTAC1	-4.16774249472091	-13.610566513046	1.46429703817188e-22	4.86842520215957e-21
ENSG00000166024	R3HCC1L	0.160633553932833	1.99797792195866	0.0491031053277115	0.07165937752736
ENSG00000138131	LOXL4	0.450810998139913	2.07424151074078	0.041259509482562	0.0612237882644468
ENSG00000119943	PYROXD2	-0.0901917739071827	-0.561484772448009	0.576030207349972	0.632695865984531
ENSG00000107521	HPS1	0.74868126907953	7.93555057154349	1.05575268282123e-11	7.4401206902701e-11
ENSG00000120053	GOT1	-0.00230859922137228	-0.0193542009417328	0.98460653687700606	0.988049819906824
ENSG00000224934	NA	-1.30829087922545	-8.08501366618969	5.37310007553886e-12	3.95027258974483e-11
ENSG00000155287	SLC25A28	0.0979666065199805	0.850896776145066	0.397355925889267	0.460746270419945
ENSG00000198018	ENTPD7	-0.700427311891866	-5.68520364309314	2.03411456984855e-7	7.45897540327757e-7
ENSG00000014919	COX15	-0.105754278568235	-1.30406657945525	0.195935204588342	0.247349780829945
ENSG00000119929	CUTC	-0.918248296145402	-10.6451475529988	5.15375587538911e-17	7.79563613943993e-16
ENSG00000023839	ABCC2	1.26878214938414	5.81084951594829	1.20198785507436e-7	4.56258527753168e-7
ENSG00000107554	DNMBP	0.332536280155803	4.25998299779527	5.51525416815289e-5	1.38262213487551e-4
ENSG00000107566	ERLIN1	0.147695774137269	1.39425871806132	0.167083825246682	0.215092001218462
ENSG00000213341	CHUK	0.57952764781614	9.05866509994162	6.51035709838096e-14	6.23286646795817e-13
ENSG00000095485	CWF19L1	-0.145831519488734	-2.50802834658476	0.0141547234625789	0.0230812527212138
ENSG00000196072	BLOC1S2	-0.0158314154062413	-0.188530804520585	0.850936034971728	0.877054390864046
ENSG00000235823	OLMALINC	-0.160273533474873	-0.958990007343591	0.340441236585486	0.402606681617912
ENSG00000075826	SEC31B	0.140356902800611	0.576092743641604	0.566163038478628	0.623285135058186
ENSG00000166136	NDUFB8	-0.693514409976093	-7.51190451038393	7.1101908925419e-11	4.40720277197152e-10
ENSG00000166135	HIF1AN	-0.111274881122502	-0.701923866584958	0.484755397419168	0.546840891755628
ENSG00000119906	SLF2	-0.387998898427612	-5.05073418043159	2.69885516764584e-6	8.34868591567779e-6
ENSG00000095539	SEMA4G	0.242414683567286	1.46062849786111	0.148017660233213	0.193026525461409
ENSG00000055950	MRPL43	0.61164879818459	10.3927450531133	1.58976474014399e-16	2.23131870319897e-15
ENSG00000107815	TWNK	-0.070707988937017	-0.773285435172963	0.441623008969001	0.504684256086454
ENSG00000107816	LZTS2	-0.0457334111320562	-0.484376134085203	0.629436981444714	0.683310234766459
ENSG00000107819	SFXN3	0.548002890977361	3.55776683248025	6.31008306726619e-4	0.00132412178971285
ENSG00000107821	KAZALD1	-0.284474627274988	-1.4764268034538	0.143738748915268	0.187920856086226
ENSG00000166167	BTRC	-0.133985172248158	-1.94649967230767	0.0550906008114939	0.079490487710816
ENSG00000166171	DPCD	-0.391096789898755	-4.79846335679851	7.26341054722189e-6	2.09856163627198e-5
ENSG00000166169	POLL	0.097568104502824	1.31673311869655	0.19167224394884	0.242698112813049
ENSG00000107829	FBXW4	0.648962706374752	6.84514268170427	1.38333470129005e-9	7.12186727011419e-9
ENSG00000107833	NPM3	1.46469119467332	13.5762969016794	1.68753390465529e-22	5.56927651285744e-21
ENSG00000198408	OGA	-0.0248726883556545	-0.249793891290705	0.80338440644274	0.836645941024879
ENSG00000226009	KCNIP2-AS1	-1.92423195746788	-5.50257350999944	4.33606394890384e-7	1.51958600654036e-6
ENSG00000120049	KCNIP2	-1.63981474608566	-5.08708623436102	2.33554999624849e-6	7.30920492768167e-6
ENSG00000120029	ARMH3	-0.214924837434826	-2.42064624219216	0.0177485725810788	0.02838419179772
ENSG00000166189	HPS6	0.0670666338087886	0.603300791763398	0.548008257843997	0.606679874669131
ENSG00000198728	LDB1	-0.339253145245943	-3.69557267046039	3.99208597390778e-4	8.66263308586904e-4
ENSG00000148840	PPRC1	-0.322101721799136	-2.6403887288564	0.00994691602449437	0.0167890143303604
ENSG00000166197	NOLC1	-0.02395451546285	-0.311115332413217	0.756518841289531	0.797673371238008
ENSG00000107859	PITX3	-3.52063881177128	-9.41305671935408	1.30766742976728e-14	1.38412836222491e-13
ENSG00000107862	GBF1	-0.953232679457126	-10.4011891443215	1.53085351181285e-16	2.15313344195499e-15
ENSG00000077150	NFKB2	0.536307100242522	2.97718078732201	0.0038438699338492	0.00701410962524961
ENSG00000059915	PSD	0.400936829087979	3.9563394072315	1.63213630972428e-4	3.77915099331435e-4
ENSG00000107872	FBXL15	0.853733688931708	7.35915972054977	1.40940722875782e-10	8.42133358393018e-10
ENSG00000107874	CUEDC2	0.105992798929184	1.59647190607208	0.114310108862738	0.153066831048181
ENSG00000269609	RPARP-AS1	0.543469172032603	4.30981627325198	4.59627076226364e-5	1.16661203474537e-4
ENSG00000138111	MFSD13A	0.048978640798895	0.473291674132785	0.637288713260956	0.690647271078465
ENSG00000138107	ACTR1A	-0.380261948181028	-4.17295590690867	7.56131571333086e-5	1.85372346356729e-4
ENSG00000107882	SUFU	-0.0973953497915969	-1.42746646997183	0.157321293020834	0.20389228173059
ENSG00000272933	NA	0.42373672246192	2.77644928640109	0.00683598367744652	0.0118985269865831
ENSG00000171206	TRIM8	-0.612707912370879	-6.81294583474598	1.59426601485483e-9	8.12066026224123e-9
ENSG00000138175	ARL3	-0.835273223873963	-11.3031632115897	2.80141537165395e-18	4.99715953148152e-17
ENSG00000156398	SFXN2	-1.37448037994695	-10.1125640899285	5.58034546641774e-16	7.18650050862158e-15
ENSG00000166272	WBP1L	-0.0139731340949956	-0.147821062184393	0.882854387536318	0.904400559288272
ENSG00000148795	CYP17A1	0.543221606912102	2.78400716698474	0.00669260360052987	0.0116728021160636
ENSG00000166275	BORCS7	0.00650946307356826	0.0658108394253439	0.947691932829172	0.958972279777116
ENSG00000214435	AS3MT	-3.44875408397549	-24.3725470022188	7.27047275303321e-39	1.50241523105757e-36
ENSG00000148842	CNNM2	-0.263843414459889	-2.95455575219186	0.00410694972018247	0.00745064136162762
ENSG00000076685	NT5C2	-0.861066260624252	-7.42497427847902	1.0498147756972e-10	6.3690659743292e-10
ENSG00000148798	INA	0.375665344926857	1.26097721201893	0.210966968741799	0.264289155394502
ENSG00000156374	PCGF6	1.10283938318262	4.7190123937973	9.87107545404129e-6	2.78619988590615e-5
ENSG00000148835	TAF5	0.201859396993045	1.87340807453078	0.064648890877299	0.0918903600279238
ENSG00000173915	ATP5MD	0.462112569060731	3.56673238470191	6.12687527167357e-4	0.00128950467955374
ENSG00000148843	PDCD11	-0.468057420685689	-5.78084604992726	1.36340068893968e-7	5.1484953763952e-7
ENSG00000138172	CALHM2	-0.427114903382547	-3.33689455636681	0.00128510520032685	0.00255008613543955
ENSG00000107957	SH3PXD2A	-0.354959707349245	-4.27270894417943	5.26499454483071e-5	1.32334219173215e-4
ENSG00000260461	NA	-0.526965269482675	-5.15991390876407	1.7457881848172e-6	5.57921172935157e-6
ENSG00000107960	STN1	-0.475980386944724	-5.07346790259391	2.46567414779414e-6	7.6788627760656e-6
ENSG00000065613	SLK	0.151375184672589	2.237636532207	0.0280143048994798	0.0430191086555176
ENSG00000156384	SFR1	0.385321566299603	3.25362561110965	0.00166785183593124	0.00324064600900166
ENSG00000148834	GSTO1	0.198291132563755	2.06893420433636	0.0417680432898604	0.0618895044092008
ENSG00000065621	GSTO2	2.4787766745104	13.9662230225664	3.38702925188739e-23	1.20675270321887e-21
ENSG00000148841	ITPRIP	0.0943779040037485	0.691908976102563	0.490989524732546	0.552527756049561
ENSG00000120051	CFAP58	0.685815766010448	4.02606040290791	1.277336490272e-4	3.01903637820402e-4
ENSG00000108018	SORCS1	1.72031771851427	4.91724720748076	4.57062643549853e-6	1.3621622871448e-5
ENSG00000108039	XPNPEP1	0.00388051972486236	0.079534657521327	0.93680516408301	0.950103213829885
ENSG00000148700	ADD3	-0.3393540058455	-2.96803707446779	0.00394825530185018	0.00718701249687649
ENSG00000119950	MXI1	-0.25654402695111	-3.05654687770025	0.00303942676002776	0.00563344559689428
ENSG00000119953	SMNDC1	-0.0779890897664801	-0.867631812871619	0.388180374682747	0.451275644169868
ENSG00000138166	DUSP5	-0.33099365667855	-1.36050098531363	0.17747668239832	0.226883677355499
ENSG00000108055	SMC3	-0.120760749069904	-1.22661433416263	0.223550690762995	0.27808231879316
ENSG00000203867	RBM20	-0.200712820176658	-1.31872076764733	0.191009651506089	0.241986437445742
ENSG00000150593	PDCD4	0.222955378197444	1.69817445836591	0.0933453763493576	0.127875073444627
ENSG00000214413	BBIP1	-0.0844507775327592	-1.17999607085787	0.241484279306797	0.297579526573293
ENSG00000108061	SHOC2	0.444439410707102	6.24348198563727	1.90670891754047e-8	8.23766940508319e-8
ENSG00000150594	ADRA2A	-0.356883935141434	-1.24815002489667	0.21560185308091	0.269291806823766
ENSG00000119927	GPAM	-0.0246477975902584	-0.194230925819081	0.84648540465871	0.873673886228354
ENSG00000197142	ACSL5	-0.707647999916222	-5.67712228957051	2.10381475791477e-7	7.69565354801502e-7
ENSG00000023041	ZDHHC6	-0.127993763601069	-2.49100387795693	0.0147988153183953	0.024047627311479
ENSG00000151532	VTI1A	0.00734624658176353	0.123905981646089	0.90169922447181206	0.919637356348169
ENSG00000260917	NA	0.48306745041318	5.13405773981524	1.93623448224737e-6	6.1323983884807e-6
ENSG00000148737	TCF7L2	0.00187333911208754	0.0229031112821088	0.981784353746579	0.986021166415694
ENSG00000148702	HABP2	4.08718731942245	13.5020440321262	2.29608807663145e-22	7.3782428338071e-21
ENSG00000197893	NRAP	-0.846084640953488	-4.84551018049607	6.0498642232123e-6	1.77025514443117e-5
ENSG00000165806	CASP7	-0.213406871489479	-1.74274993817168	0.0852039395045802	0.117730615721173
ENSG00000198924	DCLRE1A	-0.361397990891688	-2.58813279481775	0.0114498828757684	0.0190505173773468
ENSG00000196865	NHLRC2	-0.0520318081866016	-0.524595611326243	0.60130901022532	0.657183289287754
ENSG00000043591	ADRB1	-0.65528102263391	-3.89647873253423	2.01046057814404e-4	4.5708372521379e-4
ENSG00000165813	CCDC186	0.0397677999357213	0.363578109690828	0.717128157602558	0.763572367254662
ENSG00000095627	TDRD1	2.02101331077496	7.45724379606861	9.08502573195089e-11	5.55186831808755e-10
ENSG00000169129	AFAP1L2	-0.215972180532363	-1.44069715722549	0.153556658027337	0.199417290014811
ENSG00000099204	ABLIM1	-0.779645990735712	-6.90505997279571	1.06183353990749e-9	5.56478662038134e-9
ENSG00000151553	FAM160B1	0.63652479451287	7.8113409807921	1.84907083604554e-11	1.24933196527986e-10
ENSG00000165832	TRUB1	0.620295815539765	3.60083140138789	5.47509899600944e-4	0.00116216070977242
ENSG00000107518	ATRNL1	3.2960992312321	8.52225430121731	7.41515270720197e-13	6.15196610025552e-12
ENSG00000151892	GFRA1	0.996657782633627	4.56669290809435	1.76469982000067e-5	4.79147927678372e-5
ENSG00000175535	PNLIP	-2.33601683312693	-4.90371353630465	4.8196233073069e-6	1.42939236616795e-5
ENSG00000165868	HSPA12A	-0.246696023974132	-2.51860567799287	0.0137673509021763	0.0224885148143052
ENSG00000187164	SHTN1	-0.691008547740431	-5.61435372624877	2.73142125661935e-7	9.80974607457516e-7
ENSG00000165650	PDZD8	0.119094691679801	1.46176360332933	0.147706951686941	0.192672120339951
ENSG00000107560	RAB11FIP2	-0.22746003624102001	-3.85727422382957	2.302271016008e-4	5.19296461578832e-4
ENSG00000165669	FAM204A	-0.472270811829517	-7.19778590296459	2.89665010739879e-10	1.65847417913813e-9
ENSG00000151893	CACUL1	0.215041141077291	3.9731406113572	1.53886891778738e-4	3.58606649960446e-4
ENSG00000188613	NANOS1	-0.901980112783697	-4.06334346735587	1.11930121420411e-4	2.66521076213252e-4
ENSG00000107581	EIF3A	0.214241939727112	2.60793638484846	0.0108576626397021	0.0181656575239705
ENSG00000119979	DENND10	0.804749712704143	5.36149676295917	7.72855678129261e-7	2.60045026769345e-6
ENSG00000183605	SFXN4	-0.519167685196978	-5.28843158592658	1.04000602803444e-6	3.43227542225026e-6
ENSG00000165672	PRDX3	-0.226848818644843	-1.23692603324495	0.219718376187828	0.273822344493867
ENSG00000198873	GRK5	-0.140001635893463	-1.32195703279733	0.18993450360008	0.240815579795759
ENSG00000148908	RGS10	0.401703736514435	2.64961572393056	0.00970093615894032	0.0164130210967233
ENSG00000151923	TIAL1	-0.0241859200433039	-0.357787599197155	0.721440638624802	0.767130356080458
ENSG00000151929	BAG3	-0.179703735190345	-0.866085574280667	0.389022598864102	0.452059135560396
ENSG00000198825	INPP5F	0.570456327187635	6.2515047435258	1.84197707259977e-8	7.98626082606848e-8
ENSG00000197771	MCMBP	0.258440119710154	4.60090985140022	1.55008774897822e-5	4.2465385772538e-5
ENSG00000107651	SEC23IP	0.116211922358495	2.06111680391596	0.0425269285962456	0.0628960256446565
ENSG00000120008	WDR11	-0.746362788424741	-8.16292543956311	3.7770024521998e-12	2.85818010918015e-11
ENSG00000066468	FGFR2	0.0180019798061717	0.0816962268630648	0.93509148730982	0.94879504891566
ENSG00000107669	ATE1	-0.125918998277398	-1.21020537971053	0.229749069629244	0.285027200818325
ENSG00000107672	NSMCE4A	1.29998725973853	11.7090484705012	4.7413089594353e-19	9.46289181918796e-18
ENSG00000138162	TACC2	0.190446862597919	1.89699132763086	0.0614228942874237	0.0876854411806435
ENSG00000107679	PLEKHA1	-1.06529960206544	-15.1018877729218	3.51426009454136e-25	1.69188321110679e-23
ENSG00000166033	HTRA1	0.326704505204384	3.12704646737586	0.00245899768711096	0.0046422005528144
ENSG00000138161	CUZD1	0.077291818631688	0.360616161608992	0.719332930229394	0.76530386843707
ENSG00000119965	C10orf88	1.76044181881283	21.3949702997978	6.41108161812987e-35	8.97017169736671e-33
ENSG00000179988	PSTK	1.69409099477273	15.4521221782421	8.8786635683458e-26	4.64039723930042e-24
ENSG00000095574	IKZF5	0.529399182790772	7.75911086937309	2.33980508974646e-11	1.55739652950815e-10
ENSG00000196177	ACADSB	1.47894181228978	5.46669972132549	5.02540831732577e-7	1.74331829851032e-6
ENSG00000154473	BUB3	0.20911071184669	3.51422324976544	7.27614073926337e-4	0.00150939185188858
ENSG00000121898	CPXM2	-0.47429743103984	-2.21746013246732	0.0294169023871386	0.0449724371573009
ENSG00000182022	CHST15	0.00474991475035114	0.0342514803095116	0.972761579528245	0.97858998923183
ENSG00000065154	OAT	0.536410907195637	7.26709162906279	2.12655838690816e-10	1.24299095965842e-9
ENSG00000107902	LHPP	1.18804446908903	9.1342394658041	4.62208186288462e-14	4.51190433010655e-13
ENSG00000189319	FAM53B	0.0721088800811485	0.482200167931216	0.630975012953254	0.684813863444418
ENSG00000203791	EEF1AKMT2	0.688241450093299	9.28850202311565	2.29795007786336e-14	2.34901563514921e-13
ENSG00000165660	ABRAXAS2	0.396265237728689	6.31017131427369	1.43027900998522e-8	6.31542000727201e-8
ENSG00000019995	ZRANB1	0.0610816199761346	0.423534250348193	0.673037359313671	0.723418595962687
ENSG00000273599	NA	-0.653268919074044	-2.89912904404265	0.00482332630273145	0.00861986680392347
ENSG00000107938	EDRF1	0.168195055966976	2.99383395486425	0.00366029108142887	0.00669902580470416
ENSG00000188690	UROS	0.375736855590986	4.63286333169875	1.37269795621117e-5	3.7930629392776e-5
ENSG00000107949	BCCIP	0.251475086275957	3.9759648448807	1.52370127619968e-4	3.55318672602674e-4
ENSG00000089876	DHX32	0.615250845021193	6.34741761227505	1.21762704852162e-8	5.43541592414169e-8
ENSG00000148848	ADAM12	-1.73094608365851	-4.18782526016693	7.1662942199653e-5	1.76360688828461e-4
ENSG00000150760	DOCK1	-0.29768531267556	-4.15525106420694	8.05904984665547e-5	1.96574646347971e-4
ENSG00000132334	PTPRE	-0.28552593162655	-1.69048489695623	0.0948121782475379	0.129567318976593
ENSG00000148773	MKI67	-0.850872392796951	-2.51925052790335	0.013744045989107	0.0224586405992319
ENSG00000170430	MGMT	0.451532936473894	4.05200220897898	1.16527040005444e-4	2.76584414446566e-4
ENSG00000108001	EBF3	0.0758222617982132	0.581517631674396	0.562519873328949	0.620237451041359
ENSG00000237489	C10orf143	3.47189532826542	24.8058908441484	2.07946160625449e-39	4.57890627790333e-37
ENSG00000108010	GLRX3	0.30488170682784	3.47303077430876	8.31752205091746e-4	0.00170670571628358
ENSG00000175470	PPP2R2D	0.185295911745199	2.17350892285459	0.0326868959398104	0.0495206842165051
ENSG00000176171	BNIP3	1.18579644598046	10.6760514946441	4.49127959351108e-17	6.83203482446669e-16
ENSG00000188385	JAKMIP3	-0.348660546946258	-1.96896760082094	0.0524050397742278	0.0760156041303918
ENSG00000151640	DPYSL4	-2.35589107976784	-10.038744512959	7.77501349661081e-16	9.87088670004503e-15
ENSG00000165752	STK32C	-0.258763654991622	-2.88353763961911	0.00504467110863515	0.00898793239570067
ENSG00000148814	LRRC27	1.18444245559925	10.2466780931356	3.05737035283646e-16	4.12315246780113e-15
ENSG00000171813	PWWP2B	-0.139960534671663	-1.42378655362261	0.158380935293642	0.205146839234734
ENSG00000226900	NA	-3.80328747028812	-10.2613933532837	2.86224631357498e-16	3.87948460988285e-15
ENSG00000068383	INPP5A	0.333716575459967	2.67466004397549	0.00906087872404326	0.0154253134374333
ENSG00000151651	ADAM8	-0.107367770132175	-0.523876930562805	0.60180652684065306	0.657620018591251
ENSG00000130640	TUBGCP2	-0.292922128875084	-5.11479308696378	2.09120225224396e-6	6.58748326738762e-6
ENSG00000198546	ZNF511	0.221505522654713	2.55132238219561	0.0126288149522762	0.0208186355472476
ENSG00000148803	FUOM	-2.97369592581105	-14.0306995885896	2.60187383237862e-23	9.52271643501626e-22
ENSG00000127884	ECHS1	0.201432094108544	2.3181317118258	0.0229863840155916	0.0358598269567278
ENSG00000148832	PAOX	-0.517650931098929	-3.90282262419199	1.96670119441685e-4	4.47772743893163e-4
ENSG00000148824	MTG1	0.415531522853056	4.19401741633399	7.00772413061517e-5	1.72838322663281e-4
ENSG00000203772	SPRN	0.485475329356785	3.03530930108426	0.00323780026338586	0.00597391938706028
ENSG00000130649	CYP2E1	-0.220909166920539	-1.10691338760557	0.271634991018773	0.330630501176174
ENSG00000177951	BET1L	0.212084276509124	3.21995837142309	0.00185104862591999	0.0035723110838157
ENSG00000177963	RIC8A	-0.0364472729486014	-0.632239791666324	0.529025567598219	0.587942365048757
ENSG00000142082	SIRT3	-0.226591926208755	-2.08898287430254	0.0398749636286646	0.059398969885796
ENSG00000185627	PSMD13	-0.0216140139376479	-0.246072964421781	0.806253404059935	0.838853270591251
ENSG00000174885	NLRP6	2.0203293858307	6.05287458623861	4.31416998802504e-8	1.76080009964e-7
ENSG00000255026	NA	0.505115802448186	1.53056473369538	0.12980560219929899	0.171457257226963
ENSG00000142102	PGGHG	-1.35092936773157	-5.23084086095334	1.31261345228821e-6	4.27418760997217e-6
ENSG00000185201	IFITM2	-0.295518478858122	-1.52954277458907	0.130058354525997	0.171774220058328
ENSG00000185885	IFITM1	0.184650527235394	0.982548919942727	0.328779485298868	0.390638305752711
ENSG00000142089	IFITM3	-1.33642124676584	-7.62442845549556	4.28956213283775e-11	2.74761080440042e-10
ENSG00000185187	SIGIRR	0.369836994867405	3.09055895731867	0.00274510906960667	0.0051332737049919
ENSG00000185101	ANO9	-0.181512010459159	-0.570108407570473	0.570195244447524	0.627158739225282
ENSG00000174915	PTDSS2	-0.284588855862801	-3.3887243773069202	0.00109033552311061	0.00218830750895553
ENSG00000023191	RNH1	-0.428249757127253	-6.38811788086513	1.02091560113463e-8	4.60474760055083e-8
ENSG00000174775	HRAS	0.191289458887694	2.37394608966003	0.0199859531548296	0.0315491036285899
ENSG00000099849	RASSF7	0.143053530418464	0.982719692626334	0.328695926604986	0.390599309683044
ENSG00000247095	MIR210HG	0.599122705090886	3.64101365973685	4.79146610043613e-4	0.00102645889411576
ENSG00000070047	PHRF1	0.0144741363692509	0.200363506963996	0.841702680671022	0.869405598798306
ENSG00000185507	IRF7	0.436676725879401	3.10169028999218	0.00265469721484849	0.00497667731888973
ENSG00000070031	SCT	6.07311952774821	13.5607806756991	1.79959301158019e-22	5.91005704927753e-21
ENSG00000177030	DEAF1	-0.326561335991289	-4.87565828675424	5.37865943016114e-6	1.58365088702158e-5
ENSG00000177042	TMEM80	0.685011818673046	7.68701967343137	3.23705167816507e-11	2.11273460355263e-10
ENSG00000177156	TALDO1	-0.420607252505916	-7.89064394059896	1.29300885471769e-11	8.97091680607855e-11
ENSG00000177225	GATD1	-0.00662441314242734	-0.0776385611139959	0.938308621660203	0.951198420468851
ENSG00000255284	NA	-0.56560931830135	-4.11877879363447	9.1856867802914e-5	2.21790661213148e-4
ENSG00000177542	SLC25A22	-1.05578482376258	-6.48456803538078	6.71581309195713e-9	3.12675221667827e-8
ENSG00000177595	PIDD1	-0.648185468122895	-3.82412854843607	2.58017022350163e-4	5.77710392433304e-4
ENSG00000177600	RPLP2	-0.467396570997813	-3.83995043688364	2.443739902242e-4	5.48993382955587e-4
ENSG00000177666	PNPLA2	-0.910010103585225	-10.1193091833604	5.41385868229324e-16	6.98548989630767e-15
ENSG00000177685	CRACR2B	-1.62156105088882	-8.17020229345885	3.65464243015527e-12	2.77496648512412e-11
ENSG00000177697	CD151	-1.36681943622385	-11.9002200110417	2.06553884229462e-19	4.29462313123449e-18
ENSG00000177700	POLR2L	-0.885118158643293	-11.5641197066025	8.92395294310784e-19	1.70750051184935e-17
ENSG00000214063	TSPAN4	0.422753106451424	3.16703251111329	0.00217750992805278	0.00415073931329931
ENSG00000250397	NA	1.18609653428905	3.10236032161709	0.00264934448175655	0.00496802946795392
ENSG00000177830	CHID1	0.335550604550282	5.43361964629142	5.75582949548649e-7	1.97729672080242e-6
ENSG00000183020	AP2A2	-0.338460180726781	-4.13504016808531	8.66580985032947e-5	2.10296581589206e-4
ENSG00000078902	TOLLIP	0.187537756926059	3.40321839051144	0.00104106136922617	0.0020952256984486
ENSG00000174672	BRSK2	-0.805110601784451	-4.65579160145165	1.25773334644256e-5	3.49335697051624e-5
ENSG00000182208	MOB2	0.456850316807865	5.29482220617557	1.01341674155273e-6	3.35358799520479e-6
ENSG00000117984	CTSD	-0.294976434773572	-2.77784720910193	0.00680925366034787	0.0118596855764773
ENSG00000235027	NA	-0.342926546347333	-1.61332772229921	0.110595049879724	0.148649072215265
ENSG00000130592	LSP1	0.701299101811397	3.88759757075422	2.07328963251546e-4	4.70253737655313e-4
ENSG00000283787	PRR33	0.013564565994171	0.0630188302984369	0.94990805162079	0.960780493175485
ENSG00000130595	TNNT3	-1.30342982486638	-4.6087032458715	1.50487365182223e-5	4.13194253705564e-5
ENSG00000167244	IGF2	0.588842863125411	3.59720509842187	5.54115293616905e-4	0.00117506735457251
ENSG00000110665	C11orf21	-5.06604224792679	-19.9129878302553	8.29122705077753e-33	9.85555413681803e-31
ENSG00000064201	TSPAN32	-3.55637001029513	-14.7634578973747	1.34782580122756e-24	5.97491622511174e-23
ENSG00000110651	CD81	-0.181182954901003	-1.8731469673189	0.0646853907081706	0.0919227854414037
ENSG00000184281	TSSC4	-0.0717562562186096	-0.805813041380335	0.422729583094946	0.486305563560407
ENSG00000053918	KCNQ1	-0.34531016120675	-1.8637985665917	0.066003649204808	0.0935486985458459
ENSG00000269821	KCNQ1OT1	0.297322677925803	1.02796633018912	0.307050983369377	0.367814929868677
ENSG00000129757	CDKN1C	-0.926624369906365	-5.46748571202774	5.0092102186574e-7	1.7381480665721e-6
ENSG00000110628	SLC22A18	-2.93007486454515	-17.0180768622374	2.28912757902593e-28	1.71774087382549e-26
ENSG00000181649	PHLDA2	-0.181253314770743	-0.867048212133869	0.388498124442528	0.451527801982524
ENSG00000205531	NAP1L4	0.334116217527943	7.02204217530477	6.32652601173761e-10	3.43622714879335e-9
ENSG00000110619	CARS1	-0.329454632785235	-3.25239438751629	0.00167424081055133	0.00325211895406008
ENSG00000021762	OSBPL5	-0.368969725000842	-4.07964689294584	1.05626027439799e-4	2.52405052583417e-4
ENSG00000110713	NUP98	-0.664034235394056	-6.55125724758398	5.02227219335691e-9	2.38624549349735e-8
ENSG00000148985	PGAP2	-1.10703070611677	-9.81131064385226	2.16435083091465e-15	2.53236588509107e-14
ENSG00000177105	RHOG	-0.630436823345284	-6.0218773201278	4.92302676441727e-8	1.98815680997152e-7
ENSG00000167323	STIM1	-1.36975956708008	-12.9232770198365	2.59039402016577e-21	7.043354752807e-20
ENSG00000167325	RRM1	1.81251650105629e-4	0.00184655099118227	0.998531244198503	0.998977481906323
ENSG00000132109	TRIM21	-0.194607130041057	-1.58378731678556	0.117171282942636	0.15653915580719
ENSG00000167333	TRIM68	-0.283442744127286	-4.24020282961756	5.92716843452206e-5	1.47651569756121e-4
ENSG00000180785	OR51E1	-1.80439086801002	-7.67895146122102	3.35673268912811e-11	2.18447836629694e-10
ENSG00000167332	OR51E2	0.863909808487195	3.07278393784777	0.00289544365100291	0.00538888722741736
ENSG00000244734	HBB	-0.532015686503913	-0.962999962302297	0.33843744795851	0.400589689899428
ENSG00000223609	HBD	-2.54756524135923	-5.73572390469973	1.64713293932181e-7	6.13541032750155e-7
ENSG00000213934	HBG1	-0.918331083709493	-2.23388139215909	0.0282708141357781	0.0433782928343354
ENSG00000121236	TRIM6	2.53698440624167	12.6643226070181	7.75948374176884e-21	1.98903407670685e-19
ENSG00000258659	TRIM34	0.827187627683987	6.84741641019308	1.36953220936519e-9	7.05621658465407e-9
ENSG00000132256	TRIM5	0.672505872609262	7.21940779699473	2.63055388023107e-10	1.51256848113286e-9
ENSG00000132274	TRIM22	1.03641182938703	5.9522625179412	6.61667862397907e-8	2.62323575198604e-7
ENSG00000051009	FAM160A2	0.0385042109501943	0.615482500587041	0.539975956584306	0.598971610983109
[truncated: 11,433 more rows]
