# Supplementary material for: Gene expression variability in human and chimpanzee populations share common determinants
Source: eLife. 2020 Oct 21;9:e59929. doi: 10.7554/eLife.59929 (PMC7644215; doi:10.7554/eLife.59929)
Supplement: Figure 2—source data 1. [file elife-59929-fig2-data1.txt]

gene	HGNC.symbol	Chimp.Mean.Expression	Human.Mean.Expression	Chimp.Overdispersion	Human.Overdispersion	Chimp.Mean.Adjusted.Dispersion	Human.Mean.Adjusted.Dispersion	Chimp.Mean.Adjusted.Dispersion.SE	Human.Mean.Adjusted.Dispersion.SE	InterspeciesDifferential.Mean.Adjusted.Dispersion.P.value	q.value
ENSG00000186891	TNFRSF18	-20.0447462609216	-22.7250665476836	2.10553086128725	0.614754858219179	2.31217988762639	0.0805422279923379	0.37993650169601406	1.2023114640171602	0.0054	0.03179462061350062
ENSG00000186827	TNFRSF4	-18.7791665181172	-19.3320767837356	0.62031520238128	0.858243721373499	1.64057809963761	1.95294496943427	0.21572215357968988	0.30209142858110644	0.3439	0.31266796408553144
ENSG00000078808	SDF4	-17.2570135430693	-17.1236289888226	0.0583114649307704	0.0420739147468285	-0.538657549293802	-0.818355926800048	0.22159742088382822	0.2267717219171585	0.3624	0.32100026609204174
ENSG00000176022	B3GALT6	-18.5410818988641	-18.7193275372817	0.0921186409072936	0.0543682106210303	-0.200651429545032	-0.656593876718021	0.2894171324656893	0.2657152209238886	0.3434	0.3124612266475968
ENSG00000184163	C1QTNF12	-20.2299183421128	-20.9688358734574	0.943116894193199	0.370594987332849	1.40857032194252	0.310966322929934	0.31389830126033286	0.4147021866690071	0.0662	0.13292300282394426
ENSG00000160087	UBE2J2	-18.9637689040113	-18.9195565076525	0.0832273894400293	0.0533650266189177	-0.42562151044803	-0.71541684806183	0.2888279487731839	0.34111265284605136	0.4752	0.3657044071387483
ENSG00000162572	SCNN1D	-22.9283573829913	-19.8316605897293	0.912739046956653	0.324157324123315	-0.0456081964111595	0.780756758069417	0.21098320717596133	0.2074520102938198	0.001	0.010563838219425591
ENSG00000131584	ACAP3	-17.9857451708552	-17.8141512328484	0.324685598873159	0.141618905429724	1.14916354443476	0.386698729471311	0.17234491125719587	0.19327340753553438	0.0025	0.019426719437418246
ENSG00000169972	PUSL1	-19.1186179753331	-18.8965911255603	0.0840763479015302	0.163042465712704	-0.470133842254776	0.406349443194683	0.2322974684412925	0.25743137922242115	0.0394	0.10102763311906589
ENSG00000127054	INTS11	-17.3086237159364	-17.545077006992	0.100516908525443	0.084106793058494	0.00228747893531933	-0.137016638551854	0.22412248216331881	0.20771695055303785	0.6163	0.413052457363359
ENSG00000240731	NA	-19.1941186697848	-18.2835653173482	0.575684273236082	0.368513142206879	1.42475423885372	1.31491274256882	0.19808020347006228	0.27166278130379545	0.668	0.42831760088312226
ENSG00000224051	CPTP	-16.5751020212256	-16.5468966477127	0.0908127392049119	0.108785648988385	-0.0741484418374885	0.131412229087506	0.23092554402449716	0.2619994442870658	0.5591	0.39511468348187784
ENSG00000169962	TAS1R3	-19.8285168367674	-20.7101250095867	0.300396246890028	0.29708444128899	0.48218189668281	0.230111075487709	0.2837081209888089	0.26120638985698247	0.5137	0.3786030483710879
ENSG00000107404	DVL1	-16.7544548102579	-16.8126648708552	0.080105696261783	0.0738767080052433	-0.200827612979891	-0.252785800102489	0.2500113974537308	0.22693283208090687	0.8682	0.4812057254523689
ENSG00000162576	MXRA8	-17.6954480749077	-17.7522124402308	0.534227552356019	0.422003816568023	1.66189462909092	1.47793077712848	0.30510895364397417	0.352762175542446	0.6964	0.43621310368350447
ENSG00000175756	AURKAIP1	-15.8182858107249	-16.1159788601004	0.065986361270798	0.093573159650524207	-0.418603579842026	-0.0326716338134463	0.22592363687977615	0.1485007630612148	0.1826	0.2268746007448041
ENSG00000221978	CCNL2	-17.7936299714607	-17.4627640327606	0.641770657327682	0.361725683579357	1.84343706245331	1.32289197270812	0.11760429090224901	0.2449403650709191	0.0285	0.08333170595412955
ENSG00000242485	MRPL20	-17.151773731461	-17.0718283290294	0.0357744249790475	0.0285844158141396	-1.02081306476049	-1.20403024035794	0.23680283901145072	0.18076054792908547	0.5461	0.39070620464719347
ENSG00000235098	ANKRD65	-21.9935418930512	-20.5096232690758	0.374234645172224	0.299707499442259	-0.500005812006599	0.352440706272726	0.18715635250893306	0.3838761841059486	0.0124	0.05234839020410752
ENSG00000179403	VWA1	-18.5088945861665	-18.651025690090002	0.369519103371046	0.307511077199728	1.19572956051964	1.08833788617801	0.20883786904654134	0.26681398670986645	0.7331	0.4465219428439605
ENSG00000197785	ATAD3A	-18.1875664613422	-17.9488956666899	0.179150567779409	0.0843750634115177	0.523992961456093	-0.132084584852611	0.19940794443275975	0.22248177238240405	0.0303	0.08649849648386701
ENSG00000205090	TMEM240	-19.995867742356	-19.878831687496	0.185809673030936	0.195908987492841	-0.0893439009020267	0.253550145604476	0.2315708188939389	0.2896474594939799	0.372	0.3245706456831685
ENSG00000272106	NA	-19.1482695475202	-18.7772577976795	0.196209029760488	0.108163245571132	0.366114523847378	0.0202809237675763	0.3051115227766313	0.22202397720404568	0.2543	0.2688266331295694
ENSG00000197530	MIB2	-17.634117188722	-18.0569805694659	0.11826118675823	0.0981035880512012	0.154455726608836	0.0138669393469386	0.17403682266316164	0.20583250964714347	0.6369	0.41901833672925054
ENSG00000189339	SLC35E2B	-21.1928396835358	-19.6201604557057	0.443196651645562	0.355359218683827	0.0879875180409728	0.969384885618618	0.18240617144961657	0.1688262449502523	0.0025	0.019426719437418246
ENSG00000008130	NADK	-18.5481552122786	-18.5543834766952	0.236336437079029	0.161965439612903	0.739847873041292	0.462338270289642	0.200861137610155	0.2658835594782332	0.3813	0.3283935472769696
ENSG00000078369	GNB1	-17.062114235832	-17.1061424754063	0.035183293315726	0.0290360528845138	-1.03294182194782	-1.18892349644854	0.17779358769170955	0.1789259476705239	0.5328	0.3858162435668928
ENSG00000187730	GABRD	-23.4197440835936	-22.3501673057046	2.48517058045286	0.491481331365008	0.744311452529165	-0.0130442920604753	0.4268729923975167	0.2030380578798762	0.0379	0.09880232145718941
ENSG00000067606	PRKCZ	-21.1222727383142	-20.2440597678789	0.273191883313401	0.138025509545961	-0.356663957084324	-0.277679357926214	1.8622000665046852	0.20269389953854633	0.823	0.469206482112433
ENSG00000182873	PRKCZ-AS1	-20.2994766270393	-20.2957285937356	0.228809788232451	0.192379619740457	-0.0477342947384811	0.0271744112175805	0.2673738991768405	0.22483156007424904	0.8316	0.4715114188302072
ENSG00000162585	FAAP20	-19.6033562202112	-19.8013251079829	0.124317825697576	0.124668172126402	-0.28291133786503597	-0.159849947984391	0.35609125321996343	0.20907841596786889	0.7722	0.4560687661756551
ENSG00000157933	SKI	-18.9441385738923	-18.6043432013702	0.166257172370283	0.0663734384038399	0.272804658951942	-0.437148516166192	0.18858304156511704	0.24237482392607249	0.0063	0.034911740281490876
ENSG00000157916	RER1	-17.8491084455419	-17.7948111663967	0.0456234141632933	0.0370330292426032	-0.802521735210286	-0.954787663504784	0.21841150069476478	0.24617504181836164	0.6227	0.4154084564529664
ENSG00000157911	PEX10	-19.0178998977323	-18.7638036217645	0.0580143439121437	0.0574254116285673	-0.804854396885091	-0.610272064221713	0.2643039881968315	0.2315821591823727	0.5643	0.396629053696047
ENSG00000157873	TNFRSF14	-19.0153949947051	-18.5816608601402	0.614635522183029	0.321951009612018	1.55635123734669	1.145419774732	0.29320829039046603	0.25628848846556546	0.2248	0.2541447955703097
ENSG00000157870	PRXL2B	-19.2478744213879	-19.2490226501649	0.305554611840261	0.0992564319022001	0.769950085716977	-0.177412596543926	0.23843077590835968	0.21396021574840132	0.0125	0.05254476375952063
ENSG00000177133	PRDM16-DT	-18.9019054054361	-19.1144577685933	0.432275862784072	0.310924575370759	1.2419365987166	1.00252616472187	0.2456695100900391	0.21364743407058975	0.4694	0.3633834403623303
ENSG00000142611	PRDM16	-20.0258410229886	-19.5073392999302	0.214973655459357	0.228314135107632	0.0404002891573225	0.56811949623054	0.2530459390749207	0.17434622354828236	0.058	0.12433584896791505
ENSG00000162591	MEGF6	-20.6149705637222	-19.946892881524	0.352073470165139	0.375216955470132	0.193420957355304	0.869000564980305	0.28668855014043215	0.3272659698406866	0.1309	0.1908026666644233
ENSG00000158109	TPRG1L	-16.8453634733473	-17.0584664464095	0.0228926406109142	0.0430265646889318	-1.45514334140375	-0.794874490059898	0.19504197116407365	0.4396252908814313	0.1244	0.18585837495052138
ENSG00000116213	WRAP73	-19.1658039701713	-19.1094783343965	0.126659532902082	0.0693264532901988	-0.0782906662907066	-0.496952131420958	0.22396884821830873	0.3118890652164348	0.224	0.2537827256193604
ENSG00000227372	TP73-AS1	-20.0448987888874	-19.0833264129803	0.26005525633789	0.0630536342723334	0.220670544652624	-0.585476079634562	0.2348200286167316	0.22119373416577243	0.003	0.022041854746301475
ENSG00000235169	SMIM1	-20.9501339472851	-19.1281436317605	0.33258753855468	0.14296498004315	-0.0626768271679496	0.222084546967857	0.2954988887511942	0.3789040869393259	0.2979	0.2908699195176235
ENSG00000130764	LRRC47	-17.5049457265248	-17.5132196077631	0.0181721957287707	0.0169384352774024	-1.71727976598227	-1.7393034153782	0.31049058470456287	0.26599279752334387	0.956	0.5018294862139404
ENSG00000116198	CEP104	-18.9858060436936	-19.2902671963663	0.0286547188103836	0.0316123041147859	-1.49925518965894	-1.33464989329739	0.28304385740261645	0.2229300005741441	0.5779	0.4018048945163217
ENSG00000169598	DFFB	-20.6807310514071	-20.2531020126246	0.436338615422463	0.206261133630172	0.367983448283114	0.119319995899078	0.23423487152778816	0.1800218833640462	0.2745	0.2794726078369538
ENSG00000198912	C1orf174	-19.1532779296798	-18.5929566372302	0.107577810777828	0.101898396887836	-0.236765755717148	-0.00670640063532346	0.3109519779127438	0.1680773560408886	0.4175	0.3434005500841083
ENSG00000131697	NPHP4	-21.290703991526	-20.71404717012	0.145189988853313	0.172584066405694	-1.0816881080758	-0.315223869210989	0.306373020023017	0.17040354315092696	0.008	0.04051286409924041
ENSG00000069424	KCNAB2	-18.3813292895176	-18.597893562854	0.174176538547632	0.243479888880689	0.467315724706861	0.863593204709853	0.3049039237856377	0.19304659769208377	0.1891	0.2311092583166856
ENSG00000116251	RPL22	-16.5628084563628	-17.4415930250796	0.0688432316109007	0.0417471106375836	-0.351140541096212	-0.83575160108068	0.27851026965729836	0.24965799990091198	0.0242	0.07606253202763924
ENSG00000226944	NA	-17.4063032862411	-20.0524840691321	0.210122165522637	0.503230293985535	0.733486517038418	1.11003308913251	0.23163324369683	0.3025580861219613	0.1218	0.1836898568699671
ENSG00000158286	RNF207	-17.9102368685053	-17.6067708215286	0.249873358708592	0.411618406010503	0.89430910025797	1.4511608921206	0.21089974380299809	0.1738194885491927	0.0312	0.08797221436752646
ENSG00000116237	ICMT	-17.697486160672	-17.351896339026	0.0454985109543483	0.096812424975279	-0.801269397787979	0.00877687897143309	0.24439963632931364	0.2648186211871637	0.0554	0.12148885552259939
ENSG00000158292	GPR153	-19.8419667578121	-18.8679311743294	1.0896847484572	0.489124423712197	1.76339888352143	1.51098313390226	0.46549528306049115	0.21331557004296564	0.429	0.348194204124017
ENSG00000097021	ACOT7	-19.7610009190851	-19.1222460138111	0.232141877929504	0.24005411364457999	0.26086200446968	0.741865600901675	0.1832004285599635	0.2845645726402102	0.1997	0.23789167132599306
ENSG00000215788	TNFRSF25	-19.1978558807796	-18.8238337241879	0.869163681727928	0.441509074835471	1.83525969557194	1.417608035232	0.14459470605712785	0.2444631256059784	0.0949	0.16147320184883235
ENSG00000171680	PLEKHG5	-18.9170624150494	-18.7454680852302	0.0979128665934413	0.230531399705631	-0.247884819654079	0.783125617367044	0.2904465067327637	0.2087406399746942	0.0049	0.03003350047784821
ENSG00000162408	NOL9	-19.6502341265934	-19.4573047280959	0.117840828825482	0.0466576101503053	-0.359553168544036	-1.00219924621399	0.2044570883564738	0.24020908994023035	0.0282	0.08298376328620405
ENSG00000204859	ZBTB48	-19.0550336247194	-19.2150253573525	0.244437146295505	0.139933196134672	0.6203575838834	0.176392165869123	0.1642316667804087	0.22242789083542125	0.1193	0.18163230033759906
ENSG00000162413	KLHL21	-17.6061370581348	-17.3541721880169	0.11294378116707	0.117587828785996	0.108627745079061	0.203105937321342	0.28989301958072655	0.22300937302591908	0.786	0.46026635925962217
ENSG00000116273	PHF13	-19.0970469092034	-19.1692723493978	0.12433381972274	0.0802965169938193	-0.0708763925076008	-0.365845388885611	0.6610442357603062	0.21846125394098911	0.662	0.42683413151322813
ENSG00000041988	THAP3	-18.2940562329126	-18.9401251311424	0.0709197948031396	0.10769855978607	-0.417952656965408	-0.0176940453323686	0.2075416445575095	0.24195782441471916	0.1052	0.17030757373469996
ENSG00000007923	DNAJC11	-18.0408401301588	-17.8227964242698	0.0732211626046367	0.110531568173396	-0.34745715048813	0.138913709311667	0.2228757567859316	0.20287967827859574	0.0761	0.14445050113507735
ENSG00000171735	CAMTA1	-18.7485202927274	-19.0168440609632	0.0287180434813111	0.0509562162130168	-1.42316101249958	-0.783152313344859	0.18633628647324676	0.28468008251221705	0.0207	0.07002219119208727
ENSG00000049245	VAMP3	-16.6101670724217	-17.2410030543288	0.0268312027501403	0.0409395359521679	-1.29338823613228	-0.848411784877012	0.22253702004195167	0.30507179171721516	0.0445	0.10836724904307708
ENSG00000049246	PER3	-19.3409925963077	-19.5287554913292	0.227534591794819	0.265244811164055	0.436857341451333	0.71054138410726	0.19891945091924687	0.2596495803181334	0.3633	0.321424857680609
ENSG00000116288	PARK7	-17.4128337338307	-16.2103928019396	0.0500803776838626	0.0408545299156794	-0.700860028373324	-0.857560668523535	0.3160050349533896	0.2496694240283917	0.4947	0.3718121234332837
ENSG00000116285	ERRFI1	-18.4562017863883	-18.7865756942682	1.03581556669067	0.132116805688238	2.23712437747909	0.218506655392909	0.7861648222426256	0.19711505335467824	0.0542	0.12008266124415477
ENSG00000142599	RERE	-18.7865576574704	-18.048954803048	0.142072976796651	0.245339422023784	0.164508867987516	0.931008355609732	0.20767312004922997	0.20065843522377136	0.0082	0.041192024238814975
ENSG00000074800	ENO1	-16.6285203692652	-16.2870299449747	0.074430397751712	0.200654828329387	-0.273137097917479	0.736764635255641	0.25649066709833535	0.22236698620627227	0.0274	0.08153674074218177
ENSG00000142583	SLC2A5	-18.8770036721417	-20.7957669600233	0.249197668409954	0.536154563301582	0.69895552969054	0.7728438512728	0.2018485782261281	0.1942714999397181	0.7749	0.4568786669913934
ENSG00000180758	GPR157	-19.6048480565362	-19.5326184992038	0.274950765885259	0.283208131933726	0.510117149901121	0.774718240803087	0.15366155581913374	0.2116485914234071	0.324	0.3031741126367001
ENSG00000228526	MIR34AHG	-21.3531559675043	-20.7039536271851	0.752537985149187	0.477826087554673	0.529831515440187	0.708810873727744	0.328374878819128	0.1576312620137123	0.4964	0.37219493340296383
ENSG00000049239	H6PD	-18.8447595980468	-18.086849669453	0.0997493132823281	0.108503541909237	-0.206670689515153	0.112411495429392	0.3432752990920787	0.23548746226584466	0.2312	0.2572776645649853
ENSG00000171621	SPSB1	-19.0995650699309	-18.7679529120842	0.623475163299555	0.244751471075329	1.54053339611137	0.838685095605944	0.23536862288039165	0.17761333958797734	0.0132	0.05400188851110529
ENSG00000171612	SLC25A33	-19.6301463272617	-19.9440191182086	0.0697764364472588	0.160987410251866	-0.873569370767105	0.0242741350713265	0.3420514234949736	0.233659135698097	0.0168	0.061717193289644125
ENSG00000188807	TMEM201	-18.9471802266918	-18.8578295358492	0.0390600662872035	0.0416713334014229	-1.17662637827072	-0.949723559848426	0.21863010564628008	0.23119507144351809	0.4645	0.36134093362628084
ENSG00000171608	PIK3CD	-19.9572264300609	-19.9850249104229	0.350863324280198	0.241391703755574	0.567230977253781	0.408725219865885	0.2703613378976471	0.15676757159112928	0.6322	0.41753570562279646
ENSG00000171603	CLSTN1	-17.8264548788974	-17.3754979647051	0.0610814389688952	0.0346586196279116	-0.50973516387405	-1.01931213830354	0.19701347777322123	0.21507467924016244	0.0383	0.09931800432745254
ENSG00000178585	CTNNBIP1	-17.4657422017715	-17.4588978780146	0.0867546398068262	0.112024115437566	-0.153223451084631	0.150820551844844	0.2547917639345543	0.21302638492786488	0.3494	0.3157482658459413
ENSG00000162441	LZIC	-18.5159282057347	-18.5237962943642	0.0270390399040241	0.0478676128804725	-1.42072443864885	-0.752467161857213	0.3181652748366779	0.22004022186749564	0.091	0.1579137875238434
ENSG00000173614	NMNAT1	-18.6852721023192	-18.8403531079316	0.0552810819175036	0.062270991827107	-0.75014023422488	-0.544448845970108	0.2851146883899017	0.3037833471481687	0.6337	0.41807291692748927
ENSG00000162444	RBP7	-16.8461509498783	-16.9407449261761	0.566243386836399	0.346391855888553	1.75304620856267	1.29210781768034	0.2572637279449776	0.31674484246244033	0.211	0.24522754856868298
ENSG00000130939	UBE4B	-18.5050303580947	-18.2077566583475	0.0458733421086877	0.0924418764141741	-0.88975822061676	-0.0602650511128142	0.24063616798200593	0.22003405623104025	0.0113	0.04930885983093939
ENSG00000054523	KIF1B	-18.2987567786142	-18.368031614538	0.0604426623323763	0.0659082524533839	-0.578488385733123	-0.414810664623556	0.3475392670909624	0.2253220147972016	0.685	0.43244358900850255
ENSG00000142657	PGD	-18.3001509613719	-17.9650533081012	0.0708314809917728	0.111564075073441	-0.420082566497891	0.146804819992637	0.24762801303290774	0.197354352669089	0.1144	0.17771301402502582
ENSG00000160049	DFFA	-18.8737535794729	-18.7595111955028	0.0303508483835181	0.0440448518624267	-1.40545316791	-0.874726706199188	0.2793616306519356	0.24585049521688662	0.1991	0.23746486010344267
ENSG00000142655	PEX14	-18.4712648711994	-18.3435775861219	0.026428295586303	0.0262577187302015	-1.43428892616811	-1.33261987761689	0.2653944902033757	0.35816435109220673	0.8062	0.4648126013160709
ENSG00000130940	CASZ1	-18.8682685165572	-18.7387017382579	0.0781560713122663	0.114995936108538	-0.457864693145163	0.0889117612156798	0.230493710337357	0.18243952494936622	0.0677	0.13483257245678487
ENSG00000272078	NA	-21.3179600458049	-20.6890256028908	0.832363468977654	0.478105474099919	0.649711443304485	0.717801862400467	0.20641602003656676	0.20168072314835997	0.7812	0.45901898850623224
ENSG00000171824	EXOSC10	-18.0575493509501	-18.0486250259096	0.0732241629116747	0.134847121119544	-0.350013728407972	0.33252825503934	0.33927269619122286	0.4222446881491959	0.2452	0.2641376548470322
ENSG00000198793	MTOR	-18.762466730184	-18.5570902990579	0.0446661534894097	0.0864787260691538	-0.98553286103299	-0.16552599693502	0.2480900394888887	0.18625386324768406	0.0045	0.02865441117019191
ENSG00000171819	ANGPTL7	-19.8727286450452	-21.209047676436	0.788172469086333	0.820354050154902	1.42267665189862	0.984007787720991	0.19485463053699212	0.2904723142668231	0.2075	0.2428918597915842
ENSG00000120942	UBIAD1	-19.4831309211373	-19.3106057601591	0.0493956217208022	0.0265990314104842	-1.1512025589222	-1.51395345137461	0.26871830052080975	0.3022217292971167	0.3533	0.3171472173271
ENSG00000204624	DISP3	-25.7736082208241	-23.2581908651372	4.1253424794977	1.53886453185074	0.339419954945429	0.833277373763283	0.5335920231561743	0.8670044025182092	0.5976	0.40726689799560056
ENSG00000116661	FBXO2	-19.0779077942349	-20.0144386521485	0.154478999493124	0.343862432551371	0.153217514208481	0.747888845146776	0.22798988064633818	0.33001549534409935	0.041	0.10362344943575467
ENSG00000132879	FBXO44	-17.6823549179553	-18.5214539654919	0.12891864563899	0.127969559700147	0.240382888719304	0.23119203517395	0.235252130917232	0.1872899602093548	0.9769	0.5068808378843003
ENSG00000116663	FBXO6	-18.3419030934764	-18.9369150789119	0.0597039397159725	0.109134566684309	-0.597182623609158	-0.00374926639179352	0.22352767594623174	0.25786439549056706	0.04	0.10195787517933372
ENSG00000116670	MAD2L2	-18.4950077995049	-18.7855789961481	0.0398664946816054	0.170433300628324	-1.02799039277436	0.473359499455946	0.22054692716780933	0.25888559910748926	1e-4	0.0023391356057299523
ENSG00000177674	AGTRAP	-18.448650820675	-18.290869897241	0.204367995742208	0.26583699597865	0.615519255077373	0.987589420075731	0.20191548655330918	0.20790135167749793	0.2284	0.2560678517615324
ENSG00000177000	MTHFR	-18.9435682283783	-18.5601615817289	0.103712581095956	0.149018003465627	-0.198921248731612	0.378209037094063	0.33518109502322596	0.22486352951118438	0.0689	0.13639301759075806
ENSG00000011021	CLCN6	-19.2941363107362	-18.6933291329143	0.0769934409111247	0.10582589119745	-0.627290983693877	0.0141650490936804	0.1770217830306227	0.19217176819703854	0.0211	0.07061116212450212
ENSG00000242349	NA	-18.9965548596688	-20.0260390148285	5.29914557805783	0.708443748105949	3.71708413481061	1.46498726439794	0.606055137720357	0.3005153246011471	2e-4	0.003687430928067592
ENSG00000175206	NPPA	-13.4520208143763	-15.5207729892288	4.32422904860656	1.56096900412915	3.4784607485937	2.74716803540593	0.26863598513436254	0.2128065356533573	0.0302	0.08624882564848464
ENSG00000120937	NPPB	-13.5040784221421	-13.8018487843135	2.38100924948257	3.36472939892058	2.88975613586705	3.34350229580992	0.2980493606838017	0.171169530183423	0.1416	0.19796534035531652
ENSG00000083444	PLOD1	-17.2721113668645	-17.2081425925773	0.422470008430734	0.169330856937559	1.44064443076772	0.572208590466703	0.32094204697945805	0.15903577780747433	0.0352	0.09474460491811403
ENSG00000116688	MFN2	-15.4529642372267	-15.346662846131	0.126587279245749	0.095360765588595	0.205622452183679	-0.0613374455050413	0.21970599142594133	0.188565049466288	0.4096	0.3404451578045137
ENSG00000116691	MIIP	-18.5517988267418	-18.3817331662177	0.176655835909254	0.213125152840979	0.447917053812617	0.757386387550977	0.20140495332207634	0.21998758043571243	0.3229	0.3029057765714354
ENSG00000028137	TNFRSF1B	-17.7524402756171	-18.0754332875236	0.326226946585318	0.187498658914796	1.16782150957496	0.660298013730878	0.30002658985114716	0.44767757705874395	0.3	0.29206081600422107
ENSG00000048707	VPS13D	-19.055867235607	-18.2113017869639	0.0443840341724049	0.192126568011248	-1.08601849449698	0.670938494835864	0.19472195292092775	0.17929245962497456	1e-4	0.0023391356057299523
ENSG00000162496	DHRS3	-16.9674386164803	-17.5050708283236	0.108748482443796	0.073397132909513	0.0994071931645903	-0.272908402032118	0.2035759710761759	0.18748203130686536	0.2147	0.24761101773899866
ENSG00000162494	LRRC38	-23.9516931020433	-21.257909420916	4.10233967194228	1.62853530568558	1.02740582676767	1.64587691387705	0.5428996470461167	0.49170424131920754	0.1725	0.22041854746301473
ENSG00000162493	PDPN	-20.4530340692414	-18.565421012406	0.921301028154144	0.309472718050938	1.25387144656916	1.10826225868526	0.2947892711825476	0.40493391067252116	0.6409	0.4200280718839757
ENSG00000116731	PRDM2	-19.4180034511861	-18.9741417891405	0.0513182148696808	0.0444917232991153	-1.08498497310318	-0.909217088775477	0.1786727093575922	0.18036212232808696	0.5409	0.3886439722487954
ENSG00000189337	KAZN	-21.5552363140617	-21.2237552262779	0.817341050227677	0.287630013123538	0.504772703004603	-0.0712579675936229	0.2870249409338674	0.305064405522251	0.107	0.17168578601272244
ENSG00000171729	TMEM51	-19.5166362487615	-19.6426694214274	0.218551928266794	0.0776652755125657	0.321395732509533	-0.560518697478057	0.2098887953598259	0.2914065904163356	0.0244	0.07644657485769651
ENSG00000142634	EFHD2	-18.194918362894	-17.9722831719738	0.287103618990328	0.196987478136851	0.994538577102039	0.715121324004973	0.1926632636601569	0.3122638768763447	0.4434	0.3535793560115033
ENSG00000132906	CASP9	-19.7737377185598	-19.2187138110207	0.28899999325626	0.078229571748114	0.473121441575067	-0.40622692055797	0.25674070644733127	0.1796704370853541	7e-4	0.008228959105285883
ENSG00000116138	DNAJC16	-19.6815675576588	-19.5471655601832	0.0526401710133837	0.0268329745548627	-1.18133378272403	-1.58691439488308	0.2568049003891151	0.31676520225587246	0.3091	0.2961820869791719
ENSG00000197312	DDI2	-18.9570784783652	-19.1988134334124	0.0391017452331303	0.0706574121548313	-1.1788161939319	-0.502151674844811	0.2524844499130855	0.20071340112002298	0.0125	0.05254476375952063
ENSG00000116786	PLEKHM2	-16.4647954029874	-16.6515151455685	0.036753155901872	0.0541974741152968	-0.979427174879919	-0.563709327665695	0.3231843535838889	0.23640732841512746	0.2503	0.266831156071271
ENSG00000162461	SLC25A34	-18.0614030542744	-18.2070612866544	0.597228802755879	0.400637476459024	1.74813399752086	1.40628471153391	0.1982428721178871	0.2134921054566456	0.2238	0.2535979127983767
ENSG00000162458	FBLIM1	-17.9876731138246	-18.1273019963109	0.0943627113448861	0.108743348673418	-0.0867692584347264	0.110894841007758	0.22694721081202496	0.2386918640844267	0.5416	0.38883129570375047
ENSG00000233954	UQCRHL	-21.9444626400183	-18.5700802903186	0.0859195330496211	0.073038867384175	-1.94708286913776	-0.33628749390872	0.49886623719663076	0.24203036042971302	4e-4	0.005730882234038384
ENSG00000179743	NA	-20.4164008150667	-19.763550741779	0.119421346800155	0.0650969430209541	-0.767196554394716	-0.791357629632922	0.215851214283033	0.23008484928413134	0.9308	0.4956764921892142
ENSG00000065526	SPEN	-18.8805165473285	-18.7111333438093	0.20041955687702	0.100757816575246	0.480024436489592	-0.0381458253905977	0.39571401297941466	0.23999081468345454	0.2316	0.2575839793650229
ENSG00000116809	ZBTB17	-18.4569385201671	-18.514362478202	0.0967677314096796	0.0829181266166451	-0.133646029994231	-0.201829535307961	0.14408260563202102	0.22144616810632667	0.7742	0.4567008775699965
ENSG00000183888	SRARP	-19.7509982479082	-20.2060248631311	1.53349682896654	0.790180337391858	2.1541516478727	1.48667516102843	0.3172165417602159	0.3181321001336535	0.1372	0.1950253102546671
ENSG00000173641	HSPB7	-13.3825758735705	-13.192459970801	0.136571703994778	0.0747310428946621	0.012613840254337	-0.538361304178777	0.19508691265096517	0.18231094579213325	0.0825	0.15069252089503318
ENSG00000184908	CLCNKB	-21.8756672617901	-20.2420796447182	0.431046931583722	0.271998241758347	-0.299816557179881	0.401705023887055	0.41542142743242416	0.31544749395938226	0.0315	0.08852772719519857
ENSG00000142627	EPHA2	-18.6912339423721	-18.4970474293567	0.342098532545253	0.140534827897365	1.07083949405612	0.327956907941481	0.238498587893082	0.2546518640072095	0.0246	0.07686308203035579
ENSG00000142632	ARHGEF19	-19.962162195208	-20.1229279987621	0.393733081614078	0.253653254889983	0.679827145058048	0.391416673640618	0.23417913657679573	0.23919693148708285	0.4007	0.3368338116874485
ENSG00000132881	CPLANE2	-18.2651831069872	-19.6615125734794	0.104910702339534	0.105301738226389	-0.0222482508050232	-0.264039996207267	0.2425918045822044	0.36613921619690987	0.3373	0.3094492920289989
ENSG00000037637	FBXO42	-19.0257766535536	-19.0305367574817	0.0417166942955472	0.0323312856567856	-1.13737948065816	-1.24120544473708	0.24620025763619202	0.3543884631170328	0.7901	0.4612533161066615
ENSG00000055070	SZRD1	-17.0349990044008	-17.0967943434139	0.0347142239511514	0.0436493046466972	-1.04515770990305	-0.781111007578341	0.3049445996978973	0.19736385132191994	0.4245	0.3462997053945964
ENSG00000157191	NECAP2	-18.1917476946105	-18.3901806996448	0.217960549500595	0.166984145364842	0.719470549984106	0.512521565127527	0.20699102538822126	0.3059117573157666	0.5483	0.3915369199132306
ENSG00000080947	CROCCP3	-20.421296976653	-20.7692430131108	0.803556188530909	0.38688371333048	1.13625220247455	0.461202206776083	0.21028237795636423	0.19918865792276466	0.0619	0.12852956894455647
ENSG00000215908	CROCCP2	NA	-19.0301781038761	NA	0.247386772802885	NA	0.793794221022	NA	0.2945596421818799	NA	NA
ENSG00000058453	CROCC	-19.4460400306062	-19.248835899693	0.356707891189458	0.201457179391246	0.84186245374791	0.530515494732803	0.16505672730473503	0.22210498127917824	0.2345	0.2586894867915304
ENSG00000117122	MFAP2	-20.3543717818433	-20.1815449672914	0.553909709371442	0.84000373075033	0.80413577476281894	1.56015452940703	0.24161850325043951	0.2886116398110545	0.0645	0.13107868939555875
ENSG00000159363	ATP13A2	-18.8377567076207	-18.9375336338169	0.13535667320266	0.15265962829161	0.100719314554566	0.331745197409126	0.2774360398452508	0.22259065259626631	0.4945	0.37174306052452744
ENSG00000117118	SDHB	-15.72903187586	-15.9533649056369	0.150239750781658	0.083824019799593	0.398338206534191	-0.150403933866024	0.19852214285340727	0.20478071519133242	0.0505	0.11557120245681399
ENSG00000117115	PADI2	-22.2362764172854	-21.5248549994109	0.512027548488035	0.429106566948576	-0.304908971124356	0.187116022913868	0.46544429179463764	0.30822776712971933	0.2359	0.25955315027661446
ENSG00000159339	PADI4	-21.9743427942203	-21.5947482041743	1.46749249011954	0.715094111834514	0.875945844261333	0.666491316393618	0.3732615085547997	0.36104427282723334	0.6556	0.4243387925800166
ENSG00000074964	ARHGEF10L	-17.9001937346902	-17.8628936967935	0.0463919866736542	0.0544985051677992	-0.788799044069963	-0.568129972518923	0.22181073800339762	0.2325673098499162	0.4921	0.37115003099917004
ENSG00000159423	ALDH4A1	-18.3567385138835	-17.9408082992467	0.260288614049329	0.169562180519304	0.872931909162422	0.566050456551609	0.17242642358522028	0.19175774022626893	0.2787	0.28109132974928625
ENSG00000169991	IFFO2	-20.02138442979	-19.9968645172607	0.267882505928348	0.139166678877271	0.262808494853591	-0.147942620983705	0.25690004406299233	0.18819187037817353	0.2513	0.2672343971697255
ENSG00000127481	UBR4	-18.7832127954827	-18.4597395916228	0.035438513909311	0.164569547659189	-1.22304413087061	0.49030438222576	0.2410608647914833	0.2152072231897732	1e-4	0.0023391356057299523
ENSG00000127463	EMC1	-19.2438207919054	-18.9419386586304	0.0367131256726741	0.0225065135418193	-1.34741238812014	-1.58362115950697	0.24831191857467141	0.282356520179487	0.4539	0.35776469171759623
ENSG00000053372	MRTO4	-18.1212636118323	-18.5158435777936	0.112946535776977	0.1103785400041	0.0727544023295481	0.0840420524783307	0.5130397407228675	0.1448675950708561	0.9782	0.507071639091928
ENSG00000162482	AKR7A3	-17.4515086418306	-22.1782380992233	0.293697603852779	0.563879755264879	1.06665088176579	0.188487732777205	0.1544488340417211	0.7351506195336259	0.4336	0.3500284826875046
ENSG00000053371	AKR7A2	-17.4529097254547	-17.6730866202337	0.031207461345826	0.037581848257247	-1.17528516946628	-0.941674628871714	0.2593126346092627	0.2556159544069509	0.4789	0.3667100993494241
ENSG00000040487	SLC66A1	-18.7667929740638	-19.0425814195483	0.205836115827899	0.0926324425809567	0.541065733937538	-0.191364222193917	0.2607063817357588	0.1858453888333872	0.091	0.1579137875238434
ENSG00000077549	CAPZB	-16.8083205616854	-16.4286490022229	0.0261910525710227	0.0225585477781184	-1.31971745689433	-1.4444839873008	0.23734029141419613	0.24000216523213677	0.647	0.42156017979196536
ENSG00000173436	MICOS10	-17.5514587972674	-17.5299101136535	0.0776108343404081	0.0533730190713026	-0.266111302578656	-0.591726118477482	0.3190743756475946	0.306183902175983	0.4656	0.3616806192027477
ENSG00000158747	NBL1	-17.3133598617632	-17.5196330676889	0.440769126414665	0.302189370918078	1.48013935140003	1.1421021177287	0.19599330646221627	0.20986202467724005	0.2746	0.2794726078369538
ENSG00000162542	TMCO4	-19.8814576457742	-19.5412442315487	0.104339034156303	0.0661910768536126	-0.60416702282832	-0.681933519585141	0.3310199189607089	0.235110594887356	0.796	0.46234279644877224
ENSG00000169914	OTUD3	-19.8480718935062	-19.9679335264484	0.308692739275193	0.123838826357206	0.498772369720491	-0.250132681349291	0.18562569857142966	0.2099458047337929	0.0304	0.0867119800488263
ENSG00000188257	PLA2G2A	-16.2532048594127	-15.7297887898652	2.54989461770059	1.92520818895672	3.25585211010588	2.97091508042402	0.2041411076838501	0.13572432309077928	0.218	0.24953375373243025
ENSG00000127472	PLA2G5	-18.0302380257819	-16.9045075428809	0.179289473750078	0.141920188922833	0.549608269367744	0.39999144444556	0.18949713046593986	0.19454169166386348	0.5615	0.3960373415876894
ENSG00000162543	UBXN10	-21.4641174636552	-20.9978257889948	0.56951243754558	0.306946454456202	0.191670955661502	0.107458945356587	0.2606142003903092	0.22832677980084626	0.7762	0.45717479856737847
ENSG00000162545	CAMK2N1	-18.4935220350059	-18.3317387176849	0.511786165290091	0.199148204512735	1.5246892964284	0.694663953700455	0.271086235208631	0.2922183762574159	0.0354	0.09483750576624485
ENSG00000090432	MUL1	-17.5266796819741	-17.3111346163829	0.050793539564068	0.0190483336619898	-0.689747505396487	-1.61563077074533	0.3362425109803485	0.27502839055982636	0.0548	0.12063470413263895
ENSG00000183114	FAM43B	-20.5868385466286	-19.8044516153522	0.822730474165808	0.377497283691922	1.05936538207956	0.946526058559953	0.3430177188951573	0.24490059475800394	0.7075	0.43909188275304545
ENSG00000158825	CDA	-19.5477119020644	-19.0351032395773	0.416196384746576	0.418287138040002	0.951595337497423	1.31788168392899	0.18951625832978666	0.24903805126759462	0.3099	0.2964529816656272
ENSG00000158828	PINK1	-16.4283755735125	-16.6152488637922	0.186566211112513	0.0597534195601715	0.644666719613018	-0.466603838602222	0.29523550606844257	0.24990938398600157	0.0083	0.0415426397751254
ENSG00000117242	PINK1-AS	-19.0130064916249	-19.0697045245335	0.0427637481040545	0.0512306484740106	-1.10816289019258	-0.789943069712324	0.23423582336926918	0.21462629050685403	0.3041	0.29355889175256694
ENSG00000244038	DDOST	-16.1963491431826	-16.4104664909238	0.0490293102494401	0.0477533659789047	-0.697329792270351	-0.695026204073521	0.31818139532892287	0.2573605783153147	0.989	0.5099024543646804
ENSG00000117245	KIF17	-19.9552747519317	-20.1304756140512	0.339466058145482	0.172926896304022	0.535268728057879	0.00469188105783314	0.177085238093349	0.27585766867993883	0.1124	0.17630277709078077
ENSG00000189410	SH2D5	-22.9914261539926	-23.1686162353854	3.35178362232943	3.50406939105197	1.22739298648897	1.68233002093586	1.1801716901697719	0.5722252640382833	0.6793	0.4313000708729634
ENSG00000127483	HP1BP3	-17.7502716875725	-17.4539968984475	0.0207664454009324	0.0486182280279272	-1.58639047498724	-0.68376050058206606	0.24818949276255264	0.20951527590610464	0.0106	0.04792690467913756
ENSG00000075151	EIF4G3	-18.7981344597834	-18.6541080929661	0.0374888786724954	0.0425391975396873	-1.17122300550099	-0.890279414537178	0.23500104422750273	0.24706379912235085	0.4172	0.3433180425570152
ENSG00000117298	ECE1	-17.7819734298325	-17.3270537552735	0.115842005317193	0.110350922251054	0.131765784665429	0.140527628799883	0.23934962995190626	0.24562122349932605	0.9769	0.5068808378843003
ENSG00000142794	NBPF3	-18.7152348016626	-20.3017685925122	0.207978000041569	0.132061682036968	0.566337809092578	-0.352248166930154	0.28523457396087315	0.45340561905720833	0.0017	0.015183116568101687
ENSG00000162551	ALPL	-19.3124973312254	-18.1827546601331	0.270456780579657	0.217850459037111	0.6215259691963	0.799620084479014	0.2937945536840472	0.18963213500716142	0.4808	0.3674641688465411
ENSG00000076864	RAP1GAP	-19.8955683707524	-20.0061469924587	0.379071993338243	0.126447625544806	0.678197483476995	-0.248409859649401	0.2107146878862917	0.16416294610703686	0.0089	0.043072359084820495
ENSG00000090686	USP48	-18.9435428143754	-18.8073869167764	0.0272957200948219	0.0376470999908822	-1.53380645416347	-1.04103659211206	0.24776704046341008	0.23996715231883825	0.1486	0.20336933730820392
ENSG00000187942	LDLRAD2	-19.9854365422311	-19.6501827249055	0.470429954273821	0.234023815999312	0.845202078361435	0.539355785632974	0.17067258619353834	0.18076078255302944	0.1865	0.22952244881492306
ENSG00000142798	HSPG2	-17.6015811732652	-17.1007646907377	0.127223809919494	0.158222826217173	0.227715429374281	0.50663732190294	0.25865650189558104	0.276288030015294	0.412	0.34149068054821946
ENSG00000218510	LINC00339	-19.8282753063472	-18.9001296237914	0.214953621611415	0.239405291710224	0.147633145867491	0.789744570319817	0.18351022199379502	0.248917419851104	0.0709	0.13867561446871035
ENSG00000070831	CDC42	-17.4163300986438	-17.2229136211122	0.0269869403523352	0.0696614617990381	-1.31928363949691	-0.31637656674181	0.2607517674102132	0.21893667823624022	0.014	0.05597605903014235
ENSG00000184677	ZBTB40	-19.12170878087	-19.0205428799173	0.109664733920711	0.11270851759854	-0.205589234416638	0.00984468625190127	0.20234114466164083	0.2444695428380174	0.4459	0.35450394956742287
ENSG00000173372	C1QA	-17.0922510397938	-17.1168558940799	0.712931599749596	0.597121166018331	1.97444253681557	1.83446349419504	0.292078744795177	0.2546860149843442	0.7004	0.43722813631627017
ENSG00000159189	C1QC	-17.7211218835626	-17.2787490843423	0.766129251332433	0.529771674080939	2.02210908276177	1.71085122081063	0.30817943549024424	0.28501346443770376	0.4006	0.3368338116874485
ENSG00000173369	C1QB	-17.7146279672421	-17.2623714444587	0.906594008565039	0.495909675136821	2.19054140088426	1.64528323160458	0.2937474750406463	0.23891638910706695	0.093	0.15961229281724074
ENSG00000133216	EPHB2	-22.9871424104649	-22.3604407984637	0.395982809580543	0.389873011268032	-0.906602218242381	-0.248387693050302	0.20169790675675842	0.25993120877829606	0.0991	0.16521612491438653
ENSG00000004487	KDM1A	-18.5630036972863	-18.3110136789496	0.0173185896352094	0.0235049724532366	-1.87726041038002	-1.44009503679728	0.23869285169649812	0.2879497962346642	0.1983	0.2373995065816734
ENSG00000169641	LUZP1	-19.6331532715083	-19.1140851467521	0.0921373176258161	0.232091888087446	-0.597075958773527	0.710202832360761	0.2784270612756352	0.23242482353457286	4e-4	0.005730882234038384
ENSG00000125944	HNRNPR	-18.3078346325036	-18.415172443253	0.0370144515306614	0.0630425320117909	-1.07019810210258	-0.464233060343826	0.3990461560589258	0.16715493544253887	0.1066	0.17144397927460006
ENSG00000125945	ZNF436	-18.6416287694711	-18.9903736390186	0.0966154305897461	0.112662534758871	-0.179574519871759	0.0162529902587267	0.2672241022009503	0.2620191796657071	0.4673	0.36250140188245944
ENSG00000249087	ZNF436-AS1	-18.9865301625357	-19.9272244048844	0.443153959191774	0.193244915714557	1.23909943874903	0.21539870842019	0.23456156965952948	0.4291115745396245	2e-4	0.003687430928067592
ENSG00000204219	TCEA3	-17.7944808411009	-17.6193173167145	0.147957369030342	0.114320363815398	0.376104510279051	0.170175562555245	0.2015842181441068	0.24405046981076306	0.5078	0.3761493319833724
ENSG00000088280	ASAP3	-18.2702141913437	-18.0225902563105	0.124065524120279	0.0867942399919147	0.144733694178499	-0.106579468815581	0.26277491475703346	0.21228379508756412	0.3732	0.32483461583239454
ENSG00000117318	ID3	-16.5377113446377	-16.6434519404916	0.48217375193896	0.182456304077077	1.59523987268402	0.650065941543155	0.14767887962605336	0.41410686260925955	0.026	0.07953893492081741
ENSG00000142676	RPL11	-15.0604742751576	-15.2073992103804	0.172270056792302	0.0788493401211025	0.475492830858406	-0.262823766298338	0.1631790846941565	0.14878473438962622	0.0175	0.06324147499464322
ENSG00000011007	ELOA	-18.3967074551949	-18.3680818719289	0.0205931664857873	0.0148512268258724	-1.67031648431655	-1.90499702196124	0.2805600371290897	0.2814812198649364	0.5465	0.39088014239026225
ENSG00000057757	PITHD1	-17.4148965238682	-17.5155300098388	0.0174952886087449	0.0248537553858361	-1.75264514611959	-1.35590377993826	0.22660967862840864	0.18868372458377977	0.2035	0.24021308643188688
ENSG00000011009	LYPLA2	-17.3198613674028	-17.6830067186828	0.0837663540880936	0.0641205805694007	-0.18082585240235	-0.407293043247695	0.20522908947560561	0.35052881811765507	0.4834	0.36814730524041916
ENSG00000117308	GALE	-19.4963456931662	-19.7943759289945	0.135933714820829	0.14011197368016	-0.144624601069979	-0.0396688535020338	0.3318410656183877	0.23477487814311798	0.7995	0.4631015946697683
ENSG00000117305	HMGCL	-17.9654907658589	-18.5631104577161	0.0749652722920134	0.0747003327771346	-0.314473843178257	-0.312792732193019	0.24483131217839768	0.23536367000219044	0.9906	0.5103696680585936
ENSG00000179163	FUCA1	-18.3882488638593	-18.4946472214908	0.160562864173542	0.143134375221027	0.3848059454805	0.346582438626576	0.29295237552150566	0.3088112742022544	0.9202	0.49306303396561457
ENSG00000188529	SRSF10	-18.5103671570588	-18.7107678901709	0.12131758172317	0.073749920371519	0.0816201841974333	-0.350118715350383	0.22086720820590688	0.2987247231685686	0.2712	0.2774971454017931
ENSG00000142661	MYOM3	-16.0708735133698	-15.9774503978366	0.188777435854811	0.167042677833132	0.645950200575052	0.540353082309184	1.372301031872628	0.15757367515249301	0.7832	0.459605116378414
ENSG00000185436	IFNLR1	-20.6572671567633	-20.7120663965567	0.177244260246511	0.113308678612681	-0.518649920033707	-0.734880200227127	0.2439583927572386	0.27926849675927096	0.5698	0.3983734449656179
ENSG00000001460	STPG1	-22.3433601834645	-20.8949577086653	0.147764344734658	0.110254766672045	-1.59875130697683	-0.862438965749306	0.24932434428638664	0.37634483472218655	7e-4	0.008228959105285883
ENSG00000001461	NIPAL3	-18.6724465803815	-19.0734939389915	0.0740203205972552	0.0903956920626655	-0.454611232833411	-0.222967408021403	0.21336682729462603	0.2592761445996298	0.4278	0.34763153771309746
ENSG00000117602	RCAN3	-19.8495219909374	-20.2089135406891	0.0805742298717391	0.0637090388021694	-0.845186291761132	-1.03272765966134	0.33983934889651607	0.2944680886206029	0.6447	0.4212084107487607
ENSG00000184454	NCMAP	-21.9096397669703	-22.9683269590968	1.00769793676369	0.93753676954053	0.532333848892835	0.424591558405401	0.23372052459415327	0.2396946738011998	0.7919	0.46171621613921116
ENSG00000133226	SRRM1	-19.3094328981789	-18.6367020840361	0.0957610428272567	0.328017842894895	-0.415462386701578	1.15534394918524	0.2806486165021921	0.179408116261462	1e-4	0.0023391356057299523
ENSG00000169504	CLIC4	-16.2577645974002	-15.810977036461	0.131459127423094	0.128069352777728	0.290873152695098	0.265605940928741	0.3821183660003286	0.2035732987934891	0.9416	0.498494107304438
ENSG00000020633	RUNX3	-20.5604672684872	-21.5587809404115	0.825850647627386	0.334740818128787	1.07923329981866	-0.0765129920062202	0.33212454958984167	0.3466978918211011	0.0423	0.10516976941424017
ENSG00000117614	SYF2	-17.9136330342986	-18.1430809041892	0.0356024536427135	0.0633404663104978	-1.05448450310473	-0.431267209118731	0.19622990413631985	0.19090617057596085	0.0221	0.07268436004146242
ENSG00000117616	RSRP1	-17.5594737252153	-17.6211028615873	0.387186172985025	0.262168711956735	1.34100650044018	1.00017582283303	0.22868205964420715	0.2586621487629993	0.3232	0.30302186307422585
ENSG00000272432	NA	-20.0170551659061	-21.0895241439037	0.694861318798309	0.0944505048080437	1.21828353153328	-1.11808515322324	0.6208663857430359	1.0805098843588015	0.011	0.048804932573746226
ENSG00000204178	MACO1	-18.862031438048	-18.8896056224659	0.0445288461591497	0.0256567367010598	-1.0185035273735	-1.4413754029565	0.2860742466505737	0.26888765515252117	0.272	0.2780674834532672
ENSG00000157978	LDLRAP1	-18.7692070404335	-19.0278333505907	0.161404632193407	0.0689000705240611	0.297192461742615	-0.483965634239174	0.18750503873138077	0.20172719773644254	0.0463	0.11044322473922044
ENSG00000117643	MAN1C1	-19.6570892783805	-19.5694200516983	0.181820813281236	0.0770939450567995	0.0706788196755566	-0.539374442019008	0.27211719691005987	0.2112505784741301	0.1017	0.16760049552888673
ENSG00000162430	SELENON	-17.5744142006553	-16.9450574181118	0.10107671175035	0.0969473588215547	-0.0021526340457525	0.0186768793745911	0.3686789546486176	0.22016813743172414	0.9384	0.49761003497342143
ENSG00000117640	MTFR1L	-16.7368782154953	-16.7009955453788	0.0447206945414926	0.0383970429674842	-0.783484846395917	-0.907831524510739	0.4561877919151978	0.2117634733376623	0.7986	0.46289343500951363
ENSG00000182749	PAQR7	-20.3564588104815	-20.1009452422445	0.280822997941783	0.161138191585886	0.123622963006317	-0.0518545991079282	0.3025302679966215	0.18606874665533635	0.572	0.39919601841322766
ENSG00000117632	STMN1	-18.0730050230436	-18.6187673710055	0.270937468395418	0.28612149256304	0.955768784617363	1.02166855924725	0.2607484652676637	0.21731479527769568	0.8465	0.4752187896600971
ENSG00000158006	PAFAH2	-18.9735822925401	-19.114068488067	0.0619675882638719	0.0688047308139904	-0.723855418730468	-0.505653840114135	0.2233253727349945	0.22747807388195757	0.4618	0.3607662954464058
ENSG00000158008	EXTL1	-17.8646645921846	-19.8016898953652	0.472547912256698	0.506463103971704	1.53440072453522	1.24176736088817	0.15573193421424741	0.19465928491394532	0.2073	0.24286444029631826
ENSG00000158014	SLC30A2	-19.0668829581078	-19.1127134113358	0.84333429733113	0.442753483339575	1.85451270904425	1.35642678271058	0.2571843967220225	0.185099236226935	0.1501	0.20444573341156538
ENSG00000158022	TRIM63	-15.6913761483646	-15.8189903592922	0.229689021904345	0.119578620587603	0.820203703358847	0.197475609455915	0.17029039395560044	0.24803784654962927	0.0394	0.10102763311906589
ENSG00000175087	PDIK1L	-20.0409161653232	-20.1610782263702	0.128649074043586	0.0901650638375907	-0.481029668940733	-0.661450299454047	0.28149827916706616	0.17993103228170035	0.5702	0.3983734449656179
ENSG00000142675	CNKSR1	-21.8572085626113	-20.7525813990497	0.528684457806716	0.37018929145574	-0.0863421274022889	0.426353195935176	0.20685012100297342	0.1931495299752283	0.0824	0.15069252089503318
ENSG00000236155	ZPLD2P	-20.6484920358856	-20.3517331178081	0.396233658452785	0.297611144077007	0.291164302993486	0.433312857287689	0.17655711440987115	0.2495173984902974	0.5931	0.40609154755175203
ENSG00000130695	CEP85	-18.8080996526283	-18.2224310415836	0.422704271696161	0.283980012316725	1.24843106621009	1.06053239171232	1.7027044108407612	0.16537124954324403	0.5375	0.38730291711596365
ENSG00000142669	SH3BGRL3	-17.410470594992	-16.9607528751602	0.278344717308063	0.290897664207357	1.01447305981295	1.11736628746858	0.17147132536178375	0.1656990068319514	0.7029	0.43761402740962296
ENSG00000158062	UBXN11	-20.0213532876939	-18.9941533443034	0.231290073439982	0.176593820447908	0.115949285216109	0.464860094533412	0.31261423269132	0.2692465044988217	0.2626	0.2729205999078397
ENSG00000169442	CD52	-18.1269854255669	-19.3233744414554	0.76598253547227	0.442331232075045	1.98609198503224	1.29301275442079	0.4093453512821923	0.3083983497548847	0.2299	0.256661654338719
ENSG00000176083	ZNF683	-21.4590439122306	-23.754353258803	2.28157915338336	2.48801302521718	1.58221359924208	1.17856241603252	0.5045783296798809	0.3818358037378329	0.6308	0.4172404170316144
ENSG00000117682	DHDDS	-18.9328517822235	-18.7267890759597	0.0554602665210631	0.0524505563767843	-0.821388356907111	-0.69388579677654	0.2417758262727267	0.24793296945721277	0.6968	0.43638416253652074
ENSG00000198830	HMGN2	-16.7883739386521	-17.7112901652677	0.0559053432307994	0.0844868246403503	-0.561087038962171	-0.131058084260057	0.3021371784707614	0.15748097510911324	0.0806	0.14904300340849488
ENSG00000117676	RPS6KA1	-19.0310972150259	-20.2331811040107	0.0942130207866095	0.213526106009423	-0.32458069285609	0.164271315381802	0.27945797008554507	0.22786648733955167	0.0481	0.11289642407805305
ENSG00000117713	ARID1A	-18.9136540996666	-18.6655575413693	0.0261972842600752	0.0524155054107275	-1.56521524703362	-0.68349509099028	0.21441352868880623	0.31749684791551724	0.0085	0.04205395596200828
ENSG00000060642	PIGV	-20.2240509920827	-19.8619018395504	0.202119140847942	0.0797314743677243	-0.128437819874199	-0.636918031472524	0.20774488047334638	0.22899773822392344	0.1277	0.1885764212033588
ENSG00000204160	ZDHHC18	-18.2456288927897	-18.7228092599572	0.0753255416214966	0.134224836380653	-0.350753326961192	0.246498530058487	0.27595374751356255	0.17530095006473959	0.0332	0.09176782484087184
ENSG00000142751	GPN2	-18.8891342618052	-18.8861576398731	0.0782310772649238	0.0628930411852025	-0.463425018355617	-0.544018185859928	0.2322634470338602	0.20241430393079077	0.7963	0.46237986774384143
ENSG00000198746	GPATCH3	-18.9138560401872	-18.8712246125549	0.0516497948812589	0.0290925734642372	-0.886449388962278	-1.31183760433444	0.3422810714450633	0.22944149975436232	0.3623	0.32100026609204174
ENSG00000090273	NUDC	-16.7323535776565	-16.8470860276886	0.209898819042458	0.102349245887887	0.762764865303674	0.0732388323577347	0.6755891022899595	0.4530922957948709	0.4845	0.36848445087398685
ENSG00000131910	NR0B2	-18.4638439414585	-18.7776675233419	0.25574747593087	0.25819660944802	0.836910330510173	0.890280957894237	0.30732057315923705	0.21763109400987837	0.8822	0.48395538559522794
ENSG00000253368	TRNP1	-17.7998809071399	-18.0430404186962	0.0916886056902905	0.111231805729518	-0.102589643006205	0.140348478260625	0.25381209478246164	0.25308247799285455	0.5134	0.37858480878687184
ENSG00000158246	TENT5B	-18.6562864279673	-17.5327399957956	0.280062809191838	0.373543976359787	0.880602583884545	1.35398675295591	0.23396111026478106	0.1789394606826511	0.0882	0.15564705559420644
ENSG00000090020	SLC9A1	-18.656396697487	-18.5103650446372	0.135630708203701	0.150416040268997	0.155493600379014	0.394232976879249	0.2964326613611487	0.2760031243747395	0.5365	0.38719088910419885
ENSG00000214973	CHCHD3P3	-18.8566290506067	-21.0906241695683	0.274592545501118	0.774329567259631	0.802314624022883	0.985279934660144	0.4893112108276895	0.8036783127914828	0.7509	0.4507480423560299
ENSG00000142784	WDTC1	-17.5183774661071	-17.3344850039287	0.0642557384964627	0.0141884492987851	-0.454523956560358	-1.91096229632309	0.442795091589197	0.23286105578583982	0.0106	0.04792690467913756
ENSG00000186501	TMEM222	-19.0433541581659	-19.2862649144695	0.135987126336404	0.0310309989320006	0.0381092246223638	-1.3519179852709	0.26048090033550886	0.23551332758743163	0.0141	0.05624508549879898
ENSG00000142765	SYTL1	-20.9658104331616	-21.5660111572967	0.845811317087918	0.313266446197556	0.861759854866561	-0.146054582541299	0.2566863853652964	0.20173316337045719	0.0237	0.07521287066730578
ENSG00000142733	MAP3K6	-17.5336543428075	-17.2493124601447	0.705113254886031	0.278563596318013	1.9407480470181	1.06890799002961	0.17956559539766	0.3191801083578232	0.0025	0.019426719437418246
ENSG00000142748	FCN3	-17.6776999854098	-16.9036795200516	1.23244816208775	0.532837788549306	2.49800070005953	1.72294693870303	0.23221875940994452	0.19694790155809652	0.0063	0.034911740281490876
ENSG00000181773	GPR3	-22.1842298057571	-20.9741250008538	1.29169356522173	0.849574293143926	0.645499895675527	1.13783401556727	0.35799383832135523	0.25699362309844037	0.1861	0.2293174378257394
ENSG00000009780	FAM76A	-19.3798702331254	-19.3293243334233	0.080492857293482	0.0541712447913359	-0.618637483429282	-0.808874788857062	0.21894713099314492	0.18676913863111294	0.5394	0.3881432931305184
ENSG00000117758	STX12	-18.3813644528772	-18.3187695338818	0.0587713834047746	0.11202903437370999	-0.619104276087123	0.120674693681825	0.23458953184047668	0.30602445723112986	0.0955	0.16204271009642207
ENSG00000117751	PPP1R8	-18.2538904058293	-18.3455809792956	0.0206916072644084	0.027946780108561	-1.64402036026408	-1.27048073981883	0.2825055785684475	0.27538587869587405	0.252	0.2676890311358059
ENSG00000130775	THEMIS2	-20.126537421245	-20.0005162713278	0.461426145856573	0.328945125468946	0.750954811772276	0.710455260285553	0.2947790449709242	0.2788216037523258	0.9166	0.49224640374260814
ENSG00000117748	RPA2	-17.7670444017055	-17.9841590312224	0.032017151155334	0.0670828025764636	-1.15381530882248	-0.362500265263314	0.2295324679541914	0.27247266425589983	0.0099	0.04609538316883954
ENSG00000158156	XKR8	-18.8739504132202	-19.3326023657086	0.0789508921739208	0.0697415918552822	-0.449512901884123	-0.557321791199995	0.2230797682089182	0.34690183081720666	0.67	0.4289358886768628
ENSG00000158161	EYA3	-18.8500421981671	-19.1576586389445	0.118898551834083	0.0763775087845322	-0.0326782186754158	-0.412678855707542	0.194285699697302	0.2656385897540602	0.2412	0.2624541200101649
ENSG00000169403	PTAFR	-20.9353334370643	-20.659643374125	0.566755410479759	0.366797179062889	0.478822454435817	0.469375964431366	0.22176261855029594	0.3406393043404739	0.9754	0.5064082015172314
ENSG00000126698	DNAJC8	-17.2028921129823	-17.4756463580246	0.0227723317307443	0.0520989018695068	-1.47546492871965	-0.61515068317839	0.21245292154875475	0.23620488559903044	0.0011	0.011273866689911573
ENSG00000130770	ATP5IF1	-15.5677926149095	-16.1948479142148	0.157414628627145	0.175588052982591	0.433074548723605	0.599963663235398	0.22799281133112936	0.2812384841364923	0.5439	0.38966894640193483
ENSG00000270605	NA	-20.0974919532578	-20.0326611225839	0.283129788082599	0.554924302839106	0.278062269487755	1.21749194186572	0.2279404578642579	0.22667284177891092	0.0089	0.043072359084820495
ENSG00000130766	SESN2	-19.1976768829488	-18.896189373701	0.298771955145423	0.845439488964245	0.767479136670428	2.0522806286597	0.3014717546397092	0.4553910310705887	0.1028	0.16876620491548697
ENSG00000130772	MED18	-19.3156584416171	-18.9503377418115	0.0966378762444675	0.0541254058254057	-0.408925114667303	-0.707960114885041	0.4498060872035664	0.2548733382529815	0.5385	0.38777969629692177
ENSG00000204138	PHACTR4	-19.1071608559932	-19.0234201672678	0.211131083718723	0.054607442829395	0.454890979643173	-0.715445561800013	0.43920360877588893	0.16391218044005065	0.0243	0.0762722619555268
ENSG00000180198	RCC1	-19.9968846511479	-19.4331715016572	0.208358911866604	0.463463066770559	0.0246482165622195	1.30213646228868	0.2752492749298131	0.32364616822542414	0.0214	0.07133739979161689
ENSG00000242125	SNHG3	-21.0116959432654	-20.5764880900072	0.468589183856612	0.541156579144082	0.245089233599822	0.905444879170301	0.3014210418335412	0.183316851374228	0.0637	0.13033877952094436
ENSG00000180098	TRNAU1AP	-19.4688367420062	-19.422495069144	0.074328992736833	0.0257492887397933	-0.736381051805396	-1.58446058201118	0.3544377064856061	0.23012861411907182	0.0803	0.14872820147372434
ENSG00000197989	SNHG12	-19.3866365308129	-19.4725656944806	0.268514010803241	0.457116214731929	0.583230223404675	1.27454750691257	0.2068344404309989	0.38238165063669427	0.1425	0.19849723759784554
ENSG00000120656	TAF12	-18.1547171608872	-18.2446507960634	0.0421022037940622	0.0654312330433029	-0.919251942120274	-0.409646997542333	0.17186802029770648	0.2078821562310606	0.0624	0.12922915440555585
ENSG00000198492	YTHDF2	-18.4530764085041	-18.3940284319177	0.0981010824736737	0.0620911002518362	-0.119232049977524	-0.477179958923523	0.25613159209967606	0.23492849268239732	0.3347	0.30805025970010386
ENSG00000159023	EPB41	-19.1273988034065	-19.4390293250202	0.096223491455548	0.0669793481531257	-0.338481584769007	-0.634252317339912	0.2615294432227843	0.24122112218530067	0.4404	0.3524972815461598
ENSG00000253304	TMEM200B	-19.2707800293288	-19.9431327643779	0.46080573979083	0.231308881308735	1.17152070949269	0.387149817101054	0.2835662652266707	0.22337642505860766	0.1228	0.1847927365443974
ENSG00000116350	SRSF4	-18.3410431907753	-18.2281449678725	0.0862416273148311	0.0753487964414913	-0.229297030636884	-0.26683234706198	0.35610343776400094	0.27578637917204724	0.9296	0.49542109033745324
ENSG00000116353	MECR	-18.0252573800098	-18.4883632157278	0.105157762527659	0.0337460482744473	0.0167695512204862	-1.09756701013879	0.2901806577171881	0.22412494610599928	4e-4	0.005730882234038384
ENSG00000060656	PTPRU	-18.6681871230772	-18.7404258251951	0.138776636180618	0.160361505665737	0.17511362196739	0.421121146525948	0.30003149284797836	0.2619274890140171	0.4908	0.3707736699566724
ENSG00000162511	LAPTM5	-18.3447251446018	-18.3198430584719	0.406122963506259	0.381032709483018	1.3196455858823	1.34469427531562	0.2401300548533261	0.32820224011500726	0.9419	0.498513988253712
ENSG00000162512	SDC3	-17.9040572976677	-18.3155997825565	0.109897148578807	0.113914241533757	0.0733479293846018	0.137679962454577	0.21780938088116397	0.19158748364096714	0.8424	0.4740742570957122
ENSG00000134644	PUM1	-18.0643735823032	-18.1140037514845	0.0166304980600707	0.0356028633056469	-1.83341874395021	-1.00434860771098	0.2834608334380004	0.19835301061799404	0.018	0.06430496428843069
ENSG00000060688	SNRNP40	-18.707243564774	-18.7260749202214	0.0315017771517852	0.0434898636797383	-1.3187676255415	-0.881096037575241	0.21186536088432298	0.2722320174127065	0.221	0.25150255973307617
ENSG00000121766	ZCCHC17	-16.8925835340917	-17.0869544252042	0.129143986346711	0.0649091724464578	0.273724485309425	-0.384144025616894	0.2384488778749846	0.23148691556456674	0.0941	0.16065819808034115
ENSG00000121769	FABP3	-13.5114892553991	-12.6810639506987	0.172667756896619	0.0678669599141775	0.266983448713954	-0.698239403587379	0.26721976460814767	0.2217890867427371	6e-4	0.007421286346236755
ENSG00000168528	SERINC2	-20.0077706890687	-20.2914819712699	0.239134258283564	0.38189596554116	0.156565281818511	0.715111489155354	0.27459169121717003	0.2927569323124349	0.1499	0.2042542294945164
ENSG00000142910	TINAGL1	-15.9250633985742	-16.2689520192168	0.104041938630984	0.075596362239128	0.0429938488202257	-0.240034331548048	0.25594964681620574	0.21358287580147534	0.401	0.33701363834384107
ENSG00000162517	PEF1	-16.7115158377008	-16.9537710292791	0.0454148226806645	0.0825439532816015	-0.767768721513289	-0.142221570864787	0.23549597613923967	0.180798327427732	0.0289	0.0840723332810707
ENSG00000084636	COL16A1	-18.5974483194851	-19.1432332732831	0.249395570620247	0.188155843386725	0.780984908352399	0.492794779048672	0.19633927470722143	0.2893702074143388	0.2793	0.2812243762167356
ENSG00000121753	ADGRB2	-19.9893034156303	-19.6452990556806	0.367040483363924	0.229410188890614	0.594941172120732	0.521489770680218	0.21830018541894208	0.31051927959435155	0.8408	0.47366030344200605
ENSG00000184007	PTP4A2	-17.9157582244245	-18.1769128106899	0.0718954903319381	0.141497364503075	-0.351847221533931	0.368724781782519	0.26941776847807664	0.2916235155587375	0.0367	0.0969232156632298
ENSG00000121774	KHDRBS1	-17.2136978703284	-17.4380957054202	0.0288113403902987	0.0376431833982955	-1.24090469301061	-0.939113884615862	0.26700426329512755	0.23318729350010253	0.3663	0.3228330891700515
ENSG00000121775	TMEM39B	-19.2279323557548	-19.2175453227689	0.109699127697478	0.0844758697647469	-0.246440234689265	-0.329059144826851	0.17699260216425	0.20792523777255825	0.7575	0.452555985643375
ENSG00000025800	KPNA6	-17.8579236192157	-17.8017303231904	0.0412456321844044	0.0315839293205997	-0.90383699467426	-1.11388779184793	0.3488243467172505	0.20066394484124103	0.6274	0.4163390566551763
ENSG00000084652	TXLNA	-18.7362638943892	-18.6814783533417	0.16900425264052	0.137152648785564	0.352785561181622	0.275586443797246	0.29012914349740415	0.20661938042973835	0.8157	0.4677247085166736
ENSG00000160050	CCDC28B	-18.582727973371	-18.3752788911786	0.222080274645213	0.171673053743471	0.668940201476366	0.541769203851729	0.23251453352604867	0.258383469181349	0.6986	0.4367785565227835
ENSG00000160051	IQCC	-19.9974858362567	-20.48026611145	0.292648073871588	0.11062898613464	0.364033485481189	-0.627622901863753	0.3125266391131652	0.23890252121294991	0.0672	0.1342254845637105
ENSG00000160055	TMEM234	-19.0816951868774	-19.2115867237052	0.318784746038037	0.140387445372392	0.876297003436698	0.18065537397226	0.26982283196443635	0.2531754922911287	0.1134	0.1768386517931844
ENSG00000084623	EIF3I	-16.224439193711	-16.2157018542862	0.0149898663935465	0.0428303999673068	-1.88145506864684	-0.810128825569133	0.40795090507066895	0.26141904864923476	0.018	0.06430496428843069
ENSG00000220785	MTMR9LP	-19.287240401129502	-18.6091383139822	0.81749090868099	0.374548506648163	1.73805940982602	1.29251917028021	0.2172496567691377	0.22297513944643144	0.0455	0.10952263562425471
ENSG00000183615	FAM167B	-18.5458570503065	-18.666677122594	1.42266462433226	0.617760852754244	2.5354276638509	1.78320775412242	0.3742163753565294	0.22931089703141333	0.1198	0.18207107844538298
ENSG00000182866	LCK	-20.1764330725389	-21.7008400002684	1.2439259904615	0.708181881586434	1.71539413204802	0.610291957974598	0.2993040762946369	0.2394527292530292	0.0644	0.1309915939208773
ENSG00000116478	HDAC1	-19.1039808800891	-18.2935182054154	0.0911031666675195	0.0706677970446069	-0.384416274102942	-0.337568556998646	0.1850584074562074	0.17718513790973034	0.8529	0.477270446242103
ENSG00000175130	MARCKSL1	-18.0822312848095	-17.771047091107	0.423511792144902	0.305236471834798	1.40086676360318	1.15423745854326	0.24024149476763015	0.18342054308908431	0.4193	0.3440991294604717
ENSG00000160058	BSDC1	-18.2031019636793	-18.154092457056	0.0539359866692708	0.0299131953234175	-0.678691743753789	-1.18273608960752	0.25068717811564317	0.2087058013207819	0.1431	0.19884968624551852
ENSG00000160062	ZBTB8A	-20.3750982119342	-20.5815104939661	0.120109720353076	0.0764068236602166	-0.736761019893214	-1.055043323106	0.21980883100437804	0.3115568372105306	0.3524	0.3168012526134652
ENSG00000176261	ZBTB8OS	-18.5625709887515	-18.9625875876629	0.0537868554442847	0.0698170317894637	-0.743903828774358	-0.456082150271319	0.2538741328966379	0.20476247706908152	0.3407	0.3108682357123859
ENSG00000162521	RBBP4	-19.0714737030086	-18.9296129212725	0.0281133020127892	0.0258750291712148	-1.54826516395233	-1.44146671877554	0.34953177211026804	0.21875451129909018	0.7905	0.46136933609512093
ENSG00000162520	SYNC	-19.554666192017	-19.2996323642905	0.414990347742427	0.390462796826634	0.945503845533997	1.17609642497076	0.16343804289541372	0.1920009792795975	0.3597	0.3198032330317166
ENSG00000162522	KIAA1522	-19.3831131873585	-19.4254317414627	0.180464904106484	0.126119888347791	0.187356999007224	0.00334239861985264	0.20511579515376235	0.23561625954329413	0.5577	0.3946932124885206
ENSG00000134684	YARS1	-18.8111927225336	-18.5728695724723	0.326746498204553	0.198543597146895	0.99001631884814	0.663324047088852	0.7252607659357444	0.29168792780390207	0.6119	0.41118548043870473
ENSG00000116497	S100PBP	-19.7058025526571	-19.5716617640147	0.13966390091739	0.090703377016916	-0.218110263330254	-0.377616595560046	0.30501737876067553	0.20277589053732664	0.6401	0.4197983274470306
ENSG00000160097	FNDC5	-16.7352902924953	-17.3755258813637	0.184958584636029	0.193220874015044	0.636232170682068	0.6989743217747	0.20247218324436977	0.23902855067400225	0.823	0.469206482112433
ENSG00000121900	TMEM54	-18.4218037895603	-18.5125792588275	0.325902026855003	0.277456387290556	1.08703815805156	1.00620906114877	0.19026735510034473	0.14945363054984193	0.7198	0.44351821866078256
ENSG00000116514	RNF19B	-18.1171462858178	-18.6482079141351	0.268799005214434	0.101487690787933	0.940462005710525	-0.0197508209190227	0.33045658013109264	0.1831883061224377	0.0626	0.12935813504235677
ENSG00000004455	AK2	-17.5163239978306	-17.9937568391282	0.0546739722167658	0.0556204936196513	-0.615975324117763	-0.550244798701155	0.27781015622476113	0.18234178861744982	0.8305	0.4712762797625755
ENSG00000142920	AZIN2	-20.9926446631145	-20.7396774613329	0.668425954309444	0.354611293967318	0.611104438728688	0.390558688386248	0.3403676942220947	0.1948138811723076	0.5502	0.39197738383937664
ENSG00000160094	ZNF362	-18.3475920392023	-18.1029427124035	0.0402249130984461	0.0270265683656914	-0.992962162357061	-1.27892860193408	0.22737714375636867	0.25210747358218955	0.3685	0.3235281659506923
ENSG00000225313	NA	-21.2567646559422	-20.2770073427067	0.857621939116438	0.68588927035449	0.712973452558868	1.30834746673549	0.1764105788904547	0.224183057393608	0.0224	0.07328549688437286
ENSG00000134686	PHC2	-17.065853524075	-16.9812644811564	0.0513999303519928	0.13455716664639	-0.65404862447848	0.346209803664717	0.2569423599138363	0.28970902581353986	0.0325	0.09034131250100927
ENSG00000121903	ZSCAN20	-20.8028033587178	-20.8773605938935	0.0854725085360101	0.0950169542928089	-1.33564841768365	-1.00180158479415	0.32500621195456736	0.4078190243811846	0.5131	0.3785259396204798
ENSG00000163866	SMIM12	-18.6733972252589	-18.8158434556629	0.038505621925493	0.0637419509113692	-1.10841442120215	-0.516140163942049	0.21680062739593206	0.27863483667292654	0.0924	0.15913854798652038
ENSG00000187513	GJA4	-16.8733634269201	-16.8277273241256	0.205100682871364	0.210672523802774	0.736830645628683	0.795144729313851	0.2600168742762184	0.33381920944306875	0.8876	0.48521439218430673
ENSG00000241014	NA	-22.792125648403	-20.9115850893085	0.495511237072411	0.328658533207953	-0.595753633437821	0.220965676228961	0.3873042265634372	0.3822444191213079	0.0191	0.06670991407016746
ENSG00000243749	TMEM35B	-18.1619000231603	-17.8350508032552	0.104429841249485	0.151138282387434	-0.0119196179911283	0.451863675706339	0.3564746206403077	0.28920384070133376	0.3628	0.321189094929319
ENSG00000163867	ZMYM6	-19.7822802158758	-19.6148840185355	0.0866837753697948	0.0254413930031297	-0.735628029860213	-1.66526504384483	0.6247205725718868	0.27508661183982663	0.1358	0.19379634132784707
ENSG00000197056	ZMYM1	-20.0976755931164	-20.364556000659	0.112216089876161	0.0733159142584896	-0.647514050546151	-0.974697825634576	0.25411050258413465	0.19761190118953595	0.2979	0.2908699195176235
ENSG00000116560	SFPQ	-17.5108335453795	-17.3682829669747	0.147345080042645	0.102878913984409	0.3755032045542	0.0689614606983699	0.16982755430670063	0.33622393353808167	0.3638	0.32166031731702194
ENSG00000146463	ZMYM4	-18.7926838315349	-18.8858724626668	0.0288785066824874	0.0270812562090882	-1.43054963332654	-1.38655174765788	0.30673209185366984	0.35457445661882264	0.9156	0.4919246037642697
ENSG00000142687	KIAA0319L	-18.3679663348166	-18.2604506382997	0.176556873193314	0.153525519060959	0.483025329889443	0.441622151616848	0.1883334810378027	0.18831178178601354	0.8784	0.48303281187071634
ENSG00000020129	NCDN	-17.866710803752	-18.0615956051022	0.0714884650831929	0.0493443652532622	-0.354313980460594	-0.673647530577784	0.26190668663777184	0.20433592566353728	0.3575	0.31896062252237495
ENSG00000126067	PSMB2	-18.0972960268847	-18.0049129505605	0.0256183739858505	0.0242666322349686	-1.40694940093668	-1.38016688629986	0.26422137940090806	0.2189167670849931	0.9358	0.4970305463033474
ENSG00000142686	C1orf216	-18.2980865317047	-18.8410693458755	0.0589431556875127	0.0334337731890363	-0.603512760062636	-1.16652432562951	0.2190810605252464	0.24791927471247124	0.0519	0.11755655864694119
ENSG00000134698	AGO4	-18.913951569355	-18.7910338088998	0.0525976273756412	0.0444323314909304	-0.868295171081287	-0.872087628911264	0.1592230237388928	0.2176428064688761	0.9823	0.5082301486769618
ENSG00000092847	AGO1	-19.5851762800931	-19.5146716112844	0.0242249557176488	0.0429853645495727	-1.90964930636026	-1.10431622456758	0.18527548108638772	0.21287713296410332	0.009	0.04334280681205499
ENSG00000126070	AGO3	-20.71187023551	-20.4994969816998	0.0830608655332108	0.0955494868861932	-1.30972573258271	-0.785002048773099	0.23278074314569822	0.28859295547625635	0.1157	0.17856276691514567
ENSG00000116863	ADPRHL2	-17.4179489012076	-17.9240110508581	0.0275580436870429	0.0717434674170693	-1.29840906908674	-0.29374773280411	0.24781305760960512	0.23143256467040743	5e-4	0.006650927157491353
ENSG00000171812	COL8A2	-20.2583280029384	-20.93972745864	0.472335853390805	0.545215612757263	0.700857924967772	0.712282180601159	0.3556103448638233	0.25673171837464726	0.9721	0.5055345389935311
ENSG00000054116	TRAPPC3	-17.8221582164471	-17.9146320773392	0.0194771918535718	0.0431668814681969	-1.65252940768374	-0.801625484416129	0.21598921634368698	0.21967344889157417	0.0021	0.017233679271809934
ENSG00000116871	MAP7D1	-16.1284724319615	-16.0467379222119	0.0502215237728533	0.028269358168383	-0.675785111298484	-1.23275185501778	0.2381931662632912	0.20243346839329646	0.1423	0.19837937366397615
ENSG00000054118	THRAP3	-17.0485609062234	-17.0580066141075	0.0478423220366437	0.0385754155506887	-0.724990249102179	-0.904070375478073	0.32401521722598176	0.20329098005120344	0.6341	0.4182565614353047
ENSG00000142694	EVA1B	-16.9057474217483	-17.505632445884	0.393275764967977	0.428389015099077	1.38692133672198	1.49123127662252	0.2923136873341122	0.22104648508029404	0.7699	0.4555518912810965
ENSG00000116883	NA	-21.5635405358229	-19.9907486030985	1.18479310583792	0.499558600584377	0.871679189169827	1.13316466362638	0.2638275418773402	0.22366268948469856	0.3789	0.3273103296285105
ENSG00000196182	STK40	-17.5531018417625	-17.4819724571085	0.103281376518733	0.0969379863416699	0.0196215795525512	0.00564830902485447	0.25927395220861504	0.24208006659812037	0.9635	0.5035372018386791
ENSG00000181817	LSM10	-17.2823945441752	-17.2765086759201	0.0662009751271288	0.13007457480942	-0.413486282306647	0.306580458347574	0.28527743397363997	0.2584331504094239	0.0908	0.15772592276353178
ENSG00000116885	OSCP1	-20.0338181777461	-19.7460098998077	0.15005658251475	0.0800773240116367	-0.323343809357289	-0.575929449852573	0.2239507081214608	0.3054797427221973	0.4729	0.3644694665664128
ENSG00000116898	MRPS15	-16.7781799242628	-17.1274910774006	0.0312530651813519	0.0931610977309875	-1.14244590668349	-0.0235276883982944	0.21574200499591664	0.17963440622196755	2e-4	0.003687430928067592
ENSG00000119535	CSF3R	-20.7264706662855	-19.4689010105083	0.924783753431923	0.583948569117974	1.09144254640833	1.52070931151006	0.383814899466927	0.24216293347220272	0.2331	0.25797270333202715
ENSG00000163873	GRIK3	-22.1960152235163	-22.0195288192763	0.482009810515424	0.452264259840474	-0.345938231934659	0.0297182944564405	0.19570099958573173	0.24207345413117054	0.2666	0.27475256171340623
ENSG00000233621	LINC01137	-19.2654425842138	-19.9346600418033	0.174193129519492	0.217445199784424	0.200879094289024	0.329626016919406	0.2472160504381165	0.19373923082144123	0.6672	0.42800422101553587
ENSG00000163874	ZC3H12A	-18.7202770476006	-19.620597668028	1.21035851300571	0.329174477876885	2.32613312479479	0.892668621892748	0.30527254704468687	0.20225420601782315	0.0335	0.09200537771898681
ENSG00000163875	MEAF6	-18.1887851504033	-18.3753757088314	0.0349133786135705	0.0711636416203504	-1.11154153742466	-0.33885060613686	0.22344792009088416	0.18409452016450584	0.0121	0.051524712097979763
ENSG00000163877	SNIP1	-19.8898813127572	-19.8470910549609	0.0868256318067789	0.0317096703489828	-0.792516940921208	-1.55154085575287	0.376086045934974	0.3174883608874216	0.1651	0.21552816784504258
ENSG00000163879	DNALI1	-22.4399202711458	-20.5377501307729	0.470709475554825	0.137157294791013	-0.48561233007776	-0.445158107707825	0.21961895210901305	0.25907997660155513	0.8536	0.4774507759227488
ENSG00000134697	GNL2	-18.8155385110366	-18.7358805403139	0.0564311230058343	0.044148086047054	-0.767452051133319	-0.867905547565614	0.26645841397390574	0.2566988244731709	0.7734	0.4565030627213408
ENSG00000169218	RSPO1	-22.1118920273726	-23.8557910077524	2.73352602124669	4.47241054695405	1.43026998881869	1.73923657799616	0.3618202306017165	1.1841827313503286	0.6323	0.41753570562279646
ENSG00000116922	C1orf109	-20.1089350352291	-19.9738406544084	0.119940494119668	0.0354645499344454	-0.586931307331814	-1.5035505345009	0.2725164936338195	0.25859976569101284	0.0275	0.08172822546381445
ENSG00000134690	CDCA8	-21.7937563549749	-21.2772012819769	0.402410792978435	0.83736968552957	-0.327118151420376	0.971379136782254	0.3082137927414168	0.3627217499130103	0.0481	0.11289642407805305
ENSG00000196449	YRDC	-18.67311250303	-18.8930596512569	0.107079242474646	0.0921395398085699	-0.0855693200304786	-0.163608208294326	0.29835470205834036	0.20425039063693715	0.8381	0.47285773077504983
ENSG00000197982	C1orf122	-16.7549349543424	-17.3467932534069	0.0481290776856355	0.17222234082727	-0.710295393196362	0.584968376940191	0.2382406727240002	0.17184298141947266	1e-4	0.0023391356057299523
ENSG00000188786	MTF1	-19.915850295385	-19.8664310405645	0.0679682705654471	0.0506183845865773	-1.05157394722094	-1.09354295685155	0.3007889381344177	0.20326364419713647	0.8985	0.4876518999873873
ENSG00000204084	INPP5B	-19.3632087162658	-19.0797977291342	0.0873572824798671	0.164759732281712	-0.529763750969261	0.375852179461349	0.2255925350686364	0.30037201780060424	0.0466	0.11085123989188045
ENSG00000183431	SF3A3	-18.2315471827326	-18.7442490614503	0.0255778446391187	0.0441366484105445	-1.42884057602952	-0.869740459147183	0.2562152776024914	0.27049129094643554	0.0316	0.08855544185604544
ENSG00000183386	FHL3	-18.5619666832622	-18.3352327571717	0.27392318118322	0.234006996137045	0.88406529135668	0.855613824105826	0.23484632803918085	0.2217848638458203	0.92490000000000006	0.4944088023038334
ENSG00000183520	UTP11	-18.8470887360523	-18.3043065381331	0.136104492889031	0.0408318712843995	0.103379326993315	-0.887173540350532	0.19851433095481097	0.29076811100615374	0.0042	0.027377863942704694
ENSG00000116954	RRAGC	-18.5251202469657	-18.7266429607439	0.0435644760484297	0.0563344173017739	-0.945811169183226	-0.622423891378262	0.2878164505996263	0.19794388701440058	0.3607	0.3202782525734246
ENSG00000228436	NA	-19.4148242191579	-18.2083456289042	0.337789543972339	0.248106389881848	0.800751007521013	0.926950825844464	0.3799668462420475	0.23975928543713804	0.6028	0.4090675915545693
ENSG00000174574	AKIRIN1	-18.3328300181501	-18.7343885259948	0.207440904597231	0.300348846367649	0.649636814185897	1.0497691940127	0.26392371844336665	0.21983023577856528	0.1455	0.2009664667730672
ENSG00000168653	NDUFS5	-14.1531936260515	-14.0408047892405	0.154337039094977	0.0882708263544035	0.250293700536383	-0.269021594781255	0.4567268888222586	0.21841859431089147	0.3074	0.2953349872159931
ENSG00000127603	MACF1	-18.2375551485684	-18.1865535039325	0.0506421553879019	0.0687110068359204	-0.746638870958363	-0.354688099645262	0.441987309738779	0.1708516759601637	0.2921	0.287833334385318
ENSG00000182109	NA	-20.2838894012643	-20.1934413965687	1.0051051418193	0.603528760068623	1.44127581116079	1.22357205232353	0.14609395184630394	0.17806999417434252	0.3154	0.2990107951390747
ENSG00000090621	PABPC4	-17.1791416684397	-16.9974022186541	0.0425621440970717	0.0518534529901563	-0.848633752770994	-0.607514867495092	0.23183957428404678	0.23316839303206158	0.4771	0.3660654576181697
ENSG00000163909	HEYL	-17.7776649630866	-17.3848432384161	0.394248965248651	0.257874905431395	1.3566349288233	0.987263931227875	0.2205792310651018	0.33890732061418277	0.3188	0.3007946801977518
ENSG00000116981	NT5C1A	-17.8612481594168	-19.3011383049718	0.32897527455504	0.453921857215962	1.17242692817758	1.32619772404557	0.1747733783657633	0.2054058564072086	0.4977	0.3724387492336326
ENSG00000116983	HPCAL4	-21.0059606316822	-20.9553356111013	0.466347672561562	0.941371707194286	0.243547246337192	1.2502508350789	0.2344559175208664	0.39082879067981535	0.0492	0.11434649783630488
ENSG00000084072	PPIE	-18.8987821466622	-19.1462773391549	0.0141569574922974	0.0539018289428445	-2.17593104793988	-0.758124141514751	0.2747505156399113	0.2511973483638867	1e-4	0.0023391356057299523
ENSG00000116985	BMP8B	-21.7620488291895	-21.3918516861492	1.27333590425791	0.419338395166301	0.840967880176706	0.225306694066872	0.28388793136462354	0.3342541632169016	0.1338	0.19233914119924808
ENSG00000043514	TRIT1	-18.6912267225292	-18.5319856066399	0.0620972773801602	0.0513041458869189	-0.635555116121439	-0.684216181836879	0.2189329101015583	0.2837971529895296	0.8836	0.48438174973260895
ENSG00000116990	MYCL	-21.4619740955218	-22.0548480103441	0.522481182243151	0.252249131659347	0.106619783563531	-0.568108523604219	0.20479169471071293	0.3251609113249088	0.102	0.16789372557355148
ENSG00000168389	MFSD2A	-21.6944373189818	-21.5340404976659	0.994277372311136	0.44381589810389	0.62828673834986	0.216670107768926	0.3409906877380448	0.20039846740643966	0.2948	0.2895810454382829
ENSG00000131236	CAP1	-17.357412961707	-17.3192654361363	0.15494303716294	0.135459255854335	0.43151688427875	0.345793434254742	0.16035978910290624	0.2118962818279849	0.7322	0.44639914593222385
ENSG00000131238	PPT1	-17.7290082606695	-17.8354275233443	0.0447116740109996	0.0952206574938373	-0.819123789093505	-0.0101332833048406	0.2277302515538204	0.2672174316625721	0.018	0.06430496428843069
ENSG00000117000	RLF	-19.4085168999275	-19.4659910903639	0.0771976042722074	0.0518028617540378	-0.672611188101138	-0.900636889036637	0.2576058626333228	0.21734581022151167	0.5388	0.387873884354638
ENSG00000259943	NA	-20.6199914062876	-19.0252231148844	0.186670142183633	0.131576320260787	-0.444136453245715	0.163560141417461	0.28537261540225867	0.21527425247542376	0.0159	0.06001384908092885
ENSG00000084073	ZMPSTE24	-17.8903424654997	-17.9983154767144	0.0750547416731074	0.124929995495491	-0.307047096941965	0.258769742656788	0.2525055140345071	0.2516881233202987	0.1141	0.1773671780028335
ENSG00000084070	SMAP2	-18.8003058199154	-18.4112885800352	0.310394682769938	0.083707436721639	0.941930607895838	-0.180295269242766	0.40686381098585944	0.18823498895702634	0.0034	0.02413003045910898
ENSG00000187815	ZFP69	-20.0088072422123	-20.6754096723366	0.0494949938754168	0.0618106093150443	-1.41914387929446	-1.32027104990001	0.2900821542448715	0.23447481344324347	0.7396	0.44781410462702465
ENSG00000117010	ZNF684	-19.4499129844431	-19.7897258516951	0.0993767524039777	0.076129108464015	-0.437803139069997	-0.647416370054083	0.17021268475661627	0.3108684219081109	0.5253	0.3830472829019653
ENSG00000066136	NFYC	-17.9623839442428	-18.1491400043837	0.0243671437755994	0.0225928311224594	-1.43794723729936	-1.46284471517798	0.2661939507741606	0.2051584437604948	0.937	0.49729853305199806
ENSG00000117013	KCNQ4	-20.623893774741	-20.1008791084952	0.278662575750725	0.310105708345588	-0.0458563681920567	0.602827410553747	0.22383006130314867	0.1940311710682414	0.0538	0.11969775381090844
ENSG00000179862	CITED4	-19.0813629231082	-17.7219454475646	0.322688264637105	0.201956060112679	0.888588725336846	0.740549458945445	0.23278461787633922	0.24466400967663016	0.5776	0.40175878366103807
ENSG00000171793	CTPS1	-19.3530830834519	-19.5414805467637	0.199863084697155	0.152948704078079	0.302120874992951	0.155540880269494	0.31229170997820843	0.21546454925797967	0.7332	0.4465219428439605
ENSG00000010803	SCMH1	-17.8792911509853	-17.7098503480987	0.0494770593125736	0.0179036079202143	-0.723064905668313	-1.68267218849961	0.24586439031582438	0.30159936168048185	0.0162	0.06071299761836848
ENSG00000127129	EDN2	-20.8203564545701	-21.3170089449887	0.857093463180989	1.0576770655914	0.959298077615018	1.18584346522476	0.30670119420608005	0.3091631542772648	0.6372	0.41904096924210665
ENSG00000127124	HIVEP3	-21.0634644380069	-20.8476869316189	0.189005333969913	0.0461354430988949	-0.692104472660139	-1.70833020265378	0.6139409053305643	0.2159477515384553	0.0756	0.1438587814808971
ENSG00000198815	FOXJ3	-18.4080922609973	-18.487573061608	0.0230747862236888	0.0183673791683989	-1.55845101937485	-1.70575780530798	0.1880626095979334	0.19595821104879002	0.5817	0.4028753092101401
ENSG00000177181	RIMKLA	-19.6478726705095	-19.7632749782607	0.150678858839558	0.160493433332887	-0.112551023727075	0.111149409717815	0.27196878465510754	0.22115138627728037	0.4888	0.370006195178597
ENSG00000066185	ZMYND12	-20.4715698577793	-20.674126185449	0.201007050465046	0.336575140001648	-0.279785521804544	0.375200322135191	0.2293398484561874	0.28853770871073087	0.0865	0.15435017537446397
ENSG00000127125	PPCS	-17.4843028851726	-17.898079504662	0.0831712253767669	0.0616794892810239	-0.195859136099486	-0.444549408944309	0.36490184658813407	0.2685155303985764	0.4419	0.35299732167390063
ENSG00000186409	CCDC30	-22.4737898317427	-22.6509881873869	0.365338053243245	0.13317900607798	-0.754856927642783	-1.42425359997708	0.31231968996663634	0.27055877995407246	0.2237	0.2535979127983767
ENSG00000171960	PPIH	-18.0681315518018	-18.501439254292	0.0362035243473326	0.045302794725943	-1.05613045724739	-0.804676763855353	0.21721261802170136	0.20060076875776273	0.3724	0.3246773585063571
ENSG00000117385	P3H1	-19.3813973511631	-19.3191037211422	0.301034013305008	0.238709297230857	0.699770748404517	0.677615446449789	0.22143483904037864	0.17374089818056493	0.9277	0.4948069053190363
ENSG00000164008	C1orf50	-18.9089855415266	-19.0849512619229	0.0397644032397597	0.0380654435078481	-1.14640761683315	-1.09053611378074	0.39034442611242354	0.2551496994834121	0.8993	0.48793206088243485
ENSG00000177868	SVBP	-17.9016134604622	-18.5504122653942	0.0480756534501377	0.102600859496517	-0.753248764719554	0.00635459805052774	0.32025108562270577	0.2523411926033523	0.0042	0.027377863942704694
ENSG00000164010	ERMAP	-20.236934597042	-19.8387496251202	0.201465040250212	0.126291041768375	-0.138990636281303	-0.16541058255254	0.250651714869056	0.23759577256588274	0.9127	0.4912492336235578
ENSG00000164011	ZNF691	-18.9309939966682	-19.0728606399968	0.129748125251807	0.0586062927437556	0.0291420413507355	-0.656174275968285	0.26810312207490566	0.2261372360985457	0.0971	0.16346692727298712
ENSG00000225099	ATP6V1E1P1	-17.3799182648339	-21.7172182703356	0.169328192027923	0.366174240908279	0.518954469106003	-0.0563623350614453	0.18925820086076803	0.3186744432628396	0.237	0.2597391087427117
ENSG00000117394	SLC2A1	-18.5534717005853	-18.0537812106804	0.232202006771377	0.148839638224589	0.720915403201946	0.430924397873192	0.20965894531140294	0.23410488270254706	0.2828	0.2825969478266878
ENSG00000117395	EBNA1BP2	-18.031711043136	-17.9785907679995	0.0568240170926371	0.066593401743875	-0.599644890003027	-0.369624308756727	0.453739512479115	0.1928084202110702	0.5895	0.40515951352775853
ENSG00000243710	CFAP57	-21.9432814116674	-22.8450485847382	0.71396342260333	0.725147396661957	0.170926729932284	0.20662278015674	0.3889517416802463	0.2711595008774498	0.9522	0.5010586330937041
ENSG00000066056	TIE1	-18.0445754625622	-18.1164547930106	0.267011021615555	0.168619209805914	0.94578453510706	0.550632118808221	0.18583589987273494	0.19920042295896845	0.1734	0.2210756350127376
ENSG00000117399	CDC20	-21.3871245104456	-20.7527874748081	0.367596198444283	0.969339342786472	-0.204943874217409	1.3888386997537	0.45152522060475714	0.47413652181883303	0.0718	0.13999796237163228
ENSG00000066322	ELOVL1	-17.6722975154563	-17.7257093407233	0.131565319584064	0.110388537890399	0.260792077575765	0.136559211675435	0.247139828690017	0.19104400290965232	0.6672	0.42800422101553587
ENSG00000159479	MED8	-18.8374291458097	-18.6127906243508	0.0729623366370109	0.0591532461331161	-0.517150901282359	-0.553652832889446	0.2688436628187881	0.20077807200732936	0.8967	0.48721328269848
ENSG00000198198	SZT2	-19.8959570185074	-19.5674646516687	0.102163220901392	0.160750631654148	-0.633169435999968	0.196160005737518	0.20435687736623456	0.16961101899515044	4e-4	0.005730882234038384
ENSG00000142949	PTPRF	-20.519949735577	-20.8760743709586	0.473210440010719	0.283667354853048	0.547041876332188	0.0926323583116586	0.25259761392836355	0.22280687107817054	0.2531	0.2680707765473799
ENSG00000066135	KDM4A	-19.1032450210415	-18.9138850518324	0.0405020010096217	0.0546283844790494	-1.19478492384053	-0.690799412978247	0.34267694756946715	0.2689006801664494	0.1535	0.20686429698410155
ENSG00000126091	ST3GAL3	-17.7680212076223	-18.4777589042605	0.0434338146820873	0.0329049725627169	-0.848871591609929	-1.12152583144528	0.26619437198049817	0.22187293739948047	0.2341	0.25853853174659747
ENSG00000117408	IPO13	-17.6231603328872	-17.441850105246	0.0552725620532094	0.0354946599105958	-0.60609413445331	-0.998007944456672	0.2614195416964559	0.19223470281829128	0.1984	0.2373995065816734
ENSG00000132768	DPH2	-18.715906547478	-18.4160331509737	0.0946292997569452	0.0692706786639821	-0.221319582762213	-0.370114232528874	0.26909348774969116	0.24252279154531067	0.6248	0.4159522036585303
ENSG00000117410	ATP6V0B	-16.8691192329307	-17.4247653690214	0.0504539797297722	0.164422097835071	-0.665495913088038	0.535654226069898	0.2592406918095003	0.15411516566351766	2e-4	0.003687430928067592
ENSG00000117411	B4GALT2	-18.1388629385955	-17.8644397672094	0.0872446763014128	0.0609447584411898	-0.188207569913686	-0.456338262804663	0.16122697641151726	0.18204468172066618	0.2814	0.2821896422315144
ENSG00000159214	CCDC24	-20.473804907759	-21.0340059712991	0.326454828292619	0.16844034920462	0.203812494974232	-0.511286698996425	0.22897610880968858	0.36824337471579605	0.0999	0.16602662209195782
ENSG00000196517	SLC6A9	-21.5841122584212	-20.8850787766273	0.567164834467833	0.508024000903706	0.124224914058686	0.670554373265782	0.2122657043639801	0.30022137772744023	0.1811	0.2261960274430115
ENSG00000178028	DMAP1	-17.9478315186997	-17.8472838342216	0.0352756509086079	0.058825009950826	-1.06658104239145	-0.49173405373746	0.1939766047526714	0.2405101000075599	0.1101	0.17426102664238233
ENSG00000117419	ERI3	-18.013733254579	-17.7457293020888	0.0302301379017294	0.0438902027393982	-1.22829284971224	-0.785478447611007	0.20017733752188005	0.1883831399368277	0.1658	0.21615475436668752
ENSG00000187147	RNF220	-18.2983672437951	-18.4595094274278	0.0494067793685371	0.0543258399728797	-0.780039370495365	-0.618002231713381	0.23565317833662758	0.19735943034714964	0.5839	0.40344766037837976
ENSG00000126106	TMEM53	-18.966123664245	-19.0715970056315	0.0446405197104539	0.069302703635892	-1.04933820065898	-0.488237905856931	0.3110346756387717	0.26418846574682214	0.1564	0.20884892770569394
ENSG00000198520	ARMH1	-21.0734809991296	-22.1027346390831	0.565667980008406	0.31562034427959	0.398494395516097	-0.362731074014975	0.2321107610746471	0.24143269113093932	0.0883	0.15566374814629763
ENSG00000142945	KIF2C	-20.8934521853609	-21.0501749435616	0.0841765745057566	0.525266241266382	-1.40410134479346	0.617755680908839	0.3374505126459789	0.38058389887066735	3e-4	0.0047537271987415156
ENSG00000142937	RPS8	-15.9257042364902	-15.330797011179	0.100453212241519	0.113695439196599	0.00792687489224564	0.11326264673301	0.1859686721662295	0.13629535857936942	0.7178	0.4428413672836908
ENSG00000173846	PLK3	-19.1792158934007	-19.3154995759508	0.624839491984449	0.315762003630832	1.51250783133153	0.958548635939926	0.2813563656423688	0.2973974539266066	0.2151	0.2478644976960435
ENSG00000222009	BTBD19	-20.6837539111135	-19.8469730306803	0.712559117170185	0.53090710861161	0.856593452205242	1.26648350810522	0.3224547166202978	0.22137967940468645	0.1492	0.20382541819273584
ENSG00000117425	PTCH2	-20.9181335557301	-21.224446624255	0.618853810815458	0.678686151820309	0.576634723917929	0.786887830838537	0.2214306744414294	0.4988807574462924	0.6671	0.42800422101553587
ENSG00000070785	EIF2B3	-17.7791865445387	-17.8368594562973	0.0885788187677624	0.0325317653389265	-0.136494547773709	-1.0841083610365	0.2533875153225205	0.2659933566035033	0.0277	0.08214511662761356
ENSG00000126107	HECTD3	-18.523867301144	-18.4068106041848	0.121533750204932	0.0720736478581011	0.0804207471626479	-0.32945342472057	0.21226077419700773	0.1568806913130025	0.105	0.17022582839305722
ENSG00000126088	UROD	-17.2670050446139	-17.3998075513617	0.0480603712641227	0.0359308237484459	-0.732669070087195	-0.984192556311931	0.2758352960175442	0.22845070388778246	0.4549	0.3580506818621899
ENSG00000162415	ZSWIM5	-21.2097759740617	-21.1548031630019	0.246377649188996	0.137603580716594	-0.508507711347616	-0.774542838396302	0.26910185764578215	0.30185289814969	0.4847	0.36848445087398685
ENSG00000132781	MUTYH	-19.3678214434907	-19.657061714824	0.293580178439416	0.155704358129606	0.680436261941055	0.128985419336956	0.19031719678021042	0.24373388510793048	0.1044	0.16989231573126568
ENSG00000132773	TOE1	-19.3554983173112	-19.4675120922452	0.0742917610945155	0.0650354176899352	-0.688526151858037	-0.673684080927469	0.205294793876007	0.2534195868664583	0.9596	0.5026066649002192
ENSG00000070759	TESK2	-20.5363332462291	-20.6283610784709	0.251129665730241	0.133255425641797	-0.0965031229044193	-0.525441806281947	0.2357259684340434	0.24397236838736955	0.2339	0.25848369362845786
ENSG00000132763	MMACHC	-18.532912666253	-19.1054455497754	0.218921574612696	0.203085110983166	0.666885520287118	0.578845363856998	0.20745336631922334	0.29742625452481664	0.7939	0.4619969773929886
ENSG00000117450	PRDX1	-15.5227718483301	-15.8699298904415	0.0887727693981542	0.0401029733425354	-0.143355957659821	-0.892148201502083	0.2036579184456716	0.2049954706103819	0.0182	0.06471689141230522
ENSG00000117448	AKR1A1	-17.9687847410825	-18.1417146491211	0.101320160804726	0.0807961561282364	-0.0135542847289747	-0.187709735205604	0.4562819907062087	0.2280602523831173	0.7353	0.44682347336097084
ENSG00000132780	NASP	-18.9947364225588	-18.3966241611958	0.165509250484349	0.134645232199209	0.251428891045963	0.296586377929886	0.26621718502526254	0.3209934238617196	0.891	0.48601371960519657
ENSG00000159588	CCDC17	-21.2167448072227	-20.5323758301306	1.01613267383624	0.516187555585531	0.904546340470996	0.883228743324492	0.14218909578848654	0.27712192446317174	0.943	0.49892801477441406
ENSG00000159592	GPBP1L1	-17.9806351507843	-18.0101886609182	0.0224902006152267	0.0283949834902002	-1.52003779137428	-1.22329720195569	0.29658495515756766	0.22901072007210307	0.4327	0.34954813710819804
ENSG00000159596	TMEM69	-18.3502780860356	-18.2241280761829	0.026633564931045	0.0749759398144818	-1.40568869814345	-0.271379387561198	0.29162114193989	0.19861938548302996	0.0085	0.04205395596200828
ENSG00000197429	IPP	-18.9912360332376	-19.4290398343603	0.102343284636685	0.111677529253276	-0.228077329640732	-0.119532937111502	0.1866823411753072	0.23606542316407167	0.6738	0.4302471809799512
ENSG00000086015	MAST2	-16.9738566823706	-16.9860689038178	0.0512218940815276	0.086387873650122	-0.653697772277319	-0.0969769260937388	0.2979877600664364	0.24523593882852363	0.1516	0.205633549510111
ENSG00000117461	PIK3R3	-18.4344864416473	-17.9668721915187	0.140960414483989	0.24667054243658	0.246668231261286	0.940204551295834	0.1835372189657024	0.2906482539157117	0.1342	0.19271273229683467
ENSG00000117472	TSPAN1	-20.9828773163988	-20.7553929396464	0.318501370062549	0.233025816966483	-0.124637738961513	-0.0380774037006766	0.3529619283321095	0.2233630157161309	0.8183	0.4680379311723133
ENSG00000085998	POMGNT1	-17.0855575672773	-16.9480995191464	0.0593950305709155	0.0296417303121886	-0.51040665593914	-1.16632887802799	0.4646696605746716	0.24702992964453133	0.2956	0.28987003366007347
ENSG00000132128	LRRC41	-18.2242725108878	-18.2501413785426	0.0263550172514769	0.0266157138236688	-1.39787019344068	-1.30970178360289	0.2567492240375306	0.2047782726613004	0.7938	0.4619969773929886
ENSG00000173660	UQCRH	-14.7450237817433	-14.9996366376486	0.0893177272636604	0.133057761998672	-0.217791877069753	0.242144629494926	0.15951115950515274	0.2859093190465614	0.0962	0.16275761881677944
ENSG00000117481	NSUN4	-19.7702027897916	-19.6191141781357	0.0923403076079014	0.0268290344042367	-0.665929053885508	-1.61384126747347	0.1959568131146506	0.21607399428822605	7e-4	0.008228959105285883
ENSG00000117480	FAAH	-19.4348351309209	-19.801505734742	0.192194090993988	0.239263037063766	0.228265210347055	0.491969566065568	0.264608352957747	0.2518519842872751	0.4645	0.36134093362628084
ENSG00000079277	MKNK1	-19.1669709507395	-18.7526608264867	0.0748750920279308	0.0896508310583946	-0.604422297235602	-0.162704324793619	0.234020235550375	0.18984010938135124	0.1009	0.1668819675077844
ENSG00000142961	MOB3C	-19.181361783403	-19.1260444678484	0.220005573820542	0.0966034897552026	0.467831160544163	-0.169358490568595	0.24885641804952802	0.17618436312034574	0.0653	0.13173127951283298
ENSG00000123472	ATPAF1	-16.5080347574287	-16.9449122129395	0.129830128975139	0.0960727010372556	0.282980403169165	0.00961492507347073	0.28715091493361056	0.18286493267596	0.2769	0.2804090043773043
ENSG00000159658	EFCAB14	-17.6984958544082	-17.8634107881678	0.0280308719261885	0.044560435025222	-1.28565348717193	-0.769457792521076	0.26465610798213474	0.274432467126025	0.1334	0.19220608171482595
ENSG00000142973	CYP4B1	-20.7878696478373	-17.5508872335128	1.93850394574094	0.881448746854671	1.79471695576595	2.21244852091281	0.3683969439173036	0.2083004229567636	0.11	0.17414283031608344
ENSG00000186377	CYP4X1	-20.872170565475	-19.9294118777619	0.542883003666859	0.270512060186267	0.472225687761237	0.550650372567767	0.22087508138835296	0.31302404218271923	0.8124	0.4667827280741364
ENSG00000162367	TAL1	-19.6886491464155	-19.6706676337792	0.758783770608083	0.289548730192928	1.48325900082052	0.743515494832812	0.23814090503640892	0.182371403353955	0.0353	0.09475416527473299
ENSG00000226252	NA	-20.950077358913	-20.9825835824835	1.56570054430635	0.719782419701953	1.48654107588432	0.967644710533929	0.2350811831944003	0.26540682732765825	0.1241	0.18561178388277425
ENSG00000162368	CMPK1	-16.9318444324662	-17.2460325174807	0.055907139963462	0.0840017361157548	-0.564714371239809	-0.12980939968975	0.2774048423958516	0.1973896423728411	0.1713	0.21933348576222866
ENSG00000269113	TRABD2B	-21.2550197380259	-20.9771046147834	1.05497497025972	0.189617912540957	0.921038053586202	-0.363442350125956	0.6867615509366749	0.17379992392701943	0.0574	0.12366640610293353
ENSG00000132122	SPATA6	-20.2174932749854	-20.3056004660148	0.24018843025292	0.199765219717494	0.0478346462847608	0.0595775500243174	0.21770381716810883	0.3177322178966325	0.9666	0.5039979027169474
ENSG00000162373	BEND5	-19.8849749619484	-20.1010757247505	0.0878296428756749	0.11173666801566	-0.778336796737916	-0.418033380436353	0.23835240941046795	0.18642940786244017	0.2411	0.26243413231275486
ENSG00000185104	FAF1	-18.362758516371	-18.2697798582011	0.0401061507248381	0.0213899390098909	-0.998268449282922	-1.53026196231094	0.3401257318378378	0.24028350722214437	0.2865	0.28443443223074866
ENSG00000123080	CDKN2C	-18.486138828379	-18.9541916524808	0.145294789852964	0.091529076594153	0.267065606455803	-0.183453380849244	0.4530247427834614	0.18914475162679037	0.4453	0.3543136999940816
ENSG00000123091	RNF11	-16.6141300609033	-16.9637288638918	0.0671681622345577	0.0998532826623962	-0.37576207399233	0.0480731967832488	0.22327033512630456	0.2136250476049497	0.0895	0.15677451653991906
ENSG00000085831	TTC39A	-19.0536404888962	-19.6953040055442	0.164977329650824	0.115784785781907	0.22770449645505	-0.183912151265168	0.23286920192580252	0.2541572316949237	0.1275	0.18848344406876022
ENSG00000085832	EPS15	-18.157983092681	-18.3123418719608	0.0327634577741684	0.0338993152655919	-1.17053189677974	-1.07404507789195	0.31798318335143805	0.20602326575033522	0.7755	0.45695818755857415
ENSG00000117859	OSBPL9	-18.6449136004868	-18.7462847704184	0.0462433409606924	0.0615190176332953	-0.917312466498463	-0.538069689756281	0.21909328976508785	0.2131419070647583	0.265	0.27404820307130917
ENSG00000232846	SLC25A6P3	-18.7034424440884	-25.4004347543022	0.0885680466143811	0.0341189692782484	-0.283957085050404	-3.47506712365451	0.20276206403838118	4.0662330079857965	0.0016	0.014554621546764148
ENSG00000078618	NRDC	-17.1623273616846	-17.1830661110872	0.015736270715686	0.0291560882862824	-1.84266732876825	-1.18637657750906	0.2482079423402776	0.23936791806764535	0.0564	0.12231665392611724
ENSG00000117862	TXNDC12	-18.3372772225753	-18.3125222382087	0.0435009226104799	0.088415720019758	-0.913097519056501	-0.115408156418972	0.21818890611469802	0.2170477515565038	0.0209	0.07038713341316485
ENSG00000198841	KTI12	-18.6839006590544	-19.203155532339	0.0433922988713147	0.0427716625150285	-0.991901137323449	-1.00538827649079	0.2750741065035268	0.332099114132439	0.9585	0.5024414081182074
ENSG00000134717	BTF3L4	-18.6613025506379	-18.994782732629	0.033490771142006	0.0779870273797929	-1.2445480151911	-0.352591115882703	0.32826055389264874	0.19379423654648828	0.0013	0.01266313921402249
ENSG00000157077	ZFYVE9	-19.3078877621989	-19.3127851332369	0.0721910063521322	0.0559840942105847	-0.697364075849297	-0.770477719316067	0.19529153762081836	0.22596701366314323	0.8056	0.4646988582830821
ENSG00000154222	CC2D1B	-18.813332825271	-18.973674620614	0.0616538361792057	0.0414660959680918	-0.678274902853827	-0.979540311346589	0.18612482026229157	0.20013185630025862	0.3386	0.3099390482276688
ENSG00000134748	PRPF38A	-19.0845328459987	-19.2141722419878	0.121340858802387	0.0635049866525565	-0.0906508574287739	-0.613400482113009	0.2538703121226296	0.2600303374428149	0.2293	0.2564497569552775
ENSG00000134744	TUT4	-19.6996567404235	-19.5483854044512	0.0535610367331739	0.0860879928093457	-1.1733316326	-0.421601382080285	0.2883276985947943	0.23142152523505263	0.0414	0.10390884284198061
ENSG00000116157	GPX7	-19.3274869507167	-19.1298727967045	0.18127169091335	0.147455041214138	0.215187488320597	0.252560157785879	0.2673253438380578	0.1929238128656734	0.908	0.4899850346993269
ENSG00000162377	COA7	-19.4049045526395	-19.0834251754668	0.0575309078301265	0.0590758829184389	-0.965117149140757	-0.650662141100501	0.27332009425158216	0.2356828160820075	0.3971	0.33573841052508047
ENSG00000162378	ZYG11B	-17.8298891265982	-18.1778846309219	0.0765371058059246	0.0959668955427442	-0.284307573567294	-0.0196585677948793	0.2706730794080578	0.18603232423222282	0.3744	0.32546716851330615
ENSG00000121310	ECHDC2	-18.0751344905087	-17.6330878794396	0.154194322227926	0.245438378986294	0.391725183132821	0.934354965607874	0.27983187442692964	0.22598721039840142	0.1011	0.16701192232369366
ENSG00000116171	SCP2	-17.5795844922247	-17.781670210985	0.0972515154551431	0.0830091587012223	-0.0407734588714299	-0.14777898144444	0.1661209626673018	0.20570999657746133	0.6622	0.4269230578847156
ENSG00000174348	PODN	-19.1036286500508	-18.5398056691954	0.662154876181988	0.2304915760164	1.59922111254165	0.817176123268022	0.1811730370163723	0.37217933609738213	0.0166	0.06147505336674453
ENSG00000162383	SLC1A7	-21.8385420250887	-21.510488359299	0.741543774843215	0.40448081814537	0.261427842424975	0.134526451422297	0.23794850795298247	0.27834581362926425	0.6777	0.4309445442545335
ENSG00000157184	CPT2	-19.2040202816554	-19.1314930012014	0.175755033601634	0.134453671285526	0.23439371481908	0.159835354855687	0.20418585571755662	0.24161681404493993	0.8141	0.46729100008987373
ENSG00000162384	CZIB	-19.4528834112969	-18.8551670498957	0.0232657651790347	0.0366867785599087	-1.89101744610535	-1.07657038206126	0.21541278845824402	0.20492239622820918	0.0014	0.013316572825981306
ENSG00000162385	MAGOH	-17.7526712125793	-17.7647926476209	0.0640032356581756	0.0684815402394493	-0.460842764835402	-0.340359996158112	0.24381501252286056	0.20999948707580893	0.7268	0.4453177342515071
ENSG00000226754	NA	-19.4047117004068	-21.5405205917274	0.242872902068426	0.227703251755103	0.475180973449737	-0.453618543211594	0.2314401492569164	0.49802091024251893	0.0115	0.049802377096807106
ENSG00000157193	LRP8	-21.1025227074844	-21.3269761068362	0.115845983310569	0.538572755705492	-1.20353873844083	0.506183882090508	0.3483062012938759	0.34733211238359746	6e-4	0.007421286346236755
ENSG00000058804	NDC1	-19.33039277823	-19.5843514406862	0.0687917699546043	0.0546462430421117	-0.754935636625632	-0.889004236445815	0.26583711585839304	0.28188384279984335	0.7309	0.44604154670604185
ENSG00000058799	YIPF1	-18.236664829187202	-18.2875057880338	0.0496562915667094	0.0940676094941301	-0.766171302036077	-0.0509438856934401	0.23692963109514503	0.21439598751161187	0.0333	0.09193338180336162
ENSG00000081870	HSPB11	-19.7365118992261	-19.4172456734405	0.113127221541421	0.100063938443873	-0.444956778223724	-0.225231680027831	0.26976832016793423	0.2711276237758458	0.5829	0.4031617726103961
ENSG00000116212	LRRC42	-18.3709018453826	-18.7195879066229	0.0284113870174949	0.0340064296845373	-1.34429276055782	-1.12587198637359	0.28020715147550684	0.31969879821096664	0.5101	0.377324688942624
ENSG00000116209	TMEM59	-17.2571284559731	-17.4706994483218	0.0134312507266794	0.0438718545422765	-2.00687979433186	-0.786912425647293	0.2664097661554374	0.24603347633016046	2e-4	0.003687430928067592
ENSG00000116205	TCEANC2	-21.0678349749556	-20.685583888428	0.113503842530497	0.0686542111628314	-1.20450194320037	-1.22100622142866	0.23544469695673678	0.30293328605965575	0.9536	0.5012966792581258
ENSG00000215883	CYB5RL	-20.7938169254254	-20.8249905416316	0.0830637447896221	0.10481044823536	-1.35889001324476	-0.875435835551356	0.23094205967617187	0.21856826615246053	0.1429	0.198812803053389
ENSG00000116221	MRPL37	-16.8411689749133	-17.0035917554619	0.0447217535066217	0.0123636466369308	-0.785398824019846	-2.04124090358591	0.19473499257664073	0.17906592163087517	1e-4	0.0023391356057299523
ENSG00000157216	SSBP3	-18.2281758220829	-18.069548141693	0.0416280252627274	0.0421600427665403	-0.941312588319021	-0.831563104674939	0.26736240568601793	0.21552529403754	0.7304	0.44595906798848206
ENSG00000162390	ACOT11	-19.3271531453224	-18.6911829965245	0.267441188800273	0.237952623996706	0.604229165664622	0.824827617662692	0.21348786517184018	0.2939241496006767	0.4766	0.36603451840351403
ENSG00000162391	FAM151A	-19.8956122572763	-19.171602298971	0.313846522606222	0.147402586865165	0.489351427735679	0.240945526820344	0.23426429679531136	0.2695375968354085	0.477	0.3660654576181697
ENSG00000184313	MROH7	-20.3685383920256	-18.8263603203724	0.676281590115494	0.752465595573777	0.995342859817029	1.95025441625676	0.20980802897679618	0.16134631795069382	6e-4	0.007421286346236755
ENSG00000243725	TTC4	-19.4707362627155	-19.0713480745451	0.0470611643912124	0.0455173015539349	-1.19425470767848	-0.908571315364555	0.3343851100821695	0.35752637189657854	0.4438	0.3536545356384103
ENSG00000162396	PARS2	-20.3886896759461	-19.7821239210687	0.17763250050658	0.0359199001071697	-0.353549554728867	-1.39486928549632	0.30431598635535767	0.25733300471846926	0.0045	0.02865441117019191
ENSG00000116133	DHCR24	-16.7393249492202	-17.6959276602675	0.367531035466623	0.842400861355648	1.32285304960868	2.16838106581809	0.16778238269553788	0.2934054482014308	4e-4	0.005730882234038384
ENSG00000169174	PCSK9	-24.4850353066038	-22.6263455958273	2.86010523486425	2.8291883430006	0.457129127721255	1.64013092621989	0.6400089717645618	0.9478949604238092	0.4634	0.3611137668786475
ENSG00000162402	USP24	-18.7317955670551	-18.5055182024868	0.0256786321532991	0.0537703744677268	-1.5301903285423	-0.633835175957371	0.26405307655172183	0.20575003950750437	0.0112	0.049121847720329
ENSG00000162407	PLPP3	-17.7805256925841	-17.145275372947	0.117674939218425	0.0435543710586289	0.147503382975999	-0.784202393646182	0.17517007724509756	0.21897405678936374	0.0028	0.02093017859387931
ENSG00000162409	PRKAA2	-17.3598797261508	-17.6243932549552	0.166126090076931	0.120498793116623	0.501048660409238	0.222859127664199	0.3179080171098752	0.21672262082038077	0.4058	0.33900758171614814
ENSG00000187889	FYB2	-21.6525319751577	-19.2747874499156	0.553809349266308	0.257442602144278	0.0647562121986097	0.767570292746433	0.3027828916194073	0.21245956013896766	0.0035	0.0245609238601645
ENSG00000173406	DAB1	-22.7782890986091	-20.618862165583	0.542137395754157	0.781960652581997	-0.499605007902188	1.24948389263679	0.2857980926187642	0.20810383837911264	2e-4	0.003687430928067592
ENSG00000162600	OMA1	-18.9913983321533	-18.7504818346625	0.0631560991156566	0.103632577554458	-0.71085562057756	-0.0173605237765257	0.23030213068271588	0.18801622331712117	0.0511	0.11620955641244499
ENSG00000162601	MYSM1	-20.39082763481	-19.9070991426419	0.125531143011851	0.353562890808193	-0.701988851671136	0.829683978165704	0.25794116409323364	0.16233099767215975	1e-4	0.0023391356057299523
ENSG00000177606	JUN	-16.3564209210949	-16.5192062039892	0.471606619469891	0.282876962749201	1.57076389591413	1.08650353837384	0.5655366840407918	0.3632270657648575	0.515	0.3790736616328504
ENSG00000172456	FGGY	-20.1716264042947	-20.383874438086	0.127103167114776	0.0484608712362676	-0.56297672019753	-1.39932217803935	0.20258680247847688	0.26434213227259484	0.0164	0.06112941049640942
ENSG00000134709	HOOK1	-20.4027267651917	-20.6799868291468	0.116181434488854	0.153324811049542	-0.786504227984802	-0.414371882137347	0.3166413504548015	0.20046036642053622	0.2149	0.24771704835967454
ENSG00000134716	CYP2J2	-18.5328228812055	-17.0003577273097	0.500120474556403	0.234944442845874	1.49304164003741	0.903381989005345	0.1895445296314663	0.23713323026688043	0.016	0.06025900267992166
ENSG00000162599	NFIA	-18.5665561753691	-18.5504112493185	0.0546872502596891	0.0675393889654193	-0.728301251742305	-0.411780603028092	0.2005163603536019	0.32001933366162943	0.4155	0.34265713897248323
ENSG00000162604	TM2D1	-18.8962804517967	-19.1069483432844	0.0580524144469225	0.0592234375042969	-0.76399940128894706	-0.653833622342641	0.34958314502177573	0.23213305818630756	0.7314	0.4461883011772207
ENSG00000132849	PATJ	-18.076010428887	-18.6877674795714	0.382362011285848	0.358814997024965	1.29972704722214	1.23617583510092	0.14887250087600265	0.16057668426726468	0.7621	0.45365271197727813
ENSG00000240563	L1TD1	-23.5026270602798	-21.2776678769757	1.49433548596418	5.29458250636455	0.200967714739342	2.81532787821488	0.2999005844997722	0.8590663488212219	0.0362	0.09589735140471009
ENSG00000132854	KANK4	-21.7402519939158	-23.5797341843612	0.586069111446089	0.828367831329375	0.076161799291771	0.124552088112897	0.41040985880400627	0.3170912146326383	0.9149	0.49162533107564155
ENSG00000162607	USP1	-18.7063385446064	-18.9340283398765	0.053351773622129	0.0525019558319833	-0.791646279248899	-0.734852771140511	0.1694698129809103	0.2566585325626323	0.8225	0.4691755777202956
ENSG00000116641	DOCK7	-20.9287253152155	-20.8900571012243	0.0620793460008182	0.0722407690664745	-1.72890251555833	-1.28262128386108	0.24733932337260314	0.2396061108403153	0.194	0.23463474950821234
ENSG00000125703	ATG4C	-19.0053884456674	-19.6654578225753	0.0785400415146763	0.137277045104701	-0.497625639215232	-5.59767167249259e-4	0.23902220669742683	0.2660000576120795	0.0921	0.15894030225995534
ENSG00000088035	ALG6	-19.8439073884992	-20.3892623680774	0.124038302935878	0.168908890195505	-0.410712388680323	-0.153688126377713	0.31594267773781265	0.28662443388811093	0.4877	0.36966180079892247
ENSG00000142856	ITGB3BP	-20.8518780940529	-20.470699436522	0.0888334150697381	0.177200619589834	-1.32604821134579	-0.151141261846278	0.240885155390978	0.22254324257363992	0.0038	0.025772014780290953
ENSG00000203965	EFCAB7	-19.8956046307573	-20.3082670200575	0.14042519502346	0.0698239845309917	-0.314873559693278	-0.993014816633299	0.30672729172981344	0.28857029311879345	0.1812	0.22623874963131918
ENSG00000079739	PGM1	-16.9855663131535	-16.1470439922668	0.216614101166401	0.09314542017864	0.787814354311616	-0.0359379625610745	0.2027737740185568	0.2732847453317336	0.0017	0.015183116568101687
ENSG00000185483	ROR1	-19.684064432932	-19.699461418624	0.206162152070081	0.219826503746547	0.182566479150705	0.455331851214722	0.22271746093736547	0.23220561641926787	0.4063	0.3391780701660299
ENSG00000158966	CACHD1	-20.4809515436645	-20.3932327665388	0.391179489665792	0.136209796148943	0.380356795186626	-0.371041976585323	0.21708109324259345	0.19526826276139544	0.0208	0.07022229777201672
ENSG00000162437	RAVER2	-18.9263111992359	-18.7081172705201	0.0968667291322611	0.0771585589696148	-0.261602640818526	-0.3044510473035	0.24446403212396353	0.21584410536156726	0.8951	0.48688248241914955
ENSG00000162434	JAK1	-17.0278500768399	-17.1539715960859	0.0530270508334625	0.0714403345700726	-0.621199729559593	-0.289531354095932	0.3216593407602132	0.1880100610395252	0.3476	0.31478346029261134
ENSG00000116675	DNAJC6	-19.7418708165557	-20.1528400345882	0.290149735556978	0.228288514465156	0.494090118762732	0.27156628912673503	0.17271406666574465	0.2097624855330067	0.4186	0.34389401072776976
ENSG00000213625	LEPROT	-17.5190379266336	-17.7974867780436	0.03635617367501	0.0614557351435253	-1.02404106631782	-0.448256175459456	0.2640098097806118	0.21123213269486213	0.0756	0.1438587814808971
ENSG00000116678	LEPR	-21.0691211755561	-20.8868386004801	0.399129995198499	0.275940474838473	0.0522251887889752	0.059273167060514	0.41803496831334613	0.24200217181987907	0.9831	0.5082953453980724
ENSG00000184588	PDE4B	-19.4057737916414	-19.810742094219	0.733689000261063	0.520938298074353	1.58027527888872	1.26550439869154	0.5586631421996119	0.3295473049742252	0.6474	0.4216105861723237
ENSG00000118473	SGIP1	-21.0116229657378	-20.5883271954074	0.86219730676259	0.327571324415636	0.854888303767957	0.396719954321132	0.2972195676596944	0.24474698800484923	0.1375	0.19533062768360532
ENSG00000152760	TCTEX1D1	-27.843366469841	-20.4038087436132	3.55858051036827	0.380091734444484	-0.594606591070123	0.649326743776541	4.244711076393846	0.25055189950321344	0.5011	0.3737629181097571
ENSG00000198160	MIER1	-18.8924692194432	-19.2114752201371	0.0959952786894699	0.114568986809638	-0.259843383741017	-0.0225404755439218	0.15277829937531348	0.31795748074597785	0.3766	0.3262660996732963
ENSG00000116704	SLC35D1	-19.56194811889	-19.7941627353793	0.182392932462366	0.0688119619685341	0.120045378614882	-0.750629246466568	0.3449994792598473	0.1992036247986122	0.1157	0.17856276691514567
ENSG00000142864	SERBP1	-18.4831063916904	-18.1244999363616	0.062939703497316	0.0321018072227729	-0.56890641263308	-1.1088968737493	0.2540516271455094	0.23930062250263623	0.0737	0.14181287766601977
ENSG00000116717	GADD45A	-17.0895541959377	-17.2797399939193	0.252884248913186	0.159815932637845	0.938120724174843	0.51239791120882	0.5445134677663351	0.2718770762141264	0.5359	0.3870331218955783
ENSG00000172380	GNG12	-17.8720049363546	-18.0077075998138	0.212529214023712	0.159660613376842	0.734932629383388	0.503655218817309	0.225525024260787	0.16319888042115904	0.4266	0.3469433814154363
ENSG00000162595	DIRAS3	-21.1133638440139	-18.9096084611094	0.43655011795966	0.507627074028416	0.117040056837854	1.53931073134358	0.2663119998545843	0.22871278687686247	1e-4	0.0023391356057299523
ENSG00000116729	WLS	-18.0368296891873	-17.7231301464822	0.0503690625302394	0.065842425065533	-0.720969867355985	-0.380219399081887	0.2653798158325516	0.19537451749274862	0.1958	0.23556842027937452
ENSG00000024526	DEPDC1	-22.9727421942168	-22.6454076877862	0.703457550024264	1.4007806101409	-0.325632804063296	0.930719731135967	0.4997240095476128	0.3788311560927089	0.0812	0.14954932107249597
ENSG00000033122	LRRC7	-21.1542832380506	-22.4428222520388	0.393021156970492	0.412439468618212	-0.0107997001627005	-0.221753373653452	0.18794114015363492	0.25218931171351683	0.4601	0.36008902092676714
ENSG00000066557	LRRC40	-18.5103122838612	-19.0440795002063	0.117473051956787	0.0880818432336063	0.0494292941946339	-0.242081954223591	0.23906521939184366	0.21791305266052471	0.2908	0.2870046877712448
ENSG00000116754	SRSF11	-17.9509780510905	-17.9025749070611	0.106962631103284	0.0811028026978597	0.0424106588352204	-0.170830028036161	0.4553620948806045	0.3233857322590587	0.7082	0.4392039821241933
ENSG00000118454	ANKRD13C	-19.2023045705974	-19.4077729399377	0.0460767239727061	0.0697501424305067	-1.10371359470897	-0.582832727454912	0.23921788963759896	0.26177625941773824	0.101	0.16700719566372976
ENSG00000116761	CTH	-20.2589948854351	-20.6411234495106	0.523622831844085	0.208030770254676	0.803556515966822	-0.0872594792497099	1.0787012128046574	0.5807176821844159	0.5281	0.38370572523558416
ENSG00000050628	PTGER3	-22.2404206250624	-22.2442713597403	1.25166000161411	0.658620754648448	0.586948820399336	0.318827671868633	0.2983836870369407	0.2181024908953573	0.5257	0.38309523667699197
ENSG00000132485	ZRANB2	-17.3551777672579	-17.620568923137	0.0450984051241981	0.071716363964221	-0.802548534804836	-0.296098507476488	0.21430974884307402	0.2716389332253342	0.082	0.15033825961860223
ENSG00000172260	NEGR1	-21.9770056387403	-20.9397133683966	0.324564088368494	0.298257834946978	-0.634203976334105	0.10906658120579	0.27831716255642414	0.22519084562207037	0.0252	0.07820481893380898
ENSG00000254685	FPGT	-19.3971477845939	-19.3325334685196	0.0773145587226489	0.0691978648672158	-0.666254861530574	-0.565125639407769	0.2704606026577834	0.2659284769993101	0.7856	0.46026635925962217
ENSG00000116783	TNNI3K	-17.7351811095017	-17.4875065376319	0.363081798066011	0.239909560331876	1.27517095356832	0.911736232439351	0.2154915993696413	0.17746258252782757	0.262	0.2725853819034293
ENSG00000259030	FPGT-TNNI3K	-20.6024481391764	-20.462162746129	0.455939594120381	0.565475297317749	0.45957689986449	1.01403721546459	0.18488066432252248	0.1839650073437034	0.0501	0.11523098324762127
ENSG00000116791	CRYZ	-16.9350058052946	-18.3328074223938	0.0769223685193983	0.158997461996434	-0.245713322125786	0.469395337723968	0.2641053450434964	0.21743849485828387	0.0013	0.01266313921402249
ENSG00000162623	TYW3	-18.7366558794282	-18.7532292575538	0.0758015252829758	0.0471778115615928	-0.44913308148984	-0.804811376814588	0.5726167902022905	0.21028194190801977	0.5938	0.40632810394889457
ENSG00000137968	SLC44A5	-23.4814840795882	-22.2081818601736	1.56285098198167	1.44865069741164	0.254619311417645	1.12065937945606	0.4559452430803956	0.2296602248572395	0.0481	0.11289642407805305
ENSG00000117054	ACADM	-16.5121737161103	-16.4955648000132	0.359953002728813	0.254026592147846	1.30275705319933	0.978431877503501	0.5204109522306966	0.20900033550636762	0.2827	0.28257914085395075
ENSG00000137955	RABGGTB	-18.3229529577554	-18.2152666017996	0.0476986299710647	0.0338549561917766	-0.818831784645671	-1.06554353850614	0.23834786098149624	0.3108432470707629	0.4561	0.3583487335009583
ENSG00000184005	ST6GALNAC3	-21.1099974799641	-20.1830386259779	0.34042957286319	0.351233748740998	-0.129773248465874	0.687453164337757	0.20707268470950246	0.2884526990661694	0.0471	0.11169291857512051
ENSG00000142892	PIGK	-18.4427038071617	-18.8023252707507	0.0528507107551635	0.135357006967085	-0.735833290315893	0.239629832843932	0.24660129976842138	0.19372835437600425	0.002	0.016773313855722095
ENSG00000036549	NA	-19.2147221568931	-19.5255454180786	0.0474393228660163	0.0458939753163236	-1.07947613606307	-1.04265383114046	0.2813539014220944	0.25762577709120105	0.8958	0.4870321105464385
ENSG00000077254	USP33	-18.6741587088465	-18.7729198207571	0.0206226900801326	0.0300357455683516	-1.73304130773227	-1.26013041603521	0.28959338074308677	0.23676471095111576	0.1658	0.21615475436668752
ENSG00000180488	MIGA1	-20.5199667585403	-20.1551407902949	0.0761122992380966	0.0595127519948205	-1.28029880471458	-1.07398155738287	0.21536317446736739	0.206080126552918	0.4832	0.36807651247062656
ENSG00000162614	NEXN	-15.3522830834619	-15.5467630109268	0.136360574635712	0.112110442740671	0.271003984910357	0.115438605282234	0.24350602950817318	0.22325553720119415	0.6301	0.4172188209899001
ENSG00000162613	FUBP1	-18.0545139087378	-18.0087076118533	0.0671569990306477	0.0390424484345985	-0.43601956302775	-0.904791561085101	0.24577543480791336	0.25591540788538975	0.2005	0.23843165580315323
ENSG00000162616	DNAJB4	-16.7848372617926	-17.4483471566227	0.355053625777054	0.227228485162415	1.28758667925121	0.858362242213593	0.45544158581582994	0.27132164889204896	0.4636	0.3612286884704547
ENSG00000137960	GIPC2	-19.9433739170436	-20.3326032058739	0.0668074611587741	0.202167935065885	-1.08381560940854	0.0570078970676877	0.2859851273343842	0.20377247855646888	3e-4	0.0047537271987415156
ENSG00000137959	IFI44L	-21.1749611329442	-20.8385969388091	0.473342745005987	0.577050078102557	0.163685155377958	0.822940028725536	0.35800089731558044	0.20267467292977068	0.0582	0.1245132053084861
ENSG00000137965	IFI44	-18.5152520564506	-18.4774333996653	0.482056237920441	0.303439621081111	1.46020322882334	1.10007194568377	0.349330057725971	0.1590348033200418	0.3662	0.3227863226000804
ENSG00000162618	ADGRL4	-17.9059636010843	-18.244620625937	0.26444914960667	0.288852060579463	0.951315650975539	1.0752710094638	0.2146994221076423	0.24279850470909733	0.6808	0.4317976177075573
ENSG00000117114	ADGRL2	-18.0822866491146	-18.2745064200688	0.0454434625402975	0.0524317196680207	-0.831255117201902	-0.63414494009517	0.19967004587420423	0.18158070003947313	0.4625	0.36089543513978356
ENSG00000137941	TTLL7	-20.5375054868565	-20.8983664353202	0.360478094665624	0.105723128342263	0.264244633420433	-0.906220403817018	0.1987245433903943	0.20684954077150902	0.0034	0.02413003045910898
ENSG00000271576	NA	-20.4349860059946	-20.6280372836618	0.35783206261698	0.289088832585112	0.319034114446018	0.249208090468527	0.2791341297325172	0.5814744507745858	0.8917	0.48618013930299625
ENSG00000142875	PRKACB	-18.1731426829741	-18.9392746634223	0.109353490482323	0.113373815382565	0.0324740090537139	0.0338456063561874	0.17930435163286396	0.22193982580818936	0.9904	0.510343092875014
ENSG00000226970	NA	-17.0034838311536	-20.9300809233434	0.0401942853407698	2.04886861152566e-5	-0.897275821612313	-9.47170480276173	0.2599487804319827	3.1427725062636407	0.1761	0.22294735524613238
ENSG00000117133	RPF1	-17.3938164274443	-17.6472648710795	0.0308799350485925	0.056510027572041197	-1.18350493869145	-0.534111029011718	0.29022657796357404	0.21392333567396704	0.0353	0.09475416527473299
ENSG00000174021	GNG5	-16.0775029229211	-16.2421974921607	0.119730951205126	0.0644102622443309	0.1909167960121	-0.401121888014479	0.18580250121060624	0.28250834167761124	0.0427	0.1057818464236768
ENSG00000117151	CTBS	-20.7676127425279	-20.2470271282399	0.205118181498962	0.0988685929068927	-0.439263933223561	-0.612867806391492	0.1674585058592829	0.32094841947165187	0.6107	0.41114241178587263
ENSG00000117155	SSX2IP	-20.3440356932716	-20.0507039813998	0.0835654641599526	0.136629193395725	-1.08112590454186	-0.19288013453376401	0.30392841373051904	0.20935271127257105	0.0132	0.05400188851110529
ENSG00000171517	LPAR3	-17.4977620380929	-19.1981362881035	0.299013707933732	0.264122753527445	1.08345011654824	0.816616536222252	0.23730480901048792	0.23858179500068868	0.2051	0.24135604644789987
ENSG00000153898	MCOLN2	-20.5283314212481	-22.8992075859988	0.201125196859008	0.647812595591563	-0.313672166350883	0.0766033610683549	0.3485049436183429	0.2589169490930892	0.2369	0.25971229100788
ENSG00000055732	MCOLN3	-18.8151341728867	-22.2356089940215	0.403067795696769	0.574924405985958	1.1987534058555	0.186168991361752	0.18945617207029292	0.2828624545352624	0.0259	0.0793035707185721
ENSG00000162643	WDR63	-20.6281513423417	-22.6005377879457	0.242021340738975	0.44348305730839	-0.189426595204162	-0.204169747970405	0.2470672751291556	0.29070986681042804	0.9451	0.4993092232670823
ENSG00000280099	NA	-19.2826023537644	-19.6722833219184	0.177203360562326	0.259923437027232	0.211017111848153	0.634878824121235	0.33411364261509213	0.2766077846861167	0.3093	0.296208640855826
ENSG00000097096	SYDE2	-20.2472275228683	-20.1884536695634	0.108723202608811	0.0944011476746403	-0.761670470598139	-0.629159830692226	0.20603861016478672	0.2161088390589201	0.6405	0.41990048475518604
ENSG00000162642	C1orf52	-18.6820841742774	-18.9902096461716	0.0581112152156499	0.0817262189271466	-0.699310994201939	-0.304732308391308	0.18378006761789345	0.2913347020377451	0.1382	0.19571859754796653
ENSG00000142867	BCL10	-19.5204204373778	-19.6949759541295	0.149897309755464	0.140960280117095	-0.0573454909171465	0.0129793197046897	0.23979232326925742	0.1700833288962971	0.8223	0.46910040259309127
ENSG00000153904	DDAH1	-17.9517369703719	-18.802646520797	0.15348033994423	0.480710648595225	0.403431688004881	1.50691581053721	0.28303673600202484	0.2852325659893305	1e-4	0.0023391356057299523
ENSG00000142871	CCN1	-16.7183200718173	-16.6533335112762	0.897085944424632	0.674578526082464	2.21546615238473	1.95776670759727	0.3104050596813894	0.21067009063821537	0.4922	0.37115003099917004
ENSG00000117174	ZNHIT6	-19.2481745196955	-19.4982543136562	0.0857468333542222	0.0558181585688432	-0.500900204995464	-0.83731376625757	0.26740322602118277	0.3544338445267982	0.4706	0.36355243936263265
ENSG00000171502	COL24A1	-22.1724367376463	-22.1690260118194	0.86501903252845	0.44257908041462	0.250247290101992	-0.0502166082006136	0.2427767442774351	0.20998695921622054	0.4004	0.33682866003801376
ENSG00000122417	ODF2L	-20.5602689525874	-20.2972554301555	0.33756546675397	0.147508651127751	0.184699737878494	-0.239222796940666	0.292187123684468	0.29620751624560915	0.26	0.2714079017941675
ENSG00000097033	SH3GLB1	-17.1491863112532	-17.3400725166419	0.0581782669668143	0.0994010698210984	-0.534391778767146	0.0355797244307112	0.30680038915452595	0.1918170836195534	0.0967	0.16315298685913002
ENSG00000183291	SELENOF	-16.7411379704515	-17.2741414354897	0.0627636863942015	0.167611585333658	-0.444603249106011	0.560192657398551	0.21142378096670333	0.18589258380060308	4e-4	0.005730882234038384
ENSG00000153936	HS2ST1	-19.8552221583047	-19.5280368917443	0.0472523478574293	0.0682634808907773	-1.38197383256286	-0.64648529547386	0.25772151430341705	0.21502183279851225	0.0191	0.06670991407016746
ENSG00000267272	LINC01140	-21.1483066972207	-21.2214041416719	0.25916675648408	0.308962320935948	-0.423869590788705	0.00143627620578912	0.26942318154482975	0.278237772348199	0.2736	0.2788327289685065
ENSG00000143013	LMO4	-18.6118960515493	-18.6130952361878	0.0714663393530633	0.139486042019171	-0.472821891076945	0.304131455365702	0.22340239659836342	0.2849556756613765	0.0715	0.13961093006260455
ENSG00000065243	PKN2	-18.6392632689983	-18.8155758117959	0.0384545723337944	0.0386093686947203	-1.10017556798406	-1.01743444605392	0.2534152038100293	0.2076513772013677	0.7941	0.4619969773929886
ENSG00000137947	GTF2B	-18.7503352236585	-18.8800496152489	0.0487798106553225	0.0514643717885663	-0.893897249980755	-0.743278610837114	0.15523027290923336	0.28518727354646595	0.5686	0.3979539554171656
ENSG00000137944	KYAT3	-18.7804306594701	-19.0866705285047	0.133255411319517	0.115618671230037	0.102245368617484	0.0200494535793698	0.2991506587755647	0.2221333158688036	0.8308	0.47134769099356516
ENSG00000117226	GBP3	-18.6879350774302	-19.6179360770255	0.477077875556084	0.303199312485217	1.40435507796669	0.811534556023389	0.2778473847081775	0.26726730950729843	0.187	0.22989094982449287
ENSG00000117228	GBP1	-18.719523196755	-19.5301524234108	0.853826666246417	0.44813948125692	1.97740556360441	1.23450368193455	0.28723768529127675	0.16761182688339218	0.1313	0.19110218090901326
ENSG00000162645	GBP2	-18.6372409254861	-19.1148664093256	0.737644325591631	0.259857721318004	1.85437235146938	0.823007256278113	0.2503021403886375	0.30972827433893896	0.0227	0.07346316802597909
ENSG00000162654	GBP4	-18.5356391141113	-19.5982404176014	0.547486272628161	0.346238863597174	1.58287961080088	0.951983089627447	0.22078102908050048	0.28246039814446156	0.0934	0.16013893811793117
ENSG00000154451	GBP5	-21.2347468905895	-22.4779308563802	1.0213683313121	0.493674307748618	0.899784419104928	-0.0544035052463103	0.22563929976489042	0.2099445126420266	0.0419	0.10455325062679605
ENSG00000238081	NA	-18.8050664837772	-23.4040177723435	0.123537461473225	0.634751321533029	0.0192097688081092	-0.0936850178218728	0.230800308093917	1.7791442458286808	0.8156	0.4677247085166736
ENSG00000225492	GBP1P1	-20.9086207379148	-20.9259840437051	1.70790454349056	0.555924823062319	1.59725803323641	0.738970576639736	0.3672985809204549	0.24758945299532903	0.075	0.14331186470226576
ENSG00000197147	LRRC8B	-20.1994046735447	-20.340557372239	0.152773270120077	0.107803369131111	-0.394467241322618	-0.576090578959734	0.29281028321879454	0.29693267350696495	0.6733	0.4300316942781815
ENSG00000171492	LRRC8D	-19.4299616934081	-19.7699081165105	0.0692609356331761	0.123054946173513	-0.790269173791587	-0.157645810663581	0.19778226687870384	0.27133523847450647	0.0391	0.10082227012413984
ENSG00000162664	ZNF326	-19.6818499681158	-19.7907052200241	0.0880000402460804	0.0517598459395412	-0.667621084784169	-1.03370861423323	0.18900483120526737	0.3699780690889043	0.2782	0.2809807203717688
ENSG00000233593	LINC02609	-22.7313896449132	-20.3543728682021	0.358506219893387	0.178953494834484	-0.892024542267505	-0.0767875388120898	0.23364347699373914	0.24558057624339907	0.0013	0.01266313921402249
ENSG00000122482	ZNF644	-19.2326774525452	-19.4278300422974	0.0360320868472229	0.0552746961744241	-1.36166758259152	-0.822411322541056	0.24085872936594924	0.2463485383668334	0.0601	0.1266660210600209
ENSG00000162669	HFM1	-21.4393679132583	-21.5897817146614	0.340232983242747	0.152959834570508	-0.310289261584843	-0.873539699431308	0.5326893667149861	0.3104020928819788	0.4705	0.36355243936263265
ENSG00000097046	CDC7	-19.662574722806	-20.804844461286	0.450568772405818	0.647894349061237	0.975391176388606	0.957159383855578	0.14714604486431737	0.1474094225268884	0.9384	0.49761003497342143
ENSG00000069702	TGFBR3	-18.4345522311362	-18.6876967191843	0.308343542563285	0.321766860061269	1.02939183972474	1.12720882936015	0.21202646490839902	0.23932747476216382	0.737	0.4472636999456006
ENSG00000172031	EPHX4	-20.3400498858896	-22.8763218595652	0.543732915079992	0.78595900752036	0.794053354355563	0.277164943015871	0.19135057153302584	0.41119353330673286	0.1113	0.17539336186484109
ENSG00000174842	GLMN	-19.3812875369664	-19.6500715692269	0.109186831482675	0.0356839908076486	-0.314345541477886	-1.34131822976774	0.5266133996543007	0.2602885929313618	0.1833	0.22737461331152287
ENSG00000122484	RPAP2	-20.2805283224817	-20.5260447049832	0.0313677648617898	0.0241250319901847	-2.02384497179692	-2.17640598898578	0.2545473631354787	0.2880613618631361	0.617	0.413320203203002
ENSG00000162676	GFI1	-21.9881265266692	-22.9210657190782	1.26477280615385	0.267828062566337	0.720442994980055	-0.813545866534205	0.5401638483093122	0.4279643574105394	0.1282	0.18885415855148746
ENSG00000067208	EVI5	-20.3388646951214	-20.3362838340711	0.0945814811942104	0.108993090233542	-0.9542444108841	-0.562798454684472	0.27611246570304604	0.289551074326748	0.33	0.30638981567155393
ENSG00000122406	RPL5	-15.6806323999302	-15.8421366116576	0.0248031061876058	0.0309562972145792	-1.40632113335573	-1.15258885292632	0.2081266224134559	0.2759119977908048	0.4769	0.36603451840351403
ENSG00000154511	DIPK1A	-19.9108698946603	-19.6241401627902	0.0801834594007152	0.0839924197816329	-0.883576407680517	-0.474615976906348	0.2308523276070089	0.28398992527257083	0.3215	0.3023761441318392
ENSG00000143033	MTF2	-19.6567185830322	-19.8659531598959	0.100789624475456	0.0836231259299599	-0.519120163104907	-0.591297491554344	0.4362896182217494	0.4165431928653476	0.8972	0.48733094135179567
ENSG00000117500	TMED5	-18.2809432516384	-18.4572356832569	0.177741660187626	0.132276198989452	0.502718481887674	0.272152756091918	0.2559000421888429	0.220715037140786	0.5003	0.37348384674358237
ENSG00000122483	CCDC18	-20.4270829346034	-20.9025613535856	0.164399935386226	0.14151781994901	-0.453970984636279	-0.616845445804415	0.2974635313479775	0.3275322388518312	0.7017	0.4373761983235308
ENSG00000223745	CCDC18-AS1	-22.0607447285017	-19.8990643031979	0.173537656207672	0.584760619121847	-1.30164496303975	1.336888110936	0.26141902717992266	0.1923851625542591	1e-4	0.0023391356057299523
ENSG00000117505	DR1	-18.7061029357249	-18.571079598758	0.132247646309102	0.0608100137787693	0.116189945691507	-0.519669706534771	0.3031272021715144	0.1873235561919882	0.1337	0.19227577282081101
ENSG00000137942	FNBP1L	-18.0524004878014	-18.4916857420278	0.117988710773246	0.0588405806356012	0.127871085847988	-0.54200511724328	0.3036229639024917	0.26464618240374865	0.125	0.1862691950391674
ENSG00000137936	BCAR3	-18.8632405016907	-18.9701449304765	0.114366663096271	0.0921845182250192	-0.0756049663121128	-0.179840623870255	0.2772490792142107	0.218187267791566	0.7603	0.4533256965788213
ENSG00000067334	DNTTIP2	-18.502736379542	-18.7101269822245	0.189783011044013	0.0533661819565136	0.530728078869728	-0.673503980589497	0.8401491764733126	0.34306239256921894	0.3932	0.33366972770343906
ENSG00000023909	GCLM	-19.1195693063753	-19.4043351164737	0.136718866475841	0.266898429913237	0.0157114678873782	0.760307082336704	0.2008075720151674	0.3052346173117669	0.0181	0.06449469540068067
ENSG00000137962	ARHGAP29	-19.3512883607331	-19.1638929704268	0.120273564961665	0.105455285843591	-0.204989449936077	-0.0917925161791353	0.19185870310659375	0.27512378948472793	0.73740000000000006	0.4473302855110221
ENSG00000117528	ABCD3	-18.1877168842819	-18.2602323964117	0.100520315948632	0.111609033438839	-0.0538957744168176	0.122779327216646	0.21936374198950487	0.3603241278698789	0.6476	0.42165669720073456
ENSG00000117525	F3	-19.6528861009421	-17.9287906808824	0.364910306213554	0.246485700536289	0.769429096300008	0.940375610445162	0.2881344770389059	0.22037027190527103	0.4481	0.35522881785442295
ENSG00000224081	SLC44A3-AS1	-21.6173849131866	-21.642789415652	0.302361285220884	0.20699644711141	-0.522175339777873	-0.594430573198959	0.18567605515005975	0.22335483437646597	0.7996	0.4631015946697683
ENSG00000143036	SLC44A3	-20.0478040777568	-19.8084072004291	0.142676887568276	0.229884492719214	-0.381174650882692	0.448597891217337	0.22499099094766575	0.18935313741922002	0.003	0.022041854746301475
ENSG00000117519	CNN3	-17.2468375284641	-17.0385352327921	0.431326730815661	0.172626066560259	1.46308156506824	0.594710504196172	0.1888600439588004	0.17452138703736567	0.0026	0.019978047564468998
ENSG00000235501	NA	-19.6604098225389	-18.568434088071	0.432360126874123	0.0729432821661362	0.93523645487314	-0.337358961611448	0.26870225542649845	0.1977854462063675	2e-4	0.003687430928067592
ENSG00000172339	ALG14	-19.2291566801387	-19.3450362542722	0.0667791681722287	0.127325119241384	-0.743279191568641	0.0404555765328474	0.301182655421144	0.32497260224650487	0.0726	0.14083905789264425
ENSG00000152078	TLCD4	-18.8512992321226	-18.3472658154131	0.263262040319694	0.176427424587765	0.761815257069906	0.571956083856833	0.15998622606297408	0.2061789589592076	0.4768	0.36603451840351403
ENSG00000122481	RWDD3	-18.8253446039059	-18.3055998430553	0.116141059163234	0.132544513884567	-0.0486230397498733	0.290152808290273	0.30943051904216096	0.14544792234109788	0.1787	0.22462628153302705
ENSG00000117569	PTBP2	-20.3006742512311	-20.3032303731715	0.0900418694120955	0.0570874727444732	-0.981048152556247	-1.19171341625931	0.4694702632654929	0.2599442896263628	0.7261	0.44508711187827105
ENSG00000188641	DPYD	-20.8777989879244	-19.7916343618223	0.382942362331275	0.122254315414931	0.119941394377758	-0.174671930465259	0.1884148386456995	0.22213122715677092	0.2749	0.2794726078369538
ENSG00000162627	SNX7	-18.2152622359385	-18.4332695648336	0.0615549848187772	0.0790006253776193	-0.548308385173833	-0.240571437325731	0.28752255831386914	0.20222493270845343	0.3796	0.3277503421530652
ENSG00000099260	PALMD	-17.5500908591417	-17.4526761953859	0.116495410764091	0.100085685874037	0.140048069715769	0.0383053020215587	0.26887452234996895	0.2717075785918085	0.7997	0.4631015946697683
ENSG00000156869	FRRS1	-21.284409083447	-20.7334458850529	0.407106002199982	0.110029156742004	-0.047225363686124	-0.776234816232707	0.1949492824543108	0.2864586367078044	0.0196	0.06766583842599537
ENSG00000162688	AGL	-17.5402173586721	-18.1939615792802	0.217093879216093	0.172402214391711	0.762637886387815	0.564441151146207	0.22903469149941827	0.2397987697586733	0.4873	0.36955660430478166
ENSG00000156875	MFSD14A	-18.6104548704024	-18.4681862317681	0.118172672219272	0.0789810435681133	0.0304975430961179	-0.244806746053116	0.3476564837232753	0.24007073233008852	0.5397	0.3882372981226588
ENSG00000156876	SASS6	-20.2904733104488	-20.7978965511307	0.183432713155528	0.0382016477713841	-0.263542051792602	-1.86987182215335	0.8584481005477671	0.28672836827616316	0.1051	0.17022582839305722
ENSG00000122435	TRMT13	-18.9498949663609	-19.1435030307116	0.0917391238045166	0.0410195574518041	-0.323668763229558	-1.03049867107033	0.32543897480008904	0.22012562664572394	0.1689	0.21784231267721293
ENSG00000122477	LRRC39	-16.3932378481599	-16.5168939833308	0.208352726363228	0.281541433662211	0.754552235820729	1.08172383473246	0.16676798453775804	0.17622553164363036	0.1953	0.23541998357346183
ENSG00000137992	DBT	-18.4981826589997	-18.5343247107938	0.394226978430898	0.343442481516298	1.262735883392	1.21671954308493	0.17499560902346922	0.1489661445875847	0.8341	0.47209038442740153
ENSG00000137996	RTCA	-17.2783271403767	-17.7348006972641	0.0865749003867265	0.0803898618032895	-0.144890328721855	-0.180431134323833	0.2769637272517815	0.2436169861690303	0.8947	0.48681892568660257
ENSG00000079335	CDC14A	-20.4461538801064	-20.6194028007011	0.25397481132133	0.0848463509935539	-0.0305268492210726	-0.971785330174721	0.24567116845553333	0.21255175704441506	0.0399	0.10177842780628996
ENSG00000162692	VCAM1	-19.4867370577601	-20.4740846973551	0.568316315635009	0.597391925014318	1.29005192882798	1.06224636619578	0.27558549653413145	0.2636080815223699	0.5849	0.4038140369869351
ENSG00000162694	EXTL2	-19.0400859881482	-19.3538608257179	0.0578528536993316	0.0912448896139431	-0.815394211585661	-0.295719824860685	0.25446934472978133	0.22310339427261586	0.0638	0.1304269749815632
ENSG00000162695	SLC30A7	-19.9935746851214	-20.0941055376815	0.190856411291081	0.178988252610594	-0.0613110641115104	0.0564144574150847	0.16250780716948587	0.26262553013929574	0.6834	0.43236984403810963
ENSG00000117543	DPH5	-18.3404620720714	-18.4736251411076	0.0316296343007706	0.041784359642708	-1.23226733958115	-0.882135001674903	0.2999468191663607	0.30849890278484954	0.3708	0.3243565688525156
ENSG00000233184	NA	-20.4864755003025	-19.8001128771424	0.371925924250312	0.145420034965259	0.326535182939354	-0.00528600172269433	0.4439712416345796	0.17819372451871263	0.2573	0.2701889141214981
ENSG00000170989	S1PR1	-17.1840551506046	-17.0351017467044	0.1397864942981	0.154409872571853	0.340230034683989	0.48323787923311	0.21679379294677487	0.46653747620443314	0.7887	0.4609055218884506
ENSG00000185946	RNPC3	-20.0251523426295	-19.3950867539176	0.355511728922757	0.42648593578104	0.543809817759569	1.23221537890108	0.19455586019238003	0.174606917202262	0.006	0.03387713635884758
ENSG00000198890	PRMT6	-19.4087730500725	-19.655455266945	0.100213319128359	0.0876655826852954	-0.411787769470182	-0.444762853534241	0.27318093159381135	0.21124893941084152	0.9007	0.4882836336175716
ENSG00000134215	VAV3	-22.6236620096231	-21.3378763430162	0.450840341589537	0.172158238712202	-0.613827748577656	-0.639507404196628	0.1886649086893194	0.1969440070255121	0.9266	0.49458883682644816
ENSG00000085491	SLC25A24	-19.0140021867299	-19.3007126348453	0.107673283678621	0.0733456816689436	-0.185095685755202	-0.496404840960713	0.2172201033080939	0.2420784824363877	0.3508	0.3160167913598111
ENSG00000162636	FAM102B	-20.581425304323002	-20.4919010658188	0.289332024576136	0.2226253523026	0.0176132855850737	0.0651297073986554	0.24886137651126197	0.20405750756355673	0.8764	0.48285262750750285
ENSG00000134186	PRPF38B	-18.537959124227	-18.5907284955529	0.140372353944426	0.0730588831260395	0.221301294117779	-0.339077394424923	0.20912106306762324	0.27033809732296166	0.1398	0.1971320081161122
ENSG00000116266	STXBP3	-18.948455835175	-19.0209701112214	0.0808340417255644	0.0468860237827119	-0.449747116993432	-0.867337943658118	0.25808804209579	0.21093047344648444	0.2632	0.2732963679297422
ENSG00000121957	GPSM2	-20.6425811181616	-20.8550469902625	0.209431934319652	0.315281163598022	-0.342842842387646	0.209580046419795	0.27202483590254095	0.28070301234864276	0.1396	0.1970924639388442
ENSG00000121940	CLCC1	-17.4945493872439	-18.3419294205991	0.167821402234727	0.0521411216587518	0.505924007900908	-0.646459227437294	0.24648457018036682	0.2359894775344135	1e-4	0.0023391356057299523
ENSG00000085433	WDR47	-18.9230726245531	-19.1472399319577	0.0404843838115942	0.0330394539084389	-1.13297813732218	-1.24784408452413	0.3569058194871495	0.22966124402015997	0.7728	0.45630556783359105
ENSG00000197780	TAF13	-16.7736835531536	-17.5484293863608	0.0427391414250979	0.0739945123597177	-0.829370378479055	-0.265122201217123	0.20577566457918178	0.20510939129586164	0.038	0.09895048461649006
ENSG00000215717	TMEM167B	-17.6939848395681	-18.0052302032679	0.0305126376752237	0.0677405526831125	-1.2007709885784	-0.353598280048387	0.2595983327440788	0.19492020008130276	0.0052	0.03106924860156343
ENSG00000031698	SARS1	-17.2807850687776	-17.0899787518317	0.0216608842375695	0.055093488572568	-1.53056192053677	-0.548151549242592	0.32432352937533787	0.24393203469831254	0.0189	0.06628067775012265
ENSG00000143126	CELSR2	-20.4052507908528	-20.0265144907434	0.331633762489503	0.139572958530613	0.260862540378738	-0.159730118760382	0.22023863653642503	0.22303731878489438	0.1607	0.21225163836469224
ENSG00000221986	MYBPHL	-18.9874814116835	-21.9202761353633	4.91600493646833	0.767694856426318	3.6451122862763	0.598822371402992	1.6008863004534357	0.2882441144552526	0.3786	0.3271744680281877
ENSG00000134243	SORT1	-17.2196082714091	-16.9909492967878	0.152379824609065	0.215062314027684	0.424334766638142	0.815056354644255	0.23924670688464955	0.19227798570557883	0.245	0.2641290761572793
ENSG00000143106	PSMA5	-18.3519207412788	-18.4248870016832	0.0297823428069093	0.0251185538728818	-1.29419816952361	-1.3854949412143	0.3854826102573829	0.22033896938815245	0.8358	0.4723739024861224
ENSG00000143028	SYPL2	-18.0988003670898	-17.976477497338202	0.179104395327978	0.0689609727477862	0.537459648706192	-0.334616809958288	0.29338304417622363	0.23061133656219945	0.0664	0.13305265046858344
ENSG00000162650	ATXN7L2	-20.4017154410949	-20.0791138250545	0.438202895657776	0.354588506683092	0.541630117314273	0.747143407181961	0.1824522463385507	0.18576606486169964	0.3868	0.3305226513110407
ENSG00000174151	CYB561D1	-20.1879411862685	-19.7685982388048	0.305946561601707	0.102551866373057	0.306387755275413	-0.339280225721931	0.27031925322174016	0.25658043844445905	0.0237	0.07521287066730578
ENSG00000181754	AMIGO1	-18.5687878580629	-18.7665398166585	0.0840365062861282	0.0704356359668155	-0.299244681926361	-0.406586367495611	0.30197143187128594	0.25678060389103025	0.7381	0.44753632625043877
ENSG00000065135	GNAI3	-20.2159419484816	-20.3149733315894	0.151416723705791	0.0765633270554088	-0.412678126376866	-0.90447063392465	0.16298466039620804	0.3532670782345014	0.1427	0.19873557589241247
ENSG00000116337	AMPD2	-19.5795548638171	-19.2663286730622	0.39746137365316	0.228160369661177	0.890730513657298	0.649507426722527	0.16638833197858977	0.17995225695848907	0.314	0.29838281411989265
ENSG00000168765	GSTM4	-18.1419435180766	-18.5974527170956	0.0511289576686468	0.055975233256741	-0.723049155163524	-0.606463721020127	0.2631606386204646	0.24787455685889823	0.6775	0.4309445442545335
ENSG00000206077	ZDHHC11B	-19.6372688408519	-18.2342611874178	0.381256522902717	0.951621563052762	0.821070934971387	2.26857987014311	0.22433464949157542	0.20633061846550135	4e-4	0.005730882234038384
ENSG00000121634	GJA8	-22.2207689141465	-26.7738102833767	38.0834963774613	6.6790885470674e-4	4.01170365853113	-7.67825100787967	5.899301209475116	0.7347903353879665	0.4552	0.3580506818621899
ENSG00000265107	GJA5	-18.2598736594148	-18.4981629920374	0.431207608507637	0.363616690372589	1.39198892670738	1.27846331808184	0.15599686302872667	0.259694696027392	0.6657	0.4276905487341512
ENSG00000162836	ACP6	-19.348587241575	-20.3462249931226	0.111114287883446	0.139268009343508	-0.283065981403029	-0.323077240832865	0.2996300863557548	0.21492830976431868	0.8562	0.4778168986886631
ENSG00000116128	BCL9	-19.5348779458061	-19.2073770047453	0.085361176192795	0.0654449234055739	-0.626851595075615	-0.581296622634237	0.2605086705416361	0.2720763845991012	0.8878	0.48521439218430673
ENSG00000131778	CHD1L	-18.9562919835492	-18.8179636044301	0.375126918874059	0.136133103831174	1.0825407432004	0.242224459378049	0.20075092736734837	0.23880398857558616	0.0051	0.030819858763018373
ENSG00000131781	FMO5	-21.3295042522947	-20.748395381026	0.146413977620239	0.580384404674532	-1.09438238724502	0.878361959175964	0.2353524535789754	0.32044767982813643	0.0035	0.0245609238601645
ENSG00000180867	PDIA3P1	-20.7874282885214	-19.7732449505951	0.105154828893979	0.0608225839232393	-1.11925784874277	-0.863917812639658	0.2578809787576286	0.3195170870745682	0.3913	0.3324676379806107
ENSG00000131791	PRKAB2	-18.6288003791231	-18.7891688928004	0.44601559220927	0.416342760360176	1.35361420143232	1.365820364997	0.19239278689204034	0.1868730667518326	0.9585	0.5024414081182074
ENSG00000265491	RNF115	-17.4697556601025	-17.6816826111686	0.0876174282030729	0.107957981908565	-0.14343263720698	0.113665120460387	0.22779572349251467	0.23534355290211875	0.3536	0.3172508740439879
ENSG00000186141	POLR3C	-19.3462752609481	-18.9588049732835	0.0489502418803726	0.0373607936835737	-1.1018519529335	-1.08050369578454	0.2211088548464812	0.2138666187328245	0.931	0.4957446095135642
ENSG00000186364	NUDT17	-19.582608265724	-19.8451437609831	0.185872010448968	0.129049034686252	0.129245163846098	-0.146997172574266	0.21729787783550128	0.2137901789008768	0.3978	0.3359997113345588
ENSG00000131788	PIAS3	-18.8292511129634	-18.5838632099555	0.091007154081047	0.125359073753317	-0.293672546825781	0.201874057821557	0.23564940687043737	0.1747565291332272	0.0711	0.13890877051368034
ENSG00000198483	ANKRD35	-20.9756609627873	-20.7206753334491	0.450798626999484	0.221160986874917	0.226866617323391	-0.070936757584559	0.3665430160299389	0.24884438493647926	0.4798	0.3671539729687259
ENSG00000143127	ITGA10	-21.1433281676594	-20.0708990411845	0.682771635199349	0.407193649098434	0.547588444504487	0.889396351757283	0.19911229696451288	0.18118729437483624	0.2396	0.2614220624989237
ENSG00000131779	PEX11B	-17.7875889261552	-17.8729607497915	0.0406689241667297	0.0392081409216773	-0.915152778121716	-0.897446649277069	0.3625884438631042	0.19979679612152484	0.9564	0.5018862207066899
ENSG00000265241	RBM8A	-17.4993430918713	-17.481595170429	0.0544485422193193	0.068421607716894	-0.619813432088892	-0.342727142547675	0.3665148177039545	0.22733580056150557	0.49	0.3705416072430358
ENSG00000271601	LIX1L	-18.9505032243592	-18.5615308324742	0.0594296584681421	0.0748579593412524	-0.758024113211428	-0.310459943978315	0.3069309872663183	0.33100953335605093	0.3068	0.2950470707989891
ENSG00000272031	ANKRD34A	-20.5748651147628	-20.6425899519822	0.102774411144098	0.281277832802674	-1.01342413788263	0.21356637075396	0.2712418314205672	0.42174496095850145	0.0218	0.07221574144626401
ENSG00000121851	POLR3GL	-17.2265911051828	-17.2495757024202	0.0437693012349763	0.025777583361931	-0.823548091948136	-1.31124052386902	0.26448391603428323	0.1866706852742087	0.1825	0.22687332054490347
ENSG00000168509	HJV	-16.3217059150308	-17.6043888522278	0.261695319906432	0.393752766506082	0.981033263958303	1.40676943362219	0.19459170983031993	0.17259255198955115	0.0811	0.1494051591258011
ENSG00000178104	PDE4DIP	-15.4873591509886	-15.9534611219941	0.413637624701817	0.316892201947195	1.39261219888896	1.17944308718985	0.6913330905240386	0.20698392400182503	0.3823	0.3286785265267469
ENSG00000134250	NOTCH2	-19.2061606151494	-18.9619351319004	0.243835159943387	0.124188775071664	0.56095086484722	0.11998673071358	0.2639666723094157	0.23687021184412801	0.1917	0.23308559920760072
ENSG00000134240	HMGCS2	-18.2870232279517	-17.782468388602	3.43322978149328	1.49368872991619	3.46276978634783	2.74228260839601	0.4192236041737753	0.1693083685775766	0.0192	0.06682162280984025
ENSG00000092621	PHGDH	-20.6015668311825	-19.8040948081156	0.725676015706924	0.491714128155253	0.924857678220461	1.21103514026645	0.40259748997976486	0.22269823637146735	0.3995	0.3364419474648544
ENSG00000143067	ZNF697	-19.5619352979574	-19.5290115842009	0.0821661631161161	0.0714127375243901	-0.677368423424988	-0.601725238014363	0.23131313346074459	0.19093776669190032	0.8016	0.46352057837099137
ENSG00000231365	WARS2-AS1	-22.4033002649817	-20.7168780773019	0.378169091442608	0.224937099831545	-0.687326237584396	-0.0518766109559428	0.2505771780086208	0.18973405791883896	0.0106	0.04792690467913756
ENSG00000116874	WARS2	-19.2927535227094	-19.4416910944896	0.0447516090988895	0.0244753936612744	-1.1693155346151	-1.64189907602506	0.21765887668612668	0.20348928720524836	0.1592	0.21120405780967363
ENSG00000092607	TBX15	-22.5028438996223	-21.3029660139591	1.0262668130753	0.336877909364659	0.26447842195074	0.0484494057551696	0.22622350997048776	0.33803478735232345	0.5299	0.3845986177955484
ENSG00000065183	WDR3	-19.5993980781449	-19.7546619993966	0.0641606755323926	0.0379731954806875	-0.94245096685037	-1.32612712965085	0.4011636675964964	0.21045528203466018	0.4886	0.369976973294581
ENSG00000196505	GDAP2	-20.3240064870066	-20.6967178052811	0.0699865870172614	0.0359567678445158	-1.24666337379762	-1.87404634112844	0.21322302639432683	0.21381555160378457	0.052	0.11755655864694119
ENSG00000183508	TENT5C	-19.0905464910605	-19.1909504029198	0.234649682592293	0.228783194666759	0.566637819639869	0.675058877234241	0.20717205355160995	0.2524670535113543	0.7337	0.4465219428439605
ENSG00000198162	MAN1A2	-19.4926859717532	-19.3434482655288	0.0425030143628496	0.0603038387684344	-1.30562965112305	-0.706358135080206	0.2729041921319743	0.299219411712156	0.1593	0.21120405780967363
ENSG00000134253	TRIM45	-19.3533812879053	-19.1370903468501	0.174524604602889	0.314033350219254	0.166428831799983	1.00664958299209	0.2562776459773639	0.15591238992197223	0.0039	0.0262688823264443
ENSG00000116830	TTF2	-20.8580339652071	-20.4622761791599	0.135156498526739	0.0934573377726594	-0.909982688625244	-0.786188002595731	0.22216588794634196	0.19981613453395244	0.6501	0.42232909960495213
ENSG00000134247	PTGFRN	-17.9477546123071	-17.4378653925965	0.0705990619935341	0.108784633444247	-0.372749993188113	0.122112114194282	0.2995094062778755	0.2264035722572962	0.0963	0.16275761881677944
ENSG00000116824	CD2	-20.2179134311724	-21.6375067543207	1.21169096334375	0.442926537300802	1.66594592662903	0.168590970427048	0.36109133229909407	0.2931540725691626	0.0245	0.07665511268458984
ENSG00000143061	IGSF3	-18.9607514761765	-18.7860963834792	0.141201803801465	0.121406956841509	0.103992327797739	0.134062327729625	0.2291359257632058	0.18808300134332626	0.9047	0.48931773405909784
ENSG00000116815	CD58	-18.5008312554436	-18.0369214132096	0.177840240560572	0.0974711267238525	0.466136316746431	0.00865094186184834	0.2840323262910854	0.2573769532664414	0.1407	0.19759080179600583
ENSG00000203865	ATP1A1-AS1	-19.8030906124687	-20.1262784790764	0.0900996116171099	0.083540590363206	-0.708208025933714	-0.720825659535504	0.20726217299263677	0.21303968973248036	0.967	0.504025749914972
ENSG00000163399	ATP1A1	-16.3610761827887	-16.1514887973904	0.154209618751796	0.247017380218005	0.453026552297654	0.939542789618717	0.2396198037236585	0.27255681864234865	0.2196	0.2505621545906931
ENSG00000163393	SLC22A15	-19.906796977427	-19.7589412755914	0.163815156051435	0.0585151701920774	-0.166928918831986	-0.895753141685985	0.24808614074164287	0.2975677654775945	0.0403	0.10245673376639418
ENSG00000118729	CASQ2	-13.9528544187915	-14.3481761194038	0.216906800763002	0.149937069922799	0.561604435034139	0.295544314349564	1.3570927063084073	0.19541638705693168	0.3451	0.313262005116153
ENSG00000173218	VANGL1	-19.9529303388268	-20.0343522734039	0.0600815287750578	0.0596171725019951	-1.19512831999109	-1.01422587039284	0.25179840566393286	0.21938456139847792	0.5889	0.4050709999150074
ENSG00000134259	NGF	-18.6690566537218	-18.528272354204	0.265693412061357	0.166473875770982	0.824346383015479	0.493343324499997	0.2672928568962877	0.2603988314758612	0.3669	0.3231548194162934
ENSG00000233730	LINC01765	-20.2945508894931	-21.8028017737305	2.11711425669864	2.28289965973835	2.18005015330808	1.73731194343626	0.4348768042734559	0.46023937098265755	0.5534	0.39340131010752627
ENSG00000134198	TSPAN2	-20.498067676542	-20.0352599315429	0.511547549406091	0.185057988093102	0.63824485612342	0.118054670753288	0.2921963641165082	0.28504405296110435	0.1028	0.16876620491548697
ENSG00000052723	SIKE1	-19.1579515429696	-19.164318319349398	0.0226764059813745	0.0377888505733327	-1.79544670570682	-1.11818294173375	0.25602848380582927	0.20666107784653126	0.0443	0.10807155003954609
ENSG00000009307	CSDE1	-15.2878190004029	-15.5472382769483	0.0505819773528955	0.0737057878479354	-0.726768821969805	-0.30393102188166	0.20145615875520545	0.30675292914788954	0.3038	0.2934894162489984
ENSG00000213281	NRAS	-19.0100236829903	-19.1529964142914	0.11987787382583	0.111488324265168	-0.0763525944426746	-0.033178627695083	0.18253447508625031	0.23547147458231257	0.8743	0.4824757185575116
ENSG00000175984	DENND2C	-21.3302579031183	-21.2967388547308	0.208539508198246	0.233256460052754	-0.741100450814543	-0.316146868588131	0.452279320100781	0.30298004128732464	0.4202	0.34438565816845595
ENSG00000116752	BCAS2	-17.015716524484	-17.310910993115	0.287489681360137	0.170130312985573	1.06969125342125	0.573961570083314	0.6920141495004096	0.4780721602926038	0.54	0.38829064070021674
ENSG00000197323	TRIM33	-19.2987706247115	-19.359325040129	0.0214934322858906	0.049580746766309	-1.90517065181537	-0.907516129046881	0.29905866360002026	0.2104055984665909	0.0064	0.03532357588877591
ENSG00000116774	OLFML3	-18.3470589579269	-18.4661220427596	0.400203723146621	0.403342858164477	1.30460666277361	1.3860145769099	0.24974714626416972	0.18916221939162164	0.7923	0.46187111916879997
ENSG00000163349	HIPK1	-19.4370808972193	-19.3416511736773	0.258199323291644	0.281385601111678	0.5225273192121	0.834576142093443	0.2643690737861875	0.2586419972686237	0.3976	0.3359526393296957
ENSG00000118655	DCLRE1B	-20.5811323802144	-20.7202861209953	0.45033151685204	0.142623475220933	0.460201057924258	-0.509401249904561	0.9922582341182006	0.23117319221937044	0.4774	0.36613224202474726
ENSG00000134262	AP4B1	-19.1481312928454	-19.2904351719424	0.581492666140306	0.120258234910041	1.45258506796986	0.00139076905237134	0.5103156992571336	0.20244799412923833	0.0547	0.12056894546226907
ENSG00000226167	AP4B1-AS1	-21.0884925296699	-21.07135602232	1.92184041101627	0.838880853205589	1.61309836292982	1.07512229353752	0.44349645917199854	2.5703804517223134	0.3443	0.31282485187148873
ENSG00000188761	BCL2L15	-22.1354635891746	-23.1419265769397	1.07386508756876	0.296085495985158	0.484458389425325	-0.780790357004412	0.6173532054911947	0.35853877076711643	0.2677	0.27551460773159087
ENSG00000134242	PTPN22	-21.9399032567761	-22.4836340174403	1.2766382975387	0.294961347766134	0.753765715343059	-0.571444708033839	0.49075527261720153	0.24900034523183348	0.1336	0.19227577282081101
ENSG00000081019	RSBN1	-19.5455425608502	-19.7645470857702	0.0429932882656734	0.0623118824524338	-1.317528112401	-0.835558795968798	0.1559711896508484	0.20766733178774915	0.0554	0.12148885552259939
ENSG00000116793	PHTF1	-20.0448181581491	-20.0155973473065	0.0477365739616702	0.0563476277958512	-1.47448314294734	-1.06138649599749	0.284977031524637	0.2073538350568177	0.2432	0.26313729880140996
ENSG00000081026	MAGI3	-20.0709067998174	-20.2222630314063	0.0459240921532883	0.0381500887807049	-1.52688607799219	-1.5523438380774	0.3973884313788246	0.250850796057078	0.9548	0.5015058144406795
ENSG00000198799	LRIG2	-18.8364429421769	-20.2182979894571	0.0787808378037433	0.17376807768313	-0.440124335455124	-0.0341197175964048	0.2553333458999803	0.24262706973850826	0.1093	0.17355403228272323
ENSG00000226419	SLC16A1-AS1	-20.7874228518605	-21.3060064811374	0.0798187125117975	0.234308661676412	-1.39493046229645	-0.316087950015583	0.25640751487010455	0.2320656593575124	6e-4	0.007421286346236755
ENSG00000155380	SLC16A1	-16.9903982605553	-17.0665617541748	0.123300902328399	0.0982023665052577	0.224139747463509	0.0302186013566579	0.20461090917099167	0.2275028441750822	0.5239	0.3825131163494268
ENSG00000155367	PPM1J	-19.1784902284328	-19.1544686593701	0.161971709553734	0.12082731335206	0.162716764745261	0.0468643763139678	0.17635709743820124	0.2939360123155239	0.7155	0.4419378018812067
ENSG00000155366	RHOC	-16.1828183650278	-16.4603871832209	0.0802409034378606	0.134909084668001	-0.205179867007864	0.344790592218137	0.20290665891224713	0.16962873844661586	0.05	0.11519361274449011
ENSG00000155363	MOV10	-19.3146243408673	-18.8954672508138	0.53695835287672	0.282103906375756	1.30645322344748	0.954852727680309	0.26037383597196523	0.2372584570239286	0.2044	0.2406970538296121
ENSG00000007341	ST7L	-19.8134506894951	-20.0828091294303	0.0196086304895762	0.0647089920162272	-2.23876665650666	-0.955670469218646	0.3639270723892053	0.22445057620651074	6e-4	0.007421286346236755
ENSG00000134245	WNT2B	-21.6521548072282	-20.7937255211334	0.292838035739726	0.200950183859509	-0.572249047281574	-0.207397547134519	0.24751475619422397	0.24966296491042297	0.1686	0.21774123823298508
ENSG00000143079	CTTNBP2NL	-19.4854575744372	-19.5513403515767	0.144278789771221	0.0710975661821434	-0.0803244962834513	-0.613948191422563	0.15661213910772653	0.24475382915336563	0.0683	0.1355564524969079
ENSG00000231437	LINC01750	-19.9715456894572	-21.0775911202737	0.274487349951806	0.267714958135715	0.313971209921279	-0.0701907585394883	0.3038507608528797	0.27508178898728125	0.3336	0.3078399071565528
ENSG00000171385	KCND3	-18.7849869901151	-18.8177094492678	0.088017140111974	0.135738274129306	-0.313835945015562	0.239370976675684	0.22400641897835122	0.23768833451810073	0.0887	0.15600897825857943
ENSG00000064703	DDX20	-19.8220249764675	-19.771765417279	0.0369370361194427	0.0345961919263637	-1.6101764304622	-1.42742447851945	0.25299693729287526	0.23852176783251738	0.5911	0.4057196978461421
ENSG00000116473	RAP1A	-17.7494218553906	-17.8321827065758	0.055016538036778	0.0777752735741817	-0.612078610882149	-0.21251885146914	0.30090281258414914	0.15622677159837445	0.1652	0.21561778213622493
ENSG00000121933	TMIGD3	-21.5845342285096	-21.0653358464761	0.972257429041187	0.957861712402976	0.662974732972749	1.21081982073392	0.2106771214249548	0.36830935565012957	0.277	0.2804689715244933
ENSG00000282608	ADORA3	-21.3861603146031	-20.7242176703776	0.658500447166824	0.469907224303154	0.378554784025562	0.680721813708107	0.2523975900450474	0.2824405292410932	0.414	0.3423232287928663
ENSG00000143110	C1orf162	-20.0093378892184	-19.2707286653674	0.425852201700513	0.241080732184408	0.732792604453331	0.703196571429709	0.2881268000019815	0.2675857459867264	0.9257	0.49442207596765925
ENSG00000116459	ATP5PB	-16.1645810799673	-16.1567639074061	0.325788346660259	0.191029240850627	1.19538445785755	0.6827275758395	0.21004325519302958	0.21732746844490092	0.1328	0.1917835768198985
ENSG00000116455	WDR77	-17.4307019298798	-17.5531187294189	0.0646104439412364	0.0131822123759229	-0.4468235377358	-1.99025359534313	0.5535161629504844	0.2935467136050582	0.0261	0.07956171612149032
ENSG00000260948	NA	-19.8579916566768	-21.5660281488883	0.11248880014582	0.167649455554483	-0.516134675078523	-0.771241056423992	0.32525115351351275	0.27523311943291046	0.2939	0.2889859231199109
ENSG00000085465	OVGP1	-20.2469915120128	-21.0556793678312	0.523223556109349	0.502832631676107	0.809667974845285	0.571296377056966	0.17605439673271644	0.3471807331704729	0.4639	0.36129870011828846
ENSG00000173947	PIFO	-20.2932807284993	-19.9806865563756	0.130330754768141	0.140061753917483	-0.606945271195808	-0.133437688660435	0.29022054176501966	0.2246306669796768	0.1611	0.21244374946966446
ENSG00000064886	CHI3L2	-21.3973907115015	-20.4992309179374	1.07423489150126	1.24646406853512	0.861918579304228	1.78356991836384	0.30331505150884913	0.17914434200856236	0.0244	0.07644657485769651
ENSG00000162777	DENND2D	-21.3228224897274	-21.5471925281009	0.618400183164722	0.398389944664818	0.349938937501913	0.102766041278319	0.2196662724640209	0.1936860579577316	0.4198	0.3442219189482742
ENSG00000134255	CEPT1	-20.2231648254914	-20.1851566746997	0.1700336064674	0.0735374299164044	-0.300797620228426	-0.877264774446891	0.2119887603770025	0.19811983982260228	0.0708	0.13867561446871035
ENSG00000156171	DRAM2	-17.8483628442101	-18.1594154014907	0.0423641398856599	0.110631225040462	-0.876604713530376	0.124571121387814	0.2702144140157819	0.21562765317982	7e-4	0.008228959105285883
ENSG00000121931	LRIF1	-17.9867000255076	-18.7162885849495	0.214767401891412	0.206099127095102	0.735752401719427	0.676544352588205	0.5880279946637315	0.6739576843534686	0.9132	0.4913337325944686
ENSG00000232811	NA	-21.7229341073976	-22.1129332527748	1.02646516620936	0.458374194681988	0.645483824056946	0.00645277049511883	0.928499355109566	0.8825126101527206	0.6399	0.419747219560606
ENSG00000143119	CD53	-18.7753357927153	-19.0314565639993	0.715011445207574	0.266046208442391	1.78377672025716	0.866218769344341	0.2740853288879576	0.300337970803007	0.0334	0.09198788944343547
ENSG00000259834	NA	-21.5175913808747	-22.6914569785464	1.58368905163541	0.460301451557634	1.18605804925669	-0.197636756489334	0.40938913656224923	0.29562050977837556	0.0946	0.16123166077026949
ENSG00000177301	KCNA2	-23.1025698121542	-22.2829797294632	0.615560122770449	0.185054831874214	-0.515844598185436	-0.965103942192506	0.17024123019347112	0.259319452930742	0.1218	0.1836898568699671
ENSG00000143125	PROK1	-22.3119840676929	-20.2856410829805	3.67234722668918	1.39257202900204	1.62911294844159	2.01197147132941	0.4824495609316764	0.2991510241239879	0.3684	0.3235229751019906
ENSG00000134248	LAMTOR5	-17.0173057783714	-17.1251674941321	0.0366938278274972	0.0310767280243304	-0.988952595202023	-1.12135399924714	0.22993936017309524	0.27110918375402115	0.6745	0.43045387700028653
ENSG00000168679	SLC16A4	-20.5837173565723	-20.3804291395189	0.57550403329395	0.231785665283629	0.703886650760492	0.167630005393951	0.2967208108488068	0.26165392631880346	0.1626	0.21368426170563143
ENSG00000273373	NA	-19.5183700349436	-19.5888050750483	0.56435736789512	0.41822516964794	1.26929654880717	1.14446456860932	0.18473315312373448	0.21075541756236374	0.6698	0.4289117968809958
ENSG00000162775	RBM15	-20.223189041243	-20.1117184711117	0.0591289764749348	0.086001875309801	-1.35708632255526	-0.684838023593432	0.19725509551588968	0.22949587112145223	0.0361	0.09589735140471009
ENSG00000197106	SLC6A17	-21.8097745124431	-22.5369133492347	0.53418275528017	0.91039787369572	-0.051993378582303	0.536963218640423	0.27259553497596317	0.24706871402019634	0.1398	0.1971320081161122
ENSG00000143093	STRIP1	-19.3580992705553	-19.2254696197223	0.0524982216857679	0.063367713797505	-1.03684032367672	-0.618951551911836	0.20464910353365717	0.2760787235721405	0.1687	0.21778858634479636
ENSG00000258634	NA	-20.6276903673154	-20.1529730924034	0.234291369761121	0.145736363228452	-0.221606105114105	-0.177309891769208	0.2347725019435389	0.15632548181305966	0.8538	0.4775020659923931
ENSG00000168710	AHCYL1	-17.6757939148073	-17.6561896402851	0.0250091336808178	0.0218142598542405	-1.39949960840579	-1.48585490722912	0.2233810606550985	0.2878767287093574	0.7945	0.4619969773929886
ENSG00000184371	CSF1	-18.2893568410542	-18.2549362849901	0.607066677596183	0.260887798356059	1.7298153151017	0.972401965755028	0.28022333275867406	0.2777207292088685	0.0737	0.14181287766601977
ENSG00000134184	GSTM1	-19.9721680698377	-19.2251031990286	1.02475488631348	1.23154345927673	1.63093767644583	2.34822809071391	0.931896350471301	0.1747684464976935	0.0461	0.11027214093460987
ENSG00000179571	NBPF17P	-18.7390294959127	-26.0721495410077	0.563851427160448	35.6448965811481	1.55685352743498	3.34548838723012	0.2817560025990684	0.4905241466257623	0.3292	0.30593617807223283
ENSG00000184678	H2BC21	-16.0735006511074	-16.5820356146115	0.103918270790346	0.117899864215272	0.049100805849251	0.212488580243696	0.24572245500251344	0.26181763438056327	0.5228	0.3821156635504645
ENSG00000184260	H2AC20	-17.7652123083676	-20.749146940266	0.152006619694818	0.305237202314337	0.403879237745162	0.235341532837014	0.21381184952211413	0.3215753919300775	0.4005	0.3368303780945147
ENSG00000178096	BOLA1	-18.0416499824098	-18.4079467692996	0.0652733597902644	0.0740256861066576	-0.462479062328452	-0.302851597267823	0.18873866265386155	0.24418046498062385	0.6094	0.41078999805014593
ENSG00000159164	SV2A	-22.6333403820578	-21.4717763918708	0.594090898164005	0.27934209663006	-0.342338949203538	-0.217973984585362	0.6379497326337082	0.2908919244493974	0.6861	0.432637993850035
ENSG00000143368	SF3B4	-20.2025286818606	-20.1803386763353	0.200565061380006	0.0541608779134188	-0.124033409870223	-1.18069023725995	1.0198168541938362	0.490009765430251	0.4216	0.3451217640572192
ENSG00000014914	MTMR11	-19.3079528630783	-20.0109455760774	1.02246284341503	0.38133182183129	1.95326309365949	0.853048746042608	0.2005643834685004	0.2151835752291595	0.037	0.09752823732897822
ENSG00000264522	OTUD7B	-19.3391456338159	-19.5014358493457	0.0480721520875225	0.0489404476057558	-1.11696966821299	-0.969926108555306	0.3541112900099697	0.2502990853315657	0.7122	0.44081011542602505
ENSG00000136631	VPS45	-18.6667968788566	-18.25556965911	0.0259492421992016	0.0286234122717175	-1.50121875934553	-1.23752742315098	0.23542159462115755	0.23552384973740617	0.27	0.276845958525188
ENSG00000023902	PLEKHO1	-17.9714235958435	-17.7943509866736	0.146254976606211	0.3364802080561	0.353234283656723	1.25193716762671	0.2548778137527409	0.17832826498150836	0.0056	0.032444421746198764
ENSG00000143401	ANP32E	-18.6462298362693	-18.619412333536	0.0452094487557615	0.0801975588482353	-0.940291494424965	-0.250359700394876	0.47292647504132723	0.26102483523351117	0.1104	0.17453500652078274
ENSG00000118298	CA14	-19.8120808152334	-19.5148659440946	0.922030703832135	0.776495769803234	1.61258495610721	1.78954710449297	0.19645704315358126	0.2471658836420417	0.5754	0.400714892654058
ENSG00000117362	APH1A	-17.0579318408973	-17.201381870889	0.0376293665570575	0.043791285562566	-0.96553743024051	-0.780043389814095	0.2910759577625383	0.21881947903174265	0.5912	0.4057196978461421
ENSG00000118292	C1orf54	-17.9977580594054	-18.3230649198897	0.381135680424791	0.322964265622164	1.30804513380604	1.17902770846107	0.2236740846464992	0.33000343741727856	0.6746	0.43045387700028653
ENSG00000159208	CIART	-18.9250398909155	-18.9877100837608	0.307142339697884	0.284932481856137	0.892782767380007	0.94470506803236	0.24872129612386168	0.19317214175006367	0.8621	0.47966927902567863
ENSG00000266472	MRPS21	-16.8683373758831	-16.936212252674	0.0451226266533657	0.0553549589347229	-0.777153133485792	-0.541668087345321	0.2696909806366682	0.20044802986616547	0.4721	0.3640977238115313
ENSG00000117360	PRPF3	-19.1413263572335	-18.9801001148064	0.134286079034986	0.184303959779473	-0.0104499994567466	0.51073955736373	0.20204504410743132	0.29399916675627336	0.1928	0.2339267667020325
ENSG00000163125	RPRD2	-18.9115689954783	-18.9341032963089	0.0336090519910239	0.0427501793388246	-1.315408925395	-0.940346090005005	0.32591604176023764	0.27622014903817005	0.3444	0.31287437380229627
ENSG00000143374	TARS2	-18.1140306664327	-18.1997946656371	0.0588557397101933	0.0668048555941699	-0.5779112883849	-0.384231693276336	0.386424632643037	0.28568041365974906	0.6766	0.43085877319956745
ENSG00000143369	ECM1	-17.8932660928606	-18.0526283737098	0.481907051453707	0.268553447376608	1.55229478615187	1.02118008318582	0.19913795269422593	0.2477060319269613	0.1263	0.18751565444534915
ENSG00000143382	ADAMTSL4	-17.4843737782953	-17.9262213317368	0.229732106357172	0.238556383441726	0.820151726597201	0.907723213998485	0.4018990646007809	0.21244863541069545	0.8523	0.47726708848506605
ENSG00000143384	MCL1	-16.2810045977404	-16.419283027243	0.408220414630528	0.118113605195902	1.42463249497197	0.210805204878676	0.3106080871669887	0.22248169866955927	0.018	0.06430496428843069
ENSG00000143420	ENSA	-18.4514651391631	-18.3519280707481	0.0890005794998794	0.109440864081132	-0.216285322564957	0.0939573289388878	0.2761335095163154	0.31418194784340403	0.4871	0.3694920895036527
ENSG00000143457	GOLPH3L	-18.6525032315623	-18.9429215648696	0.0796931148094786	0.0716588451609959	-0.375168652914199	-0.425723938791797	0.3380502677242405	0.41400516839693835	0.8812	0.4836829842414836
ENSG00000163131	CTSS	-19.4062517549981	-19.3334201636709	0.654325375331617	0.42404050330397	1.4655910437782	1.24743710570835	0.30503632614957277	0.3956072036548176	0.6262	0.41611549195427266
ENSG00000143387	CTSK	-18.6783039409108	-18.697292452269	0.731121357294824	0.449727994476823	1.83397726446456	1.46029744103156	0.27574927236772373	0.3078369159620076	0.3548	0.317623069508485
ENSG00000143437	ARNT	-18.6171211610826	-18.4568463783694	0.0363162288885869	0.0375621078071027	-1.15123182547787	-0.986698726646292	0.1729493834562445	0.2679594200748861	0.5868	0.40443556162762756
ENSG00000143379	SETDB1	-19.6883077382821	-19.3454823693151	0.0611498315922042	0.108320106444213	-1.03495467487097	-0.121347645105649	0.20510472499935706	0.2220693022767794	0.0015	0.013977761546435081
ENSG00000143418	CERS2	-17.9213666477879	-17.592251252513	0.087324701264612	0.0645784069649211	-0.157864601568139	-0.401152716933355	0.20761211700729465	0.17585258102093343	0.405	0.33887440877754643
ENSG00000143409	MINDY1	-18.3129483691495	-17.6888760189662	0.155876866456051	0.116344193537814	0.366809975543544	0.188577419678444	0.18231811868034414	0.21767905579651678	0.4649	0.36134093362628084
ENSG00000143363	PRUNE1	-17.6427724604937	-17.6663938712415	0.0843334950980597	0.0753153265147948	-0.183716789316898	-0.246602383183169	0.21935070624821354	0.14533868388773538	0.7986	0.46289343500951363
ENSG00000163141	BNIPL	-21.0823551106058	-21.4945151552848	1.69801449790856	0.625713242624837	1.49271801183768	0.578082421044776	0.3384233681985404	0.20248472755812386	0.08	0.14857269631857542
ENSG00000143443	C1orf56	-19.5762832060842	-18.7690972185309	0.0497274565811746	0.091840886210111	-1.18626569154324	-0.141721521985087	0.2996926548809945	0.3356971105258076	2e-4	0.003687430928067592
ENSG00000197622	CDC42SE1	-17.6376228600399	-17.4834351242903	0.36225473494825	0.173461099418675	1.2738852870894	0.587502202852462	0.17313607252601698	0.20520829596072843	0.0088	0.04292064992301087
ENSG00000213190	MLLT11	-18.6209497771606	-17.7331374094577	0.570102214686023	0.572995577778319	1.60125696372637	1.78353559288334	0.23047691371037082	0.18898281275571044	0.5644	0.396629053696047
ENSG00000143458	GABPB2	-19.709371760834	-19.7442104474194	0.414949307908104	0.156775846152387	0.868946491243608	0.0967407793001631	0.24730944385271783	0.1496469065189118	0.0318	0.08882634689313758
ENSG00000261168	NA	-20.6067467471265	-19.3547749488604	0.289639315043705	0.181324114886857	0.00323165793410252	0.390709890929328	0.20104809858397257	0.27108228868126166	0.2346	0.2587582945511605
ENSG00000143434	SEMA6C	-18.5537308068161	-17.6899828228061	0.166534229919464	0.0936330379843496	0.388445523673671	-0.0285765441598667	0.24288034820456564	0.18203922091716385	0.1755	0.22259752830846244
ENSG00000163155	LYSMD1	-18.4669092838072	-18.7710346423725	0.0510890496911651	0.0453544614392789	-0.774303314672477	-0.847645061414844	0.2695392730889145	0.2951305591976243	0.7947	0.4619969773929886
ENSG00000163156	SCNM1	-19.3159797795077	-19.0678915928538	0.0970179507219572	0.0726660801007676	-0.405133057015884	-0.439984390196651	0.1579057306268048	0.244217537830797	0.9035	0.488860937698223
ENSG00000163159	VPS72	-18.2591990964333	-18.2747177477512	0.0337958887173003	0.0408218229215066	-1.15416545806495	-0.884461051291099	0.2730131663611756	0.19875874633788504	0.4266	0.3469433814154363
ENSG00000143398	PIP5K1A	-19.4944339511101	-19.1492826759624	0.0418731580637706	0.100764879012272	-1.32131769432034	-0.133305537704017	0.23218701573472095	0.24191411862950993	8e-4	0.009063668772120012
ENSG00000159352	PSMD4	-16.7715072962858	-16.9164798505083	0.0197298583687805	0.01395835315433	-1.60231542797984	-1.91924815134537	0.25183875362643765	0.2466223749685415	0.3666	0.3230146972963697
ENSG00000143373	ZNF687	-19.0875705678221	-19.0155716479971	0.0705054525420233	0.0424049197175356	-0.634675201800534	-0.966565646952711	0.3040359579026509	0.2494338738796165	0.4222	0.34532518732792655
ENSG00000143393	PI4KB	-18.0017035346091	-17.8723691052119	0.0406922747225794	0.027515415652599	-0.929556518192064	-1.25158239512104	0.2203070761197626	0.20147900646216416	0.3011	0.29234538596678644
ENSG00000143390	RFX5	-18.5259321875722	-18.7674568069308	0.0475470296436395	0.0856428952766425	-0.858517117691874	-0.211276219503969	0.2109192446281991	0.19365789192053134	0.042	0.10465089296939656
ENSG00000143416	SELENBP1	-18.3478829503693	-17.3124443172822	0.155192743972047	0.182111067242629	0.357174585093234	0.64196367402738	0.24853189410384485	0.20343406011050813	0.3037	0.2934894162489984
ENSG00000159377	PSMB4	-16.2237196903498	-16.2739900455308	0.0142979696197061	0.0323907698487911	-1.92873465720521	-1.08739410664835	0.28826265120542605	0.18374663999444393	0.0145	0.056981343355581644
ENSG00000143442	POGZ	-18.9075620859378	-18.58452689482	0.184044119330417	0.160641764897889	0.38624949543489	0.449769337157233	0.22185467347070287	0.2490123442982367	0.8168	0.4677247085166736
ENSG00000143375	CGN	-21.9612643370833	-22.7052449946643	1.94352581306575	0.96539403216892	1.16339606200015	0.53842673140879	0.5070887660023607	0.318630503339729	0.4777	0.36619398614825
ENSG00000143367	TUFT1	-20.4848364979223	-19.7614131631379	0.0810898038991706	0.10323342351156	-1.19560815892005	-0.329223177522298	0.3348412074032334	0.2913127515752166	0.0127	0.05290045139112354
ENSG00000143376	SNX27	-19.7252380844374	-19.5913059768824	0.0961158697009013	0.189167814945621	-0.601969049462325	0.35013415735838	0.2134025630349929	0.24541924797472361	0.0081	0.04089880713278494
ENSG00000143436	MRPL9	-17.4398660089405	-17.5101848758871	0.0238927177918075	0.027685302024817	-1.44195031897743	-1.24795356635199	0.3486372707551061	0.1868111098680376	0.6176	0.4135207322841521
ENSG00000182134	TDRKH	-20.9631430755968	-20.2340905269414	0.135520651170234	0.0345388089865147	-0.967889880221893	-1.65787355014914	0.3469458605265719	0.2530127262973079	0.0208	0.07022229777201672
ENSG00000213171	LINGO4	-19.9473820769471	-21.1744192661016	0.265786041477718	0.500334476111364	0.294879097913832	0.506619473923758	0.19411437215542113	0.303072894634097	0.4375	0.3516084109933565
ENSG00000143365	RORC	-18.3258951415173	-19.0329314996596	0.257843293560969	0.294179311036932	0.868179867359114	0.966400608098968	0.20286154227877243	0.2869751864884144	0.735	0.4467201175803671
ENSG00000159445	THEM4	-17.5477996764022	-18.9363171858924	0.0601614272436104	0.0449102594975655	-0.520747565624333	-0.891534572952514	0.2309378064699071	0.21497158772843125	0.0855	0.153441679857082
ENSG00000197747	S100A10	-15.6851274641317	-16.3440249239449	0.150849072530734	0.22261171218191	0.39931180597202	0.842445041631601	0.3642474698319478	0.20797317785518146	0.2325	0.2578897005317272
ENSG00000163191	S100A11	-16.4506103791733	-16.6987470898783	0.383339106519478	0.453736113453618	1.36510011710385	1.56168298342037	0.30140705391004646	0.18617676778446546	0.5628	0.3963933526816601
ENSG00000237975	FLG-AS1	-20.7559114829297	-21.5218272886073	0.139572508347141	0.174296467452419	-0.817250689232483	-0.71246135229283	0.5231208747467231	0.3277284713524169	0.8153	0.46770653507622556
ENSG00000163220	S100A9	-16.4651321476938	-16.0396040620046	1.22046854380301	0.692148922370221	2.5233426330719	1.96493565106318	0.30666256068087755	0.43723151752043876	0.2159	0.24845330809817004
ENSG00000163221	S100A12	-19.4551761544975	-18.4822087967841	1.9777302953256	1.22202767899826	2.55071696769973	2.49258281555448	0.3138529556894332	0.5433723779841255	0.9163	0.4921468970055643
ENSG00000143546	S100A8	-17.1946151968116	-17.2578803297607	1.37598579449965	0.844815894187578	2.62641350441249	2.17813754923182	0.28758519094303947	0.4224969092981827	0.2905	0.2868732835706175
ENSG00000197956	S100A6	-14.9543478623317	-15.0421567087339	0.224060881889439	0.284510763984132	0.72660879911343	1.00599627184707	0.2104177815487832	0.19625326544149557	0.3048	0.2939457980538325
ENSG00000196154	S100A4	-17.4038793327035	-16.7184104573747	0.403026679944872	0.331261924042798	1.38491045128334	1.24724785125746	0.2277287149552717	0.17239654679145286	0.6349	0.4185433815633784
ENSG00000188643	S100A16	-17.8914622147022	-17.7426770615864	0.143135885543513	0.116093528004606	0.338456643360346	0.187185320858523	0.3986836930255529	0.20104935519993572	0.7077	0.43909188275304545
ENSG00000189334	S100A14	-21.328718930297	-19.7122243686283	1.78396852514589	0.28129856285814703	1.40620092497438	0.696139988236275	0.2838640973369081	0.24421714954758225	0.013	0.053662522719687133
ENSG00000189171	S100A13	-16.6094232597008	-17.0303139993108	0.0941589294691424	0.191419847995299	-0.0379683487122082	0.698157293806833	0.2662539085080543	0.14538836167672595	0.0132	0.05400188851110529
ENSG00000160678	S100A1	-16.1442624347062	-15.2025617503701	0.397889290913105	0.152155104264653	1.39455474150974	0.394129900642262	0.24426636103214153	0.24779335644446598	0.0014	0.013316572825981306
ENSG00000160679	CHTOP	-17.6753831083764	-17.7112967334064	0.0239770904729968	0.0218484408269738	-1.44163840284107	-1.48352402942686	0.22792061985144826	0.21776524893204424	0.8919	0.48618013930299625
ENSG00000143624	INTS3	-18.6716368312856	-18.0989833640567	0.148715901282623	0.183660162575523	0.243314921736581	0.637689497091057	0.20488953663120646	0.19082224862026254	0.1154	0.17856276691514567
ENSG00000143554	SLC27A3	-19.6891427093058	-19.211467039935	0.570555518008878	0.225096270689086	1.19789803395806	0.652812984429848	0.2755467282611032	0.20916929961602834	0.0528	0.11862420723576346
ENSG00000143614	GATAD2B	-19.2612556979572	-19.0620697637809	0.0401491065295052	0.0750597025133388	-1.26498643267021	-0.406222560620965	0.2665779705026479	0.24573498143769265	0.0211	0.07061116212450212
ENSG00000198837	DENND4B	-18.1171377690589	-17.887491169514	0.0779047322123834	0.0926184603559289	-0.298013837301139	-0.0379224794747488	0.18967657905333699	0.22684670708274318	0.4199	0.3442628683938079
ENSG00000160741	CRTC2	-17.8978192718529	-18.0166483004241	0.241897046140279	0.114894150889899	0.862749712926996	0.174191733891955	0.19213954752851414	0.21205287690663707	0.0618	0.12851594389969354
ENSG00000143570	SLC39A1	-17.4344055186452	-17.2339524156679	0.109598931177707	0.117575712099942	0.0814937652578043	0.206765998461765	0.23838320520559542	0.169737409937413	0.6146	0.41227470398439214
ENSG00000143578	CREB3L4	-19.397468900275	-19.7187616973279	0.330600663740779	0.182480545769028	0.786637473987008	0.260380380447614	0.4020484775929903	0.337273262817661	0.4144	0.34232506583531785
ENSG00000143543	JTB	-16.3199721355558	-16.3564933615699	0.0919149335179374	0.153973666175291	-0.0653250810179404	0.474175001226439	0.21529725166469313	0.2018505587669304	0.0919	0.1587943951682796
ENSG00000272654	NA	-19.9202323632808	-20.6257972776111	0.271532826994875	0.0971727893084481	0.331074587973158	-0.839764580777609	0.5549730147892014	0.2633763474334844	0.0924	0.15913854798652038
ENSG00000143545	RAB13	-17.918778580035	-17.7232729336714	0.168427079445457	0.0944469214734394	0.499208575112213	-0.0194437529992388	0.207382786809267	0.2630871856461736	0.1357	0.1937340384037389
ENSG00000177954	RPS27	-14.2745725387535	-14.7024591394764	0.139754395485107	0.185190705812394	0.168132340065964	0.544113514868407	0.2600008837186834	0.14781330358454195	0.1804	0.22589610087848308
ENSG00000143549	TPM3	-18.5014322748986	-18.0561193468505	0.16204221236684	0.127867996320857	0.372980332109886	0.278898965774123	0.136556242558139	0.25740024667902706	0.7561	0.45215165813806135
ENSG00000143612	C1orf43	-16.1235678695693	-16.1674733745322	0.0221492067397859	0.0260258335055007	-1.49462051531243	-1.3101733926047	0.34977093867675396	0.31963437063849776	0.6821	0.43212023874672395
ENSG00000143569	UBAP2L	-17.9006354986541	-17.8044948141276	0.026266417111684	0.0571202866414987	-1.35766524320051	-0.521353910565888	0.2048000185660348	0.2106634146107583	0.0072	0.037942392721909295
ENSG00000143575	HAX1	-16.1236297671296	-16.4146903474914	0.0384570027042396	0.0365950034268345	-0.942878941285898	-0.961051354660334	0.22186576648582101	0.17659482618091102	0.9402	0.49790625071087824
ENSG00000143515	ATP8B2	-19.4160887313621	-19.0091043290138	0.242700776829209	0.119188308046397	0.469616988318691	0.0683409238845201	0.24688080825351988	0.1357156097855419	0.1188	0.18139311085357723
ENSG00000160712	IL6R	-18.8960318430751	-19.3956493116985	0.103789932888596	0.115601778244677	-0.18289813356773	-0.0734068305910531	0.18595433894189597	0.2631143077343381	0.7022	0.4373761983235308
ENSG00000169291	SHE	-19.2757161908504	-19.1554553614187	0.198461960660415	0.13875450320392901	0.32712995442739	0.184939902263103	0.1712198134098118	0.42767587002984514	0.7296	0.4458416575035796
ENSG00000163239	TDRD10	-19.6388898130157	-19.4667391937283	0.754428354100388	0.397943903182271	1.50275135406357	1.13796622194916	0.24588116903514087	0.199675243043503	0.228	0.2559532124115086
ENSG00000160714	UBE2Q1	-17.9509092311588	-17.8961350002313	0.0337142963624552	0.0348100224074046	-1.1121403943757	-1.01657691451924	0.23306296491563064	0.19477437866424738	0.7285	0.4457239545370422
ENSG00000160710	ADAR	-17.6080587063905	-17.7444634565162	0.0866091345702105	0.0471502032106403	-0.156869636711809	-0.713848303682216	0.30765017213772033	0.24224416443244107	0.2178	0.24947091617059822
ENSG00000163344	PMVK	-16.9477112133035	-16.7875925256458	0.0455699380202017	0.0649903382288824	-0.76968812065253	-0.381016132637482	0.23069559820654112	0.17334895548739013	0.1497	0.20414350278061771
ENSG00000163346	PBXIP1	-17.323008227379	-17.2501001021078	0.0823832062010787	0.0605213926558877	-0.197707455998955	-0.457763592331829	0.2280595931631625	0.3468821719433052	0.5182	0.3804111665685768
ENSG00000163348	PYGO2	-18.2616423956184	-18.2015960840097	0.132782337120572	0.0681784591490203	0.213858394004927	-0.364068951883926	0.1912526596936136	0.23146659705527045	0.0621	0.12886703200981905
ENSG00000160691	SHC1	-18.1516224271078	-17.7551098345989	0.169871380613635	0.198298535672223	0.476159281703989	0.722727708787717	0.2566127522789172	0.3339289820159897	0.5828	0.40313315220248275
ENSG00000173207	CKS1B	-19.9487485002283	-20.4073566136712	0.168297052241419	0.148840715606256	-0.162825541863922	-0.290174685266018	0.3276107665800003	0.22393226340084726	0.7624	0.45365271197727813
ENSG00000160688	FLAD1	-18.1181789571029	-18.4067472497145	0.0622783971762407	0.044358515146213	-0.52205283067936	-0.814830430243619	0.28873471608846263	0.32719814034146427	0.4623	0.36089543513978356
ENSG00000160685	ZBTB7B	-17.9735063875362	-17.7582932603573	0.0888771818695921	0.0891092929180982	-0.145083657398052	-0.0771415789469576	0.23938757300569688	0.2050228167853932	0.8161	0.4677247085166736
ENSG00000143537	ADAM15	-17.1313552074194	-17.0066231851658	0.283812823798683	0.158244235069576	1.05137526102761	0.50810551723831	0.30731838678498496	0.25192194840814125	0.1492	0.20382541819273584
ENSG00000243364	EFNA4	-19.9412362701819	-19.6725019829223	0.2959043499488	0.19572638014933	0.405570229115666	0.351114497116421	0.19133020980468804	0.27722052817540427	0.868	0.4812057254523689
ENSG00000169242	EFNA1	-17.5967639280891	-17.5188945839955	0.180345095941998	0.173402524485873	0.576672413177256	0.5866705910215	0.15980024223580325	0.16098927695094392	0.9598	0.5026731339483701
ENSG00000169241	SLC50A1	-19.2269444676988	-18.9601414887621	0.230401152239491	0.181870876152908	0.496034402569614	0.501876727007148	0.20475494694170426	0.2090691040650935	0.9779	0.5070690131082213
ENSG00000179085	DPM3	-16.9890557784613	-17.3789530140609	0.0499903899353733	0.165872759205182	-0.678605585290815	0.546232982710344	0.25257352179858167	0.1619015150286242	2e-4	0.003687430928067592
ENSG00000163463	KRTCAP2	-18.1294954213966	-17.9976900208251	0.0904703208133517	0.0811040963013923	-0.150440815655416	-0.173224163674425	0.23803682219749012	0.16864050553700236	0.9338	0.496466748834484
ENSG00000185499	MUC1	-19.2805041523803	-20.1550472169399	1.03969417942494	0.376669869023257	1.98125910148137	0.771242880494969	0.3237511083892854	0.2259444427803156	0.0441	0.10788982135372154
ENSG00000231064	NA	-20.503600189289	-20.7308308633367	1.13106905246723	0.575514716729193	1.42836188585714	0.879747715650865	0.2510413038500465	0.23670849034293512	0.1615	0.21280800478188133
ENSG00000169231	THBS3	-18.9494133119543	-19.0774881990598	0.559532904592427	0.262087918758587	1.48464279591353	0.840583721398179	0.21993676665436826	0.19929148312235243	0.0669	0.13374279818273296
ENSG00000160766	GBAP1	-22.5268788270789	-21.2991726870839	0.801155300407923	0.857259988158992	0.00569785899147851	0.984288307029001	0.3342487219583618	0.3180067722411921	0.0485	0.1134480768779027
ENSG00000177628	GBA	-19.1372931283301	-19.0965131543865	0.11375311825636	0.0871491581716706	-0.174861705059961	-0.264978006573831	0.19426447510417083	0.2433426956084876	0.7636	0.45397615734761126
ENSG00000160767	FAM189B	-18.4305176279149	-18.8248423563123	0.106131599169756	0.149364878696382	-0.0364194925670231	0.333598017084735	0.25690924849517	0.21434040289593329	0.2235	0.2535504149074719
ENSG00000116521	SCAMP3	-17.3456571906095	-17.1765117455856	0.0317083986312507	0.0316384426603814	-1.15417025086393	-1.10451653440554	0.21721020794031087	0.2653373329341372	0.8919	0.48618013930299625
ENSG00000176444	CLK2	-18.8489234658216	-18.5533645806657	0.369984140120634	0.241478430359789	1.10285438777289	0.861877794116448	0.19802180427893468	0.1976673611454442	0.2506	0.2668613975565225
ENSG00000143630	HCN3	-20.9847468946527	-20.8424760276798	0.370551873643971	0.204193602654819	0.0256647196431988	-0.218023250430734	0.18885178658025936	0.17756442093495323	0.3591	0.3196003328965731
ENSG00000160752	FDPS	-18.0129244658296	-17.9115217207879	0.0113418501531921	0.0624991155513266	-2.20852653409244	-0.431503816539793	0.34170355585885337	0.38355023311795505	0.0127	0.05290045139112354
ENSG00000225855	RUSC1-AS1	-19.845988549589	-19.626751507059	0.648540062524934	0.39561027471175497	1.24228609837443	1.07403231096225	0.1492401527370321	0.19935259748702855	0.3887	0.3313639158602781
ENSG00000160753	RUSC1	-18.3727796958627	-18.654679799603	0.201283996929619	0.109312909540457	0.613335358663863	0.0534102446431755	0.22699810151660096	0.21286072602743422	0.1601	0.21185628147074353
ENSG00000116539	ASH1L	-18.8715083258311	-18.752946177403	0.0402945297902491	0.0820364847427823	-1.12136317685658	-0.251517055150918	0.24232649145561574	0.19914538306684118	0.0074	0.03858243687510299
ENSG00000163374	YY1AP1	-17.7325462539814	-17.7778439084456	0.0200134126819315	0.0272731838302804	-1.62301151536533	-1.26086779082505	0.3116006144371974	0.21248155928998713	0.3358	0.30889731206903515
ENSG00000132676	DAP3	-17.299335122993	-17.2988578392382	0.0965751096718195	0.0421119530032373	-0.0370511603486614	-0.821884753690441	0.19200377368755955	0.22204869811255634	0.0235	0.07488919323442186
ENSG00000116580	GON4L	-20.1361232592778	-19.7267733005441	0.0388812953557384	0.148238731190631	-1.72803522804553	0.0488731873430719	0.23057055750081715	0.17824046414227715	1e-4	0.0023391356057299523
ENSG00000132718	SYT11	-19.6100874958064	-18.6332132934545	0.296122897530052	0.0762463646096069	0.581755668837977	-0.303165261718652	0.2630292243172141	0.2869854977224243	5e-4	0.006650927157491353
ENSG00000143622	RIT1	-18.715272788001	-18.976268986747	0.204449524174785	0.0491774510746855	0.549215754111591	-0.809558158112761	0.1908725612793244	0.21787545192918745	0.0069	0.03704270483828088
ENSG00000132680	KHDC4	-19.1124791049398	-18.7952807234477	0.147549594088797	0.171178822079375	0.0945978458490528	0.475817004454467	0.21643521922508563	0.2875784598833362	0.3334	0.3078399071565528
ENSG00000116584	ARHGEF2	-18.3305834214259	-18.4880423801011	0.124694018796695	0.105556246199222	0.140990254243221	0.0428527398497569	0.2480330716021654	0.17060874055924935	0.7835	0.4597027110692678
ENSG00000163479	SSR2	-17.9927708314152	-18.0343545075978	0.0637774306300161	0.115263622474409	-0.479112215989946	0.176463829999372	0.24621372909990635	0.19840825496826017	0.0358	0.09546285411953816
ENSG00000160789	LMNA	-16.6084222205797	-16.7233142423845	0.147936303836705	0.0553528528701789	0.413831009822522	-0.54189442445986	0.5806583960058056	0.209310147167428	0.2389	0.2609895661404486
ENSG00000196189	SEMA4A	-21.5729308367149	-21.9299384124684	0.282415179505399	0.210174206627114	-0.567190836381548	-0.700570954062552	0.3115487691220711	0.2503532300514468	0.7827	0.4595856505351211
ENSG00000160785	SLC25A44	-20.7628061898447	-20.2812992297075	0.11165544245491	0.165694097430594	-1.04455278385612	-0.114493616575267	0.3195152182424315	0.2070912428291593	0.0069	0.03704270483828088
ENSG00000163468	CCT3	-18.2116504302817	-18.1878888748328	0.21326259726663	0.0967977369522419	0.694803457885069	-0.0121170994987496	0.2568019438671765	0.21571043600492068	0.0891	0.15635262272604844
ENSG00000125462	C1orf61	-24.7631564695767	-23.3996835588642	10.4413922643561	1.46432918311845	1.64554086694476	0.743443503628192	1.3841763762185495	6.417923114004841	0.0535	0.11933916296635232
ENSG00000116604	MEF2D	-17.2943128222567	-17.1896151348775	0.0322348615025498	0.0310519262512114	-1.13396738544724	-1.12353330249914	0.2651906743866571	0.21950136727468159	0.9701	0.504838034528094
ENSG00000183856	IQGAP3	-22.7450723689894	-21.5413900437819	1.09556012885925	1.61421474278697	0.218867092774153	1.50455040439081	0.5013006174160437	0.27004686362739766	0.0492	0.11434649783630488
ENSG00000163382	NAXE	-16.3217329537352	-16.7465289515605	0.0670770070944142	0.0431467612119825	-0.380305706628008	-0.790851890835316	0.17404141383764551	0.19541235064229018	0.1377	0.1954935962742573
ENSG00000160818	GPATCH4	-19.3049482531742	-18.4369093120441	0.131711572900159	0.0867924517659993	-0.0948508592708042	-0.146912957935456	0.4899813942252603	0.3768440900560241	0.8482	0.47566836606814217
ENSG00000132702	HAPLN2	-19.9653198635777	-19.7885455570966	0.498445662092804	0.395553480500942	0.913935197834348	1.00101247013241	0.24852401747876005	0.2097158558900948	0.7871	0.4605376940503631
ENSG00000132692	BCAN	-21.9441272609323	-21.7833525848563	0.580681633579356	0.246086897494844	-0.036124181548457	-0.482000203969945	0.41734799719102655	0.2252529712985635	0.3698	0.3241315702494102
ENSG00000132688	NES	-15.9399347208399	-16.1569738076655	0.329803352131969	0.130440429644197	1.19750151097868	0.301226313479634	0.32776185758299414	0.20055801261854939	0.0682	0.13551441838592929
ENSG00000143319	ISG20L2	-19.6145655298127	-19.5739064844387	0.0851079464530279	0.0533094381798957	-0.667282159772436	-0.909915016938894	0.25719465856303997	0.21318641649997996	0.4853	0.36873677801509147
ENSG00000143303	RRNAD1	-18.8032887605999	-18.5989955487976	0.125340229012295	0.0685502855746113	0.0342281219621756	-0.404044089729458	0.369470743036087	0.1889163173060488	0.2398	0.2615987740588333
ENSG00000143314	MRPL24	-16.5719471314672	-16.8408656839967	0.0404244540115258	0.0744838298095963	-0.883518085110202	-0.244569974570604	0.21487166175983602	0.20651363074084902	0.0193	0.06700011738532506
ENSG00000143321	HDGF	-16.5127225209501	-16.6618908588961	0.0520760745192608	0.0223800295132186	-0.630506927870067	-1.4480504210037	0.3004918191330698	0.2762429398868643	0.0879	0.1555335810625683
ENSG00000143294	PRCC	-18.2195467202383	-18.1431891450118	0.0239463570593612	0.0237544479631503	-1.49303684677976	-1.41203394344166	0.2181137891872806	0.2853818002267857	0.826	0.47013722080825304
ENSG00000027869	SH2D2A	-20.6279362787324	-20.7956812059593	0.940701894649836	0.516080713215455	1.16830483496934	0.734731745127726	0.42047989138858377	0.22435592715842365	0.4327	0.34954813710819804
ENSG00000198400	NTRK1	-21.3028899831422	-20.6259993157911	0.956845527709111	0.581080806019822	0.797274887865078	0.948519909991336	0.2531300961467387	0.47307516432447594	0.7492	0.4500997959019714
ENSG00000027644	INSRR	-21.5563120418715	-21.9594810576249	0.641705889708539	0.531062787485549	0.262281196925211	0.214394464480962	0.23152145225827322	0.26998614627352774	0.886	0.4850401203016724
ENSG00000187800	PEAR1	-18.4313762400059	-18.3647826724315	0.394086849143476	0.176632382532204	1.27531858990832	0.571330284044894	0.147107782403057	0.1845771544137081	0.0138	0.05559660796466058
ENSG00000132694	ARHGEF11	-18.6606153816317	-18.4906925362217	0.0420867269447608	0.0489727817238573	-1.01589268772192	-0.72545041239702	0.24604624023839647	0.2818199005898578	0.3376	0.3095593347538173
ENSG00000117036	ETV3	-19.3131682700849	-19.5161503952327	0.0569938818755468	0.0326978853820795	-0.935920230058321	-1.37838419957078	0.42533571264213343	0.267899461635154	0.4169	0.34323560381960583
ENSG00000143297	FCRL5	-23.4479059968217	-24.9980594642207	3.20174754225373	0.630985668676623	0.98585092572584	-0.476673107743502	0.28541751889434996	0.3552360040175759	0.0739	0.14199906021640785
ENSG00000132704	FCRL2	-23.2759515581093	-25.0144271170766	3.15932725769685	0.810215648082007	1.04517488782615	-0.230015790881481	0.5162408286522459	0.9501367742321015	0.3404	0.3107594285092259
ENSG00000163534	FCRL1	-23.2783576752469	-23.9774107538053	4.23106781777174	1.31107009771682	1.33624479798454	0.482003643860568	0.5225571807379935	0.5874940740909079	0.3763	0.3261294494772996
ENSG00000183853	KIRREL1	-20.4846668789651	-19.9036859442311	0.342623938412115	0.194553088018019	0.245570938331695	0.234053912494236	0.19264297624056306	0.24338851863122007	0.9664	0.5039979027169474
ENSG00000158473	CD1D	-19.5608989915168	-19.7333659740204	0.30501998098283	0.258674134072721	0.634746025659961	0.602561772818299	0.2536894272683688	0.26691021017417627	0.9234	0.49391584241216857
ENSG00000163563	MNDA	-20.188191655642	-20.0079345700481	0.863231963979728	0.358645096130398	1.34352129434304	0.793206926135244	0.3365903478638807	0.34038553889385975	0.2256	0.254630631609859
ENSG00000163565	IFI16	-17.682594765435802	-18.2591627895874	0.340965042758366	0.309794162702745	1.212979100695	1.14379320286491	0.15254067540152935	0.20411375486452413	0.7765	0.4571948686367265
ENSG00000163568	AIM2	-21.714672255792	-22.9640819222575	1.45074556161766	0.553792775954556	0.995685737705871	-0.100554148170719	0.3748901722240796	0.39955641385601337	0.1437	0.1994818999672141
ENSG00000162706	CADM3	-20.6662781077602	-19.5563497909433	0.418395194327478	0.224945199234441	0.334769164491012	0.53610840414281	0.239943429541267	0.22818813341380534	0.4574	0.35891905986067857
ENSG00000225670	CADM3-AS1	-23.6329402224546	-21.0778348025754	2.31337036535474	0.653235843240075	0.584005350868461	0.821700969718372	0.3049776052113529	0.19480026530841632	0.4808	0.3674641688465411
ENSG00000213088	ACKR1	-18.0584381437301	-18.1699799953182	1.09322564219251	0.667981981689845	2.35320503330238	1.92146193938611	0.22431620007410608	0.36244964392200213	0.2245	0.25404397692730674
ENSG00000158716	DUSP23	-17.7596011580616	-17.7459973882391	0.238794847241342	0.290505772084407	0.855684414487315	1.10445747593901	0.3361683849975728	0.19559265564653366	0.491	0.3707736699566724
ENSG00000158714	SLAMF8	-20.5621647397506	-20.2909932383648	0.946564980924997	0.359720780328825	1.21462399554922	0.655551133817943	0.2715505925577592	0.2045712076157182	0.0754	0.14379651262778503
ENSG00000188004	SNHG28	-19.1274340019163	-19.8270600864243	0.317092018189029	0.290028035651161	0.85402365216397	0.671789050486502	0.2706934137212557	0.22636226274332957	0.5407	0.38859082754033486
ENSG00000158710	TAGLN2	-15.9118523985771	-16.2207396069229	0.259196639060241	0.276223217103306	0.95505791702928	1.05402204069164	0.21601925577712922	0.21029217365250258	0.7341	0.44656778218567816
ENSG00000260766	NA	-20.0708905893182	-20.2761161428436	0.215151579710214	0.160411349762706	0.0174753140088084	-0.14415688682506	0.23527571827981897	0.5189596771297393	0.7045	0.43817381212408874
ENSG00000143315	PIGM	-20.0743116021065	-20.1155237413599	0.0498312657176317	0.0326353124778892	-1.44700901093802	-1.65562102887302	0.22778364758951913	0.38654234971050383	0.6076	0.41034084793106806
ENSG00000162729	IGSF8	-18.6409225298281	-17.7155771367372	0.145841546393234	0.0641571114512182	0.232404785329904	-0.40625702544529	0.25654960444989494	0.28365681226214734	0.0161	0.06050308456919211
ENSG00000018625	ATP1A2	-16.9831175930936	-16.0300384257533	0.235795388414012	0.310784105960834	0.872754147570164	1.16377944785851	0.22670385301855558	0.19693672762972994	0.236	0.25955315027661446
ENSG00000132681	ATP1A4	-24.9347208280223	-21.9301084400503	0.337307034736194	1.87344137416642	-1.85195986481559	1.48695542597222	0.6804815407397949	0.18285397393912642	1e-4	0.0023391356057299523
ENSG00000143318	CASQ1	-18.4873136556441	-17.3324712687691	0.916556114548096	0.537383113187837	2.1086844584187	1.72338963665909	0.4009281754504835	0.15771238652804093	0.1135	0.1769544684370954
ENSG00000162734	PEA15	-15.5933386353146	-15.4388079198157	0.0665219830172004	0.114164100750309	-0.42627532436796	0.125726654368819	0.41248396609946203	0.1859765227495069	0.1681	0.21725870405003245
ENSG00000132716	DCAF8	-17.247552359503	-17.2153387913855	0.065375751043537	0.0587260520658083	-0.423679739043186	-0.486944628511285	0.2053061491336401	0.22654183865579547	0.8317	0.4715292419505085
ENSG00000162735	PEX19	-17.298110814643	-17.4823749175773	0.0679605687794577	0.0456774361422108	-0.388357426754104	-0.746826483029372	0.2388733454027232	0.20393241793761344	0.2532	0.26813539544044074
ENSG00000122218	COPA	-17.4046283260718	-17.2536552483111	0.0512095811155478	0.0496755671167777	-0.678199965676327	-0.655347582943989	0.4448156405232922	0.2517884237079211	0.9509	0.5007577226140224
ENSG00000162736	NCSTN	-17.5257111669476	-17.3390514895897	0.0420333488266047	0.0305976757653564	-0.879039742734038	-1.14262372446697	0.23018127164474947	0.23127053538399053	0.4253	0.34670614710334624
ENSG00000171786	NHLH1	-21.4744284841818	-23.3289629789846	7.94865196770524	0.548388639870379	2.8221662053491	-0.218812357643162	1.3941081626202572	0.5485342686080591	0.095	0.16147320184883235
ENSG00000162738	VANGL2	-20.2258423700258	-20.1566414578305	0.255800081682697	0.201722775546219	0.106086846703972	0.145985301860551	0.2678596312613327	0.17242835371890308	0.8966	0.48721328269848
ENSG00000162739	SLAMF6	-21.4256346490525	-22.2246304703633	1.55299640913288	0.294727975400015	1.21535999583972	-0.477886344914179	0.42867135401652906	0.2654627659470504	0.0342	0.09288918123417662
ENSG00000066294	CD84	-21.651826729267	-21.5225830693238	0.650151798517481	0.405502880817867	0.225507259111043	0.1315667997376	0.20890655582601	0.40639648776213305	0.8041	0.4642245538338077
ENSG00000117090	SLAMF1	-21.7720789442521	-21.587987769752502	0.884037255593478	1.28941592524493	0.470951023144796	1.25902772786213	0.29749490094039843	0.59746995001589	0.3039	0.2934894162489984
ENSG00000117091	CD48	-19.4769343529595	-21.1829999018744	0.856720798792824	0.414083510512722	1.70472950841008	0.313166173987848	0.2892987594166788	0.2863869885686528	0.0078	0.04003064008253676
ENSG00000026751	SLAMF7	-20.9702049711748	-22.4947173874141	1.47831670707841	0.690924009145917	1.41761576418912	0.275844100294171	0.3518622153877098	0.2967007836118799	0.0814	0.14971719085875076
ENSG00000122224	LY9	-22.6571577898342	-24.5962612741148	1.35882302291151	0.484148811200703	0.474122010692742	-0.656712163007768	0.403294609496715	0.5307191647168549	0.1627	0.21369317176731362
ENSG00000122223	CD244	-20.4968065602936	-22.769202504896	0.942302536887329	0.515118535893723	1.24989657109506	-0.110797175494913	0.3846322513064037	0.26781231958406526	0.0113	0.04930885983093939
ENSG00000179914	ITLN1	-23.2543357145101	-18.1471130573825	4.51761921939995	4.57620447064679	1.41202388406699	3.84837766342131	1.405564328150384	0.3540569030135993	0.0075	0.03886807845240802
ENSG00000158769	F11R	-18.555787266223	-18.8481505759067	0.202667757043729	0.195534006821433	0.584310709254531	0.598192462365567	0.1862495882647012	0.3550190993590807	0.9614	0.5030794695702983
ENSG00000215845	TSTD1	-20.1473987154411	-19.0953999161945	0.321621749959503	0.118812062455803	0.3786975575958	0.0452124844958708	0.36389897678669647	0.24635457508163042	0.1918	0.23312475344402156
ENSG00000158773	USF1	-17.4136286051401	-17.740319878548	0.11990561889082	0.0851395969107363	0.172181747352632	-0.122950754821533	0.22309014828045526	0.2526437827052948	0.3704	0.32424421275272153
ENSG00000186517	ARHGAP30	-19.8629976617443	-20.1024993717389	0.515215435858787	0.19753974961757	1.00286256818008	0.151091429186854	0.23227653602995038	0.27450243753015074	0.0265	0.0802474923128228
ENSG00000162755	KLHDC9	-19.1113008618409	-19.6214509726973	0.202282110992774	0.308888129350897	0.41053572563518	0.828717840641349	0.29235586588344037	0.19403240467583516	0.1746	0.22190619953349142
ENSG00000143256	PFDN2	-16.4096742671769	-16.6347504199719	0.047500988333471	0.0805002746020421	-0.72365414452467	-0.168297857462637	0.19011486907223046	0.22222110812106263	0.0558	0.12193831407410555
ENSG00000158793	NIT1	-18.5794486659155	-18.3058090410165	0.0873301859610971	0.0426934628757295	-0.263542628842394	-0.842740829993285	0.17226195071630765	0.18374169690165537	0.0399	0.10177842780628996
ENSG00000158796	DEDD	-18.1794657728716	-17.993152296939	0.0528080310908462	0.0404999445450115	-0.696382298402241	-0.867471679465241	0.2054836071117948	0.18884297002547912	0.4939	0.3714950544099168
ENSG00000143222	UFC1	-16.244240207856	-16.0616780861671	0.0520720864171338	0.0237402811224657	-0.635591376151527	-1.40666372422354	0.5182825559826295	0.2085422094120699	0.1013	0.16726195543090175
ENSG00000143258	USP21	-18.8979805201218	-18.8249369741268	0.156861167372856	0.110296578059998	0.229477667642302	0.0303596483592643	0.3224073976027818	0.19336775186914917	0.5636	0.39659370434102514
ENSG00000143224	PPOX	-18.5661971218895	-19.0448533068893	0.110892255161501	0.105210310485697	-0.0212823501225161	-0.0645652206544818	0.19452773944382729	0.17863664016034503	0.8829	0.4841137864231372
ENSG00000158850	B4GALT3	-18.1424329118636	-18.0850790660379	0.138005235195539	0.108297736195075	0.269816011569057	0.11065641292815	0.27979688664671576	0.16499722444604495	0.6208	0.414787630225855
ENSG00000158859	ADAMTS4	-19.1925229751162	-18.4694325823127	1.90334552491493	1.10468727642303	2.62118858173024	2.39315626982699	0.27599661646952606	0.2032255468909292	0.4246	0.3462997053945964
ENSG00000158864	NDUFS2	-15.6126412165921	-15.7954900905553	0.105692268288511	0.0609052750160183	0.0382080276871544	-0.478558472543346	0.1521193845584415	0.20089439210436694	0.0451	0.10894111222555578
ENSG00000158869	FCER1G	-18.4006255584654	-18.1434478248498	0.540636117735868	0.385746023718675	1.59681621539391	1.37534643533439	0.25261137269782474	0.2757283775681844	0.5134	0.37858480878687184
ENSG00000158874	APOA2	-21.5042912658152	-22.6897021894223	4.65686094073687	3.00232691498748	2.27167309103432	1.67821004415643	0.8645555938974739	0.5335448181821041	0.6481	0.421746946542045
ENSG00000158882	TOMM40L	-17.1846401814594	-17.655836314749	0.0935940564596438	0.0620142882998976	-0.0609536698216582	-0.441058447735939	0.35589074757017647	0.23309039693875755	0.1715	0.21942615139815805
ENSG00000158887	MPZ	-19.186222288212	-19.402119670172	1.15452870923052	0.375793972993127	2.1237312595518	1.1032467943074	0.3522309089681201	0.24715667181826292	0.0393	0.10099716224112487
ENSG00000143252	SDHC	-16.9399618260869	-18.0020722040251	0.106871769235099	0.0689157444595835	0.0829552914197564	-0.336259519612224	0.21282023055605978	0.19486237645427065	0.0344	0.09328502311557746
ENSG00000143226	FCGR2A	-21.3779171436971	-20.8323080024828	0.602987768767534	0.334800158209113	0.294922190424029	0.28196041692668	0.31870792940499293	0.4063262715331511	0.9699	0.5048103545411786
ENSG00000072694	FCGR2B	-19.7051068032685	-19.8094358106387	0.442414035917691	0.49028293206412	0.935259390478805	1.20549793433095	0.24998539737975542	0.3590608152602967	0.4932	0.3713747225876795
ENSG00000132185	FCRLA	-22.4518087189866	-23.1860969254435	2.52233972898703	0.930604271562466	1.18752610799267	0.351330518616425	0.6681247703021196	0.44115387028118286	0.4697	0.3633834403623303
ENSG00000081721	DUSP12	-18.6151742018493	-19.0855925026448	0.168324881856883	0.0904519822600426	0.382939169375848	-0.225174723875641	0.24604370557561683	0.20969813971729034	0.1525	0.2062847066933564
ENSG00000118217	ATF6	-19.0071809927494	-18.6863331209545	0.0989159360773029	0.10784628246578	-0.267578773345167	0.0343325657514959	0.20763037949978097	0.2515145671487802	0.4265	0.3469433814154363
ENSG00000162745	OLFML2B	-19.7604629144798	-19.903739277379	0.816260562635072	0.870088095299588	1.51853422775291	1.73191633567517	0.16135158989073617	0.4383162198011989	0.6083	0.41043775764437346
ENSG00000198929	NOS1AP	-21.7097740968769	-21.4343690394134	0.138682283351657	0.233914759820782	-1.34944242104074	-0.378213947574987	0.1840938945422753	0.22361695384588576	0.0018	0.01574898934544899
ENSG00000239887	C1orf226	-20.1796011447753	-19.56374364132	0.0863912110908862	0.0865722782014049	-0.953502952416949	-0.421382047678384	0.2427860552624369	0.21214983052414	0.0575	0.12376553181491344
ENSG00000152332	UHMK1	-20.4644807743726	-20.1147705077183	0.16210046943868	0.242401348121374	-0.490618478783057	0.349937370886545	0.3544157786914405	0.18856572729467042	0.0284	0.08321621923137115
ENSG00000117143	UAP1	-17.7965315335478	-18.195847882139	0.287802086837416	0.216882297284296	1.04139052112889	0.793765311304771	0.5093701719696834	0.20075408424982885	0.6373	0.41904096924210665
ENSG00000162733	DDR2	-19.9488432124944	-19.7245951191576	0.305486629920428	0.162421870694446	0.433298349723716	0.141251788446807	0.31771915841248316	0.26095580305336596	0.4497	0.35587908359923576
ENSG00000117152	RGS4	-20.3382111050413	-20.5160009112637	1.05986643837002	1.10523765507491	1.46257727622254	1.65384340578962	0.2023816200283083	0.41486825802580896	0.6722	0.429648411033622
ENSG00000143248	RGS5	-15.858894430418	-16.0865221950261	0.264619382121536	0.276829776469665	0.972714642924499	1.05069307362512	0.20104450724952297	0.21116179775211077	0.7764	0.4571948686367265
ENSG00000143228	NUF2	-21.8282353654336	-22.0664940699916	0.235121656326	1.14354446454157	-0.881987872144406	0.938781588242882	0.3511001133468145	0.34825472258123025	2e-4	0.003687430928067592
ENSG00000185630	PBX1	-19.0791411128942	-19.3878830524926	0.0737573240747261	0.0751560550984268	-0.586508788662948	-0.501314891725649	0.17386065644204224	0.18786814037594735	0.7847	0.4599751062785461
ENSG00000143171	RXRG	-18.5846738781659	-19.7478935863031	0.506470901755876	0.503561608030241	1.49285423774421	1.26189698491576	0.20046253497705058	0.31071435575896	0.429	0.348194204124017
ENSG00000237463	LRRC52-AS1	-21.7048789259883	-21.2490002407698	0.996285841242935	2.31326069499007	0.624925464697302	2.00117696598332	0.21183649815292174	0.21381142579425985	9e-4	0.009824369544065799
ENSG00000143198	MGST3	-17.0431159547271	-17.2054802332248	0.113794830624382	0.0676207701681395	0.141736831185966	-0.345664318773661	0.23642723584292508	0.2189490763719736	0.1361	0.19402315225189648
ENSG00000143149	ALDH9A1	-17.4171430330629	-17.3679886217399	0.039852594764552	0.070076967533689	-0.929482854014996	-0.314986244981012	0.18394204010257345	0.21390317130311706	0.0403	0.10245673376639418
ENSG00000143183	TMCO1	-18.0233880857094	-18.4110933677668	0.019375382157446	0.113759433480293	-1.67442993662678	0.12648392709518	0.33043726233875625	0.17162800307551396	1e-4	0.0023391356057299523
ENSG00000143179	UCK2	-19.6133571326539	-19.488645371542	0.193471884858284	0.201717202963158	0.154519742661549	0.450828944535675	0.620355391121322	0.24559061877799454	0.6031	0.4091096952474116
ENSG00000188859	FAM78B	-20.8590537341784	-20.234726082088	0.128526315572145	0.17620112115977	-0.960878895509647	-0.0286592167047157	0.2479392807569509	0.1950288111112748	0.0056	0.032444421746198764
ENSG00000143157	POGK	-19.4711077913044	-19.1118272927472	0.0743357531715791	0.0672645075943393	-0.737271348549668	-0.527731849228375	0.25021220536665156	0.21185010995941134	0.4811	0.36749329987799023
ENSG00000152382	TADA1	-18.9950882132637	-19.2836086499473	0.0797480490294286	0.0281300899497509	-0.478845511365195	-1.44921012812412	0.3668910961466463	0.21865010940300983	0.0045	0.02865441117019191
ENSG00000143194	MAEL	-20.3845114699453	-20.4607725732069	0.373754755370079	0.19804241390789	0.392826121146389	-0.0343681281119883	0.2422750770449778	0.21980550588150657	0.2112	0.24525274249160714
ENSG00000143167	GPA33	-23.9095065756577	-21.315328705329	1.67934697916971	0.832678163565641	0.151187209951706	0.947462596021199	0.38042431573653884	0.20164854122657191	0.0233	0.07452812430870381
ENSG00000198842	DUSP27	-16.9943297584322	-16.5610259551386	0.211767435820767	0.188600554732664	0.764848494832176	0.681922483495611	0.3155582403693429	0.22139303017211	0.8251	0.46972360244752354
ENSG00000143190	POU2F1	-20.3949794653217	-20.2719521935037	0.0699863262918666	0.0764554853526904	-1.28872319967394	-0.882994533581561	0.2737042480809248	0.28886420900200294	0.3039	0.2934894162489984
ENSG00000198821	CD247	-20.2892501488182	-21.344356879651	1.23480604230436	0.384138822241236	1.64398924968702	0.160008145304444	0.4033291524986274	0.24174419591076157	0.0407	0.10305459805244278
ENSG00000143162	CREG1	-16.5758631945624	-17.1101034758178	0.0581899389717678	0.113884959258508	-0.519234483968271	0.177655969478948	0.23880444874397194	0.29878410647469344	0.0145	0.056981343355581644
ENSG00000198771	RCSD1	-18.5888039694694	-18.4648914246174	0.0850291096361708	0.169577787015958	-0.292718868721907	0.51968334907345	0.23510251741881952	0.25266539406375	0.0279	0.08238297002816877
ENSG00000197965	MPZL1	-18.4410269726361	-18.4330759813092	0.294372719490594	0.171232716143749	0.981849313202261	0.533017839029849	0.1948503305205253	0.1617990035967461	0.1031	0.16893608529788626
ENSG00000143158	MPC2	-16.1327533931523	-16.4509508355841	0.0741524243635086	0.108871277658033	-0.285938787442099	0.130127767178782	0.269962317556042	0.1897762767624589	0.0648	0.13137777196899314
ENSG00000143164	DCAF6	-16.75981376474	-16.7756356561844	0.0916867489428668	0.0757909601960962	-0.0658798233398281	-0.22732407420017	0.2820749504802985	0.20386335086433158	0.6567	0.42481087721866306
ENSG00000143147	GPR161	-21.5320270487094	-20.9115256482546	0.256223388829192	0.151993809072819	-0.643020650261545	-0.550182384416586	0.2755821542693314	0.29220469182443404	0.7748	0.4568786669913934
ENSG00000143155	TIPRL	-18.1797208726235	-18.1220518826413	0.031352623169456	0.0513126696172961	-1.21778519722278	-0.639624807683477	0.23960442404284352	0.19990289522603863	0.0763	0.1446305339990503
ENSG00000213064	SFT2D2	-20.0810215857207	-19.454322641338	0.213393070788502	0.0760887573005141	0.00397380295076966	-0.51208944201771	0.23941349805255518	0.2055944785653476	0.0731	0.14129089082907445
ENSG00000143178	TBX19	-20.936792322632	-21.554752305127	0.495405027311065	0.315782068106614	0.343434148394594	-0.13300976386266	0.2878825497422801	0.19824912184742519	0.3152	0.2989035984835463
ENSG00000143196	DPT	-15.694258101171	-16.7574879227999	0.768084952010503	0.394449175132673	2.02758227121206	1.42209622127771	0.2614343840086842	0.19749309125616854	0.1219	0.18376007303707467
ENSG00000143153	ATP1B1	-15.6483961691856	-15.8920733142204	0.275941410679496	0.0832298865823437	1.00054986314436	-0.160770981565829	0.25041929228566223	0.24104864069799617	0.0144	0.05675051289638009
ENSG00000143156	NME7	-19.9677806496193	-20.2850532828048	0.0191440217875173	0.053998199055393	-2.34690327582366	-1.23767397484488	0.2676813738791413	0.26810258014268484	0.0056	0.032444421746198764
ENSG00000117475	BLZF1	-19.1024320521879	-18.9655375748311	0.0539874184969033	0.0383304922394142	-0.907084349129613	-1.0563665154107	0.3437260853975072	0.19361297508154338	0.7201	0.44358383698291354
ENSG00000117477	CCDC181	-19.9427007116766	-21.3412883372068	0.0949514534847221	0.152846561731548	-0.73189798723409	-0.760106208719459	0.2919357613398445	0.34442453065379053	0.9068	0.48979868141621163
ENSG00000117479	SLC19A2	-18.1498995260976	-18.090435021093	0.417414627692185	0.403048120194841	1.3754601169349	1.42438923414991	0.3180267182886283	0.4261221919130082	0.9197	0.49296394299932134
ENSG00000198734	F5	-21.1174080027432	-19.4448029406889	0.733286228648969	0.864889515439672	0.633413712375432	1.9219457615044	0.2682317074449059	0.23664259510053215	0.0023	0.018392133681332485
ENSG00000174175	SELP	-19.9827623390469	-19.7686997853338	0.728631094891643	0.376926452255762	1.28416646443958	0.962352518585675	0.24622934595719784	0.28756982481635734	0.3755	0.3258467551618543
ENSG00000188404	SELL	-19.9641886467006	-20.041951806648	0.981419902209314	0.431832026409625	1.59205467076021	0.962148188633706	0.4182113763781643	0.4111066121733192	0.2951	0.289751572918
ENSG00000007908	SELE	-20.4634568161188	-20.5263530768687	1.36710820042156	1.3440476365465	1.64223760443907	1.84361040987039	0.39272044280616736	0.22039795527555228	0.6548	0.4240453563775619
ENSG00000000457	SCYL3	-19.8580352866763	-20.1049604303128	0.0345972829165928	0.0488029853984836	-1.69523701224514	-1.24821720250992	0.22536482779195488	0.32881992658017195	0.2737	0.2788933117421198
ENSG00000075945	KIFAP3	-17.552608614763	-17.9339224652144	0.0752394414827633	0.148072173268678	-0.297154796388645	0.430673925478161	0.2419614527863501	0.2788034429248872	0.0212	0.07077361360870701
ENSG00000203740	METTL11B	-19.0397506467473	-20.4684790898496	0.284814873430756	0.263948991235242	0.778660642219501	0.248579771205327	0.4792669202538563	0.25792112027321934	0.0152	0.05846269124656605
ENSG00000120370	GORAB	-19.3954966003567	-19.7783775856152	0.0798005203908182	0.0758479037289585	-0.633905003096508	-0.645620843295628	0.23540946129969822	0.2290233555007941	0.9673	0.504105703393634
ENSG00000116132	PRRX1	-17.5503575426777	-18.6278645919801	0.0789017636661055	0.221642385617357	-0.249603078982624	0.764823715563224	0.19471713697821644	0.25525801187399444	4e-4	0.005730882234038384
ENSG00000271811	NA	-20.3914681024315	-21.5482561717249	1.32402954514695	0.599011075498069	1.65350984352242	0.51013651256936	0.17256156724248478	0.3224020721113292	0.0075	0.03886807845240802
ENSG00000007933	FMO3	-19.5739313500102	-20.2798706320044	0.686077369171934	0.430080461000038	1.43927444593232	0.840090897156515	0.32048430465391053	0.2708777790015701	0.2255	0.2545595424377522
ENSG00000094963	FMO2	-19.0520017300285	-18.0218180299917	0.298302039215238	0.180099148760314	0.820586922896928	0.623427641499831	0.1994613143987191	0.2865132803634383	0.5268	0.3834093039548846
ENSG00000010932	FMO1	-21.5170362363907	-21.419371010297	0.823545715242562	1.58795881501094	0.532458054291394	1.54399333692758	0.24450108721198105	0.2770844778863624	0.022	0.07256368871875939
ENSG00000076258	FMO4	-19.291582839583	-19.7366983122962	0.119952964285636	0.17854763244741	-0.182862367403982	0.230295839622621	0.2077987624701202	0.20346109033530235	0.1104	0.17453500652078274
ENSG00000117523	PRRC2C	-18.8904637830935	-18.6251585397319	0.0886636532399829	0.0602426107974528	-0.338660433038393	-0.53741388873485	0.17704961770073468	0.14989343550044415	0.368	0.3234247221693413
ENSG00000034971	MYOC	-17.5418404499985	-19.0117576146839	1.12235449159131	1.13591415944768	2.40547273049539	2.32222829979523	0.23060462661797734	0.2086689614725015	0.7553	0.45194835305342634
ENSG00000117533	VAMP4	-19.0200999311932	-19.2846877529645	0.0574494739030457	0.0207238630064897	-0.815401310897589	-1.75511108585238	0.2219347387371622	0.5438928339586568	0.0075	0.03886807845240802
ENSG00000010165	EEF1AKNMT	-19.2871228714663	-18.6344321643028	0.0595685575666582	0.0285032014544847	-0.881004316365969	-1.28732381933227	0.31625431965295175	0.2520117427142531	0.1118	0.17593939599967723
ENSG00000197959	DNM3	-21.5332479197422	-21.5136226136711	0.332514135903238	0.181857739287148	-0.383031382205096	-0.666275746032968	0.24527102228864178	0.2604624530722318	0.4036	0.3381143724679583
ENSG00000230630	DNM3OS	-19.6183217904045	-20.1241827531255	1.16454584453884	0.503300157551841	1.94704562076862	1.07603397114925	0.48343622463845115	0.28369152469362535	0.2694	0.2764780791851855
ENSG00000135845	PIGC	-19.3829538728411	-19.3508861241217	0.0589132541179397	0.0440183508541116	-0.932045731090134	-1.02365442235781	0.19003866869703173	0.2322287036318385	0.7656	0.454376031747677
ENSG00000180999	C1orf105	-22.7398273826924	-18.6811589645009	1.65261506866823	1.01938274103134	0.632329371048521	2.28150132003431	0.44535978617302574	0.14930503457059022	1e-4	0.0023391356057299523
ENSG00000094975	SUCO	-18.8172878450824	-19.1748800535847	0.0467577688001806	0.0904570779047312	-0.956018508006498	-0.248265630538943	0.2536409439493527	0.1724173018436713	0.025	0.07779478145753461
ENSG00000224228	NA	-19.4539084125042	-24.4305245614299	0.485005410565932	1.78577166459577	1.14571808730308	0.685072578771393	0.2896107901421	1.7445756466386841	0.3636	0.3216488984249585
ENSG00000117586	TNFSF4	-19.9147096883678	-21.7930831155274	0.178453557131167	0.141996706947123	-0.0856634091503847	-1.03599118518748	0.22203502580180334	0.3473868740239842	2e-4	0.003687430928067592
ENSG00000117592	PRDX6	-17.4540382330389	-16.0205706194699	0.265627325624703	0.091634656563791	0.966118015188723	-0.0579630318328017	0.2456051935558665	0.2525525116895143	1e-4	0.0023391356057299523
ENSG00000076321	KLHL20	-19.2304378142819	-19.2197603235979	0.0926572051751717	0.0386924134132385	-0.416275366913176	-1.1105446403327	0.5113240727797093	0.2625293081218231	0.299	0.29133473300835533
ENSG00000117593	DARS2	-18.935913403391	-18.843395314438	0.130633240065615	0.0530345012820835	0.0343443567052804	-0.705623997785833	0.177018776594561	0.16902761204071812	0.0273	0.08141530875416193
ENSG00000234741	GAS5	-18.2781835473724	-17.9534526496065	0.241076418305646	0.33674691581496	0.807897218766167	1.25186044695313	0.14806858545380314	0.25732107198283327	0.2603	0.27163860009472374
ENSG00000135870	RC3H1	-19.2560283039933	-19.5478522430601	0.0683132431124879	0.0884545921995712	-0.731366332399698	-0.394296070939494	0.2446307480715911	0.31242036078713553	0.2526	0.26782994492471707
ENSG00000227373	RABGAP1L-DT	-19.7608894778418	-21.5681330574225	0.286294469365075	0.266590145430421	0.470593692892718	-0.308345688293843	0.20030426306958699	0.42049550493590243	0.0089	0.043072359084820495
ENSG00000152061	RABGAP1L	-18.1095205490702	-18.429390379074	0.17322324026691	0.194056693556819	0.502311057586938	0.658552827302796	0.157966780905621	0.1771407289843874	0.557	0.39464456026981254
ENSG00000116161	CACYBP	-17.3654142209978	-18.2178588011958	0.867537462818124	0.291217055087191	2.15361589699265	1.08617071920914	0.794786532042719	0.5257371844697862	0.4162	0.34298763606568367
ENSG00000120333	MRPS14	-17.7024582214341	-18.1868588323793	0.0197835600901022	0.025040660142378	-1.63415291524579	-1.36412935876083	0.2668474976813777	0.3026306369533716	0.3124	0.29739661294245695
ENSG00000120332	TNN	-21.494456719659	-22.783581100684	0.73374641831259	0.996815249368897	0.428946493943839	0.544678773281169	0.20687150956845143	0.3454978286267437	0.7239	0.44449131955932697
ENSG00000235750	KIAA0040	-18.4126135673399	-18.3923333182114	0.417002567414148	0.215890479923391	1.33512776201852	0.769167389593494	0.22496771252312925	0.22443356681647494	0.1038	0.1693165775787052
ENSG00000143207	COP1	-19.2043290960456	-19.0574354736344	0.0228572009904752	0.0285528996055715	-1.80555297689416	-1.37167358873623	0.2532305781259464	0.27200828106505354	0.2898	0.28642880220022826
ENSG00000152092	ASTN1	-21.6048487042239	-21.8652165660859	0.291284405770095	0.232200039534652	-0.552961451615948	-0.574340809294345	0.23821287006818379	0.30112428730824486	0.9485	0.4998766310661727
ENSG00000120341	SEC16B	-20.5654270311779	-20.014003123163	0.167771276324711	0.532301143696015	-0.517603238042127	1.18507232334076	0.25882799640660825	0.18743575451363043	3e-4	0.0047537271987415156
ENSG00000242193	CRYZL2P	-21.3071962910094	-19.6348259305786	0.139374620157633	0.239359095191223	-1.13154393195454	0.568276734290761	0.39650472496811745	0.20853633823389595	1e-4	0.0023391356057299523
ENSG00000075391	RASAL2	-19.1870585763079	-18.951542458508	0.0726701036332571	0.140081249849434	-0.642112658014468	0.242694467083718	0.328375826176291	0.3898951947353192	0.1253	0.18663535904483675
ENSG00000213058	NA	-22.6162596705159	-16.9294510694764	0.0143887958372536	1.97642579450397	-4.05509933849016	3.03365097007167	3.801052426525066	6.2908133206918375	0.0018	0.01574898934544899
ENSG00000116191	RALGPS2	-20.1139871907695	-20.1902235274561	0.0968198559400512	0.0803396100211837	-0.803774421152452	-0.791339510607843	0.2637219027098038	0.19531130937896604	0.9668	0.5039979027169474
ENSG00000116194	ANGPTL1	-19.8808541135596	-18.8675475894175	0.359300300286182	0.305942545587472	0.632675968647584	1.04184344350564	0.21585385546050848	0.2303378440322684	0.1643	0.21505533712657168
ENSG00000116199	FAM20B	-17.4345687240784	-17.934670273066	0.0388189445378246	0.0228397578956833	-0.956431285691282	-1.43853797100234	0.2260538726830201	0.23013288586680974	0.1214	0.1834486758634831
ENSG00000186283	TOR3A	-18.9152100789526	-18.9013177892908	0.0861625452726786	0.109904721847244	-0.375133528222812	0.0109475819936522	0.2975807351094216	0.19593664645473452	0.2768	0.28034901956674363
ENSG00000057252	SOAT1	-19.6004892352316	-19.8496275304442	0.241386782058855	0.142595469688305	0.382032898816432	-0.049419083686832	0.16846972379899633	0.18766363601475317	0.171	0.2191533795051577
ENSG00000143340	FAM163A	-20.0955583101429	-21.9940757153022	0.749371104390652	0.524258497822734	1.25241502753188	0.187589971885427	0.3712101439488745	0.24769048422032586	0.037	0.09752823732897822
ENSG00000169905	TOR1AIP2	-19.4980036000909	-19.4121558372339	0.0677256849563733	0.0762076820552657	-0.842045825051026	-0.495810416756574	0.2167231139192346	0.4268037246726588	0.5031	0.3744829767651967
ENSG00000143337	TOR1AIP1	-18.4531210460105	-18.786728092976	0.0724894012009878	0.0516294700323525	-0.421798479611849	-0.721117001107484	0.28363378525620914	0.2053861228330866	0.3095	0.29631764746232153
ENSG00000135837	CEP350	-19.361861010348	-19.3944579871035	0.0434011832000263	0.039353854953121	-1.22871588059072	-1.15055311673528	0.2478346836802238	0.21414834598782512	0.8136	0.4671209670008644
ENSG00000116260	QSOX1	-18.457161986882902	-17.343904090391	0.0997974763465622	0.158405118240189	-0.102859114714525	0.501439191951935	0.3061815467356606	0.2060177424202688	0.0181	0.06449469540068067
ENSG00000230124	ACBD6	-19.2276917241186	-19.0951138339425	0.0323114121610977	0.0230827615943908	-1.46866514562113	-1.59317543549044	0.26643910767959855	0.19855485340339854	0.74	0.44801685217238174
ENSG00000236719	OVAAL	-18.1110557161501	-19.5453649799524	0.696156389564147	0.809307607552132	1.89305489430275	1.82026131846559	0.3064320936634761	0.1971265926205811	0.8373	0.47260023255682915
ENSG00000143324	XPR1	-17.9488419577143	-17.8172289985542	0.263475999953799	0.181926345089082	0.94409417402396	0.637181262172717	0.22264736065223772	0.13596904130885984	0.2042	0.2406617143708205
ENSG00000135835	KIAA1614	-20.1212119547998	-20.2593884726615	0.076329560675742	0.0828040103445226	-1.04544060772676	-0.796630945615924	0.22396972818318875	0.23961093877260004	0.4674	0.36250140188245944
ENSG00000135823	STX6	-19.6351003309987	-19.6138370800389	0.138306883095075	0.081732662957971	-0.191847887769923	-0.497774171518308	0.1576007828981522	0.22620532956338518	0.2721	0.2781065774663939
ENSG00000153029	MR1	-21.061308265137	-20.8031742876153	0.277735908629002	0.09430304880818	-0.305995359479919	-0.969137763627023	0.2149243937586529	0.22886563627414883	0.028	0.08260731148163436
ENSG00000162783	IER5	-17.6978803083767	-18.0449783099805	0.59580183078175	0.170337036723354	1.77095485193793	0.56639283783809	0.6706402004021502	0.3536638886997569	0.2645	0.27394307546442515
ENSG00000198216	CACNA1E	-25.1039939958549	-23.47466766068	2.34528740044669	0.657724711087606	0.0235707675764723	-0.077667432675074	0.6047238280232549	0.3819893514076916	0.8292	0.4709271664181644
ENSG00000135821	GLUL	-16.9061120291737	-16.5866853218991	0.153949505523678	0.120995976920513	0.449023998071507	0.238486643339914	0.3142438178119473	0.18464903772368088	0.4966	0.3722575247140625
ENSG00000135828	RNASEL	-19.6395638820031	-20.0700956066975	0.155244223224779	0.120482768633092	-0.0785455259359802	-0.328000866085104	0.265510787253435	0.24466416287751472	0.5379	0.38750993761021324
ENSG00000143333	RGS16	-18.8366113985468	-19.6609148454399	0.949595996341605	0.505980027729066	2.04919124335623	1.30588264106038	0.27977688853905314	0.22324292142812674	0.1624	0.213543848904283
ENSG00000135838	NPL	-20.6403197258307	-20.4824347815664	0.0730313670000958	0.38624165549809	-1.39497566468857	0.621437152002201	0.2964694061805042	0.55374181838476	0.0227	0.07346316802597909
ENSG00000135829	DHX9	-18.5597733941186	-18.4660438155267	0.253490499476055	0.143638420706779	0.807088190691071	0.353535949054477	0.5026443518837429	0.22860582364279855	0.3024	0.29300314739836597
ENSG00000135862	LAMC1	-17.0980854019913	-17.0120146090714	0.0431104837998124	0.0918919909126969	-0.83146447250484	-0.0354800673776681	0.23090150311533786	0.3145679616557293	0.1031	0.16893608529788626
ENSG00000058085	LAMC2	-19.3929018061205	-20.3128106147851	0.578915139231677	0.478266054576535	1.34882360357381	0.92873927238968	0.7520125340148496	0.26052199978776147	0.5616	0.3960373415876894
ENSG00000116698	SMG7	-19.1003319703194	-18.9003641054423	0.118717185024162	0.116169524269851	-0.118314754793165	0.0665873164502835	0.23552726594723	0.21325813290194745	0.5396	0.3882372981226588
ENSG00000116701	NCF2	-19.8395650693365	-19.7249532229803	0.455275413638253	0.254648977259578	0.891966656918296	0.590775569726741	0.29369680675425963	0.2856305363103974	0.4427	0.3533101866090926
ENSG00000162704	ARPC5	-18.8464693889689	-18.9185395165605	0.141670879306628	0.18205906180126	0.14365264625931	0.511977680145252	0.23761260444913454	0.2256578131501216	0.2551	0.26919405700227556
ENSG00000143344	RGL1	-18.9646774552917	-18.7245605682052	0.141837316943081	0.0675178170735772	0.107181122662776	-0.440951081522493	0.2455611080858183	0.20780567393342297	0.0628	0.12946021737324118
ENSG00000198756	COLGALT2	-19.1517597771095	-19.7910384704754	0.117421687852102	0.101124122810648	-0.148627694448875	-0.364136698492126	0.18882519657647248	0.17568837677038876	0.3742	0.32546716851330615
ENSG00000198860	TSEN15	-17.7280682903837	-18.1035397295229	0.013481584554199	0.0578056716824111	-2.01801932270427	-0.51871579978313	0.28141923938440083	0.2510565189421901	1e-4	0.0023391356057299523
ENSG00000116667	C1orf21	-18.0456922886972	-18.3470902271412	0.0475472466600622	0.08078377423213	-0.779951952673071	-0.209159577856711	0.22605203177055952	0.238730199740775	0.0819	0.15023502426281468
ENSG00000116406	EDEM3	-18.915371111203	-19.0185174315228	0.0586087039980523	0.079162099400292	-0.760537465010793	-0.343001823749396	0.26189769416259856	0.2443439797377612	0.2131	0.24634412588473614
ENSG00000135842	NIBAN1	-17.0709327207736	-16.2777566023325	0.190834028779831	0.217673147166379	0.657482322862336	0.81785683098698	0.16122732705287796	0.19580761863262436	0.5427	0.3890929676913215
ENSG00000121481	RNF2	-19.4726340765507	-19.7363373205472	0.0533965036837152	0.131705940137621	-1.06877778567444	-0.0738194753666828	0.25434772835185543	0.17753287793692618	9e-4	0.009824369544065799
ENSG00000121486	TRMT1L	-18.5521539418967	-18.7536196929608	0.0424334015026181	0.0775707343877245	-0.978436554025506	-0.307619241115424	0.3776272805454992	0.2410947537841323	0.1024	0.16831042278170089
ENSG00000116668	SWT1	-19.9964107301439	-20.2616172370029	0.154672841044443	0.0728186408921578	-0.273046768556502	-0.926302472494302	0.47153649689815447	0.20447077897396407	0.3672	0.323170712516851
ENSG00000116679	IVNS1ABP	-17.7657942150803	-17.8505073556177	0.104131857587322	0.0928006806867727	0.0255998037636096	-0.0358437259869757	0.2067222411060284	0.24660271080976207	0.845	0.4748030546053534
ENSG00000143341	HMCN1	-19.6927893202778	-20.7045963415911	0.337197320259099	0.308143085582434	0.67007246942223	0.269766794376272	0.1963403100659293	0.24709987164135255	0.1545	0.2072777148245642
ENSG00000116690	PRG4	-19.9270022568592	-20.0002125861605	1.35891581248455	1.14453905885239	1.9377380781597	1.95747289965739	0.41234845910624224	0.4876799799174212	0.9693	0.504727264279858
ENSG00000047410	TPR	-18.6540546739865	-18.5273187107102	0.0286736520769361	0.0604240693071346	-1.39780752067636	-0.51998164026573	0.293217533581879	0.264842548499864	0.0188	0.06603100265572315
ENSG00000157181	ODR4	-18.6149450171592	-19.0121481287777	0.0436101368836983	0.0281162747353096	-0.967603618336075	-1.37670467403257	0.4346336032333102	0.28646598914742016	0.3496	0.31584599511610384
ENSG00000073756	PTGS2	-21.3533842102921	-21.4560080522674	1.44978728237649	1.14001941417135	1.18542885274438	1.19563642712304	0.26788099527395176	0.30500904062449424	0.9755	0.5064218874586949
ENSG00000116711	PLA2G4A	-20.0866511473969	-20.5225752586073	0.186005890793323	0.350972115609431	-0.136340708690586	0.503014781182418	0.2650397362868238	0.2079654521293433	0.069	0.1364338841225929
ENSG00000090104	RGS1	-20.6559576511334	-20.3206824476613	2.01855325548384	1.09423251673131	1.9147541215858	1.75215002972115	0.48761212553915056	0.31311423092462853	0.7419	0.44849594192332026
ENSG00000116741	RGS2	-18.4078150513417	-18.419066991044	0.492715816535217	0.366845910310679	1.50278820232248	1.29647633606584	0.22277545374468266	0.2678029649507711	0.5293	0.38437456808572534
ENSG00000116750	UCHL5	-18.4595045917972	-18.5545548586053	0.215141434665141	0.133763642910854	0.664847846666997	0.271005702282576	0.22661848765756007	0.15981823410894197	0.1896	0.23147351782148284
ENSG00000116747	RO60	-19.1232198537003	-19.2930320036439	0.0292040185235978	0.0425743116828102	-1.52927774333313	-1.03784018548534	0.2337571082357644	0.23688357622701778	0.1389	0.19646718444457378
ENSG00000272579	NA	-17.0312987728666	-17.2763066566191	0.0934967832916536	0.280714198392291	-0.0542215056281661	1.07581564447786	0.2886424076260606	0.20642852331717243	7e-4	0.008228959105285883
ENSG00000023572	GLRX2	-17.9118355841274	-17.9312111225272	0.0687104957238162	0.216357418656819	-0.396862016949225	0.809958369726138	0.41925162004892613	0.18898008493144755	0.0043	0.02787120860286339
ENSG00000134371	CDC73	-18.3571253038318	-18.6323687114002	0.0722437183126574	0.0526557855131178	-0.408873850217728	-0.6732170235742	0.22332896646435949	0.20747637845057218	0.4191	0.34401710350233744
ENSG00000162630	B3GALT2	-17.7605473393943	-17.9186064697122	0.381863244631338	0.343612780570496	1.32512167525886	1.27275771142393	0.18342924712895697	0.21369023636154819	0.8363	0.4725011645408775
ENSG00000162687	KCNT2	-21.8842105750731	-21.8048136029992	0.505597942273667	0.544502723455887	-0.144588256120599	0.303136860655978	0.2331754949022476	0.37476217943758333	0.337	0.30938042657123516
ENSG00000000971	CFH	-19.3971748560884	-18.8049965557693	0.708039554255885	0.357957784295296	1.5483513060167	1.21159838998997	0.26613894642923014	0.2196185779163948	0.2981	0.2908699195176235
ENSG00000066279	ASPM	-22.8065481572429	-22.6297686672377	0.418849863227562	1.09307618037597	-0.77030322584444	0.687976179680505	0.3996607819874743	0.31836398449932374	0.0211	0.07061116212450212
ENSG00000177888	ZBTB41	-20.1506884678172	-19.973613412654	0.0781141762543038	0.0794362187737974	-1.03830268016056	-0.697015524909331	0.19936944823483185	0.31448505309536073	0.4038	0.3381583408823233
ENSG00000213047	DENND1B	-20.9760471186379	-21.3120032210994	0.130356145524395	0.150220985777708	-1.01410389339143	-0.763488337289405	0.22755605345585866	0.22411863607430454	0.4158	0.3427401413754994
ENSG00000203724	C1orf53	-18.6046379656737	-19.0965240936567	0.163403709506741	0.235510139984228	0.356184217149415	0.72915220732784	0.19340193489434698	0.22195601939772155	0.1726	0.22050535543637934
ENSG00000151414	NEK7	-17.0580917333424	-16.6235116086469	0.139818612690901	0.243753587011334	0.347016490270565	0.939445600075462	0.17218925483567163	0.17228289310266642	0.0441	0.10788982135372154
ENSG00000081237	PTPRC	-19.8441969903269	-20.5376878494168	0.896401554676597	0.231072644139533	1.56692776996919	0.0764809216121178	0.33794005569859586	0.23681340537798617	0.0225	0.07343797831942872
ENSG00000230623	NA	-21.0232101140797	-23.0321660506579	0.474104069842439	2.18982793563982	0.250266939223244	1.25323773669245	0.23476210392755206	0.5498484061245792	0.0471	0.11169291857512051
ENSG00000162702	ZNF281	-19.3791188664202	-19.6129304513159	0.0427747450644945	0.0677320673107596	-1.25054005182186	-0.685309707372874	0.2547304861098586	0.2201256297270407	0.0782	0.14677565197657258
ENSG00000118197	DDX59	-19.8955453012946	-19.4907050336985	0.0781744672660549	0.0489978092021604	-0.900572956310543	-0.964985721765227	0.2248517302824827	0.22185466158000683	0.8135	0.4671209670008644
ENSG00000118200	CAMSAP2	-18.8162265493997	-18.9541648005932	0.0925321643143619	0.0921477698468575	-0.273123415384415	-0.176710694320789	0.15311254825447992	0.30074638966163936	0.7681	0.4550959889778208
ENSG00000116852	KIF21B	-21.7623754561931	-22.3557578454692	0.657101300618229	0.318362715042696	0.179243781479345	-0.449313631664591	0.45715260705930233	0.18751155025217278	0.3857	0.3301672451251964
ENSG00000116857	TMEM9	-17.9110046828235	-18.3871169845533	0.0566174020817524	0.0914666102756936	-0.59038566109367	-0.0890817749876245	0.2979947626704925	0.20648362222681685	0.1203	0.18246805454472453
ENSG00000081277	PKP1	-23.5589849128216	-21.7692221634966	2.64496611614995	0.760450601565601	0.748516083189573	0.652213496477942	0.5091411140082287	0.21035058809170815	0.7517	0.4508927178710845
ENSG00000118194	TNNT2	-13.0866106811929	-13.3465112502123	0.101524070073645	0.0548630092922402	-0.329745995796625	-0.828302485646678	0.19818764327716548	0.2187552318747987	0.0946	0.16123166077026949
ENSG00000159166	LAD1	-20.2983674981474	-18.608221882855	0.920550300773635	1.37044139234943	1.34499211334761	2.58983128413695	0.32641577800953697	0.20074141853094282	0.0096	0.04528104481215512
ENSG00000159173	TNNI1	-18.2878002520692	-18.5471031851159	0.943688482755704	1.12112612823425	2.17119722543283	2.3980543209348	0.22506644417602162	0.2503990124638731	0.4758	0.36575194771874014
ENSG00000174307	PHLDA3	-17.6647806629511	-17.7224754361614	0.40908011060379	0.268110114526121	1.39525945949337	1.02390464594523	0.3125636156562477	0.21490000868844805	0.3371	0.3094309238271766
ENSG00000159176	CSRP1	-17.8434046200009	-18.2424156318332	0.101940159678772	0.126031482386466	0.00171206395669543	0.246112255529015	0.18758405336209608	0.3002196243245016	0.4135	0.34207431306746605
ENSG00000224536	NA	-19.4585946108932	-19.8095197989597	0.197647793179299	0.216726650104823	0.24602490262504	0.389110883137068	0.24038099728818121	0.2308818503319085	0.6596	0.4258056797039389
ENSG00000134369	NAV1	-18.9305598272064	-18.4414279365585	0.172951543714176	0.246157442688745	0.316699042104596	0.895032308224991	0.2790389662470622	0.17705082286472512	0.0755	0.14382768155232065
ENSG00000198700	IPO9	-18.9443466613705	-18.4923507374694	0.0576085102349252	0.0909598725027472	-0.787128914641301	-0.106500113136334	0.27900352374226073	0.2740947780859898	0.021	0.07058564628434372
ENSG00000198892	SHISA4	-16.3648561954094	-16.331934327179	0.162845254993877	0.181867708211295	0.507589913240641	0.639921089661978	0.1669676318675492	0.27149238304213785	0.6851	0.43244358900850255
ENSG00000163431	LMOD1	-18.0208179752213	-18.0703272825329	0.365238866000729	0.21379751272387	1.26247059159581	0.791936365097439	0.21780373971753902	0.1823470253818445	0.0906	0.15753767799864804
ENSG00000134375	TIMM17A	-17.0509502553582	-17.3650725697412	0.0945204079352688	0.0537507824040883	-0.0441916868445094	-0.580115308780866	0.15733244723948947	0.212474497757379	0.0619	0.12852956894455647
ENSG00000176393	RNPEP	-18.3274732923303	-18.3154480074765	0.0664204014926482	0.0988153047543521	-0.488403251979819	-0.00449824233507323	0.17076676120051446	0.292201591443291	0.2177	0.24947091617059822
ENSG00000163435	ELF3	-21.7368971008176	-20.7351166112206	1.50699748316863	3.14708522523599	1.02231792939329	2.57631740613229	0.30195417807325187	0.8638662367670255	0.2189	0.250147581461815
ENSG00000143862	ARL8A	-17.213686668843	-17.2712529285786	0.0442800793579449	0.0231881686769458	-0.81113817284697	-1.41772860684312	0.3547280536703435	0.17452593215401235	0.1987	0.2373995065816734
ENSG00000133067	LGR6	-21.0609733249168	-20.6150646128356	0.846718296785834	0.360116286164427	0.808890560290321	0.476261590857379	0.27346367910851355	0.20964231856285864	0.2544	0.2688266331295694
ENSG00000077152	UBE2T	-18.5582913762104	-18.4228985564659	0.122339478316595	0.23866656416064	0.0789275639601499	0.866183657432208	0.27976716885991115	0.20880514768470995	0.0318	0.08882634689313758
ENSG00000077157	PPP1R12B	-18.4138085957842	-18.4682168982849	0.311713559693227	0.426153729313299	1.04391453097407	1.44078192797074	0.15135644490693298	0.20894134939460418	0.159	0.21113194250907963
ENSG00000143858	SYT2	-19.7760326710385	-19.9480295154515	0.991274691180851	0.821616031468584	1.70445471252148	1.65219525134514	0.24485490741781205	0.2200453881268237	0.8806	0.48346941356802176
ENSG00000117139	KDM5B	-20.0101946571619	-19.9495434504808	0.0859135511761488	0.064433502334284	-0.868417122550493	-0.894208704297035	0.3604831516271612	0.19920857671731276	0.9461	0.4994349759395991
ENSG00000159346	ADIPOR1	-17.3163435232733	-17.0269403395137	0.0729745462959824	0.0228203108829197	-0.318488760589581	-1.42861900312163	0.22022129263736226	0.2230203244682523	0.0016	0.014554621546764148
ENSG00000159348	CYB5R1	-17.0914580818737	-16.7899398561172	0.0839351871892742	0.0615176642904202	-0.164859193717982	-0.435921982806093	0.3537820910609947	0.23674699803318933	0.523	0.3821806067455626
ENSG00000163444	TMEM183A	-18.3167831291426	-19.3278050462371	0.0384464546072991	0.0469593351101114	-1.03355466535331	-0.95123694993601	0.21897104754191485	0.25886323233000547	0.6673	0.42800422101553587
ENSG00000143847	PPFIA4	-19.0639419167648	-18.5818128874138	0.17217940813214	0.255030599811396	0.26674489019282	0.912381297066225	0.24395451383643352	0.174003795869422	0.0244	0.07644657485769651
ENSG00000163485	ADORA1	-19.8433910535059	-19.0192261392758	0.267021955915493	0.236170011830745	0.356309602137304	0.749891271194366	0.24277835904164768	0.16816187807938318	0.2197	0.2505621545906931
ENSG00000133048	CHI3L1	-19.2849928416172	-19.7738525252373	2.22709382793332	1.58014262070654	2.74119335423742	2.39309926343228	0.36928555018610665	0.24241320033407462	0.5073	0.3760555636018203
ENSG00000133063	CHIT1	-21.6930660144911	-23.929147091769	2.24460244279044	0.608413943416947	1.44326124963872	-0.273870173723808	0.32414662584549797	0.4956432496645652	0.0165	0.06123662613813275
ENSG00000159388	BTG2	-16.6411448560121	-16.6893216866857	0.872272603784962	0.363762252043306	2.18804959595939	1.34057694645198	0.4842389804266226	0.24041493423595772	0.1627	0.21369317176731362
ENSG00000122176	FMOD	-17.83958954597	-18.3417267973605	1.35649676809371	0.3559021302665	2.59016009479826	1.27426311629601	0.27099754746504723	0.21941653835584643	0.0023	0.018392133681332485
ENSG00000188783	PRELP	-16.9965169396897	-17.1399170454029	0.881822718886265	0.416229881154153	2.1912655085182	1.4731344213558	0.18275034993389	0.20712904116010128	0.0233	0.07452812430870381
ENSG00000058668	ATP2B4	-17.9994110996018	-17.8765390237599	0.255298216289432	0.463254293410609	0.90712022949933	1.5719298840191	0.20285058581183343	0.20207276465722476	0.0436	0.10723882635367962
ENSG00000058673	ZC3H11A	-18.5103836959959	-18.3278559497542	0.0956578984160658	0.105494597088466	-0.156016882904448	0.0596647991954944	0.3223197734303388	0.19725058623745523	0.4762	0.36586474626509813
ENSG00000182004	SNRPE	-17.4221638363647	-18.4223097919653	0.0670650456748054	0.0885813761492846	-0.409210421184029	-0.124897748095383	0.2357730728102237	0.2454773366835778	0.2064	0.24226402316549356
ENSG00000143842	SOX13	-19.1090243883582	-18.7360020473802	0.280405699888885	0.180273021247909	0.737956907245469	0.538994569193225	0.21167469616232604	0.20836481926504968	0.4949	0.3718344125634953
ENSG00000143845	ETNK2	-20.6273273007474	-19.9712701353817	0.588950984791514	0.49270704965998	0.700392578749924	1.12912275750577	0.25847873729197424	0.20897284536067343	0.2013	0.2389285316628084
ENSG00000143850	PLEKHA6	-18.9735166208714	-18.5622919487541	0.250917568255006	0.147054917869866	0.674679531892464	0.364645460526187	0.21488486412750474	0.20971956060809901	0.2258	0.254730946544462
ENSG00000158615	PPP1R15B	-18.3904932169569	-18.5270604917832	0.140826786305142	0.107537628757592	0.253282786175186	0.0565057051134925	0.4364562446623562	0.4076276201958884	0.7385	0.447602708994792
ENSG00000133056	PIK3C2B	-18.9803896119478	-19.1067933630943	0.196892387538074	0.182079267375853	0.429908381483666	0.46932947539345	0.20344152754176578	0.21252199596137153	0.8791	0.48330180560650504
ENSG00000198625	MDM4	-19.2449430372861	-19.0686591609958	0.255046267809308	0.156397007998772	0.590446817389298	0.326360005254641	0.23740879846080776	0.21030895902032262	0.3317	0.3071388668960062
ENSG00000170382	LRRN2	-21.2142924015417	-20.7544464188168	1.28800051067198	0.241463193903761	1.14298421723521	-0.00198272430444502	0.5405299192647713	0.26089073903868126	0.0268	0.0805177687403558
ENSG00000163531	NFASC	-20.485315156871	-19.5496790022877	0.480098651585627	0.36033925710718	0.582535906463189	1.00962365295368	0.1611416731638008	0.19295315425123422	0.1189	0.18142495610219583
ENSG00000174529	TMEM81	-19.6185287980448	-19.5253352038084	0.404771615600855	0.325882320352684	0.890180680567848	0.917622288339159	0.2880967491868223	0.4023172840115198	0.9542	0.5013821357933459
ENSG00000117222	RBBP5	-19.0873384932525	-19.3229445092552	0.0395085099467943	0.0282910139114658	-1.21376420899966	-1.45635935159732	0.21225075627829443	0.18923630610213715	0.3183	0.30055853056615417
ENSG00000133059	DSTYK	-19.5521312543208	-19.6936788090357	0.049158782168486397	0.0430960554636335	-1.18653035877542	-1.17148866436784	0.26241621426478157	0.2214468534658156	0.9567	0.5019670435618696
ENSG00000133069	TMCC2	-20.3896148402397	-20.5655846413961	0.360658422254937	0.177067105491397	0.354112694494688	-0.20554545811842	0.3450230027007802	0.24121346170022012	0.2799	0.2815993610173877
ENSG00000163545	NUAK2	-20.750161867365	-21.3735321678392	0.52636887035053	0.237202091818522	0.513620203076967	-0.335860856650342	0.3382819563507709	0.2201437894355703	0.1403	0.1974726428413226
ENSG00000117266	CDK18	-17.3698241647733	-16.6637933169113	0.104367249728126	0.0955782579174478	0.0356080437748867	0.00374796600094518	0.257093181566842	0.1601816496175272	0.8929	0.4864168010240373
ENSG00000158711	ELK4	-19.0893020804046	-19.2011128245364	0.0598355354421263	0.0592074073902027	-0.799399802839249	-0.679619277311216	0.19527253459118893	0.23479706411915366	0.6844	0.43244358900850255
ENSG00000158715	SLC45A3	-19.9551042617054	-20.0300340969328	0.424624042040853	0.196182992016045	0.75919159552661	0.178998542926271	0.1563944428889984	0.2355469027259834	0.0353	0.09475416527473299
ENSG00000069275	NUCKS1	-16.8382952591355	-16.718608666216	0.0315951700500154	0.0349132030246565	-1.13278710455695	-1.0027948528461	0.26806359986076966	0.24136404927762728	0.6794	0.4313000708729634
ENSG00000117280	RAB29	-18.4681192307795	-18.8755866927168	0.125200514030503	0.14236686300416	0.121807665270256	0.275174746701749	0.25846751455281375	0.2695421224270615	0.6722	0.429648411033622
ENSG00000174502	SLC26A9	-17.5011097353802	-18.3582411947815	0.317465711544262	0.329000476263022	1.14326716014855	1.19398869912487	0.22347575252929955	0.25693122472850394	0.8697	0.4814992868550191
ENSG00000276600	RAB7B	-19.1978162249653	-20.676850390141	0.165235071250958	0.392329247216553	0.175112944197907	0.52694168819291	0.234303491029555	0.22140107627811628	0.1881	0.23037779347369677
ENSG00000266028	SRGAP2	-19.5608960755715	-19.35597144306	0.489924684248475	0.193632782249718	1.10862176538675	0.455982024872374	0.2605744824102843	0.16649026611242904	0.0318	0.08882634689313758
ENSG00000263528	IKBKE	-20.6194636341171	-21.1640359055654	0.463629473248238	0.278012986926379	0.465927815446692	-0.0758412417691485	0.1915630274464716	0.1973326215274033	0.1007	0.1667516997739461
ENSG00000266094	RASSF5	-18.4930246411455	-19.949612623236	0.28174565386112	0.305568741837711	0.927890327218464	0.662297415821407	0.3651493494356329	0.49387750700051575	0.4264	0.3469433814154363
ENSG00000143486	EIF2D	-18.5122382541299	-18.8959939183237	0.028828811418449	0.0432598346067765	-1.35582298602924	-0.92030988973724	0.26387453132354344	0.15734763865175483	0.0974	0.16361150843048514
ENSG00000143479	DYRK3	-18.9439210873468	-19.118955414506	0.0841166538621925	0.199922774376117	-0.408455470093895	0.559770578349214	0.2512367783796032	0.20767605141919454	0.0073	0.03820588156025588
ENSG00000162889	MAPKAPK2	-15.3329581108685	-15.9564526911661	0.0737017108486505	0.0568523807520067	-0.346066037513943	-0.538506464157552	0.29309026337469013	0.272952220397811	0.519	0.3807545823937598
ENSG00000162892	IL24	-21.2674522621751	-21.352279570141	0.323210938339479	0.576128480594604	-0.268733003972752	0.561583231375893	0.40304780565548604	0.3703164194846345	0.1374	0.19526924214677588
ENSG00000162894	FCMR	-19.2510924842944	-19.8988617990986	0.296218638632364	0.313482396481759	0.737621809068171	0.713531116789125	0.4085665406875653	0.3123474933233756	0.9575	0.5022335204721304
ENSG00000182795	C1orf116	-22.0219044266278	-21.6727627868728	0.399231565907607	0.494259232958381	-0.449373590776385	0.262828979508608	0.3013192521974307	0.6125746586704316	0.3499	0.31591685763172606
ENSG00000123836	PFKFB2	-18.6693400126091	-18.0127990972224	0.302391439321128	0.27381834615544	0.953645939087655	1.04283205388195	0.27512371110693246	0.19321883854987024	0.7485	0.44995440757109056
ENSG00000180667	YOD1	-19.8135925754914	-19.6765113097972	0.26991886621622	0.0992295148864688	0.38330800339908	-0.329912224703021	0.6419104775646184	0.37715582669760345	0.361	0.3204618799258329
ENSG00000196352	CD55	-17.3192927437095	-17.7443875898674	0.102495647106032	0.152482547512176	0.0210048197899892	0.459862499789603	0.44626132969962906	0.33644752689238927	0.2875	0.2851802063671199
ENSG00000203710	CR1	-21.8712517719632	-21.9123293160189	1.2994295655296	0.816605495820738	0.805869609146278	0.663832246666838	0.47019939405096733	0.32463296713959977	0.8169	0.4677247085166736
ENSG00000117335	CD46	-17.189242656721	-17.4671387945824	0.0512281610381181	0.0548870015703648	-0.663902809238811	-0.562825540540675	0.21560830560913785	0.2109052118427182	0.7306	0.44595906798848206
ENSG00000203709	MIR29B2CHG	-20.6878758619335	-20.6956085975674	0.859084623193068	0.529823767174021	1.04109774413315	0.81680544264593	0.1696174569652058	0.22502150969819854	0.4182	0.34368856839505524
ENSG00000174059	CD34	-17.7152098057133	-17.6222264324784	0.199165898698614	0.202291047307371	0.674977147630726	0.740905798650268	0.27403378097346504	0.24235151808337904	0.8548	0.4777875319912371
ENSG00000284237	LINC02767	-21.1753332776102	-21.2826865469574	0.622598010187944	0.271324278889063	0.437560324757161	-0.158215360915924	0.20197532870758025	0.20184437995680096	0.0767	0.1448993433988964
ENSG00000076356	PLXNA2	-18.8762334177238	-19.0514822785671	0.19195026909995	0.202227186132473	0.438185754682279	0.58733647493277	0.19241696907802558	0.33440135916686015	0.6612	0.4264782592173527
ENSG00000196878	LAMB3	-19.9892606693973	-20.223101899466	0.503920928995681	0.389863223549621	0.911911437140699	0.771493816559833	0.2503985070638566	0.19297084996198896	0.6765	0.4308511018329654
ENSG00000123689	G0S2	-15.4724067358472	-15.6962678697282	0.582579568835625	0.543601178820613	1.7338221675126	1.70422535675564	0.24769380305211977	0.17625928213186964	0.917	0.49236905140036197
ENSG00000117594	HSD11B1	-19.9682027413665	-19.3196412639015	0.653660432898582	0.844154423938286	1.18346542639866	1.94052652156912	0.29328968579219983	0.2608074429228922	0.0921	0.15894030225995534
ENSG00000009790	TRAF3IP3	-21.562119627032	-22.0767228870465	0.852783510591237	0.205212169354997	0.543607223798879	-0.783073519640283	0.3543010860589603	0.30478038126585827	0.0394	0.10102763311906589
ENSG00000162757	C1orf74	-20.412374174305	-20.5118758652927	0.140984175445085	0.0549683800651291	-0.598790715574806	-1.3448815214432	0.226007907097455	0.21005254884399638	0.0389	0.10041951301986175
ENSG00000117595	IRF6	-18.8719825878946	-18.1930929920615	0.466113036792935	0.353898856933383	1.32670176457187	1.28371454940734	0.1951342982378801	0.1973242362768844	0.8754	0.4827341166877267
ENSG00000117597	UTP25	-20.5124553917127	-20.4472677033827	0.182374489605923	0.0686430917557517	-0.401877373691792	-1.08636195305158	0.24117222428062268	0.26103917259714304	0.0668	0.13358171558026077
ENSG00000203706	SERTAD4-AS1	-19.9636921885277	-19.9805382028603	0.515356987637508	0.493289891335607	0.948183468417448	1.1256503143157	0.2948952084816181	0.22707048995596132	0.6277	0.41641757714459454
ENSG00000082497	SERTAD4	-20.7747866977213	-20.7697544795395	0.666841408581066	0.707537123333131	0.735409166505256	1.06458448787434	0.25958258296273473	0.16561141780733118	0.2756	0.2797929395395887
ENSG00000054392	HHAT	-20.8097115976539	-21.1704021220303	0.202683222290765	0.177670966405445	-0.476299771714518	-0.526733856465232	0.18397664909042113	0.2536817715904949	0.8656	0.4806612062012299
ENSG00000117625	RCOR3	-18.4308837283472	-18.4109099448091	0.0409619325817861	0.0279058257683591	-0.988521531116528	-1.27874682457999	0.43748516613027655	0.1957047328045072	0.5666	0.3973629868006707
ENSG00000082512	TRAF5	-20.5190317071708	-20.585823623166	0.548097468713282	0.298251030867466	0.694513382793496	0.304371206153824	0.2708698660854175	0.27245185676954997	0.3387	0.30994807387924955
ENSG00000153363	LINC00467	-23.3657069293103	-20.0981870326893	0.286962397899876	0.138077899630727	-1.39167013186809	-0.205003102354361	0.2984204117556362	0.29725410210390835	1e-4	0.0023391356057299523
ENSG00000170385	SLC30A1	-18.3324133424941	-19.025831263459	0.130835980227751	0.167083846947303	0.188797374694807	0.402330067395049	0.2883530704940221	0.18946795286187568	0.3539	0.31727168128684924
ENSG00000143493	INTS7	-19.5450224590288	-19.6769092261012	0.0753417789717322	0.0534039174975053	-0.756300388443453	-0.949637267944206	0.2689251997332123	0.20935761131433062	0.5622	0.3962572912136573
ENSG00000143476	DTL	-22.789456986858	-22.2502908719177	0.873516677122186	1.27982486888763	-0.0276177125178084	0.980903775157043	0.3633581187532114	0.3345656845042867	0.0927	0.15937583492860746
ENSG00000066027	PPP2R5A	-17.3260752271227	-17.2140416695484	0.035940580030605	0.075964592774827	-1.02744900299274	-0.22952762235301	0.19826935907606613	0.20931854190661842	0.0261	0.07956171612149032
ENSG00000065600	PACC1	-20.312949820021	-20.2279900773246	0.197278396328145	0.113470102692282	-0.203872975296536	-0.465273928892192	0.24885888651391563	0.28405474413879067	0.4626	0.36089543513978356
ENSG00000117691	NENF	-16.0503774842687	-16.3287509717706	0.0776565384930603	0.169622211432863	-0.243235138146916	0.570115254162437	0.2708461335304498	0.15260923910508747	0.0049	0.03003350047784821
ENSG00000260805	NA	-20.0536870809799	-21.1547241453703	0.302933827153668	0.130988748613631	0.368658092387948	-0.823769031362869	0.38144061507758675	0.3531793790364743	0.0143	0.05668123293146897
ENSG00000162772	ATF3	-17.1882980682409	-17.9652891908522	2.30622368583984	1.09052194682411	3.14323042608854	2.42661039969223	0.3388161056618618	0.3898461916593817	0.1945	0.2349530850912627
ENSG00000123685	BATF3	-20.9133643168027	-20.8365873365764	1.0768925267498899	0.593893352512599	1.1333419240597	0.852801322512887	0.2063327197158317	0.2941600895991438	0.3813	0.3283935472769696
ENSG00000117697	NSL1	-18.8728795133405	-19.083436526526	0.0253040226783603	0.104798432684875	-1.58704211944627	-0.0774487517417146	0.24500815159395398	0.19861355641894796	1e-4	0.0023391356057299523
ENSG00000203705	TATDN3	-19.3946819723262	-18.8775905138528	0.103233028734188	0.0806730790902344	-0.376099900276254	-0.293247436560109	0.22451185541142601	0.22363706627865354	0.7957	0.4622075844538567
ENSG00000162769	FLVCR1	-20.8349789861215	-20.8345036878903	0.202527839964445	0.156440450857731	-0.492003059384173	-0.480091378386435	0.204213006652384	0.3254416747107343	0.9687	0.5045676546342178
ENSG00000143494	VASH2	-21.9392339516127	-22.1416803926156	0.708789831160094	0.80312710474281	0.16567315830696	0.55616899337677	0.2810556176270069	0.52564251585192	0.4963	0.37219493340296383
ENSG00000174606	ANGEL2	-20.5270589719315	-19.9548180948873	0.0556089845981215	0.0996356297808747	-1.59848032000002	-0.460984856506532	0.20973246108532223	0.24118946321738455	0.0015	0.013977761546435081
ENSG00000136643	RPS6KC1	-19.9213204573163	-19.5980364135768	0.0437101323040377	0.0258927100364398	-1.49602270744947	-1.64110599070396	0.22525138349403134	0.20946222499796702	0.6221	0.4151594570940644
ENSG00000117707	PROX1	-18.6579114205908	-18.6958491693483	0.198281008831796	0.140288877163917	0.534818506471991	0.295619028266505	0.22726803941483872	0.22354842318016915	0.4744	0.3652980224155605
ENSG00000143499	SMYD2	-16.5191952204473	-16.3269704444527	0.221355883489775	0.10891760170151	0.816602844751921	0.12707705866873	0.29895449655215645	0.19937405974009872	0.1189	0.18142495610219583
ENSG00000152104	PTPN14	-19.5444137182802	-19.3549267893212	0.060485738823238	0.0988506803337135	-0.97565046568176	-0.216017208118366	0.23107710958280833	0.23190170685592643	0.0281	0.08272489252216364
ENSG00000117724	CENPF	-22.6774925104948	-22.0524869183331	0.359010128897292	1.08650058437493	-0.86616731875203	0.893121955874227	0.43398202510633865	0.3204847874885054	0.0277	0.08214511662761356
ENSG00000136636	KCTD3	-19.0126038765657	-18.7547052982009	0.0599541582477958	0.0602567475290855	-0.770134547913777	-0.560401902409529	0.3005745313846491	0.31267835843334313	0.5999	0.40798531473887967
ENSG00000042781	USH2A	-22.5151014146752	-22.871406833468	0.167201518316563	0.378892063589767	-1.5556964321261	-0.450923934920185	0.23749486801526254	0.22767030335917535	9e-4	0.009824369544065799
ENSG00000196482	ESRRG	-19.1087516809855	-19.4979574089382	0.267852833704872	0.122467674716297	0.692258502701909	-0.0514616131274677	0.27225610869461797	0.22726742413743561	0.0382	0.09913344966351678
ENSG00000092978	GPATCH2	-20.6283101548457	-20.4618070766568	0.0738226312335483	0.0509864531057754	-1.37688392951079	-1.39186983300643	0.30488429536466966	0.19588776444552983	0.9586	0.5024414081182074
ENSG00000067533	RRP15	-19.4769438132705	-19.4021040812243	0.0331747506224888	0.0376121256494728	-1.54659759715878	-1.19846237194255	0.2855991466140024	0.2009185289713291	0.2821	0.2822255242750471
ENSG00000092969	TGFB2	-20.3595959817907	-20.4493096062788	0.59662873940461	0.558881248545774	0.875334717919141	1.0095117785594	0.32163659437900305	0.2402228874342255	0.7428	0.44864563394804613
ENSG00000143353	LYPLAL1	-17.6106807751104	-17.9160245933677	0.131969718337396	0.251053934287373	0.264280670440499	0.958948702061635	0.21439604992465178	0.31214251243378194	0.0293	0.08469853692677157
ENSG00000136628	EPRS1	-17.6276317170163	-17.6412463087716	0.0531066905342652	0.0471584298958799	-0.646095935728702	-0.715087226762724	0.23849654993510194	0.2369914655781407	0.83	0.47116593025506054
ENSG00000162813	BPNT1	-18.2344360540618	-18.7874863908422	0.101981507705208	0.0805814000931196	-0.0461873784221498	-0.276090450037326	0.23853440573047127	0.17910639484443572	0.3121	0.29731680486106865
ENSG00000067704	IARS2	-17.3069993510207	-17.1703495322323	0.0927305040737081	0.091653475029791	-0.0782237957872738	-0.0407355145828676	0.17057506675234568	0.19068733969783047	0.8796	0.4834221062632618
ENSG00000118873	RAB3GAP2	-19.0952087962933	-19.2809820126281	0.0320241345596059	0.0359826597038857	-1.42667948870087	-1.20216965519198	0.2753530702370345	0.23882139180662804	0.4916	0.3709009377404194
ENSG00000116141	MARK1	-19.2510030368542	-19.2343665870583	0.0312358656911442	0.0310872301590631	-1.51187294769369	-1.33381019150747	0.24404551886463194	0.27250612527124946	0.6054	0.409740313491212
ENSG00000162817	C1orf115	-18.1246796175854	-18.2171513127139	0.152325962000532	0.126809409922056	0.371319882868377	0.254860499530633	0.21304852231667754	0.21386945144199587	0.6857	0.43263088592060095
ENSG00000117791	MARC2	-17.2185094415421	-18.1435504735951	0.0669582751521406	0.0726323232532575	-0.397903167932458	-0.294434223318749	0.23625816021623275	0.18069827896909785	0.6814	0.4318521597206253
ENSG00000186205	MARC1	-19.0572380866184	-20.410019042363	0.142098704560936	0.338844756773598	0.0771336376731901	0.531014451249255	0.24332767651674442	0.2470989422173772	0.0657	0.13226661455842684
ENSG00000136630	HLX	-19.466436687157	-19.4461036638644	0.452766736305177	0.336713389797043	1.0715314888585	0.978120853174392	0.23536040649296197	0.30488143075544255	0.7948	0.4619969773929886
ENSG00000143507	DUSP10	-20.1460994839354	-20.3045081091021	0.144081684096765	0.193620086623605	-0.423589943101204	0.0289168596653187	0.38072686888606383	0.48155367312708425	0.4629	0.3609695502169907
ENSG00000143498	TAF1A	-20.639055635341	-21.1427558546596	0.400965994421029	0.113481203480283	0.308781694730119	-0.961277946537666	0.32236714352914225	0.36821883333405486	0.0243	0.0762722619555268
ENSG00000225265	TAF1A-AS1	-19.1558573170721	-21.1176309688437	0.124904828117447	0.277604873376428	-0.0884162133152382	-0.0541339914868222	0.19829999110450486	0.28763095938112365	0.8849	0.4847241902316632
ENSG00000154305	MIA3	-18.9238547597745	-18.7896503225366	0.042417906161542	0.0324907099999208	-1.0865758467408	-1.18482886150938	0.3021631543783301	0.2320956868340171	0.791	0.4614653390353947
ENSG00000162819	BROX	-18.402634695581	-18.7691326420078	0.0638618261511018	0.0657315282229622	-0.539545989332186	-0.476207253901695	0.20154512090416749	0.26388245501861296	0.7982	0.4628388059908368
ENSG00000154309	DISP1	-19.4912369161153	-19.9093137300763	0.211479969796925	0.0579536470718161	0.299553905550596	-0.97985412396197	0.2325855044343495	0.21110916149231998	0.0057	0.03272056300569494
ENSG00000187554	TLR5	-20.3478171944517	-20.6603595400108	0.35154485337703	0.178733080203377	0.353347797023681	-0.249944759205376	0.20922568676749193	0.24106448772972097	0.0825	0.15069252089503318
ENSG00000143502	SUSD4	-19.4166478038588	-19.9583371067286	0.70163708485913	0.254064881643307	1.53096504781927	0.473310112567289	0.19408247579295165	0.21951214041370062	0.0011	0.011273866689911573
ENSG00000162909	CAPN2	-18.8893707544608	-18.6270130486328	0.0501677328359209	0.0558033457094523	-0.907794356314041	-0.614266474166345	0.31655222919048026	0.23598224212102198	0.4417	0.3528806713905326
ENSG00000143514	TP53BP2	-18.8145574226878	-19.001643320339902	0.0406584272090558	0.0456918398317566	-1.09497196317871	-0.888758309575699	0.2870121522466912	0.2262562575726189	0.5682	0.3979539554171656
ENSG00000143756	FBXO28	-18.7352148493917	-19.0984717693882	0.0322809016073058	0.0439643069289147	-1.30235974480507	-0.949695390406788	0.2704198799915182	0.15557589458658994	0.1897	0.23151098094179523
ENSG00000143753	DEGS1	-17.3245220875948	-17.4529447248617	0.0671321416244083	0.0805918182912044	-0.402538019948951	-0.178331943914544	0.24061781921091735	0.2288907034662574	0.4598	0.3600628081818513
ENSG00000143748	NVL	-19.5915680617599	-19.6654825626714	0.0854371242628232	0.0523374290924766	-0.652300574450663	-0.964859734907937	0.3581988719289793	0.23300078993300963	0.5356	0.3869474345478674
ENSG00000143771	CNIH4	-18.2482256894375	-18.2425746733142	0.0531554207984309	0.156957238200377	-0.699722100705359	0.465537740404137	0.2537238500508844	0.19170266507163278	0.0015	0.013977761546435081
ENSG00000162923	WDR26	-18.1815079071909	-18.2515573411459	0.0220455622612146	0.0280717894737764	-1.57023461616587	-1.25658175210965	0.3339924660626822	0.26169372157182375	0.4643	0.36134093362628084
ENSG00000143815	LBR	-18.9724954502262	-19.213248893423	0.160811390208254	0.170621686593425	0.230128532653697	0.375204483280738	0.27031709179854535	0.25081717884464205	0.6892	0.43355916967060965
ENSG00000154380	ENAH	-18.3282768415868	-18.6550295988845	0.220972846940225	0.123172585790292	0.713512308764305	0.17272171499219	0.42891640402359954	0.2537258452695516	0.3686	0.3235746527648529
ENSG00000143742	SRP9	-16.704410340116	-18.6532419417954	0.162007191089409	0.091234986581057	0.504110519955444	-0.127117201821388	0.30048998750130457	0.21153336521150898	0.0026	0.019978047564468998
ENSG00000143819	EPHX1	-17.1611473753147	-17.0812138628851	0.0962443586463961	0.139957982802078	-0.0316787774041991	0.384302647417855	0.20165081295818593	0.2955870104507174	0.3346	0.3079994424589869
ENSG00000242861	NA	-19.2578912787149	-18.3402565129	0.352084611502503	0.270357130684719	0.907647773732035	0.99949971829706	0.25947830687021756	0.20518320616310037	0.7487	0.4499566402472643
ENSG00000196187	TMEM63A	-19.5767423496221	-18.9069744921578	0.207718254875123	0.264245672781487	0.243143279647277	0.887006277899772	0.20957519026879814	0.17629571818420603	0.0147	0.057373872081973365
ENSG00000143811	PYCR2	-17.1240411705313	-17.4618460717991	0.0221213813860059	0.0202467473288206	-1.50000937597142	-1.55997658391855	0.3566569898214909	0.2310682092726482	0.8109	0.46611558711953105
ENSG00000143768	LEFTY2	-20.8248846541009	-21.5727129686256	1.30114624458319	0.662426195343714	1.37407534312571	0.599803496521545	0.3246097413708634	0.20084014856964094	0.1582	0.21055751563960648
ENSG00000143751	SDE2	-19.1624501455739	-19.2438810845299	0.0980399900995739	0.0903207219797505	-0.333125549010783	-0.270160936576989	0.2615335492412092	0.2028167368155064	0.8409	0.47366030344200605
ENSG00000163041	H3-3A	-21.6250273108173	-20.8780738492504	0.647056567346504	0.516981170603344	0.234656500063725	0.691768692558731	0.2521354936661844	0.23538750489291185	0.1283	0.18885415855148746
ENSG00000182827	ACBD3	-18.2638704984428	-18.3376270440519	0.0323782473332642	0.0525554721194566	-1.1976837182984	-0.638109389038256	0.25467314108379974	0.2295431803292329	0.1125	0.17630277709078077
ENSG00000183814	LIN9	-20.396662429238	-18.9705117262997	0.107693849697789	0.212158501512193	-0.858736662399143	0.653619457842857	0.17806138763791118	0.18212461278947745	1e-4	0.0023391356057299523
ENSG00000143799	PARP1	-17.6646797297693	-17.3465645595393	0.0273521119753172	0.036469104747433	-1.30985702497898	-0.967344442778002	0.3740642576116878	0.2246315558533408	0.2415	0.2624541200101649
ENSG00000203685	STUM	-20.8543151577029	-20.392447421324	0.570433607123204	0.272658448109824	0.532157705299153	0.323415137925784	0.3569120711623545	0.37589675622447355	0.6229	0.4154084564529664
ENSG00000143772	ITPKB	-18.6891971013695	-18.72317654624	0.290151924446724	0.120546580307355	0.906722572724896	0.13895040486576	0.31608105225593247	0.21036662472025078	0.0977	0.1639152557010637
ENSG00000143801	PSEN2	-18.8304350568493	-18.8086496735232	0.0611866952899614	0.0386360231571762	-0.691039706853642	-1.01535917047463	0.41779310740844594	0.272455367728043	0.5808	0.40266942724558774
ENSG00000163050	COQ8A	-16.6495480814962	-16.3988229931466	0.263263161207403	0.122887393061199	0.990059726794146	0.249876658362048	0.16126322254532635	0.23177908537749028	0.0037	0.025445117119130424
ENSG00000143776	CDC42BPA	-19.0923141074906	-18.8314107654256	0.110544523605853	0.048628976707319	-0.18668643090253	-0.789904260159939	0.16491419405701763	0.24592148652257692	0.0349	0.09412131292608922
ENSG00000181450	ZNF678	-21.1704041337244	-21.0539533343749	0.142920686296512	0.185691328667022	-1.0313195557248	-0.423994067307262	0.22421621660954674	0.25337246215044534	0.1051	0.17022582839305722
ENSG00000081692	JMJD4	-18.8186509388438	-19.0516574531312	0.13344640792914	0.0689537096099362	0.0922907693814081	-0.488660330550898	0.23868666418432333	0.21819489954690144	0.1198	0.18207107844538298
ENSG00000143740	SNAP47	-17.895609094427	-18.2872482617455	0.090892341679786	0.092374497733805	-0.11593703817698	-0.0690809725074328	0.20284477879176693	0.2791198880902928	0.8737	0.4824155896792615
ENSG00000143816	WNT9A	-19.4275859062926	-19.3241595259221	0.939148002818963	0.954954382271127	1.81784107634282	2.06235670396323	0.2776806706129566	0.19800015375713917	0.4367	0.35125281004976305
ENSG00000143761	ARF1	-20.0522408639026	-18.4967069656585	0.150769885007293	0.0520807412068794	-0.328340512102658	-0.664660992830092	0.3159716417873433	0.1830535568105273	0.126	0.1873128823576748
ENSG00000143793	C1orf35	-18.9341441777405	-19.5130151844491	0.124277226151013	0.140315346018274	-0.0149598241925326	0.0792975301195493	0.19043987871032994	0.2994949684496161	0.7295	0.44582016419418824
ENSG00000162910	MRPL55	-17.5417236654258	-17.8413844881304	0.0714011238873195	0.0795610908664401	-0.349396268351039	-0.189787302402054	0.2860114858026691	0.1623799291998739	0.6356	0.41874670378344603
ENSG00000143774	GUK1	-16.9837847904267	-17.0619482672253	0.267053192656027	0.0930019953074744	0.997212354921982	-0.0241220968408111	0.2668864618337628	0.13943012340851393	0.0178	0.06398935939313113
ENSG00000198835	GJC2	-19.3681964667168	-20.8216680927742	0.696959766894644	0.211665828699024	1.54485496583368	-0.170768176225621	0.22566807347624518	0.23590237287216134	2e-4	0.003687430928067592
ENSG00000181873	IBA57	-18.8742497109892	-19.3286634552184	0.196515602211049	0.100048763166437	0.462309653166408	-0.19514712587914	0.22785340074556043	0.3688563029618799	0.0119	0.05083043372799261
ENSG00000154358	OBSCN	-17.2491040442937	-17.2291348324726	0.117726468079457	0.130898410844442	0.164430859702018	0.314233857204952	0.23760803433191915	0.1589391682184927	0.6056	0.4097546966863807
ENSG00000269890	NA	-21.0890690467432	-21.6536475096422	0.763269758739626	0.266845834427208	0.689348037529595	-0.345218132100105	0.2936830148027526	0.3833568720765947	0.0676	0.1347114363445939
ENSG00000270110	NA	-21.2823996945065	-19.834362843924	0.856822951654216	1.12521008141485	0.69802860032628	2.0239093819376	0.21974615577244308	0.2879973727751418	0.0038	0.025772014780290953
ENSG00000154370	TRIM11	-19.8271479549567	-20.0650123604848	0.209244436574289	0.0877824734117457	0.121327141500386	-0.642205213204085	0.2569667695606168	0.18206483587556127	0.0888	0.15606511905421164
ENSG00000168159	RNF187	-17.0126421392359	-17.1037522640408	0.0270887266545652	0.0580481994599267	-1.29225220258532	-0.496145705033321	0.192260049018958	0.19908935799360855	0.0125	0.05254476375952063
ENSG00000116574	RHOU	-19.3167381970388	-19.8642913581704	0.353244141008578	0.219019596971986	0.886815907240779	0.372378663626424	0.290480430966011	0.22009426389508885	0.2264	0.25528219139917163
ENSG00000168118	RAB4A	-16.8585056362932	-17.2696442601285	0.0876229238947436	0.111618086148223	-0.113240549290832	0.15375987236916	0.14843970042516902	0.2791536639927818	0.3148	0.2987302432358686
ENSG00000154429	CCSAP	-20.3736994723134	-20.6672755311055	0.082241236434715	0.0641983625335652	-1.11467773735228	-1.27777195801212	0.2525688714791016	0.24550195795116558	0.65	0.42232909960495213
ENSG00000143632	ACTA1	-13.1686563931069	-12.096090639599	1.29023420027722	1.29069954218396	2.22524088863314	2.17664360097794	2.948080481406931	0.15247303305872428	0.8634	0.4799654405498737
ENSG00000069248	NUP133	-18.0908144778951	-18.3680496256549	0.0502778929737803	0.0306195478365793	-0.731608310594774	-1.1814375559216	0.3318270998574775	0.3490878420988761	0.2096	0.2443104236449719
ENSG00000135776	ABCB10	-18.8930059296148	-19.1244190730886	0.108807146360993	0.111778678132246	-0.134734644030643	-0.02303457512535	0.1787526781062852	0.16479932101239736	0.6651	0.4275501709320167
ENSG00000135801	TAF5L	-19.8592640619826	-19.4631406912455	0.0558428561522406	0.0512908684713339	-1.21714159889397	-0.90956938134341	0.28202180759387685	0.23166962320847131	0.3331	0.3078399071565528
ENSG00000135763	URB2	-20.6308739623312	-20.1081899031288	0.172001285799836	0.0970372288791059	-0.532609402541281	-0.56244018328081	0.30854610419000145	0.37038083946387573	0.9337	0.49645196306679806
ENSG00000143641	GALNT2	-18.3121643863527	-17.9890338390253	0.103715207668219	0.0759918072400144	-0.040492450291874	-0.237985313740561	0.20163560657277926	0.23657233205519573	0.5279	0.38370572523558416
ENSG00000135775	COG2	-19.1816688085568	-19.0562697504296	0.0405074321775654	0.0352067000220239	-1.22445576958918	-1.16192578822871	0.42839971513546193	0.19862863071077308	0.8917	0.48618013930299625
ENSG00000135744	AGT	-16.1133964020817	-16.1203655259701	0.118740555839501	0.120401531837914	0.184111622897611	0.219605885806985	0.2642152137386413	0.5251781787738424	0.9519	0.5010300653681371
ENSG00000119280	C1orf198	-17.4313756417979	-17.7340593305863	0.0589129097043999	0.0421606284904678	-0.539164102150751	-0.825842723071563	0.24561675649513653	0.2099620892156214	0.4016	0.33701363834384107
ENSG00000143643	TTC13	-19.3926728819762	-19.5533123732908	0.140404578243822	0.0843127440704501	-0.0677069482215229	-0.444155194200093	0.3664585805653176	0.2247435046187767	0.4928	0.3713521279348185
ENSG00000173409	ARV1	-18.0131566052036	-18.0947102312341	0.0626994935562443	0.0829707297100915	-0.498703054134236	-0.156539653729922	0.21912698746768322	0.27609127256056937	0.3374	0.3094584687806696
ENSG00000143633	C1orf131	-19.6893960052138	-20.2008347459427	0.0749839672659271	0.048492249056305	-0.831568812206205	-1.30155093410812	0.24315626763452242	0.44110764669361757	0.1345	0.19290185455136497
ENSG00000116906	GNPAT	-17.1043266793155	-17.2659181236385	0.0240721422010638	0.0336754307343822	-1.41448718538607	-1.04444528087895	0.22978531795453483	0.3023088368364356	0.357	0.3187626524359963
ENSG00000116903	EXOC8	-19.1842774310348	-19.3498235467055	0.0642104112009418	0.0495740127962552	-0.764792181135826	-0.904435423848909	0.2649903673727757	0.26892688359380995	0.698	0.43665850625221037
ENSG00000010072	SPRTN	-20.0698913828117	-20.083025386179	0.0584431477932275	0.0511777718268371	-1.28529184284708	-1.19036795417865	0.2879025195989507	0.40422189113488705	0.8322	0.4715794523895922
ENSG00000135766	EGLN1	-17.3296725353563	-17.5260418122742	0.104480064931276	0.12676604687604	0.0394127344934709	0.273338761713005	0.2794788624564574	0.38024568860709085	0.5779	0.4018048945163217
ENSG00000116918	TSNAX	-18.631784787088	-18.9288385592617	0.0755352024136398	0.110675011203379	-0.422971128544074	0.0120207495322586	0.22059727999456386	0.225663362374764	0.1589	0.21108066918803148
ENSG00000162946	DISC1	-19.4302167843888	-20.054598873280302	0.795997306613454	0.203233969839482	1.6513362218569	0.202317840054739	0.2301533073081633	0.20959449836940083	0.0011	0.011273866689911573
ENSG00000116991	SIPA1L2	-17.3548221044906	-17.6092266212537	0.0987635063892616	0.128139886259058	-0.0186439353734551	0.284206004237298	0.19228471926960605	0.18926444924360583	0.2904	0.2868157174950015
ENSG00000212916	MAP10	-20.0558504174769	-20.4161835541062	0.242529114704701	0.215595621289363	0.145128031958997	0.0754549861934564	0.20315156526232292	0.2174356261719437	0.7889	0.46092416744712383
ENSG00000135778	NTPCR	-19.2057355781443	-19.6525534921952	0.0216593369440927	0.039387514197465	-1.85993722677982	-1.24361658455435	0.2980652300679835	0.24031865539612168	0.03	0.08585591361855255
ENSG00000135749	PCNX2	-22.5363897252408	-22.3452846060357	0.160085248439744	0.269960733951484	-1.60905466922971	-0.610410439086212	0.27030849829498493	0.21925202906005478	0.0109	0.04861215280234893
ENSG00000143674	MAP3K21	-21.3871547071972	-23.1203782628716	0.158161216930125	0.30765642941424	-1.04833028747098	-0.736028781176424	0.2884005002150522	0.29833510518170564	0.275	0.2794726078369538
ENSG00000135750	KCNK1	-19.9871487323447	-18.7516811681923	0.527181414265434	0.285397085525331	0.958175815543824	0.995441168628078	0.2866730854498313	0.24236489879628093	0.8909	0.48601371960519657
ENSG00000231663	COA6-AS1	-18.7193304927378	-19.3044628736436	0.248905772336949	0.292479690577498	0.744806992652155	0.885581649754906	0.25602679921504146	0.30396036091722306	0.6804	0.43169579540987724
ENSG00000168275	COA6	-17.8613553655965	-17.8223510071137	0.0342579007364963	0.113005601173938	-1.08964411481952	0.161047446772875	0.21511251534385234	0.17987374977171944	0.0014	0.013316572825981306
ENSG00000059588	TARBP1	-19.7633745333849	-19.4241087154554	0.139456100137014	0.183965193297258	-0.250005213036765	0.381316984310495	0.4184184238333235	0.21445191468921188	0.078	0.14652023411799853
ENSG00000231768	LINC01354	-20.2495340303965	-21.5919398938372	0.680146785700087	0.318370015675614	1.07051439940359	-0.141460524710652	0.34516679311456183	0.5311308765122386	0.0232	0.07431195221035332
ENSG00000168264	IRF2BP2	-17.0025772749634	-17.3427594616214	0.0641944113015601	0.25398589620818	-0.429048415677773	0.973602119268184	0.23747194099236021	0.3372228587054785	6e-4	0.007421286346236755
ENSG00000173726	TOMM20	-17.5249876042819	-17.3189358650139	0.0631863982605144	0.0231880538723865	-0.47140373715284	-1.41922931917755	0.30252968933884833	0.3752463734982487	0.048	0.11289642407805305
ENSG00000152904	GGPS1	-18.4240365674133	-18.5818203435424	0.0262065415113256	0.0626651243195062	-1.43394158910663	-0.491198288056349	0.2525674150646677	0.19415392634058554	0.0031	0.02258356134599871
ENSG00000116957	NA	-17.8648425285114	-18.1467907497219	0.0576979859410658	0.0231324360168166	-0.568525796236673	-1.43897515140734	0.3291301652861754	0.287607436133676	0.009	0.04334280681205499
ENSG00000162885	B3GALNT2	-20.1064612693146	-20.0648566772688	0.114041032117013	0.121078133024546	-0.636049922167619	-0.320556122474428	0.22046307314670946	0.22570548789224812	0.3269	0.3047045924056082
ENSG00000143669	LYST	-20.3548554134866	-20.5545769738273	0.157280746097335	0.0963442221227712	-0.455119807667033	-0.80790048216818	0.21809007804222477	0.17935825419882181	0.322	0.30263945540965304
ENSG00000116962	NID1	-17.5923185625526	-17.1161866679638	0.209025683730268	0.143119797973222	0.724288300918257	0.40603787534818	0.1803290775688971	0.24077287269863873	0.2584	0.2705178814325806
ENSG00000077585	GPR137B	-17.9172937211434	-17.8470707461746	0.0962007271022279	0.0933050034310619	-0.0607420311993998	-0.0304277209969297	0.26183507476109974	0.2239471522114999	0.9271	0.4946637522703376
ENSG00000086619	ERO1B	-19.1886450728481	-19.4069806025169	0.0692941721651558	0.0780911864220709	-0.690301723042555	-0.469600346843473	0.21369034833780798	0.34109259207187675	0.5138	0.37863617126218446
ENSG00000116977	LGALS8	-18.5105917888394	-17.8402157867116	0.0362665282568252	0.0405063679663251	-1.12594505743475	-0.864856258721165	0.31885329448130467	0.24093696324875155	0.3543	0.3174647414493497
ENSG00000119285	HEATR1	-19.9182723905808	-19.5445770343482	0.094540812558423	0.118970584436795	-0.722906386100963	-0.096766513565667	0.3382918611075864	0.20537355061816126	0.0858	0.1535393273007005
ENSG00000077522	ACTN2	-14.0574758397301	-13.8730243564253	0.263008976259013	0.149693930415604	0.769594835304411	0.239471250668615	0.1792883436559941	0.22929668174563475	0.0976	0.16382741695156833
ENSG00000116984	MTR	-18.6944798375706	-18.3929254351162	0.0638033424303255	0.119306597566714	-0.609374470633527	0.176030368989637	0.20042849404830362	0.21404253847894908	0.0211	0.07061116212450212
ENSG00000198626	RYR2	-15.6897536994567	-15.882925635675	0.222097844907898	0.330687239323031	0.786480020325621	1.21829397340128	0.18595158884228127	0.13996225140566135	0.0877	0.15544279544077305
ENSG00000091483	FH	-16.0191242776788	-16.1194951318896	0.183183890907514	0.0888848294147129	0.613506575582129	-0.0839222798234842	0.29113555994145107	0.19454313885910213	0.1009	0.1668819675077844
ENSG00000203668	CHML	-19.4785302960784	-20.1668695759648	0.115324438614411	0.0910235039187895	-0.301323653082537	-0.654834775500221	0.22658330752102732	0.2611263105184232	0.2221	0.2522951326422051
ENSG00000180287	PLD5	-21.2374436842559	-23.9122172098109	0.963381623609247	0.465319287050472	0.839854440891031	-0.537808964090943	0.236811045884508	0.4016654891306009	0.0013	0.01266313921402249
ENSG00000054282	SDCCAG8	-20.002200267816	-19.7430870157423	0.0342540444406163	0.0443245713660371	-1.78366640257261	-1.16600966429062	0.27910549030469156	0.17304514020979533	0.0645	0.13107868939555875
ENSG00000117020	AKT3	-19.3764754223228	-19.3768870024253	0.263942032362303	0.113420751507763	0.570359911679488	-0.0860024345078019	0.2708269340859313	0.2320493513737073	0.1228	0.1847927365443974
ENSG00000179456	ZBTB18	-18.5987891460775	-18.4596649833695	0.0353728024226315	0.0673999160974852	-1.17248053533838	-0.402376464310857	0.3011649678787284	0.19129450718045407	0.036	0.09581041505822682
ENSG00000035687	ADSS2	-19.0610349039753	-19.3962372095434	0.103467622264462	0.116091466564008	-0.241489420766744	-0.0693827324726275	0.20680915183877252	0.304433348421179	0.5628	0.3963933526816601
ENSG00000121644	DESI2	-18.5866955925702	-18.4753935394569	0.043157538879527	0.0735754060249411	-0.970292372854662	-0.316556533251544	0.31240171858499227	0.20488134115563908	0.0865	0.15435017537446397
ENSG00000203667	COX20	-18.875486978997	-18.7373117670965	0.0741783360923085	0.0379051473484533	-0.512345641684028	-1.02063686366056	0.2390705527195297	0.3305260384095762	0.2125	0.24593991411642332
ENSG00000153187	HNRNPU	-18.2918873142669	-18.1998522650757	0.121938505169189	0.0829719980573701	0.124328227122022	-0.16751036776455	0.29590619318898753	0.20947992173457033	0.3372	0.30944011037914215
ENSG00000203666	EFCAB2	-19.1326264588245	-19.1838724368176	0.0878073435614717	0.188605386424018	-0.43198142135926	0.483969798257734	0.17475803601606998	0.1907136627159683	0.0019	0.01633301436700939
ENSG00000162849	KIF26B	-21.0056617423326	-21.7932866215635	0.347936264466673	0.718742846047837	-0.0491952724360554	0.585622738208362	0.21466612258768514	0.2555183330437641	0.0165	0.06123662613813275
ENSG00000185420	SMYD3	-19.6958551203759	-20.3374931296268	0.0628174876684325	0.0726692977104896	-1.01194882443349	-0.968819102022823	0.20201034407793464	0.2528943428129218	0.8753	0.4827341166877267
ENSG00000162851	TFB2M	-18.1663985377493	-18.274522095035	0.133162554514233	0.120302253159058	0.230462060403279	0.196349095825733	0.1865616104130168	0.2130841870712794	0.902	0.4883951602333002
ENSG00000162852	CNST	-19.0447446562737	-18.9827114438865	0.135517931402981	0.0570658106674675	0.0341610260337093	-0.662224324557545	0.1867037150918164	0.23816714910637102	0.0248	0.07734741736280375
ENSG00000143653	SCCPDH	-17.2932856637398	-17.6512106827372	0.0419612758796198	0.0406559639227153	-0.870196189406191	-0.863335534239783	0.26447994030831457	0.2071041816778971	0.9733	0.5059290411237695
ENSG00000227953	LINC01341	-21.4016720775642	-20.6323939692119	1.35485342751828	0.631518842300283	1.09170494468162	1.02813102123344	0.24288097226418887	0.19146767270278403	0.794	0.4619969773929886
ENSG00000227671	NA	-18.8174139351959	-18.6821109238909	0.5249826937094	0.318558208280693	1.46232843324781	1.11818450072153	0.20085452594324313	0.23614515567888844	0.1993	0.23757978767422772
ENSG00000162714	ZNF496	-19.5724568996922	-19.4333219255084	0.0755427773090229	0.0928807267388279	-0.766324259579376	-0.305326592064415	0.2417477931753793	0.34457868705888345	0.2103	0.2447944212223978
ENSG00000175137	SH3BP5L	-19.1091442427513	-18.4451756528041	0.0921146892221674	0.105213978479552	-0.375290713634068	0.0446344174820017	0.2593542391572743	0.22635054529615226	0.1327	0.19175996783951926
ENSG00000171161	ZNF672	-17.9782962886751	-17.8583507949405	0.0562086561031705	0.0358774498847017	-0.603788067815955	-0.986188693572033	0.22856881377068194	0.2109824448239004	0.2134	0.24656658644028046
ENSG00000171163	ZNF692	-18.6079376424997	-18.6422748463866	0.665749378455884	0.329033225812252	1.75996077129065	1.15748644678549	0.19398546268626263	0.2291133417109191	0.0466	0.11085123989188045
ENSG00000185220	PGBD2	-18.7996144606004	-20.4748617300938	0.401585927940171	0.105033121314123	1.19971347723304	-0.676488289933184	0.2329176788817753	0.24271624812885687	1e-4	0.0023391356057299523
ENSG00000275131	NA	NA	-17.1530099810047	NA	0.710741056769797	NA	2.00793452890362	NA	0.1800816079015619	NA	NA
ENSG00000265972	TXNIP	NA	-14.6941731162257	NA	0.305394338469628	NA	1.04349455001027	NA	0.197990653506153	NA	NA
ENSG00000261716	H2BC20P	NA	-19.9054475613142	NA	0.318884628981781	NA	0.727287315757572	NA	0.32648920105287044	NA	NA
ENSG00000015171	ZMYND11	-17.4365733626008	-17.7142339443267	0.0423745976554988	0.0458972729774967	-0.868861383624751	-0.7412055845141	0.24213481357752378	0.23411696750406505	0.6794	0.4313000708729634
ENSG00000151240	DIP2C	-18.6155026765177	-18.472864687886702	0.0394209934343224	0.0673757188739001	-1.06874931105305	-0.404282195723221	0.19528053547570118	0.22734713969726372	0.0447	0.108508479715432
ENSG00000107929	LARP4B	-18.8962640596591	-18.5821783368191	0.0250797972295669	0.143879850369898	-1.60327788822878	0.339921919314415	0.2595405900254394	0.22958425907671307	4e-4	0.005730882234038384
ENSG00000107937	GTPBP4	-19.2664120155057	-18.7437234201575	0.138559223095574	0.0840091545512663	-0.0283815065993234	-0.226005822094388	0.2447454126940858	0.23670761037148932	0.4544	0.35799466887117076
ENSG00000232656	IDI2-AS1	-18.6079322972204	-18.4451901857349	0.284589427015338	0.344156692275383	0.910096494106297	1.22973366113274	0.33591273224132895	0.16941321278338362	0.3296	0.3061837824134623
ENSG00000067064	IDI1	-17.7249429453993	-18.149101814222	0.0454491139653115	0.136677776890017	-0.802703683934781	0.337153120982644	0.2846371984374926	0.24437717634252093	1e-4	0.0023391356057299523
ENSG00000047056	WDR37	-18.22340418372	-18.3326207665473	0.0542907779855754	0.0698959991608145	-0.675050394947726	-0.352465701248735	0.20391750322879007	0.21714964122826302	0.3393	0.3102494362998362
ENSG00000067057	PFKP	-15.7360674268313	-16.6055815394646	0.237572852613901	0.124628688544938	0.857060627578871	0.268365125838777	0.1495128147653823	0.2707603488584504	0.0157	0.05952029839541518
ENSG00000107959	PITRM1	-17.7000340410716	-17.49183584378	0.081416464950425	0.0470134345838899	-0.219399376221235	-0.71816642055507	0.27024909543782455	0.22251335102883257	0.1538	0.20702517618205593
ENSG00000067082	KLF6	-17.8524849747701	-17.8437868933108	0.278723322667891	0.140197399221002	1.00711198134468	0.376744327647841	0.3455428192019086	0.22435229004152552	0.1663	0.2165192841016092
ENSG00000233117	LINC00702	-22.0722196844559	-18.9026850469998	0.652425828424291	0.595707756782363	0.0170261769297074	1.70079268616837	0.30473985495618483	0.19153548217939015	1e-4	0.0023391356057299523
ENSG00000165568	AKR1E2	-20.0422562390761	-20.8221097706599	0.105640377186888	0.158736813044546	-0.678786255626281	-0.45877041399237	0.241275720102819	0.28392241650617334	0.4265	0.3469433814154363
ENSG00000151632	AKR1C2	-20.3257226055467	-20.0268124683481	0.539945132478691	0.31823900720686	0.795493120100198	0.664338377158681	0.3201912856390446	0.3243432663611384	0.7391	0.4477084533615187
ENSG00000196139	AKR1C3	-18.6498053899225	-19.1284152698882	0.198550240564011	0.295226838261796	0.53844511710684	0.947158568854044	0.24138166596416483	0.1569998347497651	0.1642	0.21500629005996247
ENSG00000173848	NET1	-18.7240614726934	-19.1855727324171	0.0522866084917701	0.0682979291458838	-0.81688444900879	-0.532293081236697	0.28209561314493875	0.24446391119220665	0.3173	0.29998497655106615
ENSG00000196372	ASB13	-19.1869309040622	-19.3915479027827	0.105292529133487	0.0695342743010603	-0.271250406436985	-0.580323822680446	0.2755697904216007	0.2548536206705735	0.3856	0.3301672451251964
ENSG00000108021	TASOR2	-19.0243880555258	-19.042674071681	0.0533363407378996	0.0449937102514527	-0.891179318226167	-0.913502259532303	0.3456623263699185	0.19379318726188038	0.9465	0.4994349759395991
ENSG00000057608	GDI2	-17.1144223389714	-17.2094724124001	0.042725317384231	0.0462662739726219	-0.841263691217695	-0.725266048255258	0.1715223836986473	0.31928948789708356	0.7256	0.44482026910517924
ENSG00000134461	ANKRD16	-20.0260322052872	-20.0905890135303	0.307847873853049	0.0687900717422504	0.399388744625484	-0.898190982636634	0.2953000148239934	0.3197897129853676	0.0054	0.03179462061350062
ENSG00000134452	FBH1	-18.3191211021104	-17.7881259789777	0.0366807985799029	0.0626340458208619	-1.0809131186544	-0.429353729378854	0.20672938056411871	0.22249988542232818	0.0217	0.07195379622678857
ENSG00000134470	IL15RA	-18.9342527203853	-18.9102898458323	0.535743736438005	0.316758349889452	1.4461461136643	1.06755694931805	0.23586546586000776	0.221084046226867	0.2449	0.2641290761572793
ENSG00000134460	IL2RA	-21.4262584616074	-21.6626382963127	0.965635255501395	0.724835295446491	0.739871028381443	0.650126456419802	0.2154931363361602	0.2297630140287062	0.7757	0.45699772284179624
ENSG00000134453	RBM17	-18.0910576650462	-17.9343806688134	0.0449376365213675	0.0963364394088803	-0.843939090687825	8.11664621351849e-4	0.3802670017971332	0.3398025866685752	0.1076	0.17232685469469863
ENSG00000170525	PFKFB3	-18.7085045348515	-18.783034756996	0.423287181149533	0.245586243618813	1.27887953066108	0.839161335803553	0.3143991361666312	0.18366975451608822	0.2949	0.28963790416759544
ENSG00000065675	PRKCQ	-21.7882364118345	-22.323015744543	0.873060363788998	0.480656779868455	0.450222166084689	-0.0253805229431825	0.3486385021345067	0.4456515700783969	0.4234	0.34577207522505893
ENSG00000237943	PRKCQ-AS1	-22.0699633485861	-23.0723784530345	0.89903048733377	0.497657396890411	0.33875237354244	-0.240660702472446	0.297288848009091	0.42114829109905383	0.2952	0.2897978793611878
ENSG00000223784	LINP1	-27.2825152590649	-19.3099954807113	9.33585657542763e-4	0.665218638832468	-8.6197594442335	1.70548809976583	0.580693952592338	0.25281496605372916	0.4874	0.36955660430478166
ENSG00000198879	SFMBT2	-19.6085591372494	-19.9925469105418	0.0953084105449768	0.0998088628820458	-0.551157512194575	-0.478202138845212	0.3624352971772145	0.28166174966468877	0.8461	0.4751105862549074
ENSG00000123243	ITIH5	-19.1165293801744	-19.7617836306221	0.335887468806212	0.446693165139946	0.915698151040165	1.13547953080435	0.2323491180807701	0.27508197426697584	0.4698	0.3633834403623303
ENSG00000151657	KIN	-19.243527017491	-19.3224293473752	0.0519730313767865	0.0368879124016191	-0.999703638253179	-1.19084876705	0.23914579539750536	0.2409815000130015	0.576	0.40097032089961837
ENSG00000165629	ATP5F1C	-14.3791785683229	-14.8115167160917	0.140602848564512	0.153960418694612	0.188572360230973	0.370248323506798	0.1979828041570595	0.27736689525104796	0.3754	0.3258422098686875
ENSG00000165632	TAF3	-19.0741628239551	-19.2216856862835	0.0292656993999449	0.0733733513049944	-1.50906537253708	-0.471205308733253	0.17989367200769651	0.5385311587257936	0.0512	0.1163600146924383
ENSG00000107485	GATA3	-20.8617045118762	-20.517174631588	0.810461689846156	0.315328887417596	0.879041795547395	0.398980021101959	0.4255690313670881	0.33375100277104364	0.3306	0.30645041109148236
ENSG00000048740	CELF2	-18.0667045771081	-18.4378391639178	0.0353704095431335	0.0383679026630912	-1.07917093307539	-0.963315299378755	0.4960713358394002	0.2112305702524838	0.6612	0.4264782592173527
ENSG00000148429	USP6NL	-20.6237412784979	-20.6920002708973	0.0357771284691108	0.0525091294096187	-2.0984562549802	-1.49271911830425	0.3741809360663809	0.2680270198107972	0.1641	0.21495720562415968
ENSG00000134463	ECHDC3	-16.5953815844443	-16.4902208513846	0.186371986489994	0.174138600226102	0.644806944356694	0.600727136291794	0.17571253195107722	0.23371931915441974	0.8709	0.4816429758865165
ENSG00000148426	PROSER2	-20.5250237821172	-21.4512099557638	0.462148018068902	0.362696810555654	0.520298984022169	0.0526141595715155	0.39590261999452186	0.28877633983498835	0.3957	0.33500580081383546
ENSG00000151461	UPF2	-18.6522698933756	-18.7791073028677	0.0501697265361225	0.0375768408380156	-0.837874752142165	-1.03733272337005	0.30524972401756467	0.2475052978659104	0.6404	0.41990048475518604
ENSG00000181192	DHTKD1	-19.8466233848191	-18.4361295592746	0.156688703527059	0.188450114022632	-0.178522864609618	0.628487748189214	0.17625352304740716	0.15713138346221966	0.0012	0.012047402068635431
ENSG00000065665	SEC61A2	-18.857003258743	-19.1703578417051	0.0485821185948917	0.0368398432671524	-0.929833475583343	-1.14529436829795	0.2777665396028552	0.2876177685714286	0.5163	0.3796165796674404
ENSG00000165609	NUDT5	-20.055401237737	-19.3841884292653	0.277415598370537	0.142310288445614	0.279759075678054	0.138398560341045	0.23873042110033932	0.2351074549917609	0.6034	0.4091921120227308
ENSG00000151465	CDC123	-17.611714985122	-17.5537822681772	0.0368832604987904	0.0294773939761454	-1.01054063780278	-1.18549918761281	0.22397209328445358	0.21094770709355062	0.574	0.4000234781927075
ENSG00000183049	CAMK1D	-20.2589928293706	-20.1201833763123	0.355732079463943	0.506403614569104	0.416963919356218	1.08409551716932	0.3923609369030335	0.2712750323803566	0.1414	0.19796534035531652
ENSG00000151468	CCDC3	-20.0864717767118	-20.3776340173184	0.371313442448967	0.230630612477175	0.555021892379801	0.164170807136494	0.21996472619322108	0.23005597096890826	0.2306	0.2570258884607944
ENSG00000123240	OPTN	-16.7422798361123	-16.7644027155836	0.0394866128962607	0.0261754418765406	-0.908034242846998	-1.29053527902672	0.3340094951962765	0.2101729734740293	0.32	0.3012950133996083
ENSG00000107537	PHYH	-17.9083179755475	-16.834492885252	0.0904191719156153	0.138997108830953	-0.122047732542476	0.379298562937846	0.2351017291367679	0.20516953152085585	0.0338	0.09247611633505808
ENSG00000086475	SEPHS1	-18.341158599541	-18.494740926602	0.0369451096226821	0.0996063855377589	-1.07703424266269	-0.0159867319404223	0.23198940154523373	0.276199073333516	0.0028	0.02093017859387931
ENSG00000165626	BEND7	-19.9190530746385	-20.0728918886766	0.106661766715708	0.0889885606282073	-0.602701632315447	-0.63233841636894	0.18641336451629872	0.2470202046288335	0.9121	0.49104158625330285
ENSG00000165630	PRPF18	-18.5246007284795	-18.5654574869155	0.0234207690263783	0.0242376022501017	-1.56631299855801	-1.4387076714364	0.30219630453756974	0.2565630365486269	0.7062	0.43871534240410914
ENSG00000239665	NA	-20.8504483515338	-20.3657010777832	0.331419957274835	0.358539863804702	-0.00858651193135374	0.611937680334431	0.15672559920526377	0.2003912274254101	0.0051	0.030819858763018373
ENSG00000151474	FRMD4A	-19.9233427190545	-19.5263959068832	0.111113458802951	0.137004912580201	-0.564154978776469	0.0507312088811902	0.24200334701409387	0.24156008941772628	0.1145	0.17778803769629123
ENSG00000065809	FAM107B	-20.6374340629089	-20.323721361023	0.461919849599059	0.285151777469404	0.451284007677057	0.405726255978715	0.22245606429128856	0.1961140541263949	0.8662	0.4808223609128144
ENSG00000185267	CDNF	-19.6724700471646	-20.5187627668266	0.522414267685856	0.327964015977551	1.11830593222698	0.437369293555997	0.20811222002733196	0.3441535062803313	0.0561	0.12220557237740384
ENSG00000187522	HSPA14	-18.4125192806227	-18.9585272985239	0.0353104747345902	0.0506785767397264	-1.13376876671404	-0.775561085544791	0.28526337321865775	0.24256206770760214	0.2524	0.26780649551413166
ENSG00000152457	DCLRE1C	-21.0557822868078	-20.7827199773891	0.146162819739876	0.124323387565656	-0.944832709379744	-0.681496819822077	0.27403056040074636	0.16461569766268538	0.3403	0.31070938251353075
ENSG00000152465	NMT2	-19.1236113861528	-19.2888878042654	0.169651571136656	0.0484663473462391	0.230015681725466	-0.90688093439998	0.2804035203272823	0.2835222619569761	0.0169	0.06185326860367131
ENSG00000148468	FAM171A1	-17.1376197109462	-18.9565334911819	0.0586313724031044	0.0922804642465478	-0.526004600929502	-0.17579276529943	0.2529800992054883	0.21705394031495934	0.1326	0.19175996783951926
ENSG00000077943	ITGA8	-20.6446976813466	-20.4944270382325	0.708451035398086	0.296723958600989	0.874550739694045	0.351016957870093	0.18685629654621813	0.21333140545119306	0.0583	0.1245132053084861
ENSG00000148481	MINDY3	-18.9329157335155	-19.3337075576682	0.0606730142650688	0.0779676880814571	-0.731576922219703	-0.446193435257703	0.26588778011469943	0.22690433275878866	0.35	0.31591685763172606
ENSG00000165983	PTER	-19.2540680980549	-19.4186719950468	0.142084337993986	0.113292617851273	0.00174325428820699	-0.10156306069087	0.2601285210469029	0.18632032614951202	0.7643	0.45397615734761126
ENSG00000148484	RSU1	-17.468814901895	-17.5160480474091	0.0745926683153997	0.0698673718316957	-0.304346052079819	-0.322319060284234	0.3494043441450877	0.2302023768909154	0.9592	0.5025502580121546
ENSG00000107611	CUBN	-21.6927830957473	-22.5739788717524	0.498451994937694	0.399220041620765	-0.0613692779780898	-0.300214359239457	0.2522635243141187	0.23506045639643894	0.5205	0.3811637784453598
ENSG00000107614	TRDMT1	-20.5190345915773	-21.359044999815	0.0909929424906	0.0622521332665954	-1.10115955742878	-1.66675220449065	0.5152130094482548	0.2719438560685564	0.1228	0.1847927365443974
ENSG00000229124	VIM-AS1	-20.3208017923127	-21.0299709960423	0.479237104983746	0.222305784361624	0.679108374645706	-0.23174264161662	0.3178769653967737	0.5129369524784009	0.1275	0.18848344406876022
ENSG00000026025	VIM	-15.7486753051354	-15.9438941384282	0.423369345793754	0.24744504074498	1.43568379534489	0.931574390177599	0.1920214857682981	0.21931149584520276	0.1361	0.19402315225189648
ENSG00000234961	NA	-17.2875920760927	-17.1472096540413	0.394413088191602	0.196583478097193	1.37085535412434	0.722834795280096	0.1987759652349362	0.2704762824077465	0.0615	0.12816336632485836
ENSG00000148488	ST8SIA6	-22.2768304276973	-20.4981923261002	0.409183972881352	0.198462700134079	-0.548548874994777	-0.0533087571138797	0.28581981483026075	0.4629092826262436	0.1179	0.1804596524530938
ENSG00000165996	HACD1	-17.657452549386502	-17.4345580006442	0.155981699125639	0.141866463379592	0.431141760132082	0.387742319124563	0.30123256012307104	0.22144698993295303	0.9135	0.4913337325944686
ENSG00000136738	STAM	-17.952705271118	-18.3018464652985	0.0968564928478003	0.0838531560746295	-0.057002578208293	-0.167323514354738	0.19116295134484607	0.23838641392010856	0.6788	0.4312774789872788
ENSG00000260314	MRC1	-19.8454104829463	-19.4239716888068	0.676296892195111	0.506596601502519	1.28450974422221	1.39433317361423	0.28564782641615494	0.2817983927211173	0.78	0.45850976759209566
ENSG00000165995	CACNB2	-18.7245258871984	-18.4553646152774	0.276865060039637	0.223531432022902	0.849772117123567	0.79702816931119	0.14609889201826673	0.22267225597817017	0.8367	0.47253305397584777
ENSG00000240291	NA	-20.2311527097398	-19.8300645128376	0.140192868489164	0.262960890644279	-0.498301319556172	0.572325901393057	0.22202071474376597	0.28991557467451884	0.0196	0.06766583842599537
ENSG00000241058	NSUN6	-20.4344637352388	-19.4879253234148	0.236468370039756	0.103315416895412	-0.0949006700056725	-0.217998236458913	0.6406176630032696	0.22944049128964233	0.6378	0.41925755071480797
ENSG00000165997	ARL5B	-19.3974505465366	-19.642294662527	0.116703392564981	0.135324953187793	-0.254630302740789	-0.0050923326140202	0.3075908938606147	0.21806196078527698	0.4817	0.36749329987799023
ENSG00000120594	PLXDC2	-19.3290247872628	-19.4779975874459	0.353916633109993	0.242509846763885	0.883611557650995	0.638744676491527	0.2025375895685024	0.27686710949498317	0.4614	0.3606176696604582
ENSG00000078114	NEBL	-15.9700449111093	-15.7263820952058	0.161297295920586	0.103219416698184	0.483834427603617	0.0447699723776336	0.2519838100776061	0.19614940633364245	0.2518	0.2675592360687636
ENSG00000204682	MIR1915HG	-20.4055138807062	-20.4595477781541	0.184832922678746	0.143792767428689	-0.323873983265481	-0.353789115341924	0.2498885012114735	0.25460004212506504	0.9227	0.4938321951216646
ENSG00000180592	SKIDA1	-21.1359385587841	-21.3079734895429	0.240507326720309	0.126809826278384	-0.491707405096553	-0.930980130523013	0.17631821510051138	0.3588983108347715	0.1816	0.22632726648090695
ENSG00000078403	MLLT10	-18.8066282257902	-18.8877041435547	0.129905042014515	0.123950077466669	0.0690022139203164	0.13409890999644	0.6101679276068355	0.18961581977936642	0.9074	0.48989190194690796
ENSG00000136770	DNAJC1	-18.052099828216	-18.6680118282687	0.0565210419899812	0.121782119348679	-0.608057489618744	0.159105780388693	0.16454109319680274	0.15145364578727336	0.007	0.03731737268676157
ENSG00000148444	COMMD3	-17.161780805405	-17.7363512981439	0.0558114400093518	0.0726055951656141	-0.576625937543954	-0.282255680765761	0.2519345802532122	0.26163245656899037	0.2206	0.2512552409729448
ENSG00000168283	BMI1	-18.7260871530382	-18.4073122442934	0.047323127817652	0.121178772522782	-0.917207598541592	0.190071236122104	0.19143807207535152	0.3635673965564513	0.0458	0.11001372252279062
ENSG00000150867	PIP4K2A	-18.6638220439988	-19.1870946126036	0.124110441443783	0.0755803217351893	0.0646465597254213	-0.431412095702866	0.23962599462122905	0.24748916875983695	0.1291	0.18938316461118307
ENSG00000148450	MSRB2	-16.5176632053538	-16.4916998551977	0.103583695114928	0.105246337045019	0.0572010447270137	0.097211910945084	0.24563678734537114	0.24144013358979063	0.9077	0.48997693599717174
ENSG00000179133	C10orf67	-22.2435771262572	-22.7916906987829	0.990102676634838	0.206209331226897	0.35101671007527	-1.03363376835785	0.20931986374018804	0.2994487033386192	9e-4	0.009824369544065799
ENSG00000165312	OTUD1	-17.0197272451644	-17.648832264582	0.968377783360746	0.714584045266773	2.28396091824461	2.00319043331049	0.5916499990105748	0.3873198402710285	0.7045	0.43817381212408874
ENSG00000120549	KIAA1217	-19.6584355519511	-19.1168161802461	0.104809211489511	0.212709936004883	-0.480881665408579	0.622310694959496	0.21121115421108158	0.1895749838703015	4e-4	0.005730882234038384
ENSG00000107863	ARHGAP21	-19.9772819710421	-19.5031246429754	0.0986047765901872	0.189660443761463	-0.712919164840386	0.384112019181526	0.1970247212557367	0.1908472519343574	5e-4	0.006650927157491353
ENSG00000099256	PRTFDC1	-19.4089530800281	-19.6157849712313	0.48155667635103	0.24149681438755	1.15785826017872	0.584856280660813	0.2091673846261287	0.2141807468392748	0.132	0.19143225345248416
ENSG00000185875	THNSL1	-19.776273526618	-19.8412657262732	0.264993585407874	0.143935822526456	0.385039324796074	-0.0358865064633691	0.9731559573431681	0.20594297676050388	0.3485	0.3152249046790545
ENSG00000077420	APBB1IP	-20.2486181515432	-20.4007068543177	0.429052728584513	0.213094537538153	0.610309301199797	0.0723668947228093	0.20298560179315864	0.23420919305859494	0.1083	0.17268385233842526
ENSG00000136754	ABI1	-17.9707365202707	-18.5365977720047	0.0523763933903901	0.048989127876097	-0.673588604262887	-0.731006755044673	0.20393034305428603	0.22236664978014448	0.8131	0.4670288493607226
ENSG00000107890	ANKRD26	-19.8194737919819	-19.7990498820445	0.0813358359994175	0.0486850771369096	-0.819418660149033	-1.09901997396603	0.2863852570407216	0.25498557726351323	0.4929	0.3713521279348185
ENSG00000136758	YME1L1	-17.4196108088218	-17.6785352741319	0.034263014910586	0.0364120320939478	-1.08070472811431	-0.973221547491678	0.2570694656729817	0.18665913260908906	0.7072	0.4390589418700311
ENSG00000120539	MASTL	-20.4446188256013	-20.1728457900465	0.126105073506177	0.200829820905844	-0.729720381906142	0.133541719503029	0.26141211589836694	0.3021148071649866	0.0739	0.14199906021640785
ENSG00000107897	ACBD5	-17.7848861112386	-17.8071970817899	0.114792135128944	0.117403812261464	0.122581860297425	0.199127630118759	0.24301545570086064	0.2373460906342337	0.8197	0.46851924894165853
ENSG00000099246	RAB18	-17.4959818729956	-17.8759326163086	0.0520372286298347	0.0789161213027348	-0.665045274613814	-0.197957939400945	0.19793228830978143	0.19666976516123716	0.0543	0.12014938428891281
ENSG00000150054	MPP7	-19.6734711383364	-19.6837343313049	0.120967728442958	0.218407317336652	-0.345142426363471	0.455847937493162	0.2176818974645337	0.5442404675357416	0.2274	0.2555716855735241
ENSG00000254635	WAC-AS1	-18.2844020668045	-18.7771687268051	0.0948832163635072	0.0836394011115603	-0.125462832439846	-0.236828659841215	0.235807230604758	0.2471545238351751	0.7307	0.44595906798848206
ENSG00000095787	WAC	-18.0793761873256	-18.1903978529133	0.0507151205128706	0.0539537175420723	-0.720999395486249	-0.596882559470765	0.29676849972912117	0.4673594428283222	0.8054	0.464663008519582
ENSG00000095739	BAMBI	-18.6047792624557	-18.3116917150585	0.235787032464281	0.256872980143647	0.722850248929714	0.951206870051689	0.27302481185888455	0.30396132893480204	0.5901	0.4053693264975786
ENSG00000224597	SVIL-AS1	-19.245999603673	-19.1685017480925	0.115065077107439	0.0874310710092478	-0.205925523326308	-0.280506353464533	0.16966329495354698	0.27030017340031204	0.8058	0.4646988582830821
ENSG00000197321	SVIL	-16.4203361790709	-16.462165898518	0.169434712733575	0.14805206942866	0.548229309468578	0.437795902785814	0.20546852324295659	0.22625772510964612	0.7294	0.44582016419418824
ENSG00000165757	JCAD	-18.9639186582437	-18.8444366706659	0.173756885132366	0.0856346886526454	0.310409405449714	-0.226689494918983	0.3073740708433375	0.23165587078381084	0.1821	0.2266218577238631
ENSG00000107951	MTPAP	-19.9232534633232	-19.4615409293795	0.154720339686838	0.0977957615455545	-0.23303885251064	-0.263639666491683	0.20194768546186687	0.28266868499130443	0.9118	0.49095694528620715
ENSG00000107968	MAP3K8	-19.7532933295973	-19.6346121579181	0.716253710272869	0.255316277403912	1.39165849701938	0.632902598059053	0.27813638807560637	0.20318509493632697	0.0406	0.10291506909043494
ENSG00000183621	ZNF438	-18.8952511899853	-18.9938146965857	0.055215177613111	0.0356593027808062	-0.813782557301963	-1.13490607203156	0.20543236594436487	0.25321869446314244	0.3508	0.3160167913598111
ENSG00000148516	ZEB1	-17.9423487076978	-18.1462416094994	0.032072514291949	0.0643895460035926	-1.1612733530501	-0.415197228715421	0.3322707150912402	0.20372992420911742	0.0298	0.08567573105736312
ENSG00000165322	ARHGAP12	-18.6483248822524	-19.0251020625817	0.0500064955941455	0.052377929814453	-0.840030182863741	-0.757513990299097	0.20014122778333332	0.28620070616279436	0.8003	0.4631972784279668
ENSG00000170759	KIF5B	-16.5499575642256	-16.9170678619833	0.0475775662294779	0.0812436607307364	-0.720651236192563	-0.157876319643017	0.23952119456709595	0.279416158319074	0.0727	0.1408740958291092
ENSG00000120616	EPC1	-19.4132537273793	-19.6606033353437	0.0888744233752532	0.0329060488957676	-0.533776854638643	-1.42682505933902	0.2944202810778269	0.2912151321501063	0.1069	0.1716855611822615
ENSG00000273038	NA	-21.2530533318139	-19.8428584278628	2.61673201313409	0.278075719641064	1.8305244649796	0.621844805321201	0.5547395040487744	0.1986507355834547	1e-4	0.0023391356057299523
ENSG00000150093	ITGB1	-15.6308753900352	-16.4658737114874	0.0583098372249452	0.246195295833403	-0.555173168276649	0.946444725646995	0.4207157005524545	0.27312722407690215	1e-4	0.0023391356057299523
ENSG00000229656	ITGB1-DT	-20.1049678888089	-21.6200788266158	1.29501754383516	0.367398532721207	1.79446647883821	-0.0106917353518501	0.38016267617658006	0.2506913768704851	0.0089	0.043072359084820495
ENSG00000099250	NRP1	-18.027007669599	-17.7892505387717	0.114107702556255	0.0817487113900856	0.0982060446811368	-0.163001417452658	0.16953623501278361	0.17024626462930312	0.3162	0.2993153413466654
ENSG00000148498	PARD3	-18.7500409057697	-18.39871746239	0.0760705790377508	0.0803942685141107	-0.449466667961577	-0.219336026934264	0.2828172996418357	0.24190549302231712	0.4573	0.35891905986067857
ENSG00000095794	CREM	-18.4728965826495	-18.654217575892	0.260165980970664	0.215735871094776	0.852274625431527	0.733330546287648	0.35185300863445335	0.3496907818521016	0.7947	0.4619969773929886
ENSG00000108100	CCNY	-17.7024654547686	-17.7967517503408	0.0187673305053678	0.0193433256158784	-1.68688667305473	-1.60423255898563	0.24197448637236235	0.23046852141996677	0.783	0.4595856505351211
ENSG00000177283	FZD8	-19.2701278429435	-19.9354522483974	0.378091868358912	0.264781566457312	0.973946813476633	0.526183738411605	0.25202100848288433	0.21568017475676923	0.212	0.2456506217926478
ENSG00000198105	ZNF248	-19.3178476162578	-19.5917492170553	0.104832179028599	0.088375244266221	-0.328442891321108	-0.411076471280009	0.2000634887716705	0.23775191844248916	0.7973	0.46268595561727693
ENSG00000175395	ZNF25	-18.7845410405599	-18.937878154621	0.0648963485043877	0.0501416938216481	-0.618444352998658	-0.781687738379006	0.24478288822855918	0.21013931430550206	0.654	0.4237418859311591
ENSG00000189180	ZNF33A	-19.4626729599276	-19.1674054882083	0.0542516692313068	0.0596407124005478	-1.0485871683133	-0.662713879275458	0.28251555030430936	0.23084827270277755	0.2329	0.25797270333202715
ENSG00000075407	ZNF37A	-20.1529446428697	-20.1378860788017	0.0775253446503744	0.0634321858877383	-1.04710262962234	-1.00178609552447	0.18696509214774074	0.18732068543858765	0.8561	0.4777998650115494
ENSG00000196693	ZNF33B	-20.2183141248853	-19.8913319860815	0.136161683140213	0.0889456146266709	-0.52020938843602	-0.542382300686778	0.15781252015538455	0.22392447633949064	0.9305	0.4956616211773737
ENSG00000165733	BMS1	-18.6273119670253	-18.4003002811132	0.0761918463114182	0.154178555905444	-0.413071433277309	0.431664342674243	0.1891012096479235	0.20578275825794046	0.0055	0.032163114578786844
ENSG00000165731	RET	-20.2876961850514	-21.1378273776866	1.43790729705948	1.09235632446879	1.79716575965829	1.30563903375072	0.3635065618008747	0.30413880379550523	0.3644	0.32194246959150874
ENSG00000169826	CSGALNACT2	-19.7453786402368	-19.6069748873342	0.140132924595514	0.139989530116818	-0.235576274001346	0.0430378925101891	0.3120066660965067	0.2692028396760564	0.497	0.3723482060455908
ENSG00000169813	HNRNPF	-17.0963299394804	-17.3314753554483	0.146091112756962	0.0842701124677995	0.389086753183544	-0.129260424848637	0.4718958465191574	0.22691592657149068	0.4148	0.3423672516580588
ENSG00000243660	ZNF487	-19.3764153367329	-20.7840770477184	0.0672922427424795	0.108161161401714	-0.796299217282421	-0.821510339227621	0.26761519567245895	0.2773817724103657	0.9109	0.49066442800835564
ENSG00000196793	ZNF239	-20.3947195319635	-20.8265010632624	0.154650400347769	0.128081793490515	-0.495700643436245	-0.675743506501927	0.23706694263201608	0.21383948555430807	0.5468	0.39101338116737294
ENSG00000169740	ZNF32	-16.1170923127812	-16.8108333364603	0.0330745388033592	0.102951429111999	-1.09391666292538	0.0790700883387716	0.24686574510560516	0.2666292050489414	2e-4	0.003687430928067592
ENSG00000107562	CXCL12	-17.1473424453115	-17.3952581194278	0.317738537773755	0.300621243406979	1.16342643191224	1.14024038382747	0.2841959436996551	0.1932210373271236	0.9465	0.4994349759395991
ENSG00000107551	RASSF4	-17.9230077873868	-17.7804895634813	0.124358561708528	0.127073813945699	0.195540208517951	0.278025452954588	0.2312771481935961	0.27053737050281423	0.786	0.46026635925962217
ENSG00000165507	DEPP1	-17.0882959738808	-16.6353105593662	0.386797866500695	0.670083027526539	1.36315233422772	1.95085063264359	0.24556351796424258	0.22749964465242267	0.1804	0.22589610087848308
ENSG00000165511	C10orf25	-20.2756838751245	-21.2099120726573	0.0813311662601346	0.137763055755108	-1.06829586064845	-0.800617195223257	0.3269492542618355	0.5246321317832338	0.3363	0.30898528181276286
ENSG00000165512	ZNF22	-17.8421705268828	-18.1226545090539	0.0941544859003689	0.192955954868162	-0.0776803915421254	0.684839027657283	0.41642115401696367	0.23836033608564886	0.0476	0.1124520759904749
ENSG00000012779	ALOX5	-20.7548421836739	-19.6358868409974	0.451444553797739	0.243067100196946	0.357259510382649	0.583213674557147	0.1899454946761657	0.2278556681872067	0.4526	0.35702646925337533
ENSG00000165406	MARCHF8	-19.0462170989122	-18.6334452416414	0.0703135018320203	0.0499477334900867	-0.6225006560797	-0.72619687914781506	0.2901656759468956	0.18082502474016515	0.7101	0.44010448533424534
ENSG00000172671	ZFAND4	-21.0527035937956	-20.1639190609465	0.0659959585894366	0.0605242218504015	-1.73822547503925	-1.06145024643279	0.2453972223292278	0.23655468332525156	0.0042	0.027377863942704694
ENSG00000266524	GDF10	-20.9989572999809	-21.5399602042145	1.49321537054817	0.528929473808492	1.41127870301834	0.389445807803013	0.34001558883137695	0.24559037459644936	0.0584	0.12457203069522639
ENSG00000204179	PTPN20	-19.7278694670151	-18.969650914751	0.316384416995296	0.211330418587207	0.588049379480759	0.649899602735844	0.2184256398547148	0.22107474937132426	0.8274	0.4705445723830093
ENSG00000107643	MAPK8	-19.4372681741853	-19.7887775802202	0.0351337937545449	0.0742058034579564	-1.4721214955767	-0.67254388144919	0.2537957666451718	0.23203235506516534	0.0084	0.04167914352027915
ENSG00000128805	ARHGAP22	-19.7073297970963	-20.7901583449155	0.253784831680209	0.284685450586843	0.378341916632056	0.142896114984433	0.43377004731290475	0.2171077253553783	0.5649	0.3968182276618937
ENSG00000128815	WDFY4	-22.3357674264183	-22.2189522363725	0.478073660753224	0.318284539647814	-0.421005683017238	-0.39885242661501	0.2872182684202063	0.2327134196508888	0.9491	0.5001545129495015
ENSG00000165633	VSTM4	-19.1710115842491	-18.8404720923195	0.0677136777361472	0.0957639557227338	-0.706516861998478	-0.114082479692053	0.24749698941243004	0.306560192190276	0.1275	0.18848344406876022
ENSG00000204161	TMEM273	-19.7053126301787	-18.7620585528805	0.598765018937854	0.16701452552576	1.23777527784278	0.457657086603977	0.3398337489719144	0.24498360787628115	0.0023	0.018392133681332485
ENSG00000236208	C10orf71-AS1	-18.9855021328557	-18.8547091385118	0.291653873548816	0.41175214875981	0.821096978063852	1.34152929378453	0.19617642199275595	0.26769795633506677	0.1322	0.1915203618301768
ENSG00000177354	C10orf71	-17.1817665585163	-17.2828720690597	0.269828470582891	0.341871354601909	0.998034376147812	1.27271460944574	0.18232724323070634	0.15310388392178667	0.2722	0.2781065774663939
ENSG00000225830	ERCC6	-20.4469454112784	-20.7211858429643	0.0476545353637286	0.0737433676193707	-1.70426174752656	-1.16952285479032	0.21686929704014377	0.38492846993688945	0.2464	0.26493234192627724
ENSG00000197444	OGDHL	-19.4442011955313	-20.5194381681649	0.677798788435069	0.482610162079393	1.48458653469642	0.823292475456711	0.27900879599744705	0.20813540865806393	0.1407	0.19759080179600583
ENSG00000227345	PARG	-18.6969339626213	-18.9166702102196	0.0383290738962353	0.0328655315904272	-1.11966821151162	-1.19952689263064	0.19863433100558797	0.26628655301054244	0.8009	0.4634250375041584
ENSG00000265354	TIMM23	-16.1775620043648	-16.3067985174652	0.0392553354144356	0.0775426232633405	-0.920310575048503	-0.213335663521773	0.24405395837412416	0.19193357624503843	0.0139	0.0557707792670713
ENSG00000266412	NCOA4	-16.178498827998	-16.2361390069464	0.0991994281862	0.0921071546851834	0.00676738170586555	-0.0436633954817154	0.18426113370655994	0.27211167205200787	0.8798	0.4834264652565988
ENSG00000204147	ASAH2B	-18.6820577465798	-20.6540442952411	0.0804210030844251	0.0904176134356664	-0.374386830335816	-0.927825142722246	0.19056506797986555	0.3622574710829497	0.0068	0.036735270251180834
ENSG00000198964	SGMS1	-19.0104008073675	-19.1776208011547	0.0735858050716398	0.0917767593392635	-0.564503736339613	-0.234554199012273	0.23578575038348779	0.33527980738045304	0.375	0.3257416957581498
ENSG00000226200	SGMS1-AS1	-23.7050514284287	-21.721418481725	0.190535186615065	0.213429478786968	-1.94221753256499	-0.597971511049261	0.3628171277452444	0.25520454598562814	1e-4	0.0023391356057299523
ENSG00000185532	PRKG1	-18.7855054795666	-18.9219020287233	0.0515308088648006	0.115593118665631	-0.849340936334184	0.0569984246693993	0.2736193344619258	0.18166840818757155	0.0107	0.04806304891251002
ENSG00000236958	NA	-22.5291392892379	-17.0142540878048	1.87554544024837	0.849170227872938	0.855250640703934	2.18814029037761	0.9362065439020845	0.17869487939152587	0.0171	0.062253945708029446
ENSG00000122952	ZWINT	-20.1432408827704	-20.4579198498316	0.0448366138895419	0.791344626519365	-1.58938864537674	1.35248428094138	0.33350701482751405	0.3225500044176504	1e-4	0.0023391356057299523
ENSG00000151151	IPMK	-20.4063358180732	-20.6840637187895	0.180683365131147	0.296055886335739	-0.347072520516412	0.24131708028328	0.39599766614548504	0.3506206062114248	0.2158	0.24845330809817004
ENSG00000122873	CISD1	-16.9022496187821	-17.3039717115856	0.0892453655137374	0.141551456129044	-0.0960959181509846	0.390284142698426	0.32345610329994956	0.22539265486876275	0.0334	0.09198788944343547
ENSG00000072401	UBE2D1	-17.3994221249057	-17.8184642933712	0.087351662168577	0.198282404327711	-0.143941917477028	0.723279417237585	0.22850724681492718	0.20332159943023248	4e-4	0.005730882234038384
ENSG00000108064	TFAM	-19.1460721691939	-19.0871212036858	0.0296118219492759	0.0755565370904985	-1.52405446838899	-0.405473242413501	0.3726184144072767	0.1858295479528421	0.0057	0.03272056300569494
ENSG00000122870	BICC1	-19.899716783729	-19.7938357100239	0.455314291386828	0.262317675462811	0.859190978069986	0.58770881909409	0.21019130325536883	0.25743439624670006	0.4181	0.34364745242760103
ENSG00000237949	LINC00844	-20.8587434527463	-18.1684915472346	1.3268855405732	0.559051343708209	1.37375868946108	1.74360554528663	0.24584833089736804	0.16706793525943867	0.1875	0.2300528189241656
ENSG00000148541	FAM13C	-22.2598784105936	-20.7893692508525	0.313972716071249	0.182668394057796	-0.80529928600743	-0.300381179849333	0.21623408668343072	0.21097362723507587	0.0392	0.10099716224112487
ENSG00000108091	CCDC6	-18.9945107561165	-19.0616639992134	0.0649986860510802	0.123668145970661	-0.683154442468781	0.093189495924483	0.19131238257967895	0.21704396057121741	0.0065	0.035732119444843634
ENSG00000151150	ANK3	-18.9970772531436	-18.9613282341253	0.392920562798521	0.416882168629454	1.11521286390395	1.33112153004618	0.16732020541889958	0.19096643530040727	0.393	0.33358233295143197
ENSG00000170312	CDK1	-21.0456267233857	-20.9963138500237	0.27688834264322	1.03017587904742	-0.300213745988615	1.31905372291112	0.527447861831925	0.4538167769100223	0.0258	0.07924435639384919
ENSG00000072422	RHOBTB1	-18.8099836341804	-18.8816852779802	0.162559325811625	0.118104547301154	0.292237089908417	0.0870581678568501	0.18294966901342904	0.38658895079239203	0.5526	0.39307639915551634
ENSG00000196932	TMEM26	-21.9953733477568	-22.912057624131702	0.860324362725064	0.742368008016738	0.331513383920051	0.208790064787627	0.1988033018553253	0.23872821493664045	0.7422	0.4485195916453379
ENSG00000150347	ARID5B	-18.192872443156	-18.817214604424	0.436843377937832	0.282040735573488	1.41456750100788	0.970793284431594	0.29299106504265515	0.3441672014506446	0.3107	0.29672297349519094
ENSG00000181915	ADO	-18.4964375837854	-18.334250542879	0.045597293300125	0.121745716084684	-0.89397677720269	0.20229634932053	0.22935331359175024	0.17925404782797244	0.0021	0.017233679271809934
ENSG00000122877	EGR2	-19.7902959536145	-20.3104165769792	2.21261113102566	1.36008315890728	2.49971633002337	1.97515708929808	0.5714371637574635	0.31201353869494663	0.5075	0.37608914660876885
ENSG00000171988	JMJD1C	-19.0472074730918	-19.1694246416367	0.138402795311725	0.0527285856460181	0.0543525844701853	-0.786456337943616	0.40017510741133416	0.18604306881216773	0.1713	0.21933348576222866
ENSG00000165476	REEP3	-18.0537909559551	-18.8152775515785	0.117574278547937	0.147974206819509	0.124132480836721	0.326168376321326	0.21348963630580184	0.14938868609278488	0.4459	0.35450394956742287
ENSG00000183230	CTNNA3	-18.1135380532004	-18.5940781368647	0.295054941387061	0.223519866224011	1.03424043839026	0.778646145886051	0.16742607930491307	0.1685252618886212	0.2442	0.2637879472021813
ENSG00000108176	DNAJC12	-20.6407456251127	-19.6398352821276	0.292450293084541	0.180671752774141	-0.00782932389984947	0.284929899310393	0.25823822152320663	0.24410491810898508	0.326	0.30419554002114185
ENSG00000148634	HERC4	-20.1973222055424	-20.1190551077307	0.171870356840812	0.0937844865775633	-0.275516615798359	-0.601700108513086	0.4405529050553956	0.21870367101022223	0.5257	0.38309523667699197
ENSG00000138347	MYPN	-17.0168717452392	-16.8871579319939	0.243212907683218	0.244022218884992	0.902393964164411	0.942045544106077	0.17195515211365678	0.22318306580203587	0.8845	0.4846819444787521
ENSG00000108187	PBLD	-18.6341656726983	-20.4767759592712	0.167367358658469	0.23356414216933	0.371958429310192	0.121615890060496	0.1723268342319275	0.3137093566065153	0.2688	0.27615078778180774
ENSG00000096746	HNRNPH3	-17.3343594878612	-17.4812689337347	0.188851806483672	0.0680287815900544	0.63102834943195	-0.348478573144989	0.14277519239928052	0.19774616888217372	6e-4	0.007421286346236755
ENSG00000204130	RUFY2	-20.0798918745521	-20.2209076537345	0.0870668010393661	0.058109650987512	-0.891894310807017	-1.13084547818282	0.295885130974297	0.284255610859763	0.5703	0.3983734449656179
ENSG00000138346	DNA2	-20.4291766064099	-20.5250438943978	0.214732733069068	0.386471922595378	-0.188138395765225	0.597969856954729	0.2961981420075594	0.2103479450489379	0.0291	0.08440422084041348
ENSG00000122912	SLC25A16	-19.9837665463176	-19.7011081692101	0.0708091930389275	0.035125925050682	-1.04755458885731	-1.37930711008798	0.4129228017559247	0.18698759299769002	0.5145	0.3789489869653312
ENSG00000060339	CCAR1	-18.5131868623093	-18.5207867703652	0.0453194118368119	0.0461858039428565	-0.903669763530226	-0.787841044851448	0.5230765043006995	0.23056863555355092	0.837	0.4725860522059238
ENSG00000107625	DDX50	-18.4035000049789	-18.4769360252886	0.155525916663952	0.0754543159300716	0.350398820625808	-0.291523896499658	0.3372339783056511	0.33402376838116027	0.2	0.23812530058331233
ENSG00000165732	DDX21	-18.2358634815553	-18.2125349539599	0.263042122070261	0.156125743601404	0.901131927249216	0.463317213344332	0.28742020556552733	0.36547206150922196	0.306	0.29456606331731444
ENSG00000198954	KIFBP	-17.9731409459822	-18.1761356154881	0.110089628651884	0.0853746514285454	0.0689948531201803	-0.136422562441413	0.23287777560634124	0.1874622235850937	0.4319	0.34947660245410206
ENSG00000122862	SRGN	-16.6019695861985	-16.7414643381001	0.31846601159127	0.254098945570196	1.18057340295597	0.982231781153514	0.1868905759558167	0.20524364181537205	0.424	0.34609767129717856
ENSG00000122958	VPS26A	-17.6683063284669	-17.9671326590605	0.0303529779854716	0.0920761303941481	-1.20578445380665	-0.0452412587729594	0.16123819302587364	0.21771079111116734	1e-4	0.0023391356057299523
ENSG00000156502	SUPV3L1	-18.5281464886591	-18.4024701528083	0.0338435088273904	0.0370653269707572	-1.19899089880884	-0.993996086287881	0.2278475160900461	0.22537711419542847	0.4053	0.33887924993496926
ENSG00000156515	HK1	-16.7337394231993	-16.4018653110476	0.0858764778580599	0.10588705442114	-0.130969090569946	0.10106455736932	0.19765058336766528	0.1471463574034106	0.3335	0.3078399071565528
ENSG00000075073	TACR2	-21.072849628468	-20.7587171717004	0.150818142377605	0.43821318726459	-0.923083308754998	0.591629423604961	0.4944269429863472	0.9892723274052595	0.0141	0.05624508549879898
ENSG00000099282	TSPAN15	-18.7522013132419	-18.9017986196526	0.169150382156092	0.294286214439745	0.349031938137059	0.995784163189284	0.223433764401195	0.2174170413003995	0.0327	0.0907139245113619
ENSG00000171224	FAM241B	-18.4231978892201	-19.6275789979231	0.182408737825362	0.114762868587865	0.506446800142536	-0.163864485303762	0.27734425754575015	0.2659977108035242	0.0142	0.05648018118450784
ENSG00000197467	COL13A1	-22.6124149215963	-21.6722806762492	0.337406398916346	0.173853340139817	-0.89849815642996	-0.781809208546838	0.20709349579397193	0.3712295667321487	0.7442	0.4489786007795102
ENSG00000099284	MACROH2A2	-18.3057705900735	-18.3937797937911	0.0657862998781845	0.0242992847381836	-0.494793223725161	-1.41530946605966	0.5729587107430869	0.3251645504774735	0.2286	0.2560833384006205
ENSG00000042286	AIFM2	-18.5286122164289	-18.469267709648	0.0554167288561473	0.0615238947477119	-0.705962497043983	-0.494716242311111	0.23951761694051477	0.2370331326634463	0.5336	0.3861109545559193
ENSG00000156521	TYSND1	-18.8163347234318	-19.5289257408531	0.100468206977285	0.118207156340882	-0.190870919451029	-0.0977327877104557	0.26819050890802093	0.3159013381478367	0.7684	0.4550959889778208
ENSG00000079332	SAR1A	-17.9330708733178	-17.9482975472332	0.0305214598944492	0.0332952923941689	-1.21003035463378	-1.06192590885472	0.15535774996710836	0.2542340592358631	0.6114	0.41118548043870473
ENSG00000180817	PPA1	-18.2699441002141	-18.6141303376837	0.0393320575214064	0.0688036616529842	-1.00399765805767	-0.402742150237913	0.28559055548774576	0.2593120066756257	0.0635	0.13020072338512964
ENSG00000172731	LRRC20	-17.2864386742494	-17.4088956806183	0.154097872455717	0.101652617911744	0.431125066291964	0.0554143210602933	0.20532786764658248	0.27657313376510434	0.264	0.27371377834213173
ENSG00000148730	EIF4EBP2	-17.2975373951829	-17.2937387031596	0.219750790037907	0.0840703438004208	0.785249781980826	-0.130401473003562	0.26049106118867105	0.28947242676698887	0.0335	0.09200537771898681
ENSG00000107719	PALD1	-19.5440923888218	-19.1052047083813	0.357059117578016	0.137537043109316	0.799989484494382	0.189172866105828	0.2056195396804714	0.19432924971111992	0.0366	0.09673341572596686
ENSG00000180644	PRF1	-19.5065251311051	-20.2094389227098	0.812851753256695	0.529048981192484	1.6393374774648	1.08375962364451	0.16932247590579708	0.3866730274397742	0.0727	0.1408740958291092
ENSG00000138316	ADAMTS14	-21.1643858106112	-21.2807190167894	0.704924606457644	0.947317637009992	0.567818930885159	1.09305218012821	0.29961676710948515	0.29018965851531214	0.2041	0.24059096276322947
ENSG00000166224	SGPL1	-19.3628310552708	-19.3626978884804	0.0770194876712581	0.0955972021737926	-0.6555526074498	-0.252121032875746	0.1859763988952866	0.23518067463379888	0.1742	0.2217666831179903
ENSG00000166228	PCBD1	-16.6848167454605	-16.6230666819828	0.0733913777876342	0.0823738546675483	-0.287535828120856	-0.145450385186257	0.22472429603335828	0.32304895439426207	0.7245	0.4445818697486366
ENSG00000107731	UNC5B	-18.7586864375061	-18.8328889528766	0.155568087795816	0.116474600663272	0.263438393437618	0.0832492482514895	0.2791178500124183	0.22558140463822904	0.5988	0.4076403423174243
ENSG00000237512	UNC5B-AS1	-17.9245455468519	-18.7853911126926	0.308809591269186	0.609752817588561	1.10497226382732	1.74810592299423	0.2718505980578013	0.22160312166471216	0.0674	0.1344297433552855
ENSG00000198246	SLC29A3	-19.9881786522091	-20.426282524463	0.282679688609531	0.238235266395972	0.33438995559611	0.169691655883985	0.35252979797911804	0.25178906504591236	0.7204	0.4437288915075237
ENSG00000107736	CDH23	-21.0923792760444	-20.7184796321849	0.624993986809385	0.305696365392125	0.487622796764777	0.253996279549431	0.16354072772227216	0.21580772456043792	0.3557	0.31809749971091594
ENSG00000107738	VSIR	-17.4530173200364	-17.4324800591459	0.103487389325222	0.0926354082435011	0.0235041343028399	-0.0383987508540775	0.24407435301755892	0.20071065888683276	0.8292	0.4709271664181644
ENSG00000197746	PSAP	-14.6381092938792	-14.2698399966664	0.0467951332201497	0.0231078387732134	-0.877539305100717	-1.58317658231833	0.42228757421935903	0.18626754122975767	0.0632	0.12981783411871894
ENSG00000122863	CHST3	-18.4475759941991	-18.2261605153418	0.160684549933084	0.215213950084202	0.375239780193933	0.782876532373261	0.29202575484726717	0.31503791869620706	0.3375	0.30950890849253837
ENSG00000107742	SPOCK2	-17.9834083563099	-19.0388056559718	0.225936217021904	0.349203483772981	0.786824415046644	1.13651891834437	0.3400777232004228	0.22850670979334042	0.247	0.2653285682863131
ENSG00000138303	ASCC1	-18.6065513048838	-18.6260891461487	0.0560637743609277	0.0779681217522964	-0.714079043649094	-0.279647391322982	0.2382540794744957	0.24323015883475732	0.2058	0.2418487143742514
ENSG00000166295	ANAPC16	-16.7683509268314	-16.5443415573163	0.0385071402087991	0.102942954794663	-0.933552071774065	0.0761597916223988	0.24476089576358134	0.20866349057336359	0.0145	0.056981343355581644
ENSG00000168209	DDIT4	-17.3072255068507	-16.7202471961962	0.264298932760453	0.377994666291162	0.969143206829557	1.37923331085549	0.21008526472306208	0.276665512571998	0.3158	0.29922501121675193
ENSG00000148719	DNAJB12	-18.3783809804696	-18.313695359682	0.0178864739789367	0.0272093214067562	-1.80823335865019	-1.29401570738708	0.23743510715674865	0.23457628814045348	0.1643	0.21505533712657168
ENSG00000107745	MICU1	-17.6670818815956	-17.864041057074	0.0372967339253778	0.0352267227100741	-0.999763662123208	-1.00450036664811	0.1455989072453709	0.19502769767646158	0.9829	0.5082301486769618
ENSG00000156026	MCU	-18.6081517339815	-19.1448104342569	0.0934324679515413	0.0782224420911147	-0.203772862368805	-0.385339734279671	0.43053120845821125	0.23980062017024803	0.6723	0.429648411033622
ENSG00000138315	OIT3	-20.4514414184665	-23.1570180099092	1.32291718200822	1.12178401299248	1.61664101546034	0.546756930567331	0.3493118367489393	0.43673126574238585	0.0564	0.12231665392611724
ENSG00000138308	PLA2G12B	-18.7723838061151	-21.6300186227769	1.38992378938069	2.59716369615874	2.44934997151539	1.94065527126164	0.25030173370405545	0.26832994772654767	0.236	0.25955315027661446
ENSG00000122884	P4HA1	-17.1046529577177	-17.359765930864	0.52918849530965	0.256098824642708	1.67578585056832	0.981282757732626	0.5627671247868632	0.4464278106135883	0.4322	0.3495123992158184
ENSG00000166321	NUDT13	-18.6374232133469	-19.3862284953242	0.138876487984018	0.0724821340920109	0.184444746082297	-0.536972334772444	0.20269049558426191	0.27116528370087783	0.0171	0.062253945708029446
ENSG00000122882	ECD	-18.4785494514481	-18.7646915652083	0.0337715964799857	0.0346129249039541	-1.19054728790708	-1.11670260951141	0.26115571796763004	0.15794162004434265	0.7671	0.4546967517735746
ENSG00000138286	FAM149B1	-19.2140896310106	-19.6250791954323	0.0582683247652125	0.0507160497995929	-0.873618304780813	-0.979478839152277	0.43908019643536733	0.21646172280466278	0.8174	0.4677796260067878
ENSG00000213551	DNAJC9	-20.0345808541789	-19.7569657330481	0.10297504429788	0.130463687885737	-0.700274325898347	-0.093005513849977	0.15527636241465054	0.27615254081944274	0.0659	0.1325528420788989
ENSG00000182180	MRPS16	-16.7231100060387	-17.0633678030169	0.0555174120573394	0.0345250045997183	-0.567046526431312	-1.01508018341182	0.29398639064347903	0.15653491954599416	0.0946	0.16123166077026949
ENSG00000156042	CFAP70	-21.6371329329938	-20.8964886272679	0.788542046752232	0.693769412315077	0.426113770767847	0.976093221588494	0.2506973502334009	0.3150107590841009	0.2205	0.25118294502676103
ENSG00000138279	ANXA7	-16.376251512401	-16.5860591995477	0.0635250501244755	0.0456480594628409	-0.433554995538101	-0.736319769939501	0.24336827390871976	0.21495107085394521	0.3091	0.2961820869791719
ENSG00000166343	MSS51	-18.3164010271528	-19.3720554134719	0.531041924898175	0.321566547229258	1.59207619276133	0.957750350735467	0.21310972948445675	0.31853719861770213	0.0393	0.10099716224112487
ENSG00000107758	PPP3CB	-17.4602163145829	-17.7721460151913	0.0256026769348499	0.0459696775940336	-1.37345871687335	-0.738854515114272	0.23849472833695373	0.1974125510645417	0.0337	0.09225990348109563
ENSG00000166348	USP54	-19.435613701449	-18.6125423352297	0.340308254833318	0.431127306342338	0.799277147481793	1.4326588555191	0.25472045322826087	0.20461331492055645	0.055	0.1209201494394288
ENSG00000177791	MYOZ1	-19.6004071702496	-20.3060387007706	0.593658603788294	0.259810902807701	1.28197635308706	0.322154410216517	0.2756918366143507	0.1992920606642948	0.0474	0.11213367095703584
ENSG00000166317	SYNPO2L	-15.876023149183	-15.6722370746866	0.28207615536363	0.319111567559975	1.03760744757307	1.1700015294914	0.2258505826624332	0.18751656935915956	0.6426	0.42067566952038815
ENSG00000235316	DUSP8P5	-20.2575363049431	-20.0899078549844	0.322187210836917	0.339699136447068	0.318754688131628	0.699131139358626	0.27023012216621517	0.15986715684240796	0.2266	0.25530180214070203
ENSG00000279088	NA	-18.3984303283191	-18.7407241187966	0.196651151873391	0.291603079534425	0.5858684174978	1.01902783530792	0.25969388881166766	0.4137873795526915	0.3078	0.29559540035810883
ENSG00000176986	SEC24C	-18.1874359167439	-17.8461712445079	0.0626812029672592	0.152043452294515	-0.526152965564294	0.457863547874529	0.27725162090653266	0.22481456957015067	0.0039	0.0262688823264443
ENSG00000196968	FUT11	-18.5598823476252	-18.9415044597529	0.211063465045874	0.0669039195315815	0.623893756102872	-0.494073596113882	0.3009890841775735	0.2097955571469379	0.0267	0.08042815014392896
ENSG00000172586	CHCHD1	-17.3490049479544	-17.5297731792975	0.0511628242759973	0.148588077880389	-0.67596961157531	0.432147318551713	0.267670390837721	0.20171581691306917	1e-4	0.0023391356057299523
ENSG00000214655	ZSWIM8	-18.5181700993436	-18.1936703409496	0.134577588372963	0.138190899813111	0.183640018713245	0.343277995567236	0.26647131015652353	0.1775037652874705	0.5315	0.38511818447683915
ENSG00000166507	NDST2	-19.3053853469014	-18.9604607464957	0.117545487633236	0.136044696697518	-0.208820411718623	0.21149282271793	0.27249887077623536	0.1869939361031643	0.1292	0.18944903658108975
ENSG00000148660	CAMK2G	-18.9361256504572	-19.1263046862416	0.0713828091323757	0.08221774261305	-0.57006127489868	-0.330669270997091	0.2873758505401511	0.22289602741270023	0.5279	0.38370572523558416
ENSG00000122861	PLAU	-17.4779753314743	-18.1583259408319	0.363547291703572	0.61496498008545	1.27929393580399	1.8400555557368	0.26219581472413006	0.21616942171658496	0.0541	0.11993838640676076
ENSG00000035403	VCL	-16.6655993769506	-16.3621657232985	0.110445305672496	0.220232346854696	0.121327554729762	0.832245287584287	0.1643280142402398	0.19172236830368375	0.0375	0.09828113587337166
ENSG00000185009	AP3M1	-18.2073081610089	-18.4993878784732	0.0292941747780531	0.0301365406408435	-1.28970752396741	-1.21205096891609	0.27872481821946854	0.26103132647177707	0.7732	0.45642418644035826
ENSG00000156110	ADK	-18.1281083880417	-18.216998591883	0.0729927240922025	0.0547105020934766	-0.364884664612898	-0.585753211481385	0.22685408541237742	0.2456309127722802	0.4817	0.36749329987799023
ENSG00000156650	KAT6B	-19.7041098372876	-19.4493813829084	0.0512537716175686	0.0630217722266131	-1.21967865602762	-0.698778570662385	0.24778999290331094	0.24907563967553867	0.1407	0.19759080179600583
ENSG00000079393	DUSP13	-18.846267386263	-18.3317223122026	0.16075754174933	0.320972818755144	0.270105139278757	1.17197275342522	0.3317947077879538	0.22245465777307924	0.0169	0.06185326860367131
ENSG00000156671	SAMD8	-18.7982593418241	-18.7827430423854	0.115487419786118	0.0766541169012787	-0.046142895864437	-0.325126537920457	0.38012000065853	0.29131731788931187	0.5732	0.3997560463678507
ENSG00000165637	VDAC2	-16.4259027681495	-16.050599472211	0.261690471085782	0.124432367298036	0.983006948074712	0.249412335041175	0.23540770705576897	0.32178024821108286	0.0577	0.1240019643390055
ENSG00000165655	ZNF503	-18.7917152560029	-19.0975538227365	0.195667800954504	0.0837300405083603	0.483058483466535	-0.30525307857681	0.4270182221559435	0.24095076311577315	0.2527	0.2678533798782058
ENSG00000148655	LRMDA	-20.2119949518371	-19.9899681680144	0.129926820331319	0.246958985399291	-0.563518573523455	0.429052293961516	0.23526278487983618	0.19267242201470092	0.0026	0.019978047564468998
ENSG00000156113	KCNMA1	-23.1915530284695	-23.0656481955652	0.493271348094543	0.278217896069884	-0.775752837563945	-0.82012935040245	0.2299264758213187	0.29404082223904826	0.9005	0.4882836336175716
ENSG00000151208	DLG5	-19.8844760028269	-19.5889985969513	0.141918611569777	0.127409449421273	-0.298209281889296	-0.0442224393943795	0.26799977619444754	0.29781355851715263	0.4798	0.3671539729687259
ENSG00000148606	POLR3A	-19.8348294961941	-19.5410039147694	0.0457051494971626	0.0596036561856737	-1.40414529617666	-0.78667832846784	0.17811016146302902	0.24113933542283988	0.0221	0.07268436004146242
ENSG00000138326	RPS24	-16.0199442550565	-16.1802670384337	0.105393264813554	0.0827684746584198	0.0607538636174172	-0.152703161414424	0.2922537598175667	0.1845362345598152	0.5859	0.40420826348804323
ENSG00000108175	ZMIZ1	-18.0641423735148	-17.9512667783502	0.0455538497094207	0.0442880528300242	-0.825723428270464	-0.776700384904689	0.27274265602059716	0.22436233041626083	0.8765	0.48285262750750285
ENSG00000108179	PPIF	-16.243304082368	-16.3521868622228	0.132373314735022	0.0465099512711767	0.297377587150717	-0.723069648011086	0.18434645219095758	0.2768053019014005	0.006	0.03387713635884758
ENSG00000165424	ZCCHC24	-17.4571245791052	-17.5202884653233	0.139329377914146	0.0598564363373342	0.320773572891987	-0.477008647972053	0.30944032722343445	0.23202456636244945	0.0936	0.160242144019714
ENSG00000122359	ANXA11	-16.7808695100065	-16.4698224316231	0.0412420527664828	0.0305846390185697	-0.865152409802607	-1.13908993372319	0.24627976947212304	0.36260515689680317	0.4494	0.35587908359923576
ENSG00000189129	PLAC9	-16.8186579431986	-17.4446106819699	0.328101719495958	0.387317038999147	1.20797198804212	1.39176506194123	0.2862714567874055	0.1867834692259554	0.5944	0.40652395204961544
ENSG00000133678	TMEM254	-18.8850863263599	-19.5137242179159	0.116249106078129	0.0900227049269756	-0.0660848258241242	-0.364781664300052	0.207313015281483	0.31141887584226813	0.3638	0.32166031731702194
ENSG00000225484	NUTM2B-AS1	-20.8779618391057	-20.8981377844254	0.149414034410401	0.178699454619908	-0.821316551228636	-0.381217259246762	0.21566022277045221	0.2443607500756444	0.1743	0.22177082850535954
ENSG00000122852	SFTPA1	-24.5195363337505	-19.9647378044691	5.28560742243922	1.03667763301319e-6	1.05795560887622	-11.9392391464301	2.510878555812445	2.5771627588719865	0.2329	0.25797270333202715
ENSG00000122378	PRXL2A	-17.9519320867791	-17.8529424879603	0.0697145627913766	0.0557135723841489	-0.385750101663286	-0.546072614151031	0.19595791414150826	0.23451238035924493	0.6073	0.41024606587565277
ENSG00000108219	TSPAN14	-19.798299507134	-19.4534839414299	0.215158688123738	0.0645023958616091	0.164842815395495	-0.676993671927472	0.28145160458363416	0.1771804122515299	0.0044	0.028332451494122345
ENSG00000165678	GHITM	-14.4725426730943	-14.96952870808	0.0978229032929109	0.117862811899098	-0.161660558918053	0.118109697843469	0.1904849509898821	0.2134958931825391	0.3286	0.3055850551083185
ENSG00000148600	CDHR1	-22.4500145956856	-21.9986796034038	1.2107556352662	0.559901905173099	0.454422796942118	0.251525142136573	0.4385439767551409	0.21977531237855863	0.6604	0.42620209767555717
ENSG00000107771	CCSER2	-17.624327718117	-17.7953750645877	0.0928775508234954	0.0921945883525279	-0.0870961178974317	-0.0426911874530314	0.1823211594927037	0.24366677011048243	0.8743	0.4824757185575116
ENSG00000182771	GRID1	-21.1563534720392	-21.1518726537847	0.227089317403835	0.108097324169556	-0.560469748808976	-1.01442889123483	0.21611060374707405	0.26241754535546785	0.1753	0.22254908376450333
ENSG00000062650	WAPL	-18.6038014520296	-18.8518411907359	0.0172138406950316	0.0322980620540937	-1.89409459322303	-1.20329376329013	0.2401240098381295	0.2623421126720897	0.0132	0.05400188851110529
ENSG00000122367	LDB3	-14.8750507799141	-14.6150118465933	0.153019843948685	0.144422552813934	0.336138485834227	0.286543682558851	0.20722061469960504	0.150018566695788	0.8451	0.47482044862606243
ENSG00000173269	MMRN2	-17.1207469728952	-17.7139696734795	0.511686253158952	0.128919801580827	1.64132952106575	0.291575426935955	0.3762904290790691	0.30823917603907613	0.0576	0.12390321551977886
ENSG00000281974	NA	-20.9014848403391	-21.65381716498	2.14531457928126	0.846203525764488	1.82938603035497	0.80879645953534	0.3850236431495496	2.5231583904452286	0.1403	0.1974726428413226
ENSG00000173267	SNCG	-17.7123406888236	-17.9170521321348	0.413130693876725	0.251358456212265	1.40464029753493	0.96014580924096	0.17340170536579433	0.30531655182171963	0.1474	0.20248431304465958
ENSG00000272734	ADIRF-AS1	-20.6473286581871	-20.4827061092155	0.429610597694462	0.395761817787768	0.372747500966096	0.645633692209856	0.20631618485155614	0.2303748158172241	0.4066	0.33926377816452413
ENSG00000148672	GLUD1	-16.9839689999182	-17.371560165589	0.18925917409152	0.0825080306395647	0.652874887973089	-0.151816568513982	0.2280817432815407	0.20121030496058642	0.0038	0.025772014780290953
ENSG00000107789	MINPP1	-19.3446768018268	-19.5178063307068	0.175855530209054	0.0538789568086857	0.177676068550264	-0.87953533519262606	0.22447743391238392	0.2308635012773911	0.0087	0.04261425250951618
ENSG00000198682	PAPSS2	-18.5816922390958	-18.9759180760638	0.223748539570985	0.233819573739383	0.676696544766429	0.74963448195658	0.192952277119558	0.35839996409774566	0.8147	0.46744032265019897
ENSG00000138138	ATAD1	-17.2192788011153	-17.7589573560168	0.0754126752178168	0.101636178571071	-0.279045518968187	0.0544027672117084	0.25479057823882256	0.21910717108023525	0.1592	0.21120405780967363
ENSG00000171862	PTEN	-18.4678066631066	-18.6049644282962	0.0629584537835063	0.091330813327054	-0.565572975716484	-0.118054789288918	0.2819533501149589	0.2913074039663996	0.2703	0.27698837154413497
ENSG00000184719	RNLS	-19.2508487333756	-19.471319334338	0.117213246583555	0.128653465215885	-0.189382767964271	0.0071699158159988	0.15295955968205238	0.20244118250880533	0.442	0.35299732167390063
ENSG00000182333	LIPF	-27.5144420090268	-20.2996011148568	8.10322222064991e-5	1.12524814152423e-6	-11.1541485821673	-12.0241120753292	0.36708064206963803	1.7240843253774143	0.4236	0.3458532657255598
ENSG00000138134	STAMBPL1	-19.514198085078	-20.8229511383551	0.0449961683197377	0.311994264451578	-1.25798020699513	0.216507735202131	0.24425622289605012	0.2348271830017562	1e-4	0.0023391356057299523
ENSG00000180139	ACTA2-AS1	-20.4540988793449	-20.1268823683181	0.615291710043643	0.772118790486151	0.849537905981638	1.50269007161374	0.19680498645176864	0.41067696998345166	0.2386	0.2607446688780979
ENSG00000107796	ACTA2	-16.5773593302547	-16.5695473793832	0.54159234974080706	0.30740457885327	1.71156857936369	1.17060586320115	0.3580480177278322	0.1818269703804559	0.2022	0.23937704686986974
ENSG00000026103	FAS	-19.3968698586405	-19.7996900451474	0.284097880900023	0.288288705730593	0.635299890046983	0.679256887007279	0.2605872342440629	0.23462661654104994	0.8957	0.4870162444998273
ENSG00000138135	CH25H	-19.0147292006801	-20.6583129350158	0.982180668503722	1.29588636895632	2.02532707506855	1.73226992775915	0.3489281880654714	0.3692381907388969	0.5589	0.39506507315498635
ENSG00000107798	LIPA	-18.5043816571732	-18.7226204635548	0.0624835672540293	0.274493338485286	-0.580600186143587	0.961944234093689	0.2565747138202197	0.2978312769018436	1e-4	0.0023391356057299523
ENSG00000119922	IFIT2	-19.0570751985205	-19.8278019142524	0.39958998722829697	0.303388720177586	1.11110895651568	0.716458412647255	0.3236064398298882	0.29007177760110875	0.3717	0.32456575170135143
ENSG00000119917	IFIT3	-17.9677557216077	-18.8341429794188	0.701785437384184	0.349648875779585	1.92189516523368	1.18225057635373	0.2930216069365087	0.2030010718614529	0.1057	0.17079537184338076
ENSG00000185745	IFIT1	-18.5211971574501	-19.7485863390094	0.753431449396225	0.518300498706683	1.9054645567356	1.29041957124789	0.5456815190308014	0.19294216165415323	0.4066	0.33926377816452413
ENSG00000152778	IFIT5	-18.5065452738658	-19.1718335686	0.0724507169595	0.139981747839736	-0.43306041164628	0.189225349179649	0.25637149014920296	0.22767797530798925	0.0273	0.08141530875416193
ENSG00000152779	SLC16A12	-20.4518681452911	-19.440582391431	0.190967020672328	0.157597309440468	-0.319110489087944	0.220863476779748	0.25633635923234205	0.33667439142818417	0.0875	0.15534562672566135
ENSG00000152782	PANK1	-19.3533132341578	-19.5642441906116	0.215359725137801	0.120820716940214	0.376701447364966	-0.0882325152004033	0.21647460539424215	0.25902432531417596	0.172	0.2199022296161967
ENSG00000138182	KIF20B	-21.7375011404022	-21.4717032415508	0.196763325624926	0.231630077360345	-1.01386460199049	-0.405236012001306	0.23813577377657658	0.3514718627987702	0.2071	0.24275419342137702
ENSG00000232229	LINC00865	-21.2939761612242	-22.2917525723964	0.34429755685096	0.75421706767391	-0.220007941262612	0.436672653177784	0.35589753616066716	0.33807639298550224	0.1214	0.1834486758634831
ENSG00000148688	RPP30	-18.728468110814	-19.0196185660435	0.0423203977046428	0.0367066478632571	-1.02962226682338	-1.11179206730138	0.3658677945314724	0.2501133312579717	0.8382	0.47287535572478806
ENSG00000148677	ANKRD1	-13.2322650093749	-13.0365570271081	0.804993634907275	0.559054776657721	1.76334843488172	1.45458542027433	0.23772292414403515	0.2541767681357118	0.331	0.30665585657551475
ENSG00000225519	NA	-24.4824653076487	-18.5237096929844	29.0241341747409	2.97533946080156	2.77539042363867	3.37721845556448	5.995802327883587	2.5513156652738953	0.2217	0.2519656105674387
ENSG00000180628	PCGF5	-18.0936581398333	-18.1914669587598	0.0968100433429446	0.079540640752544	-0.0769009643136682	-0.208855197908438	0.17148788917334296	0.19960057248131918	0.6266	0.41611549195427266
ENSG00000165338	HECTD2	-20.320952395411	-20.9312195617025	0.145049661905898	0.0660930571141125	-0.516099224006841	-1.39335854497342	0.47702661533010793	0.18215023785425274	0.1148	0.17805284992357412
ENSG00000119938	PPP1R3C	-16.2391915359258	-16.462134510167	0.322255093820958	0.317218805947161	1.18697078248231	1.19982289948688	0.9321480654734117	0.22685856989824393	0.9668	0.5039979027169474
ENSG00000107854	TNKS2	-18.8371301385058	-18.8584105409894	0.0737694801957205	0.0464394378889985	-0.506058154384588	-0.841508149553437	0.19902515017238628	0.2376293183339608	0.2468	0.2651551448887373
ENSG00000174721	FGFBP3	-21.1865226998844	-21.1569100586232	0.238733137411109	0.396043752869053	-0.527187637473153	0.281556684984618	0.2732457430780328	0.6428178193941795	0.3059	0.29456606331731444
ENSG00000095564	BTAF1	-19.1909100372817	-18.875738601213	0.186087900540458	0.269097074753339	0.296670800663769	0.911807857477615	0.2701888708111777	0.2346550066515464	0.0963	0.16275761881677944
ENSG00000107864	CPEB3	-20.235323331567	-20.1843749837851	0.184121912483958	0.290638402096853	-0.228091858935474	0.497412156252579	0.20947041759767443	0.21222137149218573	0.0178	0.06398935939313113
ENSG00000198060	MARCHF5	-18.4463795321125	-18.3267447849491	0.0577433795525044	0.0954893365525923	-0.647972963187496	-0.0398687391812382	0.5172671960646421	0.2544768413694562	0.2006	0.2384681022260535
ENSG00000119912	IDE	-18.4148156110961	-18.6154221969577	0.0582972840273016	0.0665121840320986	-0.63278825133695	-0.436821758243894	0.20721134956200066	0.2442084205716343	0.5443	0.3898336846474183
ENSG00000138160	KIF11	-21.392968738783	-21.4267049874712	0.198159581446631	0.71218148807141	-0.825997561268112	0.738714939733874	0.47725781319700994	0.41632372341658114	0.0221	0.07268436004146242
ENSG00000152804	HHEX	-19.5273963200256	-19.9147070841274	0.331856972894367	0.310580834220124	0.734311926692377	0.696217961329129	0.23216748475111443	0.28704654764514886	0.909	0.4902938306579662
ENSG00000138190	EXOC6	-19.3953408755424	-19.6954693945663	0.0337357522759768	0.0803853993911425	-1.49481065429868	-0.548886641775944	0.21424116635194773	0.2535032974123688	0.0119	0.05083043372799261
ENSG00000138119	MYOF	-19.4336316736575	-18.7199864284476	0.28612038693351	0.321476247438009	0.626688507870517	1.12042840611445	0.15652164800049603	0.20162345544617474	0.1147	0.17793788195196095
ENSG00000138180	CEP55	-22.459043217559	-21.7511824481057	1.35126609216066	2.1371838081267	0.560000041983708	1.69322247387196	0.3099007318868437	0.41450876499532885	0.121	0.18308561064518664
ENSG00000138207	RBP4	-20.7812120631922	-20.5362252816191	2.44670187415067	1.39902734293556	2.03151378441112	1.87811011539697	0.55406165708048	0.4306962551446128	0.8143	0.4673667905035008
ENSG00000148690	FRA10AC1	-19.6589339284892	-19.2779308294941	0.0996002567260761	0.0597959265116948	-0.532110661161288	-0.693292405832024	0.39564989667822636	0.20175356454351526	0.592	0.4059727263139533
ENSG00000176273	SLC35G1	-21.6193143898953	-21.4295084442157	0.221203847286691	0.170573579047232	-0.835718325701799	-0.6917515231134	0.5165949182387922	0.23525281184505856	0.7427	0.44864563394804613
ENSG00000138193	PLCE1	-19.4273694624388	-19.5163366535637	0.211998572054877	0.167928955105326	0.329540267742032	0.257781071313993	0.13548583396111744	0.20966341238686353	0.7532	0.45130135937636867
ENSG00000173145	NOC3L	-20.2642483563939	-19.6741859177972	0.123428475053726	0.047076900728599	-0.644571944138183	-1.07455230515657	0.2762505716829874	0.2475690261023017	0.1337	0.19227577282081101
ENSG00000108239	TBC1D12	-19.9809869315871	-20.1819606525988	0.0967829529991472	0.0357513501392826	-0.73357104773537	-1.59687158054666	0.14652464713126742	0.24910660345844998	0.0261	0.07956171612149032
ENSG00000119969	HELLS	-21.2031986361168	-22.153440321882	0.409595802067322	0.789573780226761	0.00342498779451339	0.534628100124168	0.1986338616977307	0.31356861346932724	0.0545	0.1203982326071668
ENSG00000107438	PDLIM1	-15.7144751103858	-15.5173732124879	0.0546542994953176	0.0615769294810268	-0.613871011585597	-0.485850649681807	0.3188861026715533	0.2728191879047155	0.764	0.45397615734761126
ENSG00000095637	SORBS1	-16.0570600169792	-15.9882964570314	0.176106861435829	0.127410687477302	0.575861100031215	0.270062460870972	0.13519078544222707	0.20855857576916093	0.2352	0.2590876504460985
ENSG00000059573	ALDH18A1	-18.5295685583274	-18.9817405633011	0.0644233535378987	0.0893827563064275	-0.55558566669906	-0.213284975855648	0.23269617271040077	0.2084690277995387	0.2145	0.2474218529086682
ENSG00000119977	TCTN3	-19.551200440467	-18.6370092394506	0.0568084105877464	0.07208098063181	-1.04147433791559	-0.35998593841196	0.2122447046229001	0.21182270150926377	0.0061	0.03418912628619475
ENSG00000138185	ENTPD1	-19.5974559555309	-19.7605587489404	0.272116793376945	0.123285993728856	0.503325142899432	-0.151302062848217	0.29101595409163805	0.2801742637649822	0.1987	0.2373995065816734
ENSG00000226688	ENTPD1-AS1	-21.8260182828315	-21.8692279231777	0.202799822426283	0.0966958900288486	-1.02874871110976	-1.45202888482739	0.33199036874819865	0.25962119955969537	0.3826	0.3287720418957519
ENSG00000240527	NA	-19.8688926567974	-19.8279125191161	0.547424648004363	0.0714037440635592	1.06028117280722	-0.730261037904758	0.6137289938168996	0.3489560497215389	0.0224	0.07328549688437286
ENSG00000177853	ZNF518A	-19.9945595079268	-19.9433976841215	0.178894174552596	0.0817166099343633	-0.126568242695228	-0.65348073408375	0.7247848728971761	0.2695951298203853	0.539	0.3879772481657972
ENSG00000095585	BLNK	-21.932410825005	-22.1432672385631	0.82786185522595	0.622783938536743	0.32436660819815	0.301244767459466	0.43769210678731724	0.24339455943364532	0.9646	0.50373293260065
ENSG00000095587	TLL2	-20.0944005045333	-20.1182306743243	0.286964235057039	0.386972639412696	0.293150745280685	0.81604791855899	0.20094158992851047	0.23418704795642178	0.0873	0.15525400125106312
ENSG00000077147	TM9SF3	-17.6207522656743	-17.7793293290397	0.0385628645058608	0.0565471502797591	-0.966065873030566	-0.531680528323331	0.1981584500114266	0.1868836289336232	0.1159	0.1787510879367702
ENSG00000155629	PIK3AP1	-20.1390275128621	-20.737337807498	0.335700200467012	0.358714684314665	0.42609466694933	0.403371046252233	0.2962935462927092	0.41928292057990524	0.9546	0.5014773674078106
ENSG00000196233	LCOR	-20.2383361727092	-20.1914796586222	0.127570118790652	0.0581375954105954	-0.596738097131117	-1.11542148367435	0.2545010061474752	0.21326672557800513	0.153	0.20675770842394323
ENSG00000213390	ARHGAP19	-19.7633456162487	-20.1459254292917	0.109696600706279	0.121088288482497	-0.490021232210683	-0.359144732045033	0.35391274417025437	0.3645649289408027	0.7524	0.4511551967450148
ENSG00000165879	FRAT1	-19.6264315769859	-19.7611850976628	0.148617135281172	0.0827091620075336	-0.115656230470415	-0.550776807663622	0.24679041344905997	0.3998753775668548	0.2919	0.28780120845003077
ENSG00000181274	FRAT2	-18.7745724119099	-19.1661993294031	0.16196251927452	0.137231601847111	0.299067602048223	0.170952386498803	0.1811907009572527	0.390879668041548	0.6687	0.42858239887062066
ENSG00000052749	RRP12	-18.7887103163397	-18.6354916784414	0.108742563806155	0.248676818181389	-0.103485878270019	0.878635009635562	0.44708825653926954	0.27423765345071693	0.0421	0.10474825270029635
ENSG00000171314	PGAM1	-17.6225506866089	-20.5268322676469	0.298456285903291	0.0961670526187014	1.0802565504379	-0.794015059001268	0.23136523562782335	0.3862300578486444	0.0768	0.1448993433988964
ENSG00000171311	EXOSC1	-18.9537970111027	-19.1062676150519	0.0944490342707141	0.0617371415665128	-0.295840736056728	-0.61209697401664	0.2767711540598872	0.2676868262063572	0.4609	0.3603497437473793
ENSG00000171307	ZDHHC16	-18.5659697371164	-18.3371887853523	0.0603722226291603	0.0913130744347361	-0.62925506579639	-0.085640420806488	0.22563066837387594	0.2544953239044143	0.1331	0.19205549945879366
ENSG00000155229	MMS19	-17.8270307355707	-18.0361213655986	0.0426255930894914	0.0349698082610439	-0.869511557828873	-1.01637399620097	0.2838955428749151	0.20537177983793545	0.6468	0.42156017979196536
ENSG00000165886	UBTD1	-17.9832603740137	-17.450660715163	0.131372338671411	0.0887129404772228	0.244623954369193	-0.0822570132691869	0.28347701705500317	0.23871517548800053	0.2171	0.24914719095495974
ENSG00000165887	ANKRD2	-16.9174648608793	-14.5042486280637	1.0658175234295	0.97710060679749	2.38354938184442	2.18678670779968	0.2554870453781311	0.19337228712960897	0.4907	0.3707736699566724
ENSG00000241935	HOGA1	-20.721495229123	-18.2126703442641	0.313186359679207	0.517885276847399	0.0116838088028506	1.66239511153246	0.2147699551500051	0.19997820123936563	1e-4	0.0023391356057299523
ENSG00000171160	MORN4	-18.9780273713552	-19.0317129577457	0.108744227614392	0.0806975791376283	-0.162957091151151	-0.326801339162347	0.2800103757104189	0.2975760815412616	0.7037	0.43791387147872335
ENSG00000155252	PI4K2A	-18.3086010790458	-18.2188109920932	0.0905680566794252	0.073151017700779	-0.175517112371196	-0.29547085291451	0.4751445714947955	0.2674000560827708	0.8146	0.46742194421503547
ENSG00000119986	AVPI1	-18.0390332711032	-18.5280974741443	0.0943115661538409	0.121085436296345	-0.0940685405614845	0.175024418956624	0.3477336246406102	0.2679351997354535	0.4814	0.36749329987799023
ENSG00000155254	MARVELD1	-18.8025115780843	-18.5750658416811	0.458261183578211	0.205118276444409	1.33086748628025	0.695581045182329	0.39294965915065044	0.21703256653773273	0.1447	0.20010263243885476
ENSG00000155256	ZFYVE27	-18.4833903344747	-18.5936413391972	0.084442541871336	0.0978641948638398	-0.275069702897274	-0.0472065348385544	0.21295796646493684	0.22335325616070023	0.4403	0.35245826297014554
ENSG00000120057	SFRP5	-21.5483046151392	-20.103388531644	1.43713924705986	0.925905133260279	1.07276963748534	1.69550445658774	0.2300491045009204	0.29240226695414345	0.1663	0.2165192841016092
ENSG00000095713	CRTAC1	-23.3371831310454	-20.7191937572374	1.44457424972146	0.354282340793003	0.236613694885723	0.401097495304838	0.6202314153866295	0.21850766598061627	0.4726	0.3644378518425933
ENSG00000166024	R3HCC1L	-19.4002766045856	-19.5504619866131	0.105287087010871	0.063667764975237	-0.358777617796763	-0.724016826578706	0.26547887160040584	0.29171595470367895	0.3334	0.3078399071565528
ENSG00000138131	LOXL4	-19.6335935466358	-19.8220706886725	0.340916714736363	0.669302584438359	0.711063698023868	1.51051919032685	0.34544299704781556	0.21747199295506958	0.0253	0.07844435736041717
ENSG00000119943	PYROXD2	-18.9006874170548	-18.9062215255126	0.217295555903319	0.186390243527547	0.554517447277384	0.53813046559125	0.25452357875801007	0.21171489428650966	0.9529	0.5012352162290202
ENSG00000107521	HPS1	-17.7022042873942	-18.242511899064	0.0678012683777796	0.101752373942082	-0.402420411134511	0.0321128812988651	0.2519534326604912	0.20932416003468537	0.1508	0.205033698906996
ENSG00000120053	GOT1	-14.8209903363468	-14.8686118595983	0.198937891589599	0.141690921817392	0.592182441903508	0.292725119666231	0.23391010591117228	0.19655911964861425	0.3742	0.32546716851330615
ENSG00000224934	NA	-21.6348430064476	-20.7075555343752	0.50621179067785	0.359972356158402	-0.0159268862837544	0.423565945215691	0.3184249444064734	0.2593654407588292	0.168	0.217251947796566
ENSG00000155287	SLC25A28	-17.2202929980006	-17.3876477805562	0.238752696791106	0.11672614855142	0.873343947454326	0.194512971375215	0.20986099345704018	0.34764604904254254	0.0637	0.13033877952094436
ENSG00000198018	ENTPD7	-21.3684688542987	-20.8527295181963	0.200928698812838	0.138554889395856	-0.79893417393399	-0.611368455967557	0.27328980565296	0.3134792120146786	0.6383	0.41925755071480797
ENSG00000014919	COX15	-18.2102397377224	-18.1676717824467	0.0397551988911733	0.034467813778075	-0.984777428801621	-1.04251963011619	0.31667657395983306	0.2025693074257762	0.8796	0.4834221062632618
ENSG00000119929	CUTC	-17.9996296665542	-17.4049808771305	0.0731751773021968	0.0463755544609422	-0.342482662840689	-0.729219138401664	0.312922881642904	0.23307755431284907	0.1472	0.20233920404168299
ENSG00000023839	ABCC2	-21.7365223520445	-22.7345942956954	0.78634519448368	0.411582759868525	0.372031375716576	-0.323818168228701	0.24473033754691267	0.28545217995794236	0.165	0.2155203575193922
ENSG00000107554	DNMBP	-19.1710752432995	-19.4666371407493	0.114358991314946	0.0731295413833699	-0.182487139324754	-0.556076602540374	0.2536213019122255	0.23302853507223412	0.3832	0.3289998609862934
ENSG00000107566	ERLIN1	-19.2172177443866	-19.3986390550752	0.226026752218967	0.148010233088533	0.480735901246716	0.172690686173179	0.2588281391312563	0.2224343678704173	0.43120000000000003	0.3492389239407397
ENSG00000213341	CHUK	-19.1293652680908	-19.5599049660408	0.034460058604012	0.0398144503111013	-1.36609496781538	-1.19676924212349	0.2161437163276269	0.2799030484203856	0.5343	0.38641418163592905
ENSG00000095485	CWF19L1	-19.1059475930898	-19.0290042497817	0.0354895343199612	0.036987866282227	-1.32790008483212	-1.10630047117007	0.17770992984361675	0.2933763920863111	0.5166	0.37968243181843264
ENSG00000196072	BLOC1S2	-18.6154038136216	-18.6237720856125	0.0796281532391976	0.104017132007014	-0.365652694793388	0.00899004929665415	0.21051104044548213	0.23007517907999955	0.2499	0.2666527485404857
ENSG00000235823	OLMALINC	-20.7703406576832	-20.6079311263705	0.371598411328449	0.373387150583318	0.153330372602476	0.516499469673668	0.24585863589558624	0.23087102886865818	0.2665	0.27475256171340623
ENSG00000075826	SEC31B	-18.8055777690962	-19.1191187041581	0.688534057021997	0.417264228473889	1.73707731574771	1.29551761807889	0.11853516960939314	0.17318827573577117	0.042	0.10465089296939656
ENSG00000166136	NDUFB8	-16.1453562124053	-15.7196037443969	0.0777098159868404	0.0497644582856871	-0.238595972201431	-0.685210776181944	0.21821358704266522	0.2869362093213641	0.1672	0.21703363749291452
ENSG00000166135	HIF1AN	-18.2087652351247	-18.153623622807	0.178722139453838	0.117644015075541	0.518526342763193	0.186680135378377	0.18229115048943645	0.2681730995413173	0.3079	0.2956088744705433
ENSG00000119906	SLF2	-19.5777429213046	-19.335736590267	0.0634084148932058	0.0723886165603416	-0.94391473448676	-0.521117497671979	0.3163356019327139	0.23214230783146386	0.143	0.19884968624551852
ENSG00000095539	SEMA4G	-20.7546066907515	-20.8967008726177	0.320549822001673	0.303207379318964	0.0149860435989539	0.148257779428796	0.2263614785248439	0.22480485111646958	0.6915	0.4346482111146194
ENSG00000055950	MRPL43	-17.2532506219813	-17.688037877471402	0.0162282338746606	0.0567538962570524	-1.81745392729684	-0.529263143840579	0.20314746619874038	0.1980887683754336	3e-4	0.0047537271987415156
ENSG00000107815	TWNK	-19.3641875167149	-19.3200418840675	0.0795815549592857	0.0907394317459585	-0.623400168874177	-0.289949532620235	0.2253836353252425	0.23094663380629435	0.308	0.29566360604419123
ENSG00000107816	LZTS2	-17.9470289413618	-17.9607668624407	0.115119018649034	0.092378159642266	0.116266911860971	-0.0417790467527182	0.2543991649098922	0.18648288451744924	0.6307	0.4172404170316144
ENSG00000107819	SFXN3	-18.0109836637494	-18.4903593915642	0.308688102143624	0.194920096454448	1.09555866629303	0.655915434471248	0.21415959352464725	0.18597473138355125	0.1262	0.18744812214314746
ENSG00000107821	KAZALD1	-19.8016627348242	-19.6718683807739	0.428603688554437	0.279931014530266	0.852181280655623	0.70921487095012	0.2608734946968587	0.18148934105301814	0.6258	0.41611549195427266
ENSG00000166167	BTRC	-18.5534959841153	-18.4869930422934	0.0213992695530658	0.0417201914423637	-1.66334142641236	-0.885278202731773	0.24705014979871953	0.17906420554353042	0.0136	0.05501646944676847
ENSG00000166171	DPCD	-18.4618855137371	-18.2236950280324	0.0619822864852382	0.0412736044555243	-0.580054807765094	-0.868278790373722	0.23867691409942518	0.3156844782995751	0.4057	0.33896521769156196
ENSG00000166169	POLL	-18.8257047360737	-18.92624036182	0.0689789305882504	0.0674868373171025	-0.569736281561338	-0.482082418508101	0.1718012008573145	0.22695828727635592	0.7341	0.44656778218567816
ENSG00000107829	FBXW4	-18.1686087394286	-18.6641453585035	0.0755298557489428	0.0390678932662969	-0.336910097960383	-0.977149519347217	0.22439630189471702	0.2883267820253311	0.03	0.08585591361855255
ENSG00000107833	NPM3	-17.7712109944836	-18.7755912459781	0.0874145761186746	0.148379490362661	-0.149523960219198	0.336736293296044	0.2812528649983017	0.1843118833984733	0.0707	0.1385208116056457
ENSG00000198408	OGA	-17.1897381748005	-17.2189188328018	0.100617548111867	0.0631541880108011	0.0111050837690585	-0.414340905834964	0.22394907965896546	0.16518304223712887	0.1666	0.2167457389763438
ENSG00000226009	KCNIP2-AS1	-20.8597455909896	-19.183517623279	0.874889083444148	1.0219931065004	0.956679946391081	2.17392402690024	0.32846147752957994	0.20343152369541756	0.0023	0.018392133681332485
ENSG00000120049	KCNIP2	-16.8423038699947	-15.8125051115506	0.821809460801658	0.721448186060472	2.12562282781797	1.99438395886564	0.20540019774739077	0.24252385144791613	0.6303	0.4172404170316144
ENSG00000120029	ARMH3	-17.7190427060482	-17.6175098944907	0.0794929309081293	0.0638011882735849	-0.243544664825865	-0.413073904195933	0.21379529790887697	0.2672636492859438	0.5886	0.40501445032153616
ENSG00000166189	HPS6	-18.6838879305627	-18.7739329776603	0.127705299758144	0.0486965064355211	0.087545745440869	-0.777107716523292	0.3587286809730132	0.1842312741827536	0.0857	0.1535393273007005
ENSG00000198728	LDB1	-17.6407873298144	-17.4225077729338	0.0602634238367311	0.100780811557266	-0.519757539518497	0.0462536633245794	0.2624285499121448	0.1980195919872986	0.0797	0.14829588118599324
ENSG00000148840	PPRC1	-18.9543505853141	-18.8239178638641	0.238429585616274	0.151868739164367	0.629990546913871	0.350409071628466	0.2436435842868957	0.309909882882094	0.4417	0.3528806713905326
ENSG00000166197	NOLC1	-17.8930569651269	-17.9311297386266	0.0852738891842677	0.050933983606487	-0.179574334680168	-0.636441489463557	0.3114788679462349	0.3817706934667121	0.3731	0.32483461583239454
ENSG00000107859	PITX3	-22.8619991472834	-20.3517541429806	1.25990538566602	0.615900754705587	0.306191171218147	1.16059949360119	0.3811801288490668	0.2523648261400176	0.0181	0.06449469540068067
ENSG00000107862	GBF1	-18.1453294770377	-17.4762991354386	0.0206593394315904	0.103360362396379	-1.62975347711577	0.0699131570969644	0.2922488190600331	0.2003625172597194	1e-4	0.0023391356057299523
ENSG00000077150	NFKB2	-17.9849291689986	-18.5254584235129	0.542104509283643	0.326153013320834	1.66185808972344	1.16624235274875	0.24531853073958032	0.17613723187191033	0.2738	0.27891255618658733
ENSG00000059915	PSD	-20.8719975864346	-21.1172520635314	0.172185641201899	0.0949818468585443	-0.675994195530234	-1.12645661569239	0.6316414002839463	0.28486161129774157	0.5671	0.3975109548372032
ENSG00000107872	FBXL15	-17.7598881229425	-18.3315804420643	0.117002794421638	0.177928014488127	0.142271238758517	0.582009641270001	0.186581884441105	0.19888522083189758	0.1031	0.16893608529788626
ENSG00000107874	CUEDC2	-16.5121300739348	-16.6293849301993	0.036482847032636	0.026305800601056	-0.986374525064182	-1.28684141994299	0.20510401568108763	0.21182946096396132	0.3007	0.2922045422255773
ENSG00000269609	RPARP-AS1	-20.3789817406885	-20.7295757471069	0.198752241070305	0.181576336847967	-0.235419403189241	-0.273138402360315	0.2329685390277257	0.3156091318471002	0.9065	0.4897520381952198
ENSG00000138111	MFSD13A	-20.093614367601	-20.1005452909672	0.152373164350454	0.168199901717108	-0.339458708528084	-0.00877567937152612	0.2515408021821634	0.21034081390512635	0.3113	0.297048476113137
ENSG00000138107	ACTR1A	-17.3124893876773	-17.1037209500805	0.0820634767861347	0.043800855147332	-0.200825511378296	-0.777765502219741	0.25220663630912077	0.2302073423241024	0.1491	0.20381026621231316
ENSG00000107882	SUFU	-19.6329817294871	-19.5955005591887	0.0580163780500075	0.0492981415232331	-1.05954554078328	-0.996209785782962	0.20677950974937181	0.31049206692032705	0.8539	0.4775020659923931
ENSG00000272933	NA	-19.5803712573558	-19.7730132201572	0.196053509795489	0.22575181935856	0.183634226228378	0.447668664339746	0.33539216458289545	0.256870048414867	0.5147	0.3789670101583763
ENSG00000171206	TRIM8	-17.2845111584496	-16.9215123950953	0.123358207467021	0.0695054373146943	0.208763851135604	-0.313946370413412	0.25333154926884965	0.29310865727871976	0.1272	0.18832332921498793
ENSG00000138175	ARL3	-18.9276253176184	-18.405276335267	0.0870981717837675	0.0413524767384977	-0.368327289073175	-0.884845341212179	0.5445874885896745	0.1973800018207985	0.0636	0.13028922612505495
ENSG00000156398	SFXN2	-22.1021611237856	-21.1806109092464	0.314243701975389	0.14410728031432	-0.728157987773667	-0.741162767316584	0.30349829406404044	0.28731102466397174	0.9481	0.4997424185874262
ENSG00000166272	WBP1L	-17.9116038262445	-17.9802322979679	0.170376339238049	0.0866066288369299	0.511263074895911	-0.106910697370244	0.29208053772827997	0.2780692888022446	0.1705	0.21883884006798307
ENSG00000148795	CYP17A1	-21.7038766652909	-21.8735118960554	0.634595138608566	0.737860922164361	0.17439448938067	0.578384960529789	0.2554945877864343	0.8119924795337462	0.4768	0.36603451840351403
ENSG00000166275	BORCS7	-18.2707832275499	-18.2412227999861	0.0355498672094675	0.13576422082007	-1.10522105581124	0.320621630896499	0.26687732240439477	0.20306899164258554	2e-4	0.003687430928067592
ENSG00000214435	AS3MT	-19.8458971981828	-17.5297874038821	0.18788952069354	0.12881868879768	0.00346627461032756	0.289375228419789	0.19474220761906796	0.20513419110298767	0.2191	0.2501682810847371
ENSG00000148842	CNNM2	-21.2207760152988	-21.0930527706548	0.142203839708546	0.0537554630488171	-1.06417070804637	-1.68350053504494	0.30409793088818593	0.23817302476253233	0.1139	0.17721651216026385
ENSG00000076685	NT5C2	-19.0646518819602	-18.5151691186093	0.143094900701198	0.125860273481413	0.0814606132019846	0.215385470129729	0.21145875090197333	0.3017924038298205	0.6985	0.4367726394408958
ENSG00000148798	INA	-22.4918339424048	-22.658178926977	1.17247268234933	0.868247237642302	0.402785083498689	0.448107063082383	0.4387152268807788	0.30301503024963894	0.9383	0.49761003497342143
ENSG00000156374	PCGF6	-19.337818700541	-20.0320904885987	0.248293475709607	0.121208350506209	0.52549319278942	-0.303548647687108	0.24489254983020273	0.2749438191854955	4e-4	0.005730882234038384
ENSG00000148835	TAF5	-20.0833493074122	-20.2345384415678	0.19494834960506	0.12356049003021	-0.0876487796978531	-0.383457563520268	0.19401827678757275	0.2965989322415456	0.3601	0.3199520453453057
ENSG00000173915	ATP5MD	-15.4588844744104	-15.7416106298578	0.0792840707506583	0.210563439599307	-0.261762616672279	0.758646598808515	0.29758857048398224	0.25122319801835113	0.0012	0.012047402068635431
ENSG00000148843	PDCD11	-19.3081674503516	-19.0152968852299	0.079706324356477	0.0839510138425197	-0.598446214323644	-0.283534182645833	0.25398614731337366	0.22268454081706723	0.321	0.3020298038789965
ENSG00000138172	CALHM2	-18.4826695674974	-18.3470121588608	0.377777334253884	0.170142484035214	1.22330964495063	0.535708434505654	0.35960216466091477	0.224263091763167	0.1161	0.17889906180735549
ENSG00000107957	SH3PXD2A	-18.5136528817179	-18.2795180847356	0.0445003609085915	0.0897698234900968	-0.922009779146324	-0.096909782106311	0.23309912437110347	0.27060017043129975	0.0561	0.12220557237740384
ENSG00000260461	NA	-20.6047344266374	-20.1773242009483	0.0786467423088052	0.0508144495352277	-1.29921144456404	-1.24296425474634	0.3316450236655076	0.22411095802920247	0.8709	0.4816429758865165
ENSG00000107960	STN1	-18.0478522986974	-17.7603224845656	0.0901632446863646	0.0535522636935209	-0.140386069577991	-0.586321526605754	0.24868212669617673	0.3738935272282702	0.2396	0.2614220624989237
ENSG00000065613	SLK	-18.0009768135689	-18.1391511710468	0.0411706788451749	0.0495103641739219	-0.917778494561732	-0.677173907405996	0.22399728598477858	0.2575705119456186	0.4308	0.349037053660373
ENSG00000156384	SFR1	-19.5165066591982	-19.7293293020196	0.106944793681812	0.102240987856856	-0.39325818066253	-0.323800884205114	0.27170342099174577	0.266938020224127	0.8426	0.4740742570957122
ENSG00000148834	GSTO1	-15.8747164392432	-16.0297274463357	0.0726474992720882	0.112104376706845	-0.319026846191586	0.144096518045393	0.2674607655159137	0.1942025382874413	0.1439	0.1995178919705137
ENSG00000065621	GSTO2	-20.7911011572023	-22.2527121229903	0.119991227032144	0.358811876729754	-0.98946220261827	-0.291682370342535	0.19286986499395922	0.5226644409054966	0.0063	0.034911740281490876
ENSG00000148841	ITPRIP	-17.8721571079573	-17.9784266475983	0.193437508937957	0.186957274479458	0.640798984192601	0.662655973493327	0.27185944387994204	0.2456637979221293	0.9448	0.49922743308977
ENSG00000120051	CFAP58	-20.1639376921351	-20.5749870110148	0.209564345925968	0.170608703075657	-0.0587069365676935	-0.248038921702363	0.173462849362068	0.28063424925702724	0.5809	0.40266942724558774
ENSG00000108018	SORCS1	-19.6172221766733	-21.1257779450814	0.85901508032409	0.267942005027071	1.64328439274754	-0.0936510214658366	0.21441305815425743	0.2078339676214797	2e-4	0.003687430928067592
ENSG00000108039	XPNPEP1	-18.4545768934491	-18.4818854231626	0.00982390081440851	0.0358356539193007	-2.42069467527176	-1.03670167767992	0.22638393550231847	0.2674922593195516	0.0057	0.03272056300569494
ENSG00000148700	ADD3	-18.5454348470391	-18.3194662489531	0.0890860537108363	0.134042268351933	-0.235155886734931	0.300001998089174	0.3442414151518332	0.1683681759053963	0.1249	0.1862691950391674
ENSG00000119950	MXI1	-17.8301715461101	-17.684299540721	0.0746285429889724	0.0809862696114778	-0.309571885740155	-0.173760630420474	0.2696521770964106	0.2583734068162554	0.7079	0.43911954780294105
ENSG00000119953	SMNDC1	-19.1433760471503	-19.1026227822385	0.0747545836905689	0.0402945768575251	-0.596991113019815	-1.03786901122387	0.2604755619043342	0.2954001567047367	0.2656	0.27442109159145334
ENSG00000138166	DUSP5	-18.0841428744933	-18.2604134642271	1.06563455427333	0.507593462115362	2.32328394034848	1.6374399509164	0.4730524343986745	0.2895210058263567	0.2559	0.2694409278078652
ENSG00000108055	SMC3	-18.6695394489313	-18.6188410674522	0.082792258449649	0.0655560890995445	-0.341797949990419	-0.45185383077908	0.3188577047139799	0.23988471924801974	0.7887	0.4609055218884506
ENSG00000203867	RBM20	-17.366469930085	-17.2752232455488	0.195497956486415	0.178311296127654	0.663442922413471	0.622041907802446	0.21722581008109762	0.183492288111607	0.8848	0.4847241902316632
ENSG00000150593	PDCD4	-17.8538479927425	-18.0970829518193	0.242287136086854	0.125052439199591	0.866948144508888	0.253501303141445	0.23012758131679606	0.2395876878082609	0.065	0.13143452345045398
ENSG00000214413	BBIP1	-19.7975476131624	-19.7627944802665	0.0566019889311331	0.0699533293412077	-1.17008259171223	-0.719046083440682	0.2705280280978559	0.24576598720305626	0.2249	0.2541742805788461
ENSG00000108061	SHOC2	-18.0865248017386	-18.3963275070522	0.0194491190336595	0.0758128011153571	-1.68064591822689	-0.277758471984102	0.4026224587269835	0.15749282738030473	3e-4	0.0047537271987415156
ENSG00000150594	ADRA2A	-21.0107736257876	-20.9788721400518	1.08464911853035	0.586063380460776	1.08489756139077	0.76405440828803906	0.20342214617420207	0.18136623410790537	0.2631	0.27323378721392305
ENSG00000119927	GPAM	-19.3985170138063	-19.4100370055576	0.16876514558747	0.152087881618157	0.113788487450383	0.195921158788502	0.2786940712831702	0.5522393313761639	0.8819	0.4838741064814218
ENSG00000197142	ACSL5	-19.5195502283795	-19.1829800321726	0.353273722415005	0.144271762028209	0.800331529901329	0.216265884172271	0.2627289891365808	0.31816293672563595	0.0808	0.14925230765843717
ENSG00000023041	ZDHHC6	-18.74406418418	-18.6956928977134	0.0493383463484225	0.0371357315648139	-0.880692672722196	-1.03347683714666	0.1763556309286364	0.22227845047278605	0.5917	0.405928917546848
ENSG00000151532	VTI1A	-20.0928601853174	-20.1143149189124	0.0220261463299311	0.0415940657010347	-2.27316252037405	-1.41248321479316	0.3621530795233495	0.2349098920751803	0.0339	0.09247611633505808
ENSG00000260917	NA	-19.2765557133729	-19.6107043227477	0.0396304172993153	0.0570720523883532	-1.28421311145114	-0.855677308807806	0.2612338449572755	0.2052597782062363	0.15310000000000001	0.20677095130352155
ENSG00000148737	TCF7L2	-19.3907872543723	-19.4940850217906	0.179738963354119	0.0623511371664315	0.180071367340585	-0.725166687206426	0.25369253721260165	0.43616379916050135	0.0845	0.1526027989841103
ENSG00000148702	HABP2	-19.5358205291735	-22.0226678516944	0.237986849845394	0.759773560598154	0.398048094915177	0.547224581216391	0.2373866788794983	0.22280608241054323	0.5819	0.4028753092101401
ENSG00000197893	NRAP	-15.1360645549975	-14.5770537827813	0.330506892198326	0.285668729983431	1.13507575142542	0.964693020586177	0.14065893906654986	0.15682886519986106	0.4502	0.3559879898821681
ENSG00000165806	CASP7	-19.0452082026073	-19.0367946722908	0.354101865071573	0.172387075805091	0.994477561064681	0.431068064430468	0.25934423857567324	0.21988390433821764	0.1442	0.1996922798586391
ENSG00000198924	DCLRE1A	-20.047913051279	-19.8427682679621	0.195254683751621	0.0687722214329532	-0.0675099039286666	-0.775203744928464	0.2945915689431825	0.23301563671834938	0.1038	0.1693165775787052
ENSG00000196865	NHLRC2	-18.2892726471293	-18.3074925598276	0.0931536511671604	0.0694854237378211	-0.144560880153867	-0.35583793195429	0.2703887586068283	0.31169681116482706	0.622	0.4151594570940644
ENSG00000043591	ADRB1	-18.265211554524	-17.8766857318414	0.269248538029175	0.178890141059179	0.920273042152685	0.620424946931361	0.18533198181491267	0.23258456881339507	0.3028	0.29300314739836597
ENSG00000165813	CCDC186	-19.4609080578791	-19.5332109692177	0.123552831281662	0.0606978360150264	-0.224790624736066	-0.765763063210122	0.18192455475016917	0.22691401873801917	0.0861	0.15387597516134247
ENSG00000095627	TDRD1	-20.4443332031081	-21.7098412376135	0.269645740061074	0.299879053973909	0.0304454545695045	-0.25291499887644	0.1987441436257309	0.2602515691940715	0.2553	0.2693637743510278
ENSG00000169129	AFAP1L2	-19.9036377603469	-19.8988110431823	0.389203446816709	0.193421630125067	0.70016156768877	0.230685984453117	0.21622666954140582	0.3197390820919449	0.2208	0.2513997610481473
ENSG00000099204	ABLIM1	-16.1996993686125	-15.6350972733583	0.0875691092829682	0.131543609767959	-0.117206870210704	0.281354117454461	0.4164252224130745	0.16208283358948625	0.1208	0.18290371832809424
ENSG00000151553	FAM160B1	-18.1187110589932	-18.6130710288175	0.0832347057276635	0.0485292787599887	-0.232088226231601	-0.751661904112698	0.3310642713329965	0.21745701044003762	0.1459	0.2012764015116229
ENSG00000165832	TRUB1	-18.5244589331257	-18.9356237794254	0.189296373934848	0.229550403851198	0.52340962288991	0.740072624409619	0.2158791259582428	0.2010361873467219	0.4798	0.3671539729687259
ENSG00000107518	ATRNL1	-20.0667698874016	-21.8639634024352	0.360965202756171	0.996105142561032	0.537065253955489	0.882431633023385	0.23723045343676233	0.21696602281703398	0.2852	0.28367618394233385
ENSG00000151892	GFRA1	-20.5457040178792	-21.1505462807748	0.496587897942251	0.415061672819703	0.579578886207396	0.331626936731561	0.2807724874718951	0.23330846480913003	0.5632	0.3963933526816601
ENSG00000175535	PNLIP	-25.4392089134025	-20.8589146588447	21.0274077133637	6.70606155355536	2.09197951948418	3.26479918011269	6.017861574285685	4.713194339193156	0.3683	0.3235177816011756
ENSG00000165868	HSPA12A	-19.2390130649009	-19.1516910717664	0.161523616560593	0.088166687785232	0.136035835104931	-0.267515963355244	0.2760939391608968	0.22490246935773242	0.2671	0.27502056799730235
ENSG00000187164	SHTN1	-20.815034134859	-20.4452858682278	0.312424077395256	0.149040099671235	-0.0467372290462311	-0.309958350031748	0.1904871873106072	0.22540421110525302	0.3476	0.31478346029261134
ENSG00000165650	PDZD8	-19.3942801556479	-19.5090697740954	0.0660339424570357	0.0621971092270229	-0.822749082506429	-0.732901834948141	0.2637508785029947	0.2290903462646034	0.7903	0.46133091210191335
ENSG00000107560	RAB11FIP2	-19.5044631791296	-19.3874406494277	0.0771912846930927	0.0448879071273932	-0.71402905829519	-1.0165609312372	0.20097461366928754	0.3557056061092509	0.4042	0.33836970405331435
ENSG00000165669	FAM204A	-20.1622783723785	-19.869631811692	0.0485871271372911	0.0341632418865229	-1.51946671164422	-1.48831707634281	0.18104466585268	0.18513115485493056	0.9092	0.49032479239532917
ENSG00000151893	CACUL1	-19.0316886277433	-19.2179763398321	0.0321586801781457	0.0289709332483951	-1.39966373947377	-1.39936093461944	0.20385336871091408	0.20730278284665393	0.9941	0.5111772121002743
ENSG00000188613	NANOS1	-19.8918971895019	-19.0557847968746	0.169608532536111	0.560128364503739	-0.124028139583364	1.60511602052621	0.305184453412102	0.18612002239731337	2e-4	0.003687430928067592
ENSG00000107581	EIF3A	-16.9518122539626	-17.1158533244872	0.0439871729419835	0.0791302316348099	-0.805179373401046	-0.186542988407504	0.18239673414536434	0.17675256874789244	0.0416	0.10422063428896032
ENSG00000119979	DENND10	-19.9140670899854	-20.3508607931129	0.0737619447225042	0.0957310804534948	-0.968797758119699	-0.70045677233988	0.26339128211357565	0.2174757214548002	0.4083	0.33985851467298284
ENSG00000183605	SFXN4	-17.7495620563879	-17.4402529623026	0.0867756103410356	0.0419213522798876	-0.156389561337393	-0.83154258446792	0.32318866415913383	0.20126317839440983	0.1056	0.17067388876553324
ENSG00000165672	PRDX3	-17.085293681659	-17.0324964775212	0.27725142361856697	0.158688468920909	1.03032028842197	0.510603558079143	0.18270064210140854	0.18345795767162337	0.0876	0.15534562672566135
ENSG00000198873	GRK5	-18.2838895907474	-18.2461753644777	0.153874525922083	0.10914091977378	0.358101533696994	0.101838370722955	0.186616600474909	0.23710940718415013	0.3969	0.33573242194683894
ENSG00000148908	RGS10	-19.4692068737521	-19.6103172929554	0.193459227883534	0.357916508891564	0.22002474681389	0.980460095918959	0.2169698308063739	0.20816427301291154	0.008	0.04051286409924041
ENSG00000151923	TIAL1	-18.2830076596286	-18.3129433153843	0.0702441585822932	0.0462807273647466	-0.425932039586473	-0.762774449583809	0.27061943826213114	0.2388488449260312	0.386	0.3301672451251964
ENSG00000151929	BAG3	-15.5745154503125	-15.8863702699138	0.961087432792131	0.244606533444517	2.24278728744242	0.916961230887877	0.651039547260269	0.4384911161301368	0.1831	0.22716749855004753
ENSG00000198825	INPP5F	-19.482120886958	-19.9066566437211	0.0971165413561391	0.104173266028916	-0.474715328363135	-0.392098050777018	0.258541011115182	0.20738149236798972	0.7989	0.46289343500951363
ENSG00000197771	MCMBP	-18.4040828681503	-18.6123237581607	0.0335716359527517	0.0431998175025859	-1.18283036670195	-0.867873332944325	0.32329112438701324	0.17684352919150878	0.3056	0.29456606331731444
ENSG00000107651	SEC23IP	-19.0805013104796	-19.1940637556481	0.0262071676630226	0.0241297551873533	-1.62175120095526	-1.57516936468252	0.46636805152275157	0.2102123494892785	0.9036	0.4888765812298402
ENSG00000120008	WDR11	-19.8165235270982	-19.3751954624414	0.152751233290317	0.0938453448637231	-0.187592991847165	-0.274879622342746	0.22217693199033348	0.24762989586474826	0.715	0.4417876870444683
ENSG00000066468	FGFR2	-22.5687571740087	-22.6404953114691	0.828509992722401	0.394982818283256	0.0199170417359016	-0.333563545363006	0.23724167739848773	0.4682930924779824	0.4518	0.3567197908487528
ENSG00000107669	ATE1	-18.6604175994808	-18.6148178627327	0.0920904983507504	0.0636461025522691	-0.23279784177195	-0.480771531657479	0.17999186590624744	0.21081173668627576	0.3578	0.31902134007606897
ENSG00000107672	NSMCE4A	-17.4407503371601	-18.3935028100031	0.115177914938973	0.0760483260799417	0.130924037400689	-0.274358147244043	0.30098143549525636	0.22485645129761572	0.0757	0.1439693977157209
ENSG00000138162	TACC2	-17.1286356479408	-17.2805820493529	0.10016439954224	0.1088759565269	0.0100172109380434	0.128558908297362	0.32454109121920033	0.1710888099856691	0.7047	0.4382189395417504
ENSG00000107679	PLEKHA1	-20.2190047385216	-19.5042245527344	0.0471211803927729	0.0621761827151302	-1.58171976294827	-0.73153749434117	0.2263104513808292	0.36170170529885953	0.0077	0.03960609711482024
ENSG00000166033	HTRA1	-16.8441505530911	-17.126314306204	0.119639047379477	0.0821363933797395	0.198549525892893	-0.14945404504342	0.3332335193942535	0.21231906266655515	0.3821	0.32862983015898944
ENSG00000138161	CUZD1	-21.7332911424089	-21.8632488401173	0.934090600881849	0.571078138663345	0.545865690817659	0.326400798255939	0.5033485623015036	0.27987864818268154	0.7217	0.44413183444891285
ENSG00000119965	C10orf88	-18.5546655546667	-19.7742589042182	0.0516559815275758	0.0570297259156942	-0.782377146746221	-0.928793959648374	0.33053773117560964	0.20579009541773244	0.4503	0.3559879898821681
ENSG00000179988	PSTK	-20.1287592523033	-21.2490047480198	0.0518819929986817	0.0665787952966518	-1.43559386311301	-1.54685245013547	0.23097472960860854	0.3174700217878318	0.6343	0.4183483572706105
ENSG00000095574	IKZF5	-18.7683480747668	-19.1553941476302	0.0576654547591983	0.0672992865443354	-0.731811891374559	-0.538600010293133	0.20924173246289973	0.36125937539203895	0.435	0.35058250628946863
ENSG00000196177	ACADSB	-17.3129120655469	-18.3346570819705	0.383808081368835	0.435468334911556	1.34179334804516	1.47674290251243	0.1725968394188825	0.17003871395085965	0.5532	0.39334045308561216
ENSG00000154473	BUB3	-19.0967037602048	-19.2766688257656	0.061768370925503	0.0601292365679459	-0.770328521869119	-0.687330533962254	0.24371177831439975	0.23262355651498276	0.8092	0.46576128929868027
ENSG00000121898	CPXM2	-19.8391001955487	-19.7124270051443	0.609039231082091	0.301642192649802	1.18320011123849	0.765872640578265	0.18843340389636148	0.23664088441618286	0.1278	0.18868357651612847
ENSG00000182022	CHST15	-20.1938898343882	-20.3629651813491	0.427138858528813	0.190176056253863	0.636769957730407	-0.0206550860002483	0.3985519005870925	0.17795575900244973	0.3083	0.29574517942597855
ENSG00000065154	OAT	-17.7109027664831	-18.1141478818778	0.0558960375992166	0.0569864472550121	-0.595611965285409	-0.533974998516672	0.2541694454402757	0.22469846463437276	0.8158	0.4677247085166736
ENSG00000107902	LHPP	-18.5638960800496	-19.3751214257382	0.113299728124261	0.102445629946771	7.72886257369709e-4	-0.187170231416805	0.2231644466548419	0.2525052945242129	0.5374	0.38730291711596365
ENSG00000189319	FAM53B	-19.1808891315316	-19.1969856224388	0.153984654286319	0.155444167967549	0.111215178152415	0.28682394624949	0.1900733831663272	0.1544864797486868	0.4583	0.35933827310816885
ENSG00000203791	EEF1AKMT2	-19.2200124393859	-19.6822346850343	0.0203947535446479	0.0621827602717078	-1.92574976893449	-0.799776252349901	0.219952143392676	0.24047587294348927	3e-4	0.0047537271987415156
ENSG00000165660	ABRAXAS2	-18.5933057665219	-18.8970261586295	0.0344666043041741	0.022364731324323	-1.19693483115704	-1.58026839626532	0.4094051679939854	0.2098249927398594	0.2105	0.24490286792727045
ENSG00000019995	ZRANB1	-17.9303090124005	-18.0434251623998	0.178964125456845	0.0958603705463884	0.558958273693954	-0.0083985832658886	0.23435844678248613	0.25797998475435957	0.1139	0.17721651216026385
ENSG00000273599	NA	-21.2746969878971	-20.9574620009235	0.736199728112451	0.467819179834106	0.55050395223182	0.549881605398924	0.18880525255109357	0.18794828127539123	0.9935	0.5110979802080012
ENSG00000107938	EDRF1	-19.5727073571355	-19.736856520671	0.0576753801699907	0.0229651578750484	-1.03631052309354	-1.82065519752661	0.29817134899678627	0.16900115849534986	0.1007	0.1667516997739461
ENSG00000188690	UROS	-18.0102207665552	-18.3283165437596	0.0678561600381019	0.0305730284267702	-0.419283661728477	-1.17892302449207	0.34901864056013976	0.24709951299602215	0.0437	0.10733123726891887
ENSG00000107949	BCCIP	-18.086892079832	-18.2883688234797	0.026377289349366	0.0384189433355651	-1.37600671887587	-0.946493277234093	0.2519162141444106	0.22209004294062812	0.2023	0.23941300484170674
ENSG00000089876	DHX32	-17.5560262273646	-18.0448291606529	0.0837843039949193	0.0400549797691473	-0.189619577463932	-0.881124034561204	0.2543751328795288	0.20357443468310618	0.0026	0.019978047564468998
ENSG00000148848	ADAM12	-23.6784644080147	-22.0234593779551	1.67869347170567	1.93089096959153	0.244607413932897	1.47962655356401	0.6681941842880136	0.41850881353081426	0.1223	0.18420154986147025
ENSG00000150760	DOCK1	-18.9450343747464	-18.7780534126077	0.064887518614865	0.0641989550195484	-0.668368927425107	-0.501528537609054	0.20186531257352702	0.21817097561752705	0.6083	0.41043775764437346
ENSG00000132334	PTPRE	-20.1684657457804	-19.9394848317329	0.187182657540283	0.30946791278165797	-0.174146722378444	0.680094033317137	0.3674617992242817	0.22831918281416136	0.0433	0.10672997881026322
ENSG00000148773	MKI67	-22.7144145143018	-21.6209707206737	0.950528355934084	1.66110067591835	0.0907323606056017	1.49770323141376	0.4072903399550316	0.28063454364859053	0.0457	0.10988866493519751
ENSG00000170430	MGMT	-18.6610198486757	-18.9567381613805	0.0688905534115907	0.142845640212509	-0.523219532164807	0.261094323670171	0.2378300828074449	0.15960821342823223	0.0102	0.0469518062547723
ENSG00000108001	EBF3	-19.0831863524211	-19.2903643488452	0.366512799431247	0.151527011474699	1.01527054976743	0.232536183149092	0.20205622570942805	0.2769385178033945	0.0619	0.12852956894455647
ENSG00000237489	C10orf143	-19.0277277288562	-21.3371231800164	0.0480291545611856	0.166767539158403	-0.997153135200235	-0.670962950446359	0.2394777819525093	0.22609157443498715	0.0877	0.15544279544077305
ENSG00000108010	GLRX3	-18.4196064455354	-18.6569808202629	0.05119568341194	0.0619040133334763	-0.7635194781791	-0.515617893613005	0.2018380378073998	0.23002276226663848	0.3872	0.33061796886312317
ENSG00000175470	PPP2R2D	-19.1065655193308	-19.245015149421	0.0300829962098972	0.0414269212647683	-1.49340711200698	-1.04994714878598	0.19284316801674597	0.2479394376446643	0.1675	0.21709523728641444
ENSG00000176171	BNIP3	-16.3919831122552	-17.2944048111103	0.170285205074803	0.0914075001924588	0.552772512684747	-0.0467486574962166	0.19656687760447913	0.15619715440406481	0.0339	0.09247611633505808
ENSG00000188385	JAKMIP3	-21.3006588411939	-20.8856795681148	0.172449168518153	0.376696185341501	-0.915050449824609	0.371144503038592	0.26470095295270146	0.19531396166303078	2e-4	0.003687430928067592
ENSG00000151640	DPYSL4	-19.1191551228402	-17.4327925769511	0.30861173257594	0.482172353117477	0.830023763402459	1.61122024649225	0.23218414237125107	0.20364939543314445	0.0034	0.02413003045910898
ENSG00000165752	STK32C	-20.076802561831	-19.9198119940019	0.153923495376762	0.0997315504946512	-0.3204973206282	-0.44232715554691	0.250650857687511	0.2605199892252407	0.7182	0.44292920317313605
ENSG00000148814	LRRC27	-19.7293673751365	-20.5240641762222	0.123235574886733	0.16118844494144	-0.355600083145855	-0.275960610397437	0.34295868447756983	0.442074600704266	0.8164	0.4677247085166736
ENSG00000171813	PWWP2B	-18.3485515721592	-18.2794949935187	0.123710139643634	0.12489384175687	0.130345459765697	0.233307762383163	0.23868936573314625	0.2341742959666677	0.7466	0.4495403761698112
ENSG00000226900	NA	-19.5872354943172	-16.934140707287	0.556038061101638	0.547758142189895	1.22282401117503	1.75041207984247	0.2467056476570989	0.21438616435068633	0.0204	0.06938278787797213
ENSG00000068383	INPP5A	-16.6751107505944	-16.9900550117294	0.156432767833542	0.0792101696551736	0.469363802254329	-0.183757994231961	0.16307724485465197	0.26530475207434484	0.0257	0.07911388007956299
ENSG00000151651	ADAM8	-20.4121343330451	-20.6349136452827	0.841853474894741	0.25492814468283	1.18831146569437	0.119556265407901	0.5002140641468026	0.22590588451663698	0.1489	0.20357734345486644
ENSG00000130640	TUBGCP2	-17.9868428974729	-17.8230054161162	0.0331198253531923	0.0284341697419004	-1.13368754991908	-1.21879471929496	0.16711480225287992	0.17966320911687123	0.7466	0.4495403761698112
ENSG00000198546	ZNF511	-17.7520468218547	-17.9133032388077	0.0517591270062335	0.0929728370091933	-0.673163156900433	-0.0343730545318137	0.3113220621955577	0.21278116934673696	0.0433	0.10672997881026322
ENSG00000148803	FUOM	-21.2749954095558	-19.0430399920808	0.236601768423198	0.290279275247277	-0.584782078140399	0.950734327814168	0.2844176610748104	0.16005915349107705	1e-4	0.0023391356057299523
ENSG00000127884	ECHS1	-15.0566335010016	-15.257013039492	0.103459280691964	0.0489304894798281	-0.0348075754987729	-0.735830179324409	0.2542175890570484	0.23619631815955214	0.0384	0.09950228083816454
ENSG00000148832	PAOX	-20.318680179677	-20.0324591057251	0.333638288613862	0.0870676346590175	0.318213876980754	-0.634555374180153	0.1919898668689358	0.3146686498131299	0.0038	0.025772014780290953
ENSG00000148824	MTG1	-18.750576867496	-19.019035869129	0.0787234681474746	0.0754383673322194	-0.415342669590724	-0.391301384234589	0.285448553685172	0.21412485824381838	0.9386	0.49761003497342143
ENSG00000203772	SPRN	-19.9178737249302	-20.3687473748129	0.449943993059903	0.178785139491858	0.837402863076831	-0.0855856827278318	0.25280564645501324	0.3514532202847409	0.0662	0.13292300282394426
ENSG00000130649	CYP2E1	-22.3624111831273	-22.0340632155003	0.41806109727959	0.495856346393379	-0.567759154564183	0.11597031870649	0.30092828829405344	0.2656488283334221	0.1125	0.17630277709078077
ENSG00000177951	BET1L	-17.8037743537364	-17.9900036649385	0.0649504269971915	0.0520576218120373	-0.447489867436807	-0.616297071013989	0.24392360689620599	0.20223309645967955	0.6094	0.41078999805014593
ENSG00000177963	RIC8A	-17.8991791388839	-17.9153774985432	0.0485049469817837	0.0370713176948407	-0.744189907487991	-0.95386615030588	0.24167976544445946	0.1795612219246995	0.4888	0.370006195178597
ENSG00000142082	SIRT3	-18.3360488182679	-18.2212262818911	0.0865618642769481	0.067275115258468507	-0.224834877635926	-0.379456531331281	0.16301900232348102	0.23377709415352516	0.5944	0.40652395204961544
ENSG00000185627	PSMD13	-17.5436378887422	-17.5866488070521	0.0693392819841898	0.0196726605906428	-0.378720577807873	-1.58983194270623	0.2644479250552435	0.23834047853474216	0.0048	0.02965847409529298
ENSG00000174885	NLRP6	-21.748031307659	-23.2524590744846	1.11098263306591	0.496067356479631	0.711740461469817	-0.29715356982073	0.4670492108121641	0.2996297008781736	0.1822	0.226664271282589
ENSG00000255026	NA	-20.7231016496495	-21.5157836600301	2.12148400634099	0.905152533735469	1.92378676392931	0.937622792063292	0.6307672643613094	0.29281752335411737	0.3526	0.3168497178709422
ENSG00000142102	PGGHG	-18.6839491283256	-18.3206179230052	1.16272415806146	0.342067903413996	2.29632412094757	1.23674065592908	0.1987044456155501	0.18110556149455823	3e-4	0.0047537271987415156
ENSG00000185201	IFITM2	-16.056601815794	-16.0133715565736	0.542933113181421	0.333222179498714	1.70173572415906	1.2326889454826	0.19264780541304133	0.18174163021914558	0.0871	0.1550988635685375
ENSG00000185885	IFITM1	-15.6546526763087	-15.8879365269104	0.460923016769512	0.315429018188464	1.5140535525568	1.17132987877345	0.13001350544306545	0.3405659429552416	0.1921	0.23332443881853193
ENSG00000142089	IFITM3	-15.4499471951208	-14.6150283067063	0.386905790777001	0.284740300125131	1.32261107743169	0.965379522783003	0.1977337050638804	0.27554139164079977	0.2986	0.29106870618010394
ENSG00000185187	SIGIRR	-18.1105259587096	-18.4045954882652	0.186391795147411	0.175400032857305	0.575417405355696	0.560164398315204	0.1787512299531759	0.28953189842007937	0.9566	0.5019528715166596
ENSG00000185101	ANO9	-22.4145367783345	-22.5118722655132	1.46016410977062	0.700201284376618	0.658354947388326	0.283172907525177	0.2870758811470149	0.29258019279906106	0.3949	0.3346580989607035
ENSG00000174915	PTDSS2	-18.066341869145	-17.9068618408849	0.0803091196365735	0.0717863966605319	-0.259102459576611	-0.292901967272641	0.28823636069249925	0.23420770551185163	0.9252	0.4944088023038334
ENSG00000023191	RNH1	-17.5196747274786	-17.2514011394325	0.0389169965805557	0.0464005847772297	-0.955983681598729	-0.723485027828543	0.4321199715350364	0.28924962306502705	0.5769	0.40139368200931724
ENSG00000174775	HRAS	-17.372073843792	-17.5390834223301	0.0744498820008387	0.077136476185511	-0.302313803052951	-0.223505249509744	0.21671065330270864	0.1881226537958175	0.7854	0.4602285180586652
ENSG00000099849	RASSF7	-19.7567691487717	-19.7340164374723	0.166071984412369	0.357853812060748	-0.0718069104769317	0.926814615811082	0.20266910350303227	0.3119864953967134	0.0222	0.07276963904422427
ENSG00000247095	MIR210HG	-18.9666873631492	-19.4340875615221	0.275248880542318	0.202415760960634	0.769508101926886	0.473413715745322	0.29374075038776826	0.20699709389273785	0.4698	0.3633834403623303
ENSG00000070047	PHRF1	-18.3750108653314	-18.424264087137	0.0608620802023874	0.0581923755266519	-0.583127283327697	-0.545279038282652	0.17308843309262714	0.23721268491284803	0.8911	0.48601371960519657
ENSG00000185507	IRF7	-18.4029681169424	-18.7098256132786	0.255979368864742	0.304358369146039	0.848772931816824	1.06757980355111	0.26085213922373923	0.1852681485893538	0.4717	0.3639888137338087
ENSG00000070031	SCT	-17.7042871717466	-21.6998227504845	0.437570668023701	0.788772476849313	1.46221290209687	0.718508566253637	0.21540281611977546	0.38347907813921933	0.4434	0.3535793560115033
ENSG00000177030	DEAF1	-19.2704511133235	-19.0562516831947	0.049802641902259	0.057287449380365	-1.05325393201075	-0.675076446209993	0.2865483037544839	0.26403163889850617	0.3719	0.32456575170135143
ENSG00000177042	TMEM80	-18.8427065383108	-19.3050453580126	0.0403526668021019	0.118170021193796	-1.11104596629814	-0.0208797519998862	0.2363807538441792	0.2889186875688876	9e-4	0.009824369544065799
ENSG00000177156	TALDO1	-17.4653467050384	-17.2135426163771	0.0288485855229461	0.022808993754499	-1.25423579766193	-1.43262734413345	0.28491107490060585	0.2997536643348739	0.5656	0.39706659757927026
ENSG00000177225	GATD1	-19.2623637932276	-19.246245283731	0.115820667023398	0.0656336700826299	-0.205992921358621	-0.590169678173156	0.2624989388175931	0.1824315849803802	0.2677	0.27551460773159087
ENSG00000255284	NA	-19.9356660385674	-19.4564229004981	0.186043188210186	0.223640292960597	-0.0554514858201363	0.565312789084684	0.22447573229046155	0.18296068575247762	0.0691	0.13659234114586452
ENSG00000177542	SLC25A22	-20.1786066129982	-19.6612128499582	0.546128597965518	0.227150688999713	0.891016886794306	0.504871780306373	0.20668818510495474	0.23741985687120126	0.1742	0.2217666831179903
ENSG00000177595	PIDD1	-19.4404132044612	-19.1777670087867	0.465716339033495	0.234341872612102	1.11094095699304	0.702826456839784	0.13648707055212922	0.19064076898961063	0.045	0.10894111222555578
ENSG00000177600	RPLP2	-15.3479201908018	-15.0402512240837	0.108299949230006	0.113635410728327	0.0402030116884915	0.0880485246031153	0.18880707240138167	0.1772975894271704	0.8681	0.4812057254523689
ENSG00000177666	PNPLA2	-16.4982062140998	-15.9308211201825	0.112242692635276	0.0467723639783662	0.137339431550363	-0.735006136842419	0.27608791065518634	0.19130136331469758	9e-4	0.009824369544065799
ENSG00000177685	CRACR2B	-19.4861753914456	-18.6113676965658	0.577523526345122	0.23026397447374	1.30636627489004	0.805669471377043	0.13802167112082156	0.3034251797379965	0.1231	0.18504173193708195
ENSG00000177697	CD151	-16.6420664219058	-15.729923763412	0.130368261581482	0.101193866323069	0.287306539524333	0.025172251071004	0.3016015670786052	0.22656642038306168	0.3891	0.3314994465705156
ENSG00000177700	POLR2L	-15.962255354413	-15.3713862219492	0.0383034205291425	0.0691168158478237	-0.954277969121737	-0.381269442124158	0.28891893925393647	0.30163980298805326	0.112	0.17597225776896477
ENSG00000214063	TSPAN4	-18.1034683891971	-18.5173606507365	0.326555024626071	0.162647631782497	1.13731814392759	0.47151673892768	0.25237993097082567	0.3160744146684099	0.1461	0.20139071422561824
ENSG00000250397	NA	-19.1347344070369	-20.7407476819211	1.81626984206996	0.593528124773843	2.59661671213282	0.905023284539364	0.2143562076110516	0.2270066411647761	0.004	0.02670702400328567
ENSG00000177830	CHID1	-18.2015976678272	-18.4694378961698	0.0355640808908993	0.0382712576010521	-1.09493616723276	-0.969462762206096	0.1682605422747973	0.2860034192556907	0.6147	0.4123015674549959
ENSG00000183020	AP2A2	-18.7962746767105	-18.6069681208365	0.0963531624047201	0.0819117522427447	-0.226693791972643	-0.227216144941534	0.2519971632197418	0.17742180851863032	0.9935	0.5110979802080012
ENSG00000078902	TOLLIP	-17.8052378102201	-17.979846359098	0.0378837333876443	0.0237741586823888	-0.986641041993864	-1.39967428718903	0.40879299017315696	0.2405662332227745	0.3499	0.31591685763172606
ENSG00000174672	BRSK2	-21.9119517371207	-21.4348311958534	0.548229540012765	0.243680421278299	-0.0775537989392776	-0.337527124702985	0.19095472036941855	0.2284453514245219	0.3443	0.31282485187148873
ENSG00000182208	MOB2	-17.8141759485305	-18.1700271671209	0.103923923906255	0.0883016102085356	0.0221848586678188	-0.102046092798746	0.25242716405312	0.23615608472741934	0.7227	0.4443751386407812
ENSG00000117984	CTSD	-14.6831844854341	-14.4760548439908	0.0919550992434525	0.117479793115804	-0.196343626233455	0.06545969414258	0.24506157503331066	0.3260122517780652	0.5554	0.3940898051322639
ENSG00000235027	NA	-20.1988333025181	-19.9156111023689	0.54583915805276	0.484536654461883	0.87922196422413	1.14050943601612	0.254480417796117	0.2759026050665713	0.4769	0.36603451840351403
ENSG00000130592	LSP1	-18.0635389364352	-18.5441191207083	0.320981259627863	0.422724779205587	1.12686427069184	1.42309608515452	0.3041596925813308	0.2901633235584906	0.4265	0.3469433814154363
ENSG00000283787	PRR33	-19.028742090921	-19.3735055982483	0.746271069827337	0.248326716213321	1.74577334132421	0.698795486736681	0.2594568908320802	0.23953749895326262	0.0164	0.06112941049640942
ENSG00000130595	TNNT3	-17.8280528989049	-17.3598538515144	1.0043429650014	0.36202362313646	2.29008097006858	1.32742564232159	0.22236908778869552	0.19337992661941192	0.002	0.016773313855722095
ENSG00000167244	IGF2	-16.8635821963764	-17.3664236042876	0.351042155412144	0.232532818987254	1.27449327921615	0.884508397038273	0.265918856534832	0.33149082587050643	0.2891	0.2862718019629368
ENSG00000110665	C11orf21	-21.5984140494874	-18.1738590976807	0.469189365391996	0.255015692509156	-0.072895766467752	0.958101345357344	0.19366908779861555	0.17763503519726975	1e-4	0.0023391356057299523
ENSG00000064201	TSPAN32	-21.4397560379794	-18.9568919025639	0.377754830961237	0.301106166933544	-0.205881691412963	1.00675878489487	0.2596079852233171	0.23089694972477856	1e-4	0.0023391356057299523
ENSG00000110651	CD81	-16.7320655073356	-16.6630515818221	0.0958415139400294	0.062690276086081	-0.0211610202088885	-0.417999618206624	0.32482428982527306	0.16495911321929993	0.3434	0.3124612266475968
ENSG00000184281	TSSC4	-17.8058677527424	-17.7619116727779	0.0776314987447455	0.129908359920314	-0.269210758003738	0.299869537452044	0.17056455772370302	0.2824418999275146	0.1679	0.217251947796566
ENSG00000053918	KCNQ1	-18.1283006910626	-17.9558817859484	0.242462500222595	0.155212191465012	0.83557234328296	0.477258020808546	0.525338845246949	0.29069819174333483	0.4416	0.3528806713905326
ENSG00000269821	KCNQ1OT1	-22.7055995660459	-23.2081295057001	1.14786373029984	0.603224591010044	0.28336888742173	-0.088677518304737	0.16283988620216935	0.1968983142474833	0.2817	0.2821896422315144
ENSG00000129757	CDKN1C	-18.3286530523146	-17.8159303841728	0.3816953938325	0.226546989718531	1.26003914670774	0.856523335177604	0.24087421058334013	0.3276328050487224	0.2894	0.28628031965432243
ENSG00000110628	SLC22A18	-21.142912727146	-19.2405720342062	0.389639630392406	0.135654011746418	-0.013118540801712	0.137599143047518	0.2523864613668182	0.22208030936401038	0.4909	0.3707736699566724
ENSG00000181649	PHLDA2	-20.3611615733581	-20.2750903723474	0.654011577010618	0.400968488555291	0.966236582343134	0.772525676603235	0.3238442993558461	0.4292156287961685	0.6866	0.4327945453958666
ENSG00000205531	NAP1L4	-16.5770478298937	-16.8434765086514	0.0260703645165617	0.0192004267373048	-1.32214619333472	-1.60021924869393	0.29386117516305116	0.15839388118654707	0.28	0.2815993610173877
ENSG00000110619	CARS1	-19.2971396011683	-19.1460766229264	0.201730052991791	0.138945189890573	0.334683872135685	0.188844717573497	0.46318236706616106	0.2502972352337299	0.7683	0.4550959889778208
ENSG00000021762	OSBPL5	-19.2959601810818	-19.0751705242058	0.105781809201015	0.110133889624374	-0.310382685081554	-0.0258583441030606	0.2695293388763662	0.20899389277541397	0.3709	0.3243565688525156
ENSG00000110713	NUP98	-19.0446728934459	-18.6076800470752	0.0758982329424634	0.102342189720696	-0.54552413499336	-0.00464911916092081	0.19661843484504582	0.332814380371321	0.2038	0.24044339666433814
ENSG00000148985	PGAP2	-19.299421645187	-18.5677221047956	0.127816344061575	0.140183854910941	-0.12259179445518	0.316016360030009	0.17591217640614276	0.30034912374685063	0.2138	0.24690430662718513
ENSG00000177105	RHOG	-18.0140892008169	-17.6402207593976	0.163712751947702	0.123807991416371	0.46093426662541	0.250120132517896	0.20710719278785947	0.16325274784290017	0.4265	0.3469433814154363
ENSG00000167323	STIM1	-19.9086833896525	-18.9910468741712	0.119050024435461	0.108410584636908	-0.487154912214243	-0.0223691821538341	0.2189916386463043	0.24803278275477855	0.1095	0.17371117083105964
ENSG00000167325	RRM1	-18.4787367407662	-18.5146703070739	0.070095007952274	0.0531130507049803	-0.460353268570151	-0.647300090835029	0.2436158431601866	0.23701560629483237	0.5831	0.4031784553389641
ENSG00000132109	TRIM21	-18.8194863360685	-18.8616604623582	0.379900078659979	0.089502415523718	1.13824748319295	-0.186064833175632	0.22634769884219413	0.228722692383008	8e-4	0.009063668772120012
ENSG00000167333	TRIM68	-19.4579709945643	-19.2894852559663	0.0694845978356515	0.0377572447121008	-0.799087725173147	-1.15676622460929	0.26314897816557375	0.293061952147506	0.386	0.3301672451251964
ENSG00000180785	OR51E1	-21.1879690403207	-20.14200101703	0.743874688088603	0.324833406083801	0.608538782059458	0.629558026578565	0.2573607165032209	0.24107361902735439	0.9443	0.49911663302766385
ENSG00000167332	OR51E2	-21.6614669667754	-22.5805129361729	1.23094883826278	0.24831264388918	0.85884654649093	-0.777283671208688	0.6780779285179231	0.46244181350045527	0.1858	0.2290709040697737
ENSG00000244734	HBB	-14.2014940579962	-14.5901427967023	2.35088725397631	1.31673167820056	2.98055223178486	2.49413112570857	0.3344868265822666	0.1974652389287172	0.1982	0.2373995065816734
ENSG00000223609	HBD	-22.7447687965895	-20.6293307402036	3.25572405591373	2.01496494427825	1.30815310443083	2.19009751771538	0.3699559571643027	0.8118047171058195	0.1595	0.2114284617569288
ENSG00000213934	HBG1	-20.7823506047865	-21.0925542522594	7.99010503395887	2.15173303114752	3.214296991727	2.00633507051652	0.8397721192752865	0.43102533517495684	0.2361	0.2595801046439256
ENSG00000121236	TRIM6	-19.6732126019243	-21.313888291469	0.15711519439776	0.258669367273324	-0.0835549003114771	-0.220945917052125	0.21732637679583797	0.25490869253992454	0.6115	0.41118548043870473
ENSG00000258659	TRIM34	-19.8999961042836	-20.4895754201162	0.213078343003571	0.141779493794891	0.0997102329320021	-0.384776364655952	0.2412661183570953	0.18729297676019555	0.1986	0.2373995065816734
ENSG00000132256	TRIM5	-19.5941962321187	-20.0671834565664	0.115553631253158	0.0844447447543486	-0.351605539547848	-0.682013139007833	0.2131344097336561	0.26126818582278344	0.2296	0.25657664496624233
ENSG00000132274	TRIM22	-17.8055148165551	-18.7333354688411	0.503238758371748	0.188827783950527	1.5998925764462	0.585857156567851	0.1426794980685716	0.2463403494071417	0.0067	0.036510533408612204
ENSG00000051009	FAM160A2	-18.4768372690441	-18.5453836403521	0.0571061751786856	0.0468884714891127	-0.664913576229501	-0.776026553518002	0.23331643240519592	0.20479726236406312	0.7247	0.4446649202363615
[truncated: 11,433 more rows]
