# Supplementary material for: Gene expression variability in human and chimpanzee populations share common determinants
Source: eLife. 2020 Oct 21;9:e59929. doi: 10.7554/eLife.59929 (PMC7644215; doi:10.7554/eLife.59929)
Supplement: Figure 3—source data 1. [file elife-59929-fig3-data1.txt]

ONTOLOGY	ID	Description	setSize	enrichmentScore	NES	pvalue	p.adjust	qvalues	rank	leading_edge
BP	GO:0070925	organelle assembly	499	-0.2923951869182066	-1.6029440317337655	1.505876683758367e-6	3.874755280502145e-5	2.194184033110864e-5	1947	tags=26%, list=18%, signal=22%
BP	GO:0006325	chromatin organization	490	-0.3499886428652508	-1.915687193902364	1.5082228308739246e-6	3.874755280502145e-5	2.194184033110864e-5	3311	tags=44%, list=31%, signal=32%
BP	GO:0044257	cellular protein catabolic process	489	-0.30679501943593307	-1.6789636867658602	1.508527707128397e-6	3.874755280502145e-5	2.194184033110864e-5	2512	tags=34%, list=23%, signal=27%
CC	GO:1990234	transferase complex	479	-0.426656710879535	-2.330712523438591	1.5122690387110628e-6	3.874755280502145e-5	2.194184033110864e-5	3468	tags=52%, list=32%, signal=37%
BP	GO:0043043	peptide biosynthetic process	448	-0.33684726940700255	-1.8292916587566117	1.5220491652321352e-6	3.874755280502145e-5	2.194184033110864e-5	3044	tags=39%, list=28%, signal=29%
BP	GO:0051603	proteolysis involved in cellular protein catabolic process	447	-0.3146806491780706	-1.7085636886667175	1.5223364820326237e-6	3.874755280502145e-5	2.194184033110864e-5	2512	tags=35%, list=23%, signal=28%
BP	GO:0006412	translation	433	-0.3485454107141401	-1.886672257795555	1.5281523873560673e-6	3.874755280502145e-5	2.194184033110864e-5	3595	tags=46%, list=33%, signal=32%
BP	GO:0010608	posttranscriptional regulation of gene expression	414	-0.3707763687195129	-1.9987202626224696	1.5346626581278037e-6	3.874755280502145e-5	2.194184033110864e-5	2943	tags=42%, list=27%, signal=32%
BP	GO:0043632	modification-dependent macromolecule catabolic process	398	-0.3491452060731165	-1.8750702160492845	1.5400703196107934e-6	3.874755280502145e-5	2.194184033110864e-5	2562	tags=37%, list=24%, signal=30%
BP	GO:0019941	modification-dependent protein catabolic process	391	-0.34833294458673275	-1.8674159453947876	1.542952717756917e-6	3.874755280502145e-5	2.194184033110864e-5	2562	tags=37%, list=24%, signal=30%
BP	GO:0006511	ubiquitin-dependent protein catabolic process	387	-0.3484946969015	-1.8664935158173732	1.54440631476854e-6	3.874755280502145e-5	2.194184033110864e-5	2562	tags=37%, list=24%, signal=30%
CC	GO:0005813	centrosome	372	-0.3390929131186417	-1.809038333304795	1.5498973967923323e-6	3.874755280502145e-5	2.194184033110864e-5	3420	tags=45%, list=32%, signal=32%
BP	GO:0034660	ncRNA metabolic process	372	-0.5025920914875618	-2.681295669540331	1.5498973967923323e-6	3.874755280502145e-5	2.194184033110864e-5	3193	tags=54%, list=30%, signal=39%
BP	GO:0006914	autophagy	362	-0.32580628171117254	-1.7333079693620457	1.5549004241768357e-6	3.874755280502145e-5	2.194184033110864e-5	2306	tags=33%, list=21%, signal=27%
BP	GO:0061919	process utilizing autophagic mechanism	362	-0.32580628171117254	-1.7333079693620457	1.5549004241768357e-6	3.874755280502145e-5	2.194184033110864e-5	2306	tags=33%, list=21%, signal=27%
BP	GO:0006281	DNA repair	352	-0.43157403813645867	-2.289769729692136	1.5572976525295185e-6	3.874755280502145e-5	2.194184033110864e-5	2812	tags=45%, list=26%, signal=34%
BP	GO:0006397	mRNA processing	348	-0.5073266214001445	-2.688579341458885	1.5591235231202428e-6	3.874755280502145e-5	2.194184033110864e-5	3020	tags=53%, list=28%, signal=40%
CC	GO:0000228	nuclear chromosome	334	-0.3385773918716954	-1.7865956822407558	1.565817575989127e-6	3.874755280502145e-5	2.194184033110864e-5	3091	tags=41%, list=29%, signal=30%
BP	GO:0016569	covalent chromatin modification	326	-0.36559370146397785	-1.9242381558505157	1.5689621629084794e-6	3.874755280502145e-5	2.194184033110864e-5	3464	tags=48%, list=32%, signal=33%
BP	GO:0016570	histone modification	315	-0.3623638996050035	-1.9002207384914114	1.5739603991563573e-6	3.874755280502145e-5	2.194184033110864e-5	3279	tags=45%, list=31%, signal=32%
CC	GO:0044454	nuclear chromosome part	311	-0.34118676729451297	-1.786752597832784	1.575763496808291e-6	3.874755280502145e-5	2.194184033110864e-5	3091	tags=42%, list=29%, signal=31%
BP	GO:0008380	RNA splicing	306	-0.4912246804157823	-2.5681666950001647	1.5776827311581295e-6	3.874755280502145e-5	2.194184033110864e-5	2949	tags=50%, list=27%, signal=37%
BP	GO:0018205	peptidyl-lysine modification	280	-0.3879455514344747	-2.007946889296979	1.5918218560324477e-6	3.874755280502145e-5	2.194184033110864e-5	2861	tags=43%, list=27%, signal=33%
BP	GO:0022613	ribonucleoprotein complex biogenesis	271	-0.49855430318992844	-2.5711422820174343	1.5954230503531469e-6	3.874755280502145e-5	2.194184033110864e-5	2132	tags=40%, list=20%, signal=33%
MF	GO:0019787	ubiquitin-like protein transferase activity	262	-0.37410718475814014	-1.921732579976833	1.600732495189799e-6	3.874755280502145e-5	2.194184033110864e-5	3633	tags=50%, list=34%, signal=34%
BP	GO:0006401	RNA catabolic process	257	-0.3628028187861269	-1.8594717409717103	1.6037154880426973e-6	3.874755280502145e-5	2.194184033110864e-5	3291	tags=44%, list=31%, signal=31%
BP	GO:0048193	Golgi vesicle transport	244	-0.3630331630588252	-1.8493135747513685	1.610510837932684e-6	3.874755280502145e-5	2.194184033110864e-5	2057	tags=32%, list=19%, signal=26%
MF	GO:0004842	ubiquitin-protein transferase activity	241	-0.3688649163772749	-1.8762107228466585	1.6118633139909735e-6	3.874755280502145e-5	2.194184033110864e-5	3633	tags=49%, list=34%, signal=33%
BP	GO:0000375	RNA splicing, via transesterification reactions	238	-0.523244727501135	-2.6573771645585245	1.6139627142333758e-6	3.874755280502145e-5	2.194184033110864e-5	2949	tags=53%, list=27%, signal=39%
BP	GO:0006402	mRNA catabolic process	238	-0.37197917475157377	-1.8891522699079901	1.6139627142333758e-6	3.874755280502145e-5	2.194184033110864e-5	3291	tags=44%, list=31%, signal=31%
BP	GO:0032259	methylation	237	-0.4237743825986699	-2.1510855755184677	1.614332691367033e-6	3.874755280502145e-5	2.194184033110864e-5	2049	tags=36%, list=19%, signal=30%
BP	GO:0000377	RNA splicing, via transesterification reactions with bulged adenosine as nucleophile	234	-0.519433940400848	-2.632737370389249	1.6156132868036707e-6	3.874755280502145e-5	2.194184033110864e-5	2949	tags=53%, list=27%, signal=39%
BP	GO:0000398	mRNA splicing, via spliceosome	234	-0.519433940400848	-2.632737370389249	1.6156132868036707e-6	3.874755280502145e-5	2.194184033110864e-5	2949	tags=53%, list=27%, signal=39%
BP	GO:0060271	cilium assembly	234	-0.36196689425843614	-1.8346197566961353	1.6156132868036707e-6	3.874755280502145e-5	2.194184033110864e-5	3657	tags=47%, list=34%, signal=31%
BP	GO:0034470	ncRNA processing	232	-0.5117703095483763	-2.5911589456745627	1.6167233867121504e-6	3.874755280502145e-5	2.194184033110864e-5	3193	tags=55%, list=30%, signal=40%
BP	GO:0000209	protein polyubiquitination	229	-0.43441772827694736	-2.195854348769106	1.618971758656642e-6	3.874755280502145e-5	2.194184033110864e-5	3321	tags=53%, list=31%, signal=38%
CC	GO:0098687	chromosomal region	229	-0.3863572420863995	-1.9529226709481842	1.618971758656642e-6	3.874755280502145e-5	2.194184033110864e-5	2582	tags=40%, list=24%, signal=31%
BP	GO:0070646	protein modification by small protein removal	218	-0.4186143768781588	-2.103135789424104	1.6253027126302275e-6	3.874755280502145e-5	2.194184033110864e-5	2917	tags=49%, list=27%, signal=36%
BP	GO:0016236	macroautophagy	213	-0.37958679362248066	-1.9014871768052282	1.628012229627869e-6	3.874755280502145e-5	2.194184033110864e-5	2835	tags=41%, list=26%, signal=31%
MF	GO:0140098	catalytic activity, acting on RNA	212	-0.4824364515965507	-2.4152830094834443	1.6285159659705303e-6	3.874755280502145e-5	2.194184033110864e-5	2829	tags=50%, list=26%, signal=38%
BP	GO:1903311	regulation of mRNA metabolic process	210	-0.41243599974192247	-2.0623342215526765	1.62973948614314e-6	3.874755280502145e-5	2.194184033110864e-5	3291	tags=50%, list=31%, signal=36%
BP	GO:0040029	regulation of gene expression, epigenetic	209	-0.39210179453028887	-1.9594786950161702	1.6300901602867655e-6	3.874755280502145e-5	2.194184033110864e-5	2733	tags=40%, list=25%, signal=31%
BP	GO:0016579	protein deubiquitination	205	-0.40786777690994647	-2.033160423592097	1.6327410293125998e-6	3.874755280502145e-5	2.194184033110864e-5	2915	tags=49%, list=27%, signal=36%
BP	GO:0044839	cell cycle G2/M phase transition	194	-0.3882929352483688	-1.9218583554283661	1.6391266077783114e-6	3.874755280502145e-5	2.194184033110864e-5	1838	tags=35%, list=17%, signal=30%
BP	GO:0043414	macromolecule methylation	193	-0.4858842168691775	-2.403147843398746	1.639575415550389e-6	3.874755280502145e-5	2.194184033110864e-5	1976	tags=40%, list=18%, signal=33%
BP	GO:0031503	protein-containing complex localization	178	-0.39767260834130663	-1.945676347143598	1.6483779137140098e-6	3.874755280502145e-5	2.194184033110864e-5	1731	tags=32%, list=16%, signal=27%
BP	GO:0042254	ribosome biogenesis	159	-0.4887497172472278	-2.354000364636443	1.6603573088928737e-6	3.874755280502145e-5	2.194184033110864e-5	2132	tags=38%, list=20%, signal=31%
BP	GO:0016458	gene silencing	157	-0.44589387670096126	-2.143388020705632	1.6625214465266601e-6	3.874755280502145e-5	2.194184033110864e-5	2733	tags=44%, list=25%, signal=33%
BP	GO:0006403	RNA localization	156	-0.47000499485219516	-2.2573451485552196	1.6634866347166333e-6	3.874755280502145e-5	2.194184033110864e-5	2698	tags=47%, list=25%, signal=36%
BP	GO:0016072	rRNA metabolic process	154	-0.47852419736419133	-2.2940093621880564	1.6647189455004312e-6	3.874755280502145e-5	2.194184033110864e-5	1864	tags=37%, list=17%, signal=31%
BP	GO:0006310	DNA recombination	151	-0.4380003645086451	-2.093917786035267	1.6666694444490742e-6	3.874755280502145e-5	2.194184033110864e-5	2664	tags=46%, list=25%, signal=35%
MF	GO:0016741	transferase activity, transferring one-carbon groups	150	-0.42026600865513164	-2.0071018516381853	1.66749485577837e-6	3.874755280502145e-5	2.194184033110864e-5	2311	tags=38%, list=22%, signal=30%
BP	GO:1902749	regulation of cell cycle G2/M phase transition	146	-0.41263954226159805	-1.9631057924252724	1.6697668671500085e-6	3.874755280502145e-5	2.194184033110864e-5	1838	tags=37%, list=17%, signal=31%
MF	GO:0008168	methyltransferase activity	143	-0.4278395907150087	-2.028999472966721	1.671841014606875e-6	3.874755280502145e-5	2.194184033110864e-5	2311	tags=38%, list=22%, signal=31%
BP	GO:0071826	ribonucleoprotein complex subunit organization	140	-0.4949373297570494	-2.3396109216373895	1.675266367352409e-6	3.874755280502145e-5	2.194184033110864e-5	2948	tags=49%, list=27%, signal=36%
CC	GO:0005681	spliceosomal complex	135	-0.5046480820837433	-2.373108982506508	1.6768591756895664e-6	3.874755280502145e-5	2.194184033110864e-5	3013	tags=54%, list=28%, signal=39%
BP	GO:0051236	establishment of RNA localization	135	-0.4625660957690402	-2.1752183270763226	1.6768591756895664e-6	3.874755280502145e-5	2.194184033110864e-5	2698	tags=45%, list=25%, signal=34%
BP	GO:0006302	double-strand break repair	134	-0.46805450223854145	-2.198499793932348	1.6779452553580986e-6	3.874755280502145e-5	2.194184033110864e-5	2854	tags=51%, list=27%, signal=38%
BP	GO:0050657	nucleic acid transport	132	-0.4541637645253444	-2.128198833685342	1.6799692229638354e-6	3.874755280502145e-5	2.194184033110864e-5	2698	tags=44%, list=25%, signal=33%
BP	GO:0050658	RNA transport	132	-0.4541637645253444	-2.128198833685342	1.6799692229638354e-6	3.874755280502145e-5	2.194184033110864e-5	2698	tags=44%, list=25%, signal=33%
BP	GO:0022618	ribonucleoprotein complex assembly	130	-0.5071747319004484	-2.370793429607029	1.6819811046242707e-6	3.874755280502145e-5	2.194184033110864e-5	2919	tags=50%, list=27%, signal=37%
BP	GO:0140053	mitochondrial gene expression	128	-0.48648197553497985	-2.2684400358359733	1.6840743821973129e-6	3.874755280502145e-5	2.194184033110864e-5	3396	tags=50%, list=32%, signal=35%
BP	GO:0006364	rRNA processing	124	-0.5060923786029228	-2.348228785379676	1.6872995277248622e-6	3.874755280502145e-5	2.194184033110864e-5	1864	tags=39%, list=17%, signal=32%
BP	GO:0006399	tRNA metabolic process	124	-0.5112635452474306	-2.372222591415937	1.6872995277248622e-6	3.874755280502145e-5	2.194184033110864e-5	3193	tags=56%, list=30%, signal=40%
BP	GO:0006479	protein methylation	122	-0.4845144557501794	-2.242439835895842	1.6887213677292102e-6	3.874755280502145e-5	2.194184033110864e-5	3231	tags=52%, list=30%, signal=37%
BP	GO:0008213	protein alkylation	122	-0.4845144557501794	-2.242439835895842	1.6887213677292102e-6	3.874755280502145e-5	2.194184033110864e-5	3231	tags=52%, list=30%, signal=37%
BP	GO:0031047	gene silencing by RNA	113	-0.44665771257951437	-2.041534745992771	1.697184879440472e-6	3.874755280502145e-5	2.194184033110864e-5	2711	tags=44%, list=25%, signal=33%
BP	GO:0032543	mitochondrial translation	109	-0.4957343108545865	-2.2522852186449733	1.701719246955199e-6	3.874755280502145e-5	2.194184033110864e-5	3396	tags=50%, list=32%, signal=35%
MF	GO:0008757	S-adenosylmethionine-dependent methyltransferase activity	108	-0.4532253578348286	-2.0559420170757736	1.702620332692013e-6	3.874755280502145e-5	2.194184033110864e-5	2286	tags=40%, list=21%, signal=32%
CC	GO:0000781	chromosome, telomeric region	105	-0.46805972742634305	-2.1137060854386887	1.7039432655050318e-6	3.874755280502145e-5	2.194184033110864e-5	3137	tags=52%, list=29%, signal=37%
BP	GO:0051028	mRNA transport	105	-0.47240631627607205	-2.133334801100875	1.7039432655050318e-6	3.874755280502145e-5	2.194184033110864e-5	2539	tags=46%, list=24%, signal=35%
BP	GO:0006405	RNA export from nucleus	96	-0.4811180809126023	-2.1398960395326045	1.7113031573543253e-6	3.874755280502145e-5	2.194184033110864e-5	2539	tags=45%, list=24%, signal=35%
BP	GO:0009451	RNA modification	94	-0.555328003093111	-2.460655493467776	1.7139928663616902e-6	3.874755280502145e-5	2.194184033110864e-5	2588	tags=59%, list=24%, signal=45%
BP	GO:0098781	ncRNA transcription	93	-0.5289919474894972	-2.3396303907697766	1.7149775852429608e-6	3.874755280502145e-5	2.194184033110864e-5	2699	tags=52%, list=25%, signal=39%
BP	GO:0016571	histone methylation	91	-0.48809951770227034	-2.1503154207808133	1.7172187238660775e-6	3.874755280502145e-5	2.194184033110864e-5	3231	tags=56%, list=30%, signal=40%
BP	GO:0071166	ribonucleoprotein complex localization	90	-0.4919934387144321	-2.163447772957425	1.7178588607160037e-6	3.874755280502145e-5	2.194184033110864e-5	2539	tags=46%, list=24%, signal=35%
BP	GO:0071426	ribonucleoprotein complex export from nucleus	90	-0.4919934387144321	-2.163447772957425	1.7178588607160037e-6	3.874755280502145e-5	2.194184033110864e-5	2539	tags=46%, list=24%, signal=35%
BP	GO:0006415	translational termination	89	-0.5001446878008652	-2.1948359512663163	1.7190519084914288e-6	3.874755280502145e-5	2.194184033110864e-5	3467	tags=52%, list=32%, signal=35%
BP	GO:0006354	DNA-templated transcription, elongation	88	-0.5278367488907255	-2.311690994145671	1.7201963088027607e-6	3.874755280502145e-5	2.194184033110864e-5	3545	tags=65%, list=33%, signal=44%
BP	GO:0006289	nucleotide-excision repair	82	-0.4970701864745895	-2.149749828312123	1.7256821189995876e-6	3.874755280502145e-5	2.194184033110864e-5	1997	tags=41%, list=19%, signal=34%
BP	GO:0006406	mRNA export from nucleus	82	-0.5007550320672035	-2.1656862018779184	1.7256821189995876e-6	3.874755280502145e-5	2.194184033110864e-5	1554	tags=46%, list=14%, signal=40%
BP	GO:0071427	mRNA-containing ribonucleoprotein complex export from nucleus	82	-0.5007550320672035	-2.1656862018779184	1.7256821189995876e-6	3.874755280502145e-5	2.194184033110864e-5	1554	tags=46%, list=14%, signal=40%
MF	GO:0140101	catalytic activity, acting on a tRNA	79	-0.5412593125786449	-2.324613426727694	1.7289880405897233e-6	3.874755280502145e-5	2.194184033110864e-5	3090	tags=57%, list=29%, signal=41%
BP	GO:0008033	tRNA processing	78	-0.5122301747261022	-2.1948527829149302	1.7294694679460128e-6	3.874755280502145e-5	2.194184033110864e-5	3354	tags=60%, list=31%, signal=42%
CC	GO:0000313	organellar ribosome	73	-0.5205915807534868	-2.2023958228390543	1.7360146658518972e-6	3.874755280502145e-5	2.194184033110864e-5	2824	tags=45%, list=26%, signal=34%
CC	GO:0005761	mitochondrial ribosome	73	-0.5205915807534868	-2.2023958228390543	1.7360146658518972e-6	3.874755280502145e-5	2.194184033110864e-5	2824	tags=45%, list=26%, signal=34%
CC	GO:0030880	RNA polymerase complex	73	-0.5294517023585871	-2.2398791313179887	1.7360146658518972e-6	3.874755280502145e-5	2.194184033110864e-5	4038	tags=73%, list=38%, signal=46%
CC	GO:0000428	DNA-directed RNA polymerase complex	72	-0.5313035333088627	-2.2418468068001847	1.7369373625648313e-6	3.874755280502145e-5	2.194184033110864e-5	2582	tags=72%, list=24%, signal=55%
CC	GO:0055029	nuclear DNA-directed RNA polymerase complex	72	-0.5313035333088627	-2.2418468068001847	1.7369373625648313e-6	3.874755280502145e-5	2.194184033110864e-5	2582	tags=72%, list=24%, signal=55%
CC	GO:0071013	catalytic step 2 spliceosome	71	-0.5215306666733589	-2.1951694670121213	1.7375258674163512e-6	3.874755280502145e-5	2.194184033110864e-5	2948	tags=54%, list=27%, signal=39%
BP	GO:0016073	snRNA metabolic process	69	-0.5689871447177283	-2.3812604183420403	1.7402714475403873e-6	3.874755280502145e-5	2.194184033110864e-5	2921	tags=61%, list=27%, signal=45%
BP	GO:0009301	snRNA transcription	66	-0.5706133283242448	-2.367566975937317	1.7424850973962046e-6	3.874755280502145e-5	2.194184033110864e-5	2699	tags=58%, list=25%, signal=43%
CC	GO:0005684	U2-type spliceosomal complex	65	-0.5816696858158037	-2.406185401065942	1.7437399734951524e-6	3.874755280502145e-5	2.194184033110864e-5	2469	tags=57%, list=23%, signal=44%
BP	GO:0042795	snRNA transcription by RNA polymerase II	65	-0.5718301562798521	-2.3654823475974465	1.7437399734951524e-6	3.874755280502145e-5	2.194184033110864e-5	2699	tags=58%, list=25%, signal=44%
CC	GO:0034708	methyltransferase complex	64	-0.6102896610234367	-2.5171893480913643	1.7443178844912696e-6	3.874755280502145e-5	2.194184033110864e-5	2993	tags=62%, list=28%, signal=45%
CC	GO:1905369	endopeptidase complex	52	-0.5894355773066254	-2.3291585620999036	1.7584643682365065e-6	3.874755280502145e-5	2.194184033110864e-5	2472	tags=71%, list=23%, signal=55%
CC	GO:0000502	proteasome complex	51	-0.5854582039562743	-2.3039584713608527	1.7593584675284004e-6	3.874755280502145e-5	2.194184033110864e-5	2472	tags=71%, list=23%, signal=55%
BP	GO:0001510	RNA methylation	43	-0.6469257922747275	-2.4525431081986517	1.7698864440857474e-6	3.874755280502145e-5	2.194184033110864e-5	1447	tags=49%, list=13%, signal=42%
MF	GO:0008173	RNA methyltransferase activity	37	-0.6367807501730764	-2.3325965126262536	1.7779452997349083e-6	3.874755280502145e-5	2.194184033110864e-5	1891	tags=51%, list=18%, signal=42%
BP	GO:0018149	peptide cross-linking	14	0.8380203099694927	2.443850831459508	2.2181556036155937e-6	3.874755280502145e-5	2.194184033110864e-5	1489	tags=71%, list=14%, signal=62%
CC	GO:0098644	complex of collagen trimers	14	0.8086701083822067	2.358259213095027	2.2181556036155937e-6	3.874755280502145e-5	2.194184033110864e-5	1522	tags=86%, list=14%, signal=74%
BP	GO:0006953	acute-phase response	19	0.779908526657446	2.4840529169658816	2.2366911286119768e-6	3.874755280502145e-5	2.194184033110864e-5	1198	tags=68%, list=11%, signal=61%
MF	GO:0042605	peptide antigen binding	19	0.7544496880042741	2.402965071074498	2.2366911286119768e-6	3.874755280502145e-5	2.194184033110864e-5	2088	tags=79%, list=19%, signal=64%
MF	GO:0001968	fibronectin binding	20	0.782896218008657	2.5289478320360113	2.238984754752805e-6	3.874755280502145e-5	2.194184033110864e-5	1813	tags=80%, list=17%, signal=67%
BP	GO:0002691	regulation of cellular extravasation	20	0.7329008281818252	2.367450394947915	2.238984754752805e-6	3.874755280502145e-5	2.194184033110864e-5	1434	tags=55%, list=13%, signal=48%
BP	GO:0002548	monocyte chemotaxis	21	0.7136427622040096	2.3363488722971613	2.241398632746834e-6	3.874755280502145e-5	2.194184033110864e-5	1284	tags=52%, list=12%, signal=46%
MF	GO:0005520	insulin-like growth factor binding	21	0.7643870964668708	2.5024774654946276	2.241398632746834e-6	3.874755280502145e-5	2.194184033110864e-5	1815	tags=71%, list=17%, signal=59%
BP	GO:0072012	glomerulus vasculature development	21	0.7318736383473374	2.3960337583133904	2.241398632746834e-6	3.874755280502145e-5	2.194184033110864e-5	2119	tags=71%, list=20%, signal=57%
BP	GO:0030574	collagen catabolic process	23	0.7122039247062604	2.39005906202659	2.2482671480956054e-6	3.874755280502145e-5	2.194184033110864e-5	1147	tags=57%, list=11%, signal=51%
BP	GO:0061437	renal system vasculature development	23	0.7079675957345287	2.375842520812234	2.2482671480956054e-6	3.874755280502145e-5	2.194184033110864e-5	2119	tags=65%, list=20%, signal=52%
BP	GO:0061440	kidney vasculature development	23	0.7079675957345287	2.375842520812234	2.2482671480956054e-6	3.874755280502145e-5	2.194184033110864e-5	2119	tags=65%, list=20%, signal=52%
MF	GO:0030020	extracellular matrix structural constituent conferring tensile strength	25	0.7499471917725415	2.573766344953131	2.252856058267869e-6	3.874755280502145e-5	2.194184033110864e-5	2068	tags=84%, list=19%, signal=68%
MF	GO:0043394	proteoglycan binding	25	0.7839016728094729	2.6902957506392164	2.252856058267869e-6	3.874755280502145e-5	2.194184033110864e-5	1691	tags=76%, list=16%, signal=64%
BP	GO:0150077	regulation of neuroinflammatory response	25	0.7200143205978647	2.4710388232257516	2.252856058267869e-6	3.874755280502145e-5	2.194184033110864e-5	1323	tags=68%, list=12%, signal=60%
BP	GO:0030195	negative regulation of blood coagulation	27	0.7497441528151738	2.6260824617370213	2.257178391579822e-6	3.874755280502145e-5	2.194184033110864e-5	1747	tags=70%, list=16%, signal=59%
BP	GO:0050819	negative regulation of coagulation	28	0.7534513390260752	2.6635760616337176	2.260607334766558e-6	3.874755280502145e-5	2.194184033110864e-5	1747	tags=71%, list=16%, signal=60%
BP	GO:1900047	negative regulation of hemostasis	28	0.7550647024166178	2.6692795701195084	2.260607334766558e-6	3.874755280502145e-5	2.194184033110864e-5	1747	tags=71%, list=16%, signal=60%
MF	GO:0008528	G protein-coupled peptide receptor activity	29	0.689541807420953	2.4595355770672778	2.2634471394555053e-6	3.874755280502145e-5	2.194184033110864e-5	1788	tags=55%, list=17%, signal=46%
BP	GO:0045933	positive regulation of muscle contraction	29	0.658086605743923	2.347337612018798	2.2634471394555053e-6	3.874755280502145e-5	2.194184033110864e-5	2160	tags=69%, list=20%, signal=55%
MF	GO:0001653	peptide receptor activity	30	0.6746276942928139	2.427373042506122	2.2666177077241797e-6	3.874755280502145e-5	2.194184033110864e-5	1788	tags=53%, list=17%, signal=45%
MF	GO:0005179	hormone activity	31	0.763040535212471	2.7682135782984036	2.2693181379790812e-6	3.874755280502145e-5	2.194184033110864e-5	1819	tags=77%, list=17%, signal=64%
BP	GO:0006956	complement activation	31	0.6670514582744587	2.419977470403892	2.2693181379790812e-6	3.874755280502145e-5	2.194184033110864e-5	2231	tags=74%, list=21%, signal=59%
MF	GO:0050840	extracellular matrix binding	31	0.65269607792834194	2.3678979845025396	2.2693181379790812e-6	3.874755280502145e-5	2.194184033110864e-5	1845	tags=55%, list=17%, signal=46%
BP	GO:0071675	regulation of mononuclear cell migration	31	0.7014752074593383	2.544862434586022	2.2693181379790812e-6	3.874755280502145e-5	2.194184033110864e-5	1524	tags=65%, list=14%, signal=56%
BP	GO:0098900	regulation of action potential	33	0.6420844746755054	2.3655173678572434	2.273709101657534e-6	3.874755280502145e-5	2.194184033110864e-5	2887	tags=67%, list=27%, signal=49%
MF	GO:0004896	cytokine receptor activity	34	0.6520576887343243	2.4193537615561116	2.276690784411043e-6	3.874755280502145e-5	2.194184033110864e-5	1980	tags=53%, list=18%, signal=43%
BP	GO:0030199	collagen fibril organization	34	0.7658540021742105	2.8415764325384965	2.276690784411043e-6	3.874755280502145e-5	2.194184033110864e-5	1197	tags=71%, list=11%, signal=63%
BP	GO:0048662	negative regulation of smooth muscle cell proliferation	35	0.6544189123956448	2.4452919266607798	2.2797998335746122e-6	3.874755280502145e-5	2.194184033110864e-5	814	tags=34%, list=8%, signal=32%
BP	GO:0007189	adenylate cyclase-activating G protein-coupled receptor signaling pathway	36	0.6195462784548835	2.3309432911178476	2.2823754964166703e-6	3.874755280502145e-5	2.194184033110864e-5	2093	tags=58%, list=19%, signal=47%
MF	GO:0003823	antigen binding	37	0.6482425501063448	2.4545610749142948	2.2854269748945845e-6	3.874755280502145e-5	2.194184033110864e-5	2231	tags=65%, list=21%, signal=52%
BP	GO:0072376	protein activation cascade	37	0.6692963147437936	2.5342808513328765	2.2854269748945845e-6	3.874755280502145e-5	2.194184033110864e-5	2053	tags=70%, list=19%, signal=57%
BP	GO:0072577	endothelial cell apoptotic process	37	0.6086064593085038	2.304479588257504	2.2854269748945845e-6	3.874755280502145e-5	2.194184033110864e-5	2225	tags=54%, list=21%, signal=43%
BP	GO:0150076	neuroinflammatory response	37	0.6307912129290665	2.3884818381632904	2.2854269748945845e-6	3.874755280502145e-5	2.194184033110864e-5	2053	tags=68%, list=19%, signal=55%
BP	GO:0043030	regulation of macrophage activation	39	0.6213035067765211	2.3824744556628925	2.2912341962121315e-6	3.874755280502145e-5	2.194184033110864e-5	1581	tags=56%, list=15%, signal=48%
CC	GO:0044420	extracellular matrix component	39	0.735479916529221	2.8202997322115917	2.2912341962121315e-6	3.874755280502145e-5	2.194184033110864e-5	1594	tags=69%, list=15%, signal=59%
BP	GO:1903524	positive regulation of blood circulation	39	0.6156752165548647	2.3608919963078434	2.2912341962121315e-6	3.874755280502145e-5	2.194184033110864e-5	2054	tags=62%, list=19%, signal=50%
BP	GO:0019233	sensory perception of pain	40	0.5892991986371808	2.273683640311051	2.292862776748537e-6	3.874755280502145e-5	2.194184033110864e-5	1212	tags=42%, list=11%, signal=38%
BP	GO:0061045	negative regulation of wound healing	41	0.6506739189067224	2.5248643807443902	2.294246259805035e-6	3.874755280502145e-5	2.194184033110864e-5	2256	tags=61%, list=21%, signal=48%
BP	GO:0071674	mononuclear cell migration	41	0.6863857748520252	2.6634400796106847	2.294246259805035e-6	3.874755280502145e-5	2.194184033110864e-5	1524	tags=59%, list=14%, signal=50%
BP	GO:0002673	regulation of acute inflammatory response	42	0.6074217632862292	2.3704105598870306	2.2961268931566236e-6	3.874755280502145e-5	2.194184033110864e-5	2088	tags=57%, list=19%, signal=46%
BP	GO:0034113	heterotypic cell-cell adhesion	42	0.5955734214004552	2.3241734369837537	2.2961268931566236e-6	3.874755280502145e-5	2.194184033110864e-5	2210	tags=52%, list=21%, signal=42%
BP	GO:0032651	regulation of interleukin-1 beta production	43	0.6311252846605908	2.4758213074765654	2.2988822834337943e-6	3.874755280502145e-5	2.194184033110864e-5	1508	tags=53%, list=14%, signal=46%
BP	GO:0045123	cellular extravasation	43	0.6723642569070565	2.63759636017651	2.2988822834337943e-6	3.874755280502145e-5	2.194184033110864e-5	1496	tags=53%, list=14%, signal=46%
BP	GO:0072132	mesenchyme morphogenesis	43	0.6017222996263724	2.3604772725908747	2.2988822834337943e-6	3.874755280502145e-5	2.194184033110864e-5	2524	tags=63%, list=23%, signal=48%
BP	GO:1904427	positive regulation of calcium ion transmembrane transport	43	0.5747699737293887	2.2547468504961707	2.2988822834337943e-6	3.874755280502145e-5	2.194184033110864e-5	2100	tags=42%, list=20%, signal=34%
MF	GO:0001618	virus receptor activity	44	0.5678529010171021	2.2388536571048134	2.300924051098921e-6	3.874755280502145e-5	2.194184033110864e-5	2946	tags=61%, list=27%, signal=45%
MF	GO:0104005	hijacked molecular function	44	0.5678529010171021	2.2388536571048134	2.300924051098921e-6	3.874755280502145e-5	2.194184033110864e-5	2946	tags=61%, list=27%, signal=45%
CC	GO:0031093	platelet alpha granule lumen	45	0.6133581560113718	2.430676190536407	2.3030330945855693e-6	3.874755280502145e-5	2.194184033110864e-5	2506	tags=69%, list=23%, signal=53%
BP	GO:0030193	regulation of blood coagulation	46	0.6835509584496016	2.722380008558139	2.304306749314469e-6	3.874755280502145e-5	2.194184033110864e-5	1747	tags=54%, list=16%, signal=46%
BP	GO:0032835	glomerulus development	46	0.6210041828680881	2.4732748184650744	2.304306749314469e-6	3.874755280502145e-5	2.194184033110864e-5	2436	tags=59%, list=23%, signal=46%
BP	GO:0003073	regulation of systemic arterial blood pressure	47	0.5986979152782703	2.3959999843258437	2.306453919357145e-6	3.874755280502145e-5	2.194184033110864e-5	2069	tags=55%, list=19%, signal=45%
BP	GO:0032652	regulation of interleukin-1 production	47	0.6043699663249251	2.418699636140338	2.306453919357145e-6	3.874755280502145e-5	2.194184033110864e-5	1795	tags=55%, list=17%, signal=46%
BP	GO:1900046	regulation of hemostasis	47	0.6906384466579074	2.7639476689977225	2.306453919357145e-6	3.874755280502145e-5	2.194184033110864e-5	1747	tags=55%, list=16%, signal=47%
BP	GO:0002690	positive regulation of leukocyte chemotaxis	48	0.5883312912957871	2.3649533170117314	2.3102638090243527e-6	3.874755280502145e-5	2.194184033110864e-5	1993	tags=54%, list=19%, signal=44%
CC	GO:0005581	collagen trimer	48	0.7348332020378465	2.9538565164232344	2.3102638090243527e-6	3.874755280502145e-5	2.194184033110864e-5	2068	tags=83%, list=19%, signal=68%
BP	GO:0030239	myofibril assembly	48	0.5972770817808156	2.400913289214236	2.3102638090243527e-6	3.874755280502145e-5	2.194184033110864e-5	2119	tags=48%, list=20%, signal=39%
BP	GO:0050818	regulation of coagulation	48	0.6554514082921234	2.6347603894506095	2.3102638090243527e-6	3.874755280502145e-5	2.194184033110864e-5	1747	tags=54%, list=16%, signal=46%
BP	GO:1990266	neutrophil migration	48	0.5792714249532623	2.328534786711828	2.3102638090243527e-6	3.874755280502145e-5	2.194184033110864e-5	2139	tags=52%, list=20%, signal=42%
BP	GO:0032611	interleukin-1 beta production	49	0.6186711822580909	2.498238359442163	2.312229613649554e-6	3.874755280502145e-5	2.194184033110864e-5	1508	tags=49%, list=14%, signal=42%
CC	GO:0072562	blood microparticle	50	0.6527563233973276	2.647423567795967	2.3153668583018636e-6	3.874755280502145e-5	2.194184033110864e-5	1105	tags=50%, list=10%, signal=45%
BP	GO:1903035	negative regulation of response to wounding	50	0.6465980512674714	2.622447088535484	2.3153668583018636e-6	3.874755280502145e-5	2.194184033110864e-5	2256	tags=58%, list=21%, signal=46%
MF	GO:0005518	collagen binding	51	0.6904797408307037	2.8128727267205753	2.3168903624311594e-6	3.874755280502145e-5	2.194184033110864e-5	2318	tags=73%, list=22%, signal=57%
BP	GO:0032612	interleukin-1 production	54	0.5940573102368849	2.4498262569545575	2.322524305216854e-6	3.874755280502145e-5	2.194184033110864e-5	1826	tags=52%, list=17%, signal=43%
BP	GO:1904035	regulation of epithelial cell apoptotic process	55	0.5863010121340768	2.427367588775692	2.3250082537793008e-6	3.874755280502145e-5	2.194184033110864e-5	2275	tags=51%, list=21%, signal=40%
MF	GO:0005125	cytokine activity	56	0.681181950942301	2.830347931173095	2.32906958328287e-6	3.874755280502145e-5	2.194184033110864e-5	1271	tags=55%, list=12%, signal=49%
BP	GO:0055117	regulation of cardiac muscle contraction	56	0.5809181388129974	2.4137463567492006	2.32906958328287e-6	3.874755280502145e-5	2.194184033110864e-5	2364	tags=54%, list=22%, signal=42%
BP	GO:0042116	macrophage activation	57	0.6056333131111385	2.526422853010405	2.3295796040646505e-6	3.874755280502145e-5	2.194184033110864e-5	1608	tags=53%, list=15%, signal=45%
MF	GO:0019955	cytokine binding	62	0.6200788021348574	2.6329039019455585	2.3391922301390883e-6	3.874755280502145e-5	2.194184033110864e-5	2051	tags=56%, list=19%, signal=46%
CC	GO:0031091	platelet alpha granule	62	0.581598772922139	2.4695146380127606	2.3391922301390883e-6	3.874755280502145e-5	2.194184033110864e-5	2135	tags=56%, list=20%, signal=45%
BP	GO:0097530	granulocyte migration	63	0.5717663923970826	2.4361693550597083	2.3413775260536783e-6	3.874755280502145e-5	2.194184033110864e-5	2161	tags=52%, list=20%, signal=42%
BP	GO:0002688	regulation of leukocyte chemotaxis	64	0.5655292282111322	2.417404668744498	2.3435010030184293e-6	3.874755280502145e-5	2.194184033110864e-5	1993	tags=52%, list=19%, signal=42%
BP	GO:0070613	regulation of protein processing	64	0.5623501378173871	2.403815365881214	2.3435010030184293e-6	3.874755280502145e-5	2.194184033110864e-5	2053	tags=52%, list=19%, signal=42%
BP	GO:0032963	collagen metabolic process	65	0.6190802876822761	2.654746511545843	2.3445449472711842e-6	3.874755280502145e-5	2.194184033110864e-5	2278	tags=60%, list=21%, signal=48%
BP	GO:1903317	regulation of protein maturation	65	0.55887147990130015	2.3965584774553235	2.3445449472711842e-6	3.874755280502145e-5	2.194184033110864e-5	2053	tags=51%, list=19%, signal=41%
BP	GO:0001508	action potential	66	0.542109842347802	2.3317068668092826	2.34681736363231e-6	3.874755280502145e-5	2.194184033110864e-5	2372	tags=53%, list=22%, signal=42%
BP	GO:0006942	regulation of striated muscle contraction	66	0.5746500700504609	2.471667934575967	2.34681736363231e-6	3.874755280502145e-5	2.194184033110864e-5	2364	tags=52%, list=22%, signal=40%
BP	GO:0007188	adenylate cyclase-modulating G protein-coupled receptor signaling pathway	66	0.5970044765677098	2.5678180486450533	2.34681736363231e-6	3.874755280502145e-5	2.194184033110864e-5	2144	tags=56%, list=20%, signal=45%
BP	GO:0033273	response to vitamin	66	0.5758376722995306	2.476776014346667	2.34681736363231e-6	3.874755280502145e-5	2.194184033110864e-5	2352	tags=56%, list=22%, signal=44%
BP	GO:0045446	endothelial cell differentiation	66	0.5356949624524223	2.304115374581371	2.34681736363231e-6	3.874755280502145e-5	2.194184033110864e-5	2608	tags=61%, list=24%, signal=46%
MF	GO:0008083	growth factor activity	67	0.6446863950129358	2.7812031693707797	2.348945206155176e-6	3.874755280502145e-5	2.194184033110864e-5	1330	tags=54%, list=12%, signal=47%
BP	GO:2000379	positive regulation of reactive oxygen species metabolic process	67	0.5263570739543828	2.2707256948912127	2.348945206155176e-6	3.874755280502145e-5	2.194184033110864e-5	2769	tags=51%, list=26%, signal=38%
BP	GO:0019933	cAMP-mediated signaling	68	0.5507855192583699	2.3831773675377277	2.350082370387082e-6	3.874755280502145e-5	2.194184033110864e-5	2093	tags=47%, list=19%, signal=38%
BP	GO:0051928	positive regulation of calcium ion transport	68	0.5621649629562316	2.432414741665555	2.350082370387082e-6	3.874755280502145e-5	2.194184033110864e-5	2119	tags=41%, list=20%, signal=33%
BP	GO:0002027	regulation of heart rate	69	0.5399415129590471	2.3433107052680433	2.3508447760702807e-6	3.874755280502145e-5	2.194184033110864e-5	2240	tags=51%, list=21%, signal=40%
BP	GO:1903409	reactive oxygen species biosynthetic process	70	0.5250783864817166	2.2854403494949995	2.3530352978825035e-6	3.874755280502145e-5	2.194184033110864e-5	1922	tags=44%, list=18%, signal=37%
BP	GO:0006959	humoral immune response	71	0.6417757892094524	2.801041403053383	2.355873546131538e-6	3.874755280502145e-5	2.194184033110864e-5	2088	tags=61%, list=19%, signal=49%
BP	GO:0007187	G protein-coupled receptor signaling pathway, coupled to cyclic nucleotide second messenger	71	0.6131636528259168	2.6761632446878023	2.355873546131538e-6	3.874755280502145e-5	2.194184033110864e-5	2144	tags=58%, list=20%, signal=47%
BP	GO:1904019	epithelial cell apoptotic process	71	0.540200378174672	2.357713785177587	2.355873546131538e-6	3.874755280502145e-5	2.194184033110864e-5	2275	tags=46%, list=21%, signal=37%
BP	GO:0002687	positive regulation of leukocyte migration	72	0.5957807117216477	2.607608195733643	2.3569563208854616e-6	3.874755280502145e-5	2.194184033110864e-5	1675	tags=51%, list=16%, signal=44%
BP	GO:0002526	acute inflammatory response	73	0.6322648525844792	2.7750519752874356	2.35865745217822e-6	3.874755280502145e-5	2.194184033110864e-5	1702	tags=52%, list=16%, signal=44%
CC	GO:0005604	basement membrane	73	0.6649175907448424	2.918366988228713	2.35865745217822e-6	3.874755280502145e-5	2.194184033110864e-5	2500	tags=68%, list=23%, signal=53%
BP	GO:0050709	negative regulation of protein secretion	73	0.5180047529294592	2.273556891465998	2.35865745217822e-6	3.874755280502145e-5	2.194184033110864e-5	1308	tags=37%, list=12%, signal=33%
BP	GO:0002792	negative regulation of peptide secretion	75	0.5221743536246155	2.3037479486898524	2.3637309128728787e-6	3.874755280502145e-5	2.194184033110864e-5	1308	tags=37%, list=12%, signal=33%
BP	GO:0003014	renal system process	75	0.5449462722254157	2.4042139336624486	2.3637309128728787e-6	3.874755280502145e-5	2.194184033110864e-5	2093	tags=49%, list=19%, signal=40%
BP	GO:1904064	positive regulation of cation transmembrane transport	76	0.5175353363818247	2.2895117226414468	2.365363509064073e-6	3.874755280502145e-5	2.194184033110864e-5	932	tags=26%, list=9%, signal=24%
BP	GO:0019935	cyclic-nucleotide-mediated signaling	79	0.5616327475591276	2.5027916560718495	2.371753366110965e-6	3.874755280502145e-5	2.194184033110864e-5	2093	tags=47%, list=19%, signal=38%
BP	GO:0070252	actin-mediated cell contraction	79	0.5404385590776898	2.4083444602502198	2.371753366110965e-6	3.874755280502145e-5	2.194184033110864e-5	2372	tags=52%, list=22%, signal=41%
BP	GO:0003158	endothelium development	81	0.5334288404781091	2.388397349951038	2.3754323286838204e-6	3.874755280502145e-5	2.194184033110864e-5	2608	tags=60%, list=24%, signal=46%
BP	GO:0035150	regulation of tube size	81	0.5122647066904608	2.293636142425921	2.3754323286838204e-6	3.874755280502145e-5	2.194184033110864e-5	2144	tags=44%, list=20%, signal=36%
BP	GO:0050880	regulation of blood vessel size	81	0.5122647066904608	2.293636142425921	2.3754323286838204e-6	3.874755280502145e-5	2.194184033110864e-5	2144	tags=44%, list=20%, signal=36%
BP	GO:0043500	muscle adaptation	82	0.5318164757925247	2.386463829194119	2.378002525438682e-6	3.874755280502145e-5	2.194184033110864e-5	1127	tags=29%, list=10%, signal=26%
BP	GO:0050921	positive regulation of chemotaxis	82	0.5619469682713846	2.521670867203706	2.378002525438682e-6	3.874755280502145e-5	2.194184033110864e-5	2609	tags=61%, list=24%, signal=47%
BP	GO:0050729	positive regulation of inflammatory response	83	0.5496270051882564	2.4721839266348518	2.3798701066895768e-6	3.874755280502145e-5	2.194184033110864e-5	1608	tags=42%, list=15%, signal=36%
MF	GO:0008201	heparin binding	84	0.6071946088254939	2.7370340026040614	2.3815364244088433e-6	3.874755280502145e-5	2.194184033110864e-5	1451	tags=52%, list=14%, signal=46%
CC	GO:0030018	Z disc	84	0.5420587144164634	2.443422769572212	2.3815364244088433e-6	3.874755280502145e-5	2.194184033110864e-5	2026	tags=44%, list=19%, signal=36%
BP	GO:0050728	negative regulation of inflammatory response	84	0.5321347131204641	2.398688628994816	2.3815364244088433e-6	3.874755280502145e-5	2.194184033110864e-5	1990	tags=48%, list=19%, signal=39%
BP	GO:0061041	regulation of wound healing	85	0.5534486189566339	2.500157511283402	2.3833186759234766e-6	3.874755280502145e-5	2.194184033110864e-5	2256	tags=48%, list=21%, signal=38%
BP	GO:0051384	response to glucocorticoid	87	0.5243529783269809	2.378876629119797	2.387312864512833e-6	3.874755280502145e-5	2.194184033110864e-5	1519	tags=37%, list=14%, signal=32%
BP	GO:0001936	regulation of endothelial cell proliferation	88	0.5282467205232984	2.4018239685090212	2.3884989000962563e-6	3.874755280502145e-5	2.194184033110864e-5	2297	tags=48%, list=21%, signal=38%
MF	GO:0005178	integrin binding	88	0.6159462946914328	2.8005750275906456	2.3884989000962563e-6	3.874755280502145e-5	2.194184033110864e-5	2661	tags=64%, list=25%, signal=48%
BP	GO:0002576	platelet degranulation	90	0.505301302122166	2.306877805031851	2.3930200391498077e-6	3.874755280502145e-5	2.194184033110864e-5	2135	tags=48%, list=20%, signal=39%
BP	GO:0031214	biomineral tissue development	90	0.5270004452064792	2.4059420096147046	2.3930200391498077e-6	3.874755280502145e-5	2.194184033110864e-5	2405	tags=50%, list=22%, signal=39%
CC	GO:0031674	I band	90	0.5503143489519827	2.5123781633971625	2.3930200391498077e-6	3.874755280502145e-5	2.194184033110864e-5	2026	tags=44%, list=19%, signal=36%
BP	GO:0060048	cardiac muscle contraction	93	0.5048067040147137	2.31855664005961	2.3986337382227082e-6	3.874755280502145e-5	2.194184033110864e-5	2372	tags=47%, list=22%, signal=37%
MF	GO:0061134	peptidase regulator activity	94	0.48799472204534367	2.245684409053648	2.4005626918949803e-6	3.874755280502145e-5	2.194184033110864e-5	2534	tags=52%, list=24%, signal=40%
BP	GO:0072073	kidney epithelium development	94	0.5002873583571155	2.30225342602131	2.4005626918949803e-6	3.874755280502145e-5	2.194184033110864e-5	2686	tags=48%, list=25%, signal=36%
MF	GO:0019838	growth factor binding	95	0.592530064349327	2.73173330123143	2.4028988571813035e-6	3.874755280502145e-5	2.194184033110864e-5	2119	tags=51%, list=20%, signal=41%
BP	GO:0030048	actin filament-based movement	95	0.49651567452667617	2.2890794649843627	2.4028988571813035e-6	3.874755280502145e-5	2.194184033110864e-5	2890	tags=55%, list=27%, signal=40%
BP	GO:0031960	response to corticosteroid	97	0.5352366937126827	2.476721767189734	2.407202349429493e-6	3.874755280502145e-5	2.194184033110864e-5	1519	tags=38%, list=14%, signal=33%
BP	GO:0072006	nephron development	97	0.50397425711256	2.3320598668894594	2.407202349429493e-6	3.874755280502145e-5	2.194184033110864e-5	2436	tags=47%, list=23%, signal=37%
BP	GO:0048660	regulation of smooth muscle cell proliferation	99	0.5036279722233873	2.339102037714226	2.409754686972866e-6	3.874755280502145e-5	2.194184033110864e-5	2159	tags=44%, list=20%, signal=36%
BP	GO:0001837	epithelial to mesenchymal transition	100	0.4964925580769337	2.3098796857057073	2.411573624136958e-6	3.874755280502145e-5	2.194184033110864e-5	2686	tags=51%, list=25%, signal=39%
BP	GO:0001935	endothelial cell proliferation	100	0.5092948488408595	2.369441004168627	2.411573624136958e-6	3.874755280502145e-5	2.194184033110864e-5	2297	tags=47%, list=21%, signal=37%
BP	GO:0008217	regulation of blood pressure	100	0.6307098334499868	2.934311518190383	2.411573624136958e-6	3.874755280502145e-5	2.194184033110864e-5	2144	tags=58%, list=20%, signal=47%
BP	GO:0048659	smooth muscle cell proliferation	101	0.4950385988065622	2.307604003195104	2.412958552610942e-6	3.874755280502145e-5	2.194184033110864e-5	2159	tags=45%, list=20%, signal=36%
BP	GO:0048771	tissue remodeling	101	0.48041680550679033	2.2394450579456056	2.412958552610942e-6	3.874755280502145e-5	2.194184033110864e-5	2566	tags=46%, list=24%, signal=35%
BP	GO:0097529	myeloid leukocyte migration	102	0.5975524955871437	2.790254665075764	2.41567483084237e-6	3.874755280502145e-5	2.194184033110864e-5	2161	tags=53%, list=20%, signal=43%
BP	GO:0003018	vascular process in circulatory system	103	0.5396726465556828	2.524066082086219	2.4180580575739622e-06	3.874755280502145e-5	2.194184033110864e-5	2160	tags=48%, list=20%, signal=38%
MF	GO:0004930	G protein-coupled receptor activity	104	0.5745793724016548	2.6916183426356395	2.4192865523956984e-6	3.874755280502145e-5	2.194184033110864e-5	2574	tags=60%, list=24%, signal=46%
MF	GO:0005201	extracellular matrix structural constituent	104	0.728232288340603	3.41140576767327	2.4192865523956984e-6	3.874755280502145e-5	2.194184033110864e-5	1974	tags=73%, list=18%, signal=60%
BP	GO:0007519	skeletal muscle tissue development	105	0.46978494874947974	2.204279476319293	2.4205573091148507e-6	3.874755280502145e-5	2.194184033110864e-5	2146	tags=43%, list=20%, signal=35%
BP	GO:0030168	platelet activation	105	0.46478354009090567	2.18081235058841	2.4205573091148507e-6	3.874755280502145e-5	2.194184033110864e-5	2244	tags=40%, list=21%, signal=32%
BP	GO:0030595	leukocyte chemotaxis	105	0.5433951285550418	2.549666038884752	2.4205573091148507e-6	3.874755280502145e-5	2.194184033110864e-5	2139	tags=47%, list=20%, signal=38%
BP	GO:0051897	positive regulation of protein kinase B signaling	105	0.4454061337133225	2.0898915594985645	2.4205573091148507e-6	3.874755280502145e-5	2.194184033110864e-5	2119	tags=38%, list=20%, signal=31%
BP	GO:1903034	regulation of response to wounding	105	0.5331261197314775	2.50148278939543	2.4205573091148507e-6	3.874755280502145e-5	2.194184033110864e-5	2256	tags=46%, list=21%, signal=36%
BP	GO:0050707	regulation of cytokine secretion	106	0.47756980124993065	2.2444870870102944	2.4226625546007573e-6	3.874755280502145e-5	2.194184033110864e-5	2000	tags=42%, list=19%, signal=35%
CC	GO:0070820	tertiary granule	106	0.44875185151387037	2.1090482131798933	2.4226625546007573e-6	3.874755280502145e-5	2.194184033110864e-5	2745	tags=50%, list=26%, signal=38%
BP	GO:0006937	regulation of muscle contraction	107	0.5363393900633071	2.52512496809322	2.423102831637969e-6	3.874755280502145e-5	2.194184033110864e-5	2364	tags=50%, list=22%, signal=40%
BP	GO:0035637	multicellular organismal signaling	107	0.44836598686752827	2.1109397692183585	2.423102831637969e-6	3.874755280502145e-5	2.194184033110864e-5	2364	tags=42%, list=22%, signal=33%
BP	GO:0002695	negative regulation of leukocyte activation	108	0.4851783886799868	2.2881441712593307	2.4232320099255583e-6	3.874755280502145e-5	2.194184033110864e-5	2161	tags=46%, list=20%, signal=37%
BP	GO:0035051	cardiocyte differentiation	108	0.4829926752178335	2.2778361533526064	2.4232320099255583e-6	3.874755280502145e-5	2.194184033110864e-5	1552	tags=35%, list=14%, signal=30%
BP	GO:0042445	hormone metabolic process	108	0.476781627344403	2.2485443025187957	2.4232320099255583e-6	3.874755280502145e-5	2.194184033110864e-5	1713	tags=35%, list=16%, signal=30%
BP	GO:0071346	cellular response to interferon-gamma	108	0.4658713667948472	2.1970905492893777	2.4232320099255583e-6	3.874755280502145e-5	2.194184033110864e-5	1876	tags=41%, list=17%, signal=34%
BP	GO:1903531	negative regulation of secretion by cell	109	0.49363288909059283	2.3315559967221184	2.4250595958395676e-6	3.874755280502145e-5	2.194184033110864e-5	2161	tags=44%, list=20%, signal=36%
BP	GO:0060538	skeletal muscle organ development	112	0.46548036907670887	2.208278609818963	2.43262243996896e-6	3.874755280502145e-5	2.194184033110864e-5	2146	tags=43%, list=20%, signal=35%
MF	GO:0001664	G protein-coupled receptor binding	113	0.4367200408900905	2.074959559868384	2.4343279185766e-6	3.874755280502145e-5	2.194184033110864e-5	2054	tags=40%, list=19%, signal=33%
MF	GO:0005539	glycosaminoglycan binding	113	0.6082066655191534	2.8897328192736844	2.4343279185766e-6	3.874755280502145e-5	2.194184033110864e-5	1608	tags=54%, list=15%, signal=46%
BP	GO:0050920	regulation of chemotaxis	113	0.530462588105352	2.520352434704813	2.4343279185766e-6	3.874755280502145e-5	2.194184033110864e-5	2680	tags=57%, list=25%, signal=43%
BP	GO:0055002	striated muscle cell development	113	0.5279024071246747	2.5081884131270025	2.4343279185766e-6	3.874755280502145e-5	2.194184033110864e-5	2010	tags=42%, list=19%, signal=35%
BP	GO:0002685	regulation of leukocyte migration	114	0.5633637226280075	2.680525553400863	2.4361663511831244e-6	3.874755280502145e-5	2.194184033110864e-5	1741	tags=49%, list=16%, signal=42%
CC	GO:0009897	external side of plasma membrane	114	0.5756875013769029	2.739162988727322	2.4361663511831244e-6	3.874755280502145e-5	2.194184033110864e-5	2860	tags=59%, list=27%, signal=44%
BP	GO:0030324	lung development	114	0.4339165244084724	2.064606372405377	2.4361663511831244e-6	3.874755280502145e-5	2.194184033110864e-5	1744	tags=32%, list=16%, signal=27%
BP	GO:0050731	positive regulation of peptidyl-tyrosine phosphorylation	114	0.45230250884510714	2.1520882231658898	2.4361663511831244e-6	3.874755280502145e-5	2.194184033110864e-5	2935	tags=51%, list=27%, signal=37%
BP	GO:0006941	striated muscle contraction	116	0.49894796324750823	2.3808476987770053	2.4407567322172565e-6	3.874755280502145e-5	2.194184033110864e-5	2432	tags=47%, list=23%, signal=37%
BP	GO:0034764	positive regulation of transmembrane transport	116	0.46349291296915807	2.2116655774274907	2.4407567322172565e-6	3.874755280502145e-5	2.194184033110864e-5	1542	tags=29%, list=14%, signal=25%
BP	GO:0050670	regulation of lymphocyte proliferation	117	0.4487471294136605	2.1443759087023078	2.442169427946233e-6	3.874755280502145e-5	2.194184033110864e-5	2225	tags=42%, list=21%, signal=34%
MF	GO:0005126	cytokine receptor binding	118	0.4214523523866005	2.016680092523581	2.444473778129782e-6	3.874755280502145e-5	2.194184033110864e-5	2058	tags=38%, list=19%, signal=31%
BP	GO:0007565	female pregnancy	118	0.47442313418512483	2.2701491277147836	2.444473778129782e-6	3.874755280502145e-5	2.194184033110864e-5	2570	tags=47%, list=24%, signal=36%
BP	GO:0030323	respiratory tube development	118	0.4313150276810622	2.0638737095783504	2.444473778129782e-6	3.874755280502145e-5	2.194184033110864e-5	1744	tags=31%, list=16%, signal=27%
BP	GO:0032944	regulation of mononuclear cell proliferation	118	0.4530528583326474	2.1678908068408367	2.444473778129782e-6	3.874755280502145e-5	2.194184033110864e-5	2225	tags=42%, list=21%, signal=34%
BP	GO:0050679	positive regulation of epithelial cell proliferation	118	0.4466383816519379	2.13719707040138	2.444473778129782e-6	3.874755280502145e-5	2.194184033110864e-5	2343	tags=42%, list=22%, signal=33%
BP	GO:0051048	negative regulation of secretion	119	0.48509505466057673	2.324597856309604	2.445513949211566e-6	3.874755280502145e-5	2.194184033110864e-5	2161	tags=43%, list=20%, signal=35%
BP	GO:0034341	response to interferon-gamma	120	0.4885514365566912	2.3441566288738023	2.4486757561510735e-6	3.874755280502145e-5	2.194184033110864e-5	1902	tags=43%, list=18%, signal=36%
BP	GO:0061138	morphogenesis of a branching epithelium	120	0.41951723592757884	2.0129182639550667	2.4486757561510735e-6	3.874755280502145e-5	2.194184033110864e-5	2277	tags=38%, list=21%, signal=30%
BP	GO:0051216	cartilage development	122	0.50975062451172	2.4522300691237824	2.4519539621124073e-6	3.874755280502145e-5	2.194184033110864e-5	1452	tags=37%, list=14%, signal=32%
BP	GO:0045766	positive regulation of angiogenesis	123	0.6079087882852443	2.9285749244044776	2.4537348297844147e-6	3.874755280502145e-5	2.194184033110864e-5	1950	tags=54%, list=18%, signal=44%
BP	GO:0050866	negative regulation of cell activation	123	0.5060123732100711	2.437693246385634	2.4537348297844147e-6	3.874755280502145e-5	2.194184033110864e-5	2161	tags=48%, list=20%, signal=39%
BP	GO:0048705	skeletal system morphogenesis	124	0.42319549954069197	2.0414352973510286	2.45495766425508e-6	3.874755280502145e-5	2.194184033110864e-5	1619	tags=31%, list=15%, signal=27%
BP	GO:0050663	cytokine secretion	125	0.4807306385884661	2.3220845821554525	2.4557474312881867e-6	3.874755280502145e-5	2.194184033110864e-5	2000	tags=42%, list=19%, signal=34%
BP	GO:0055001	muscle cell development	125	0.5199882415300148	2.5117115108459465	2.4557474312881867e-6	3.874755280502145e-5	2.194184033110864e-5	2010	tags=42%, list=19%, signal=35%
BP	GO:0070663	regulation of leukocyte proliferation	125	0.47391721480108023	2.2891735399659323	2.4557474312881867e-6	3.874755280502145e-5	2.194184033110864e-5	2225	tags=44%, list=21%, signal=35%
BP	GO:2000377	regulation of reactive oxygen species metabolic process	127	0.4431485423019861	2.1456870946365343	2.460097223042255e-6	3.874755280502145e-5	2.194184033110864e-5	2273	tags=39%, list=21%, signal=31%
BP	GO:0050870	positive regulation of T cell activation	128	0.4306955199759893	2.088023206155672	2.461817214995421e-6	3.874755280502145e-5	2.194184033110864e-5	2123	tags=35%, list=20%, signal=29%
BP	GO:0030278	regulation of ossification	129	0.4235042715782481	2.055762392336057	2.4641102344354477e-6	3.874755280502145e-5	2.194184033110864e-5	2344	tags=42%, list=22%, signal=33%
BP	GO:0031099	regeneration	129	0.4851664812935995	2.355081337310942	2.4641102344354477e-6	3.874755280502145e-5	2.194184033110864e-5	2106	tags=40%, list=20%, signal=32%
BP	GO:0002573	myeloid leukocyte differentiation	130	0.4422278336157606	2.1492762822054736	2.4663041199610324e-6	3.874755280502145e-5	2.194184033110864e-5	2058	tags=42%, list=19%, signal=34%
MF	GO:0042277	peptide binding	130	0.4052537410731839	1.9695780947167199	2.4663041199610324e-6	3.874755280502145e-5	2.194184033110864e-5	2553	tags=46%, list=24%, signal=36%
MF	GO:0015267	channel activity	131	0.4126797969675176	2.007899198876909	2.469178479628043e-6	3.874755280502145e-5	2.194184033110864e-5	2452	tags=41%, list=23%, signal=32%
MF	GO:0022803	passive transmembrane transporter activity	131	0.4126797969675176	2.007899198876909	2.469178479628043e-6	3.874755280502145e-5	2.194184033110864e-5	2452	tags=41%, list=23%, signal=32%
BP	GO:0031032	actomyosin structure organization	131	0.45719514096934044	2.2244892142248744	2.469178479628043e-6	3.874755280502145e-5	2.194184033110864e-5	2398	tags=39%, list=22%, signal=31%
BP	GO:0009612	response to mechanical stimulus	133	0.5029701184501519	2.453083016733802	2.4720473248739876e-6	3.874755280502145e-5	2.194184033110864e-5	2058	tags=41%, list=19%, signal=33%
BP	GO:0044706	multi-multicellular organism process	133	0.472990765473287	2.306867885968526	2.4720473248739876e-6	3.874755280502145e-5	2.194184033110864e-5	2570	tags=45%, list=24%, signal=35%
MF	GO:0030246	carbohydrate binding	134	0.4988881247051359	2.435889137095412	2.47503310356776e-6	3.874755280502145e-5	2.194184033110864e-5	2680	tags=51%, list=25%, signal=39%
MF	GO:1901681	sulfur compound binding	135	0.5169844875547283	2.5272045509414474	2.4773999192367627e-6	3.874755280502145e-5	2.194184033110864e-5	1845	tags=44%, list=17%, signal=37%
BP	GO:0007204	positive regulation of cytosolic calcium ion concentration	136	0.4852819519884268	2.3751435241931302	2.4781304983520433e-6	3.874755280502145e-5	2.194184033110864e-5	2800	tags=51%, list=26%, signal=39%
CC	GO:0030017	sarcomere	137	0.49150987854288103	2.408314204708114	2.479765116648151e-6	3.874755280502145e-5	2.194184033110864e-5	2026	tags=43%, list=19%, signal=35%
BP	GO:1903039	positive regulation of leukocyte cell-cell adhesion	137	0.4544335843961782	2.226646714898648	2.479765116648151e-6	3.874755280502145e-5	2.194184033110864e-5	1526	tags=31%, list=14%, signal=27%
BP	GO:0048762	mesenchymal cell differentiation	138	0.4881624260778209	2.3947478724907	2.47998035855556e-6	3.874755280502145e-5	2.194184033110864e-5	2632	tags=49%, list=24%, signal=38%
BP	GO:1904018	positive regulation of vasculature development	140	0.5940505921698289	2.9210452053374887	2.4808847827489197e-6	3.874755280502145e-5	2.194184033110864e-5	2069	tags=53%, list=19%, signal=43%
BP	GO:0033002	muscle cell proliferation	139	0.4627500509925656	2.27259772799917	2.481457310249163e-6	3.874755280502145e-5	2.194184033110864e-5	2159	tags=41%, list=20%, signal=33%
BP	GO:0016485	protein processing	141	0.40111304597341485	1.9744200707806505	2.4831703132022715e-6	3.874755280502145e-5	2.194184033110864e-5	1801	tags=35%, list=17%, signal=30%
BP	GO:0051924	regulation of calcium ion transport	141	0.4284370407490468	2.1089184229047775	2.4831703132022715e-6	3.874755280502145e-5	2.194184033110864e-5	2888	tags=48%, list=27%, signal=36%
BP	GO:0007584	response to nutrient	143	0.4142509404950455	2.0433465269771136	2.4884349983451908e-6	3.874755280502145e-5	2.194184033110864e-5	2130	tags=36%, list=20%, signal=30%
BP	GO:0010810	regulation of cell-substrate adhesion	146	0.4345096734706909	2.14993944504835	2.4930444061069617e-6	3.874755280502145e-5	2.194184033110864e-5	2562	tags=45%, list=24%, signal=34%
BP	GO:0043270	positive regulation of ion transport	146	0.4550975074017697	2.2518073641282155	2.4930444061069617e-6	3.874755280502145e-5	2.194184033110864e-5	2769	tags=45%, list=26%, signal=34%
MF	GO:0048018	receptor ligand activity	146	0.6462603923211228	3.197674974933152	2.4930444061069617e-6	3.874755280502145e-5	2.194184033110864e-5	1819	tags=58%, list=17%, signal=48%
BP	GO:0002460	adaptive immune response based on somatic recombination of immune receptors built from immunoglobulin superfamily domains	147	0.42164323467347653	2.088524029737429	2.4939335067448432e-6	3.874755280502145e-5	2.194184033110864e-5	2157	tags=40%, list=20%, signal=33%
BP	GO:0060326	cell chemotaxis	150	0.5303652400225848	2.635324398251989	2.4981264051961028e-6	3.874755280502145e-5	2.194184033110864e-5	2139	tags=45%, list=20%, signal=36%
CC	GO:0044449	contractile fiber part	152	0.4952718306451104	2.4658239774900204	2.501694898293594e-6	3.874755280502145e-5	2.194184033110864e-5	2081	tags=43%, list=19%, signal=36%
CC	GO:0030016	myofibril	154	0.48287232655759393	2.408829976698839	2.504382669671926e-6	3.874755280502145e-5	2.194184033110864e-5	2026	tags=42%, list=19%, signal=35%
BP	GO:0043542	endothelial cell migration	154	0.43815778450188436	2.18576950424224	2.504382669671926e-6	3.874755280502145e-5	2.194184033110864e-5	2609	tags=47%, list=24%, signal=36%
BP	GO:0051480	regulation of cytosolic calcium ion concentration	154	0.4552875139538761	2.271221917907899	2.504382669671926e-6	3.874755280502145e-5	2.194184033110864e-5	2800	tags=49%, list=26%, signal=37%
BP	GO:0008016	regulation of heart contraction	156	0.4844604185184115	2.421489978528507	2.507176793571599e-6	3.874755280502145e-5	2.194184033110864e-5	2240	tags=46%, list=21%, signal=37%
MF	GO:0030545	receptor regulator activity	157	0.6200210161046051	3.1020065941421504	2.5093725063110716e-6	3.874755280502145e-5	2.194184033110864e-5	1819	tags=55%, list=17%, signal=47%
BP	GO:0048738	cardiac muscle tissue development	158	0.4225589177936752	2.1159353444092455	2.5121209837465774e-6	3.874755280502145e-5	2.194184033110864e-5	2890	tags=44%, list=27%, signal=33%
BP	GO:0022409	positive regulation of cell-cell adhesion	160	0.4638555523059716	2.3273674436732814	2.514211580961384e-6	3.874755280502145e-5	2.194184033110864e-5	2129	tags=37%, list=20%, signal=30%
BP	GO:0007160	cell-matrix adhesion	159	0.41980947854002965	2.1041561428841913	2.5143190469725082e-6	3.874755280502145e-5	2.194184033110864e-5	2371	tags=39%, list=22%, signal=31%
BP	GO:0015849	organic acid transport	161	0.39387885065243444	1.9781474016050697	2.515476468975371e-6	3.874755280502145e-5	2.194184033110864e-5	2570	tags=45%, list=24%, signal=35%
BP	GO:0046942	carboxylic acid transport	161	0.39387885065243444	1.9781474016050697	2.515476468975371e-6	3.874755280502145e-5	2.194184033110864e-5	2570	tags=45%, list=24%, signal=35%
BP	GO:0070661	leukocyte proliferation	162	0.4412943925908557	2.218124430856178	2.517598010090533e-6	3.874755280502145e-5	2.194184033110864e-5	2161	tags=41%, list=20%, signal=33%
BP	GO:0090257	regulation of muscle system process	162	0.48344170052412194	2.4299738787331946	2.517598010090533e-6	3.874755280502145e-5	2.194184033110864e-5	2405	tags=44%, list=22%, signal=35%
CC	GO:0043292	contractile fiber	163	0.48709990749657284	2.450909552535622	2.5177628166716184e-6	3.874755280502145e-5	2.194184033110864e-5	2026	tags=43%, list=19%, signal=35%
BP	GO:0043491	protein kinase B signaling	165	0.41649359625929816	2.09931028032241	2.5199326673991272e-6	3.874755280502145e-5	2.194184033110864e-5	2244	tags=39%, list=21%, signal=32%
BP	GO:0061448	connective tissue development	166	0.5033556663380867	2.539124480123133	2.523270865557605e-6	3.874755280502145e-5	2.194184033110864e-5	1452	tags=36%, list=14%, signal=32%
BP	GO:0051251	positive regulation of lymphocyte activation	167	0.4135417185548277	2.087785181338097	2.5250739846677506e-6	3.874755280502145e-5	2.194184033110864e-5	2123	tags=35%, list=20%, signal=29%
BP	GO:0072593	reactive oxygen species metabolic process	169	0.4689103168314553	2.371285050043015	2.528675176501527e-6	3.874755280502145e-5	2.194184033110864e-5	2273	tags=41%, list=21%, signal=33%
BP	GO:0006909	phagocytosis	171	0.4009464359927172	2.031088991470209	2.5322866548493288e-06	3.874755280502145e-5	2.194184033110864e-5	2636	tags=42%, list=25%, signal=32%
BP	GO:0070372	regulation of ERK1 and ERK2 cascade	171	0.4207506461489578	2.1314119015205515	2.5322866548493288e-06	3.874755280502145e-5	2.194184033110864e-5	2152	tags=36%, list=20%, signal=29%
BP	GO:1902105	regulation of leukocyte differentiation	172	0.41421815818825847	2.100116753204486	2.533223222563926e-6	3.874755280502145e-5	2.194184033110864e-5	2397	tags=41%, list=22%, signal=33%
BP	GO:1904062	regulation of cation transmembrane transport	172	0.3968218186524437	2.0119160227889124	2.533223222563926e-6	3.874755280502145e-5	2.194184033110864e-5	2143	tags=35%, list=20%, signal=28%
BP	GO:0090287	regulation of cellular response to growth factor stimulus	174	0.38225785206811413	1.9413695405003872	2.5365710125737825e-6	3.874755280502145e-5	2.194184033110864e-5	2820	tags=44%, list=26%, signal=33%
BP	GO:0001818	negative regulation of cytokine production	175	0.3915678012163363	1.9903278499475	2.5376459780848894e-6	3.874755280502145e-5	2.194184033110864e-5	2106	tags=37%, list=20%, signal=30%
BP	GO:0007162	negative regulation of cell adhesion	177	0.4601409765661558	2.3425224981991404	2.5416577708644688e-6	3.874755280502145e-5	2.194184033110864e-5	2608	tags=49%, list=24%, signal=37%
BP	GO:0060047	heart contraction	177	0.47743849266540206	2.4305820770869606	2.5416577708644688e-6	3.874755280502145e-5	2.194184033110864e-5	2138	tags=43%, list=20%, signal=35%
BP	GO:0060485	mesenchyme development	177	0.487309593486042	2.480834666906065	2.5416577708644688e-6	3.874755280502145e-5	2.194184033110864e-5	2632	tags=50%, list=24%, signal=39%
BP	GO:1903522	regulation of blood circulation	179	0.4828322846369693	2.4622352632743856	2.5435778474718108e-6	3.874755280502145e-5	2.194184033110864e-5	2138	tags=44%, list=20%, signal=35%
BP	GO:0001505	regulation of neurotransmitter levels	183	0.3731551913440728	1.9088554050314572	2.548796713071759e-6	3.874755280502145e-5	2.194184033110864e-5	2331	tags=37%, list=22%, signal=29%
BP	GO:0070371	ERK1 and ERK2 cascade	184	0.4238201639066683	2.1694904754703175	2.551964374577331e-6	3.874755280502145e-5	2.194184033110864e-5	2152	tags=37%, list=20%, signal=30%
BP	GO:0003015	heart process	185	0.47774159111625525	2.4474923677190996	2.552081605361413e-6	3.874755280502145e-5	2.194184033110864e-5	2138	tags=42%, list=20%, signal=34%
BP	GO:0032103	positive regulation of response to external stimulus	186	0.4933859171713133	2.5291360436407473	2.5543045139669372e-6	3.874755280502145e-5	2.194184033110864e-5	2119	tags=45%, list=20%, signal=37%
BP	GO:0030336	negative regulation of cell migration	187	0.47479143365824916	2.435630642561932	2.5562829600734166e-6	3.874755280502145e-5	2.194184033110864e-5	2539	tags=46%, list=24%, signal=36%
BP	GO:1903037	regulation of leukocyte cell-cell adhesion	188	0.4256931212958299	2.1855378925930364	2.5577410031460216e-6	3.874755280502145e-5	2.194184033110864e-5	2161	tags=38%, list=20%, signal=31%
BP	GO:0002696	positive regulation of leukocyte activation	190	0.4406359712408459	2.2657662634161624	2.5600851996354437e-6	3.874755280502145e-5	2.194184033110864e-5	2123	tags=36%, list=20%, signal=30%
BP	GO:0032496	response to lipopolysaccharide	191	0.4540198192596508	2.3364047153824345	2.561547584588705e-6	3.874755280502145e-5	2.194184033110864e-5	1608	tags=36%, list=15%, signal=31%
BP	GO:0032102	negative regulation of response to external stimulus	193	0.46571558535978863	2.40007825619463	2.5635241278890916e-6	3.874755280502145e-5	2.194184033110864e-5	1787	tags=38%, list=17%, signal=33%
CC	GO:0005788	endoplasmic reticulum lumen	194	0.5341602039391624	2.7546689454513054	2.5646220644694692e-6	3.874755280502145e-5	2.194184033110864e-5	2609	tags=55%, list=24%, signal=43%
BP	GO:0051146	striated muscle cell differentiation	194	0.4800541634877039	2.475643611302788	2.5646220644694692e-6	3.874755280502145e-5	2.194184033110864e-5	2010	tags=40%, list=19%, signal=33%
BP	GO:2000146	negative regulation of cell motility	195	0.4661718435752591	2.405709358009723	2.5659777016537726e-6	3.874755280502145e-5	2.194184033110864e-5	2539	tags=46%, list=24%, signal=35%
BP	GO:0002237	response to molecule of bacterial origin	196	0.4590450636662556	2.3704666528844403	2.567921524318217e-6	3.874755280502145e-5	2.194184033110864e-5	1608	tags=36%, list=15%, signal=31%
BP	GO:0001822	kidney development	198	0.4154818264873056	2.1483414394324734	2.570376920071559e-6	3.874755280502145e-5	2.194184033110864e-5	2581	tags=44%, list=24%, signal=34%
BP	GO:0050867	positive regulation of cell activation	200	0.4591154384479371	2.3775396960094772	2.57154686258425e-6	3.874755280502145e-5	2.194184033110864e-5	2123	tags=38%, list=20%, signal=31%
BP	GO:0019932	second-messenger-mediated signaling	201	0.4778675917160597	2.4763708128873576	2.572856874544926e-6	3.874755280502145e-5	2.194184033110864e-5	2100	tags=38%, list=20%, signal=31%
BP	GO:0050863	regulation of T cell activation	201	0.3967050199300839	2.0557760135039143	2.572856874544926e-6	3.874755280502145e-5	2.194184033110864e-5	2161	tags=36%, list=20%, signal=29%
BP	GO:0007596	blood coagulation	204	0.40419611870813354	2.0987976545212184	2.5778444580210918e-6	3.874755280502145e-5	2.194184033110864e-5	2086	tags=36%, list=19%, signal=30%
BP	GO:0050817	coagulation	205	0.39799134083859916	2.0678030144175166	2.5804120918110622e-6	3.874755280502145e-5	2.194184033110864e-5	2086	tags=36%, list=19%, signal=30%
BP	GO:0051271	negative regulation of cellular component movement	205	0.4683455275768629	2.4333350863157133	2.5804120918110622e-6	3.874755280502145e-5	2.194184033110864e-5	2559	tags=46%, list=24%, signal=36%
BP	GO:0052548	regulation of endopeptidase activity	205	0.38315159193083165	1.9907016446740855	2.5804120918110622e-6	3.874755280502145e-5	2.194184033110864e-5	2279	tags=40%, list=21%, signal=32%
BP	GO:0007178	transmembrane receptor protein serine/threonine kinase signaling pathway	208	0.3919339618051567	2.0403367116892537	2.584820897759994e-6	3.874755280502145e-5	2.194184033110864e-5	2252	tags=35%, list=21%, signal=28%
BP	GO:0007599	hemostasis	208	0.3976728385211124	2.070212257032385	2.584820897759994e-6	3.874755280502145e-5	2.194184033110864e-5	2244	tags=38%, list=21%, signal=30%
BP	GO:0010631	epithelial cell migration	208	0.3934486014035249	2.0482216491498795	2.584820897759994e-6	3.874755280502145e-5	2.194184033110864e-5	2069	tags=36%, list=19%, signal=29%
BP	GO:0045765	regulation of angiogenesis	208	0.5386394361156224	2.8040586501066085	2.584820897759994e-6	3.874755280502145e-5	2.194184033110864e-5	1950	tags=47%, list=18%, signal=39%
BP	GO:0090132	epithelium migration	208	0.3934486014035249	2.0482216491498795	2.584820897759994e-6	3.874755280502145e-5	2.194184033110864e-5	2069	tags=36%, list=19%, signal=29%
BP	GO:0072001	renal system development	209	0.40577056617658247	2.1135541507630458	2.5870610727507444e-6	3.874755280502145e-5	2.194184033110864e-5	2581	tags=43%, list=24%, signal=33%
CC	GO:0098857	membrane microdomain	209	0.3656221165970123	1.9044312391256504	2.5870610727507444e-6	3.874755280502145e-5	2.194184033110864e-5	3002	tags=44%, list=28%, signal=32%
BP	GO:0002250	adaptive immune response	211	0.3899445402340259	2.0338800602742664	2.58944593625302e-6	3.874755280502145e-5	2.194184033110864e-5	2157	tags=35%, list=20%, signal=29%
BP	GO:0010959	regulation of metal ion transport	212	0.4019896154962986	2.0980739277112215	2.591036051675623e-6	3.874755280502145e-5	2.194184033110864e-5	2950	tags=47%, list=27%, signal=35%
BP	GO:0050678	regulation of epithelial cell proliferation	212	0.4256609270497709	2.2216198097205213	2.591036051675623e-6	3.874755280502145e-5	2.194184033110864e-5	2729	tags=47%, list=25%, signal=36%
BP	GO:0007159	leukocyte cell-cell adhesion	213	0.44537617310970357	2.3258713482772695	2.592312238824542e-6	3.874755280502145e-5	2.194184033110864e-5	2161	tags=39%, list=20%, signal=32%
BP	GO:0090130	tissue migration	213	0.41087680297724877	2.145706576631696	2.592312238824542e-6	3.874755280502145e-5	2.194184033110864e-5	2069	tags=37%, list=19%, signal=30%
BP	GO:0040013	negative regulation of locomotion	214	0.43900774855540026	2.2940971901365446	2.593683861061543e-6	3.874755280502145e-5	2.194184033110864e-5	2539	tags=43%, list=24%, signal=34%
BP	GO:0006874	cellular calcium ion homeostasis	215	0.40196993385714913	2.1018863186211654	2.5943298327176123e-6	3.874755280502145e-5	2.194184033110864e-5	2870	tags=48%, list=27%, signal=36%
BP	GO:0010469	regulation of signaling receptor activity	215	0.561332479332578	2.935187334001298	2.5943298327176123e-6	3.874755280502145e-5	2.194184033110864e-5	1819	tags=47%, list=17%, signal=40%
BP	GO:0046677	response to antibiotic	215	0.3780995602932349	1.9770689942682498	2.5943298327176123e-6	3.874755280502145e-5	2.194184033110864e-5	2159	tags=34%, list=20%, signal=28%
BP	GO:0055074	calcium ion homeostasis	222	0.3972105863533867	2.0854930041332995	2.604125977198273e-6	3.874755280502145e-5	2.194184033110864e-5	2451	tags=42%, list=23%, signal=33%
BP	GO:0050727	regulation of inflammatory response	223	0.49923836495681717	2.62273420865858	2.6054558244964957e-6	3.874755280502145e-5	2.194184033110864e-5	1990	tags=43%, list=19%, signal=36%
BP	GO:0006936	muscle contraction	224	0.5111772132100995	2.686968463003367	2.607228802578028e-6	3.874755280502145e-5	2.194184033110864e-5	2390	tags=47%, list=22%, signal=38%
BP	GO:0034765	regulation of ion transmembrane transport	224	0.38229450629003026	2.009505227218643	2.607228802578028e-6	3.874755280502145e-5	2.194184033110864e-5	2372	tags=38%, list=22%, signal=30%
BP	GO:0052547	regulation of peptidase activity	225	0.3844039399423088	2.0218196323688398	2.6086911153197996e-6	3.874755280502145e-5	2.194184033110864e-5	2534	tags=43%, list=24%, signal=34%
CC	GO:0060205	cytoplasmic vesicle lumen	225	0.36951222015475027	1.9434948071062785	2.6086911153197996e-6	3.874755280502145e-5	2.194184033110864e-5	1591	tags=29%, list=15%, signal=26%
CC	GO:0098552	side of membrane	225	0.4396228568149211	2.3122502929597424	2.6086911153197996e-6	3.874755280502145e-5	2.194184033110864e-5	2228	tags=40%, list=21%, signal=32%
CC	GO:0031983	vesicle lumen	226	0.36880605223768825	1.9408226467804108	2.6108092725502125e-6	3.874755280502145e-5	2.194184033110864e-5	1591	tags=29%, list=15%, signal=25%
BP	GO:0001655	urogenital system development	227	0.3841883869081671	2.022977071986116	2.611313778074887e-6	3.874755280502145e-5	2.194184033110864e-5	2436	tags=40%, list=23%, signal=31%
BP	GO:0072503	cellular divalent inorganic cation homeostasis	230	0.39965757615085684	2.1079962352873323	2.6167940609241995e-6	3.874755280502145e-5	2.194184033110864e-5	2451	tags=41%, list=23%, signal=33%
BP	GO:0030198	extracellular matrix organization	232	0.5979229017109975	3.156932881804811	2.6214587369287513e-6	3.874755280502145e-5	2.194184033110864e-5	2553	tags=66%, list=24%, signal=51%
BP	GO:0051047	positive regulation of secretion	232	0.3808501061299454	2.0108248398580493	2.6214587369287513e-6	3.874755280502145e-5	2.194184033110864e-5	2275	tags=36%, list=21%, signal=29%
BP	GO:1901342	regulation of vasculature development	232	0.529379384774953	2.795034580484128	2.6214587369287513e-6	3.874755280502145e-5	2.194184033110864e-5	1950	tags=46%, list=18%, signal=38%
BP	GO:0031589	cell-substrate adhesion	236	0.43521869283656045	2.3029110195658777	2.627865358690482e-6	3.874755280502145e-5	2.194184033110864e-5	2614	tags=45%, list=24%, signal=35%
BP	GO:0072507	divalent inorganic cation homeostasis	243	0.3926536305001661	2.0853730239639576	2.636866558730929e-6	3.874755280502145e-5	2.194184033110864e-5	2451	tags=41%, list=23%, signal=32%
BP	GO:0050673	epithelial cell proliferation	248	0.41032568131255504	2.1845179828051253	2.644313404024645e-6	3.874755280502145e-5	2.194184033110864e-5	2729	tags=47%, list=25%, signal=36%
BP	GO:0050900	leukocyte migration	250	0.5569667920859552	2.9681948269368275	2.647141352053917e-6	3.874755280502145e-5	2.194184033110864e-5	2161	tags=49%, list=20%, signal=40%
BP	GO:0042692	muscle cell differentiation	251	0.43476909227097227	2.317846898338977	2.6501790195927734e-6	3.874755280502145e-5	2.194184033110864e-5	2069	tags=38%, list=19%, signal=31%
BP	GO:0048545	response to steroid hormone	253	0.3927227359092523	2.0956575920711904	2.652498786481805e-6	3.874755280502145e-5	2.194184033110864e-5	1608	tags=29%, list=15%, signal=25%
BP	GO:0022407	regulation of cell-cell adhesion	254	0.43700195440604706	2.3329487610314996	2.654230711041865e-6	3.874755280502145e-5	2.194184033110864e-5	2800	tags=47%, list=26%, signal=35%
CC	GO:0062023	collagen-containing extracellular matrix	254	0.6841470010026107	3.6523404123484418	2.654230711041865e-6	3.874755280502145e-5	2.194184033110864e-5	2078	tags=65%, list=19%, signal=54%
BP	GO:0001503	ossification	258	0.4328896973827101	2.315416873356954	2.6595391018736454e-6	3.874755280502145e-5	2.194184033110864e-5	2240	tags=40%, list=21%, signal=33%
BP	GO:0048608	reproductive structure development	261	0.3552917563449961	1.9028940638009517	2.6640807323025115e-6	3.874755280502145e-5	2.194184033110864e-5	2480	tags=39%, list=23%, signal=31%
BP	GO:0001667	ameboidal-type cell migration	262	0.39069622396726256	2.0936105213423786	2.664620238323634e-6	3.874755280502145e-5	2.194184033110864e-5	2069	tags=35%, list=19%, signal=29%
BP	GO:0043062	extracellular structure organization	265	0.5806367938653252	3.1159584113852885	2.6674775798509415e-6	3.874755280502145e-5	2.194184033110864e-5	2553	tags=62%, list=24%, signal=48%
BP	GO:0051249	regulation of lymphocyte activation	264	0.3901293726620976	2.0924271906305023	2.6681181229255383e-6	3.874755280502145e-5	2.194184033110864e-5	2161	tags=35%, list=20%, signal=29%
BP	GO:0061458	reproductive system development	264	0.35074761475456107	1.8812063320259151	2.6681181229255383e-6	3.874755280502145e-5	2.194184033110864e-5	2480	tags=39%, list=23%, signal=30%
BP	GO:0045785	positive regulation of cell adhesion	266	0.45064802350627386	2.4195796183877247	2.6684456304202803e-6	3.874755280502145e-5	2.194184033110864e-5	2334	tags=39%, list=22%, signal=32%
BP	GO:0014706	striated muscle tissue development	268	0.4449835236341476	2.3910351764284368	2.6727605607451655e-6	3.874755280502145e-5	2.194184033110864e-5	2146	tags=37%, list=20%, signal=31%
BP	GO:0050708	regulation of protein secretion	270	0.3826282025913646	2.0578960694977324	2.6761939170112267e-6	3.874755280502145e-5	2.194184033110864e-5	2960	tags=46%, list=28%, signal=34%
BP	GO:0010817	regulation of hormone levels	273	0.3862936117246279	2.0803302187535184	2.679442247301802e-6	3.874755280502145e-5	2.194184033110864e-5	1990	tags=32%, list=19%, signal=26%
BP	GO:0007517	muscle organ development	275	0.44274795698755076	2.3862660731477545	2.6832815459994956e-6	3.874755280502145e-5	2.194184033110864e-5	2083	tags=37%, list=19%, signal=31%
BP	GO:0001819	positive regulation of cytokine production	276	0.364400963618948	1.9648646735663358	2.6851404328446376e-6	3.874755280502145e-5	2.194184033110864e-5	2088	tags=34%, list=19%, signal=28%
BP	GO:0006875	cellular metal ion homeostasis	279	0.36969338508138316	1.9961126665264273	2.688302122145695e-6	3.874755280502145e-5	2.194184033110864e-5	2451	tags=39%, list=23%, signal=31%
BP	GO:0051051	negative regulation of transport	279	0.36173960316366005	1.9531672272152507	2.688302122145695e-6	3.874755280502145e-5	2.194184033110864e-5	2161	tags=35%, list=20%, signal=29%
BP	GO:0034762	regulation of transmembrane transport	278	0.3822358147246953	2.0627310873166262	2.6883238032254507e-6	3.874755280502145e-5	2.194184033110864e-5	2147	tags=34%, list=20%, signal=28%
BP	GO:0060537	muscle tissue development	280	0.45725259954042674	2.4698532919264133	2.6896831822179666e-6	3.874755280502145e-5	2.194184033110864e-5	2146	tags=39%, list=20%, signal=32%
BP	GO:0002791	regulation of peptide secretion	281	0.3803759279952045	2.0553200815196697	2.6926598093596856e-6	3.874755280502145e-5	2.194184033110864e-5	2960	tags=45%, list=28%, signal=34%
BP	GO:0006820	anion transport	285	0.3379399865535477	1.828933198056747	2.6992156079443315e-6	3.874755280502145e-5	2.194184033110864e-5	2874	tags=41%, list=27%, signal=31%
CC	GO:0031012	extracellular matrix	285	0.671302437865095	3.633092748417196	2.6992156079443315e-6	3.874755280502145e-5	2.194184033110864e-5	2078	tags=64%, list=19%, signal=53%
BP	GO:0002683	negative regulation of immune system process	286	0.39562667427572007	2.1421197622539037	2.6999735402593053e-6	3.874755280502145e-5	2.194184033110864e-5	2161	tags=38%, list=20%, signal=32%
BP	GO:0048871	multicellular organismal homeostasis	288	0.3684801525754779	1.9965782123439888	2.7037184239484563e-6	3.874755280502145e-5	2.194184033110864e-5	2169	tags=35%, list=20%, signal=29%
BP	GO:0003012	muscle system process	289	0.48961672438385617	2.6539843343802714	2.7053202828682887e-6	3.874755280502145e-5	2.194184033110864e-5	2432	tags=44%, list=23%, signal=35%
BP	GO:0050878	regulation of body fluid levels	293	0.4055888967571625	2.20211174209645	2.7089185726166256e-6	3.874755280502145e-5	2.194184033110864e-5	2244	tags=38%, list=21%, signal=31%
BP	GO:0042110	T cell activation	294	0.35518206648690376	1.9291898365972284	2.7107543758352513e-6	3.874755280502145e-5	2.194184033110864e-5	2161	tags=33%, list=20%, signal=27%
MF	GO:0004888	transmembrane signaling receptor activity	297	0.4975501706898845	2.7053371484517172	2.717531611686473e-6	3.874755280502145e-5	2.194184033110864e-5	2680	tags=48%, list=25%, signal=37%
BP	GO:0001501	skeletal system development	301	0.41108284920837346	2.2388458225641883	2.7199486473695376e-6	3.874755280502145e-5	2.194184033110864e-5	2358	tags=41%, list=22%, signal=33%
BP	GO:0009617	response to bacterium	301	0.44764341554823767	2.4379625489812886	2.7199486473695376e-6	3.874755280502145e-5	2.194184033110864e-5	1829	tags=38%, list=17%, signal=32%
BP	GO:0030003	cellular cation homeostasis	306	0.34499163368961605	1.8820039339330714	2.7310390784381734e-6	3.874755280502145e-5	2.194184033110864e-5	2451	tags=38%, list=23%, signal=30%
BP	GO:0006873	cellular ion homeostasis	312	0.34517665812495135	1.8874017868455328	2.7368317341113233e-6	3.874755280502145e-5	2.194184033110864e-5	2566	tags=39%, list=24%, signal=31%
BP	GO:0009636	response to toxic substance	313	0.37432525105484604	2.0473651973153952	2.7396509684666175e-6	3.874755280502145e-5	2.194184033110864e-5	1990	tags=33%, list=19%, signal=27%
BP	GO:0002521	leukocyte differentiation	316	0.3554881586801807	1.9465128140461154	2.7433562769363293e-6	3.874755280502145e-5	2.194184033110864e-5	2123	tags=34%, list=20%, signal=28%
BP	GO:0002694	regulation of leukocyte activation	316	0.43573068245737623	2.3858891953680943	2.7433562769363293e-6	3.874755280502145e-5	2.194184033110864e-5	2161	tags=39%, list=20%, signal=32%
BP	GO:0043410	positive regulation of MAPK cascade	316	0.3214005491762867	1.7598625218229527	2.7433562769363293e-6	3.874755280502145e-5	2.194184033110864e-5	2536	tags=35%, list=24%, signal=27%
BP	GO:0055065	metal ion homeostasis	317	0.3794261197246819	2.0782523435909144	2.7455179419597506e-6	3.874755280502145e-5	2.194184033110864e-5	2451	tags=39%, list=23%, signal=31%
BP	GO:0043269	regulation of ion transport	321	0.37705151735588205	2.068152354809794	2.75098622856294e-6	3.874755280502145e-5	2.194184033110864e-5	2422	tags=38%, list=23%, signal=30%
BP	GO:0006935	chemotaxis	324	0.4653649310859771	2.5552129616928125	2.7555041194786587e-6	3.874755280502145e-5	2.194184033110864e-5	2139	tags=39%, list=20%, signal=32%
BP	GO:0042330	taxis	326	0.46338403926600547	2.5462431450659135	2.7575709109359746e-6	3.874755280502145e-5	2.194184033110864e-5	2139	tags=39%, list=20%, signal=32%
MF	GO:0005509	calcium ion binding	328	0.4693421343060127	2.580394474311622	2.7615689025249025e-6	3.874755280502145e-5	2.194184033110864e-5	2565	tags=46%, list=24%, signal=36%
BP	GO:0009306	protein secretion	330	0.36089724433063747	1.9856551792131414	2.7624156772614516e-6	3.874755280502145e-5	2.194184033110864e-5	2797	tags=41%, list=26%, signal=31%
BP	GO:1901652	response to peptide	330	0.3163815472331175	1.7407299937578806	2.7624156772614516e-6	3.874755280502145e-5	2.194184033110864e-5	1755	tags=26%, list=16%, signal=22%
BP	GO:0008015	blood circulation	332	0.5174316738768461	2.8486489872851637	2.7664583523527344e-6	3.874755280502145e-5	2.194184033110864e-5	2160	tags=45%, list=20%, signal=37%
BP	GO:0009991	response to extracellular stimulus	333	0.31513291395823495	1.7355949835874374	2.766994186545214e-6	3.874755280502145e-5	2.194184033110864e-5	1631	tags=23%, list=15%, signal=20%
BP	GO:0030855	epithelial cell differentiation	333	0.35480910315003594	1.9541116534719494	2.766994186545214e-6	3.874755280502145e-5	2.194184033110864e-5	2802	tags=44%, list=26%, signal=33%
BP	GO:0003013	circulatory system process	340	0.5172410720684828	2.854978475286641	2.775634371235546e-6	3.874755280502145e-5	2.194184033110864e-5	2160	tags=45%, list=20%, signal=37%
BP	GO:0044057	regulation of system process	340	0.4553954135263247	2.513613426255092	2.775634371235546e-6	3.874755280502145e-5	2.194184033110864e-5	2160	tags=40%, list=20%, signal=33%
BP	GO:0030335	positive regulation of cell migration	343	0.42278767676034135	2.335689742367992	2.781610218523299e-6	3.874755280502145e-5	2.194184033110864e-5	1996	tags=36%, list=19%, signal=30%
BP	GO:0050865	regulation of cell activation	343	0.4569399131438927	2.5243637094316185	2.781610218523299e-6	3.874755280502145e-5	2.194184033110864e-5	2161	tags=41%, list=20%, signal=33%
MF	GO:0005198	structural molecule activity	345	0.4085340926284111	2.258237558570468	2.7835613997973568e-6	3.874755280502145e-5	2.194184033110864e-5	2138	tags=37%, list=20%, signal=30%
BP	GO:0055080	cation homeostasis	345	0.35996548473079054	1.9897668079013193	2.7835613997973568e-6	3.874755280502145e-5	2.194184033110864e-5	2451	tags=38%, list=23%, signal=30%
BP	GO:0002790	peptide secretion	346	0.37276088700692617	2.061196143301481	2.785383421954949e-6	3.874755280502145e-5	2.194184033110864e-5	2275	tags=36%, list=21%, signal=29%
BP	GO:0048598	embryonic morphogenesis	349	0.3195897266424005	1.7687359071372566	2.790404357495445e-6	3.874755280502145e-5	2.194184033110864e-5	2370	tags=35%, list=22%, signal=28%
BP	GO:0098771	inorganic ion homeostasis	351	0.3630038876714885	2.0102275048457083	2.7934131318351327e-6	3.874755280502145e-5	2.194184033110864e-5	2451	tags=38%, list=23%, signal=30%
BP	GO:0001525	angiogenesis	352	0.5006469787748435	2.7734077861037254	2.7943576330673106e-6	3.874755280502145e-5	2.194184033110864e-5	2579	tags=54%, list=24%, signal=42%
BP	GO:2000147	positive regulation of cell motility	354	0.42500831503511016	2.355819596020625	2.7975705896999046e-6	3.874755280502145e-5	2.194184033110864e-5	1996	tags=36%, list=19%, signal=30%
BP	GO:0010035	response to inorganic substance	355	0.3362886657590076	1.8646237076146333	2.7981811822315495e-6	3.874755280502145e-5	2.194184033110864e-5	1977	tags=30%, list=18%, signal=25%
BP	GO:0042060	wound healing	355	0.4212309370614704	2.335604115151499	2.7981811822315495e-6	3.874755280502145e-5	2.194184033110864e-5	2277	tags=38%, list=21%, signal=31%
BP	GO:0051272	positive regulation of cellular component movement	361	0.4275192037602271	2.375102110889921	2.8000929630863746e-6	3.874755280502145e-5	2.194184033110864e-5	1996	tags=36%, list=19%, signal=30%
BP	GO:0043299	leukocyte degranulation	364	0.29773492182900885	1.6554261318621892	2.80562359192766e-6	3.874755280502145e-5	2.194184033110864e-5	1698	tags=25%, list=16%, signal=22%
BP	GO:0002275	myeloid cell activation involved in immune response	370	0.29687572701095377	1.653566535092365	2.8135885070536663e-6	3.874755280502145e-5	2.194184033110864e-5	1698	tags=25%, list=16%, signal=21%
BP	GO:0071407	cellular response to organic cyclic compound	370	0.3067163945304359	1.708378016842726	2.8135885070536663e-6	3.874755280502145e-5	2.194184033110864e-5	2101	tags=31%, list=20%, signal=26%
BP	GO:0003006	developmental process involved in reproduction	372	0.3146359060718999	1.753288216228541	2.8185051775940113e-6	3.874755280502145e-5	2.194184033110864e-5	2492	tags=36%, list=23%, signal=29%
BP	GO:0040017	positive regulation of locomotion	374	0.4056922743763882	2.262088053879536	2.8188785937178473e-6	3.874755280502145e-5	2.194184033110864e-5	1996	tags=34%, list=19%, signal=29%
BP	GO:0071396	cellular response to lipid	377	0.3218218693522983	1.7959991979744732	2.823120225397919e-6	3.874755280502145e-5	2.194184033110864e-5	2157	tags=32%, list=20%, signal=26%
BP	GO:0007186	G protein-coupled receptor signaling pathway	385	0.4111941680448667	2.2994186914284502	2.8343546457906998e-6	3.874755280502145e-5	2.194184033110864e-5	2593	tags=44%, list=24%, signal=35%
CC	GO:0009986	cell surface	392	0.5097033776202683	2.8555489741208024	2.8419021419416443e-6	3.874755280502145e-5	2.194184033110864e-5	2974	tags=57%, list=28%, signal=43%
BP	GO:0050801	ion homeostasis	392	0.3735801319824614	2.0929356356535385	2.8419021419416443e-6	3.874755280502145e-5	2.194184033110864e-5	2451	tags=39%, list=23%, signal=31%
BP	GO:0055082	cellular chemical homeostasis	397	0.3248369078027238	1.8220099555397957	2.850602759953592e-6	3.874755280502145e-5	2.194184033110864e-5	2477	tags=36%, list=23%, signal=29%
BP	GO:0097435	supramolecular fiber organization	399	0.3703184821240372	2.078227481579306	2.852977509978289e-6	3.874755280502145e-5	2.194184033110864e-5	1941	tags=31%, list=18%, signal=26%
BP	GO:0006954	inflammatory response	401	0.49789822492110053	2.7957885348022518	2.8537591141931708e-6	3.874755280502145e-5	2.194184033110864e-5	1787	tags=40%, list=17%, signal=35%
BP	GO:0048589	developmental growth	401	0.2971861374157919	1.6687538820225785	2.8537591141931708e-6	3.874755280502145e-5	2.194184033110864e-5	1856	tags=24%, list=17%, signal=21%
BP	GO:0007507	heart development	403	0.3253406024350032	1.8276660410262644	2.8570612268220907e-6	3.874755280502145e-5	2.194184033110864e-5	2583	tags=36%, list=24%, signal=28%
BP	GO:1903530	regulation of secretion by cell	403	0.3511683636104857	1.972758665994882	2.8570612268220907e-6	3.874755280502145e-5	2.194184033110864e-5	2275	tags=34%, list=21%, signal=28%
BP	GO:0045596	negative regulation of cell differentiation	413	0.3601281178443758	2.0281928825583844	2.8689876776979243e-6	3.874755280502145e-5	2.194184033110864e-5	2743	tags=41%, list=26%, signal=32%
BP	GO:0046649	lymphocyte activation	413	0.32519879362866827	1.8314756498387603	2.8689876776979243e-6	3.874755280502145e-5	2.194184033110864e-5	2452	tags=34%, list=23%, signal=28%
BP	GO:0030036	actin cytoskeleton organization	416	0.3134753772139548	1.7668186799206493	2.871772486696514e-6	3.874755280502145e-5	2.194184033110864e-5	2897	tags=38%, list=27%, signal=29%
BP	GO:0048514	blood vessel morphogenesis	416	0.48565636989503813	2.7372700018073632	2.871772486696514e-6	3.874755280502145e-5	2.194184033110864e-5	2579	tags=51%, list=24%, signal=40%
MF	GO:0038023	signaling receptor activity	418	0.4724717908375192	2.6639802173916407	2.874703186895953e-6	3.874755280502145e-5	2.194184033110864e-5	2610	tags=46%, list=24%, signal=36%
BP	GO:0030001	metal ion transport	422	0.3187447357773652	1.7989293684391767	2.879379896745437e-6	3.874755280502145e-5	2.194184033110864e-5	2422	tags=35%, list=23%, signal=28%
BP	GO:0097190	apoptotic signaling pathway	422	0.2825336304680006	1.5945613789701394	2.879379896745437e-6	3.874755280502145e-5	2.194184033110864e-5	2279	tags=29%, list=21%, signal=24%
BP	GO:0030162	regulation of proteolysis	425	0.30071707791066726	1.6986468289096135	2.8808647203544614e-6	3.874755280502145e-5	2.194184033110864e-5	2279	tags=34%, list=21%, signal=28%
BP	GO:0009611	response to wounding	427	0.4306953985410906	2.4339532221472364	2.883581177135508e-6	3.874755280502145e-5	2.194184033110864e-5	2278	tags=38%, list=21%, signal=31%
BP	GO:0040008	regulation of growth	427	0.2885783654872043	1.6308190078156881	2.883581177135508e-6	3.874755280502145e-5	2.194184033110864e-5	1979	tags=27%, list=18%, signal=23%
BP	GO:0001817	regulation of cytokine production	432	0.3625632467925727	2.051003074815914	2.893585499664344e-6	3.874755280502145e-5	2.194184033110864e-5	2061	tags=34%, list=19%, signal=28%
BP	GO:0051046	regulation of secretion	435	0.36955866182575703	2.092076714556328	2.8955209186908773e-6	3.874755280502145e-5	2.194184033110864e-5	2000	tags=32%, list=19%, signal=27%
BP	GO:0002274	myeloid leukocyte activation	436	0.3395830440359775	1.9227742694029706	2.896594473877063e-6	3.874755280502145e-5	2.194184033110864e-5	2209	tags=33%, list=21%, signal=27%
BP	GO:0050877	nervous system process	436	0.3376714028593718	1.9119502470282868	2.896594473877063e-6	3.874755280502145e-5	2.194184033110864e-5	1992	tags=31%, list=19%, signal=26%
BP	GO:0043065	positive regulation of apoptotic process	437	0.2943380236967271	1.6669463837990681	2.8991221458142474e-6	3.874755280502145e-5	2.194184033110864e-5	2405	tags=33%, list=22%, signal=26%
BP	GO:0008285	negative regulation of cell proliferation	438	0.39058130355610976	2.212452868477281	2.901485850904248e-6	3.874755280502145e-5	2.194184033110864e-5	2161	tags=36%, list=20%, signal=30%
BP	GO:0043068	positive regulation of programmed cell death	441	0.29474128174675296	1.6705638151438564	2.9072640900554125e-6	3.874755280502145e-5	2.194184033110864e-5	2405	tags=33%, list=22%, signal=27%
BP	GO:0048729	tissue morphogenesis	441	0.2962043689715539	1.6788564457576154	2.9072640900554125e-6	3.874755280502145e-5	2.194184033110864e-5	2256	tags=31%, list=21%, signal=25%
BP	GO:0071363	cellular response to growth factor stimulus	445	0.35039910627059045	1.9875593464328214	2.913209657872658e-6	3.874755280502145e-5	2.194184033110864e-5	2252	tags=34%, list=21%, signal=28%
MF	GO:0060089	molecular transducer activity	446	0.4610481493175338	2.615927783291136	2.9135746355846526e-6	3.874755280502145e-5	2.194184033110864e-5	2610	tags=45%, list=24%, signal=35%
BP	GO:0043408	regulation of MAPK cascade	450	0.31168400132807844	1.7700168291744043	2.918745056375561e-6	3.874755280502145e-5	2.194184033110864e-5	2413	tags=32%, list=22%, signal=26%
BP	GO:0061061	muscle structure development	450	0.42152069938470166	2.3937665346221726	2.918745056375561e-6	3.874755280502145e-5	2.194184033110864e-5	2083	tags=36%, list=19%, signal=30%
BP	GO:0030155	regulation of cell adhesion	452	0.4373115576540675	2.4844288065360924	2.921746854009075e-6	3.874755280502145e-5	2.194184033110864e-5	2614	tags=44%, list=24%, signal=35%
BP	GO:0019221	cytokine-mediated signaling pathway	457	0.373532886997758	2.1241990501700956	2.9281633680906324e-6	3.874755280502145e-5	2.194184033110864e-5	2285	tags=39%, list=21%, signal=32%
BP	GO:0002366	leukocyte activation involved in immune response	458	0.29403032245069993	1.6723565982416098	2.9305059811627075e-6	3.874755280502145e-5	2.194184033110864e-5	1829	tags=26%, list=17%, signal=22%
BP	GO:0002263	cell activation involved in immune response	462	0.29488430157221407	1.6786502586868104	2.9353489396051956e-6	3.874755280502145e-5	2.194184033110864e-5	1829	tags=26%, list=17%, signal=22%
BP	GO:0070848	response to growth factor	463	0.3548950396045602	2.020664232593594	2.936176335005975e-6	3.874755280502145e-5	2.194184033110864e-5	2252	tags=34%, list=21%, signal=28%
BP	GO:0098609	cell-cell adhesion	464	0.4231928956075489	2.4100282499990704	2.93703007518797e-6	3.874755280502145e-5	2.194184033110864e-5	2698	tags=44%, list=25%, signal=35%
BP	GO:0098657	import into cell	469	0.2954319886201908	1.6841817425823689	2.9416696328502132e-6	3.874755280502145e-5	2.194184033110864e-5	2669	tags=35%, list=25%, signal=28%
BP	GO:0031347	regulation of defense response	470	0.3001070232738251	1.711164101276999	2.9421283356380006e-6	3.874755280502145e-5	2.194184033110864e-5	1608	tags=26%, list=15%, signal=23%
BP	GO:0010942	positive regulation of cell death	472	0.3005923977216488	1.7145121000931853	2.9457944365726273e-6	3.874755280502145e-5	2.194184033110864e-5	2405	tags=33%, list=22%, signal=26%
BP	GO:0032101	regulation of response to external stimulus	472	0.4229552594466649	2.412442615368023	2.9457944365726273e-6	3.874755280502145e-5	2.194184033110864e-5	1993	tags=37%, list=19%, signal=31%
BP	GO:0001568	blood vessel development	474	0.46707774994490503	2.665407257077209	2.9460374323516153e-6	3.874755280502145e-5	2.194184033110864e-5	2582	tags=50%, list=24%, signal=40%
BP	GO:0001816	cytokine production	476	0.36369679632453034	2.076266325530021	2.948573922222517e-6	3.874755280502145e-5	2.194184033110864e-5	2061	tags=34%, list=19%, signal=28%
BP	GO:0030029	actin filament-based process	486	0.3551770494680292	2.031651280485422	2.959560564447391e-6	3.874755280502145e-5	2.194184033110864e-5	2897	tags=42%, list=27%, signal=32%
BP	GO:0002443	leukocyte mediated immunity	490	0.295774238882993	1.6929833890738974	2.967623230554649e-6	3.874755280502145e-5	2.194184033110864e-5	2295	tags=30%, list=21%, signal=25%
CC	GO:0099512	supramolecular fiber	496	0.29121540186916905	1.668688799979734	2.974428835302901e-6	3.874755280502145e-5	2.194184033110864e-5	2082	tags=30%, list=19%, signal=25%
BP	GO:0001944	vasculature development	497	0.454002745345033	2.602002501711051	2.9752518550695317e-6	3.874755280502145e-5	2.194184033110864e-5	2582	tags=48%, list=24%, signal=39%
BP	GO:0019725	cellular homeostasis	497	0.2946830799460797	1.688901926460577	2.9752518550695317e-6	3.874755280502145e-5	2.194184033110864e-5	2569	tags=36%, list=24%, signal=28%
BP	GO:0043207	response to external biotic stimulus	500	0.3716569463014745	2.1312183935804128	2.9778211877933154e-6	3.874755280502145e-5	2.194184033110864e-5	2285	tags=38%, list=21%, signal=31%
BP	GO:0045087	innate immune response	500	0.28268209300504304	1.6210036759529995	2.9778211877933154e-6	3.874755280502145e-5	2.194184033110864e-5	2187	tags=31%, list=20%, signal=26%
BP	GO:0051707	response to other organism	500	0.3716569463014745	2.1312183935804128	2.9778211877933154e-6	3.874755280502145e-5	2.194184033110864e-5	2285	tags=38%, list=21%, signal=31%
BP	GO:0043161	proteasome-mediated ubiquitin-dependent protein catabolic process	265	-0.3460101012732286	-1.7796423684742335	3.1994061902110967e-6	4.154739902318218e-5	2.352732829675326e-5	2546	tags=39%, list=24%, signal=31%
BP	GO:0015931	nucleobase-containing compound transport	156	-0.4069626399974501	-1.9545646346383243	3.3269732694332667e-6	4.311757357185514e-5	2.441648172051446e-5	2698	tags=40%, list=25%, signal=30%
BP	GO:0051168	nuclear export	140	-0.41540560265666704	-1.9636576722995853	3.350532734704818e-6	4.333623177821801e-5	2.454030279058934e-5	2918	tags=44%, list=27%, signal=32%
MF	GO:0042393	histone binding	119	-0.4380838212952238	-2.0193742593364243	3.3835794887411392e-6	4.3676484237136615e-5	2.4732979865279115e-5	4125	tags=60%, list=38%, signal=37%
BP	GO:0006414	translational elongation	108	-0.4470987115492558	-2.02815003830732	3.405240665384026e-6	4.386870678268089e-5	2.4841831033857308e-5	3396	tags=48%, list=32%, signal=33%
MF	GO:0140030	modification-dependent protein binding	95	-0.47649497695382836	-2.11534878903573	3.4256077884618677e-6	4.4043528708795445e-5	2.4940828635292546e-5	2804	tags=58%, list=26%, signal=43%
BP	GO:0018022	peptidyl-lysine methylation	86	-0.4830572859150732	-2.106984153989617	3.4449437699053157e-6	4.420442698809198e-5	2.5031941598519917e-5	3231	tags=53%, list=30%, signal=38%
BP	GO:0006368	transcription elongation from RNA polymerase II promoter	64	-0.562783060103824	-2.3212445083928848	3.4886357689825393e-6	4.467660036167363e-5	2.5299322427029604e-5	3007	tags=59%, list=28%, signal=43%
CC	GO:1905368	peptidase complex	60	-0.5749234327733763	-2.3405197457802824	3.4981853163671345e-6	4.471053422102373e-5	2.531853838441987e-5	3291	tags=72%, list=31%, signal=50%
CC	GO:0005643	nuclear pore	45	-0.6058277026179373	-2.320294299939387	3.5348679373338613e-6	4.503353340754647e-5	2.5501445331173974e-5	2539	tags=64%, list=24%, signal=49%
CC	GO:0035097	histone methyltransferase complex	44	-0.5861747242493623	-2.233758168004647	3.537356250685363e-6	4.503353340754647e-5	2.5501445331173974e-5	2993	tags=59%, list=28%, signal=43%
CC	GO:0042613	MHC class II protein complex	12	0.8320945134183396	2.3168939777832227	4.416990395254385e-6	5.5465612244835076e-5	3.140888958503819e-5	1475	tags=92%, list=14%, signal=79%
BP	GO:0044342	type B pancreatic cell proliferation	16	0.7645864017745929	2.318740152942073	4.452399398035601e-6	5.5465612244835076e-5	3.140888958503819e-5	1203	tags=62%, list=11%, signal=56%
BP	GO:0019730	antimicrobial humoral response	22	0.6983938746700575	2.315941507192651	4.4889851526816075e-6	5.5465612244835076e-5	3.140888958503819e-5	1401	tags=64%, list=13%, signal=55%
BP	GO:0001774	microglial cell activation	25	0.6887219018540681	2.363645429266098	4.505712116535738e-6	5.5465612244835076e-5	3.140888958503819e-5	1608	tags=68%, list=15%, signal=58%
BP	GO:0002269	leukocyte activation involved in inflammatory response	25	0.6887219018540681	2.363645429266098	4.505712116535738e-6	5.5465612244835076e-5	3.140888958503819e-5	1608	tags=68%, list=15%, signal=58%
BP	GO:0055078	sodium ion homeostasis	26	0.6818192110513165	2.365039192253588	4.508932194677657e-6	5.5465612244835076e-5	3.140888958503819e-5	1990	tags=62%, list=19%, signal=50%
BP	GO:0033280	response to vitamin D	27	0.6492165717181719	2.2739707224878027	4.514356783159644e-6	5.5465612244835076e-5	3.140888958503819e-5	1601	tags=63%, list=15%, signal=54%
BP	GO:0045823	positive regulation of heart contraction	27	0.6747243202707451	2.3633151353262227	4.514356783159644e-6	5.5465612244835076e-5	3.140888958503819e-5	2054	tags=67%, list=19%, signal=54%
BP	GO:0003203	endocardial cushion morphogenesis	28	0.6659625567991373	2.35428863465485	4.521214669533116e-6	5.5465612244835076e-5	3.140888958503819e-5	2802	tags=75%, list=26%, signal=56%
BP	GO:0043114	regulation of vascular permeability	28	0.6705871482923085	2.3706373363665865	4.521214669533116e-6	5.5465612244835076e-5	3.140888958503819e-5	2160	tags=57%, list=20%, signal=46%
BP	GO:1905517	macrophage migration	30	0.6433826084923071	2.314950324576576	4.533235415448359e-6	5.5465612244835076e-5	3.140888958503819e-5	1963	tags=60%, list=18%, signal=49%
BP	GO:2000351	regulation of endothelial cell apoptotic process	32	0.628355889252917	2.2968764864058104	4.546715225585276e-6	5.5465612244835076e-5	3.140888958503819e-5	2225	tags=56%, list=21%, signal=45%
BP	GO:1903115	regulation of actin filament-based movement	33	0.6116180513687484	2.2532753556125984	4.547418203315068e-6	5.5465612244835076e-5	3.140888958503819e-5	2364	tags=61%, list=22%, signal=47%
BP	GO:0014888	striated muscle adaptation	35	0.6159547110545587	2.301567166842181	4.5595996671492244e-6	5.5465612244835076e-5	3.140888958503819e-5	921	tags=29%, list=9%, signal=26%
BP	GO:0050918	positive chemotaxis	37	0.6034798810862562	2.285067873692072	4.570853949789169e-6	5.5465612244835076e-5	3.140888958503819e-5	2694	tags=70%, list=25%, signal=53%
BP	GO:0098739	import across plasma membrane	41	0.5765415458722574	2.237202338827494	4.58849251961007e-6	5.5465612244835076e-5	3.140888958503819e-5	3006	tags=66%, list=28%, signal=48%
BP	GO:0033627	cell adhesion mediated by integrin	49	0.5530093219747861	2.233091084417396	4.624459227299108e-6	5.5465612244835076e-5	3.140888958503819e-5	2591	tags=55%, list=24%, signal=42%
BP	GO:0051279	regulation of release of sequestered calcium ion into cytosol	49	0.5602818723837594	2.262458161668934	4.624459227299108e-6	5.5465612244835076e-5	3.140888958503819e-5	2364	tags=53%, list=22%, signal=42%
BP	GO:0006809	nitric oxide biosynthetic process	50	0.555257979581383	2.251993598008772	4.630733716603727e-6	5.5465612244835076e-5	3.140888958503819e-5	2053	tags=52%, list=19%, signal=42%
BP	GO:0014910	regulation of smooth muscle cell migration	50	0.5620743819333487	2.27963929608528	4.630733716603727e-6	5.5465612244835076e-5	3.140888958503819e-5	2119	tags=44%, list=20%, signal=35%
BP	GO:0071621	granulocyte chemotaxis	53	0.5687715460099599	2.3367331446780817	4.637724175992357e-6	5.5465612244835076e-5	3.140888958503819e-5	2139	tags=53%, list=20%, signal=43%
BP	GO:0042136	neurotransmitter biosynthetic process	57	0.5408242074666527	2.2560691554202137	4.659159208129301e-6	5.5465612244835076e-5	3.140888958503819e-5	2053	tags=49%, list=19%, signal=40%
BP	GO:0055013	cardiac muscle cell development	58	0.5393682339928261	2.2582484122438826	4.662776356926205e-6	5.5465612244835076e-5	3.140888958503819e-5	2119	tags=43%, list=20%, signal=35%
MF	GO:0004866	endopeptidase inhibitor activity	62	0.5307197807354602	2.2534783913386964	4.6783844602781766e-6	5.5465612244835076e-5	3.140888958503819e-5	1743	tags=45%, list=16%, signal=38%
BP	GO:0014812	muscle cell migration	63	0.5306607717023771	2.26102745307187	4.682755052107357e-6	5.5465612244835076e-5	3.140888958503819e-5	2466	tags=49%, list=23%, signal=38%
BP	GO:0048661	positive regulation of smooth muscle cell proliferation	63	0.5114520016427785	2.1791831586365236	4.682755052107357e-6	5.5465612244835076e-5	3.140888958503819e-5	2159	tags=48%, list=20%, signal=38%
BP	GO:0055006	cardiac cell development	63	0.5366103438500418	2.2863772559539384	4.682755052107357e-6	5.5465612244835076e-5	3.140888958503819e-5	1807	tags=40%, list=17%, signal=33%
MF	GO:0030414	peptidase inhibitor activity	64	0.5406392060242899	2.31101006907022	4.687002006036859e-6	5.5465612244835076e-5	3.140888958503819e-5	1743	tags=45%, list=16%, signal=38%
BP	GO:0006939	smooth muscle contraction	65	0.5093396744865556	2.184155675667446	4.6890898945423684e-6	5.5465612244835076e-5	3.140888958503819e-5	2371	tags=52%, list=22%, signal=41%
BP	GO:0010717	regulation of epithelial to mesenchymal transition	65	0.5003646056469269	2.1456686923682518	4.6890898945423684e-6	5.5465612244835076e-5	3.140888958503819e-5	2686	tags=51%, list=25%, signal=38%
CC	GO:0031225	anchored component of membrane	65	0.5153384008028383	2.2098794760835285	4.6890898945423684e-6	5.5465612244835076e-5	3.140888958503819e-5	3240	tags=55%, list=30%, signal=39%
BP	GO:0030282	bone mineralization	66	0.5166998464087671	2.2224141416301086	4.69363472726462e-6	5.5465612244835076e-5	3.140888958503819e-5	2358	tags=48%, list=22%, signal=38%
BP	GO:0060333	interferon-gamma-mediated signaling pathway	66	0.5028752772753888	2.162952312567251	4.69363472726462e-6	5.5465612244835076e-5	3.140888958503819e-5	2184	tags=48%, list=20%, signal=39%
MF	GO:0061135	endopeptidase regulator activity	66	0.5204757413331653	2.2386549095258537	4.69363472726462e-6	5.5465612244835076e-5	3.140888958503819e-5	1743	tags=44%, list=16%, signal=37%
BP	GO:0072009	nephron epithelium development	67	0.5039607059869846	2.1741068581123284	4.697890412310352e-6	5.5465612244835076e-5	3.140888958503819e-5	2436	tags=43%, list=23%, signal=34%
BP	GO:0016525	negative regulation of angiogenesis	72	0.5035717423684231	2.2040287251750894	4.713912641770923e-6	5.5465612244835076e-5	3.140888958503819e-5	2551	tags=54%, list=24%, signal=42%
BP	GO:0051209	release of sequestered calcium ion into cytosol	72	0.4934718016838942	2.1598233865542817	4.713912641770923e-6	5.5465612244835076e-5	3.140888958503819e-5	2451	tags=44%, list=23%, signal=35%
BP	GO:0051283	negative regulation of sequestering of calcium ion	72	0.4934718016838942	2.1598233865542817	4.713912641770923e-6	5.5465612244835076e-5	3.140888958503819e-5	2451	tags=44%, list=23%, signal=35%
BP	GO:2000181	negative regulation of blood vessel morphogenesis	72	0.5035717423684231	2.2040287251750894	4.713912641770923e-6	5.5465612244835076e-5	3.140888958503819e-5	2551	tags=54%, list=24%, signal=42%
BP	GO:0014902	myotube differentiation	73	0.5149589167192254	2.2601885162399182	4.71731490435644e-6	5.5465612244835076e-5	3.140888958503819e-5	2010	tags=40%, list=19%, signal=33%
BP	GO:0035296	regulation of tube diameter	74	0.5050069458719793	2.2220777142645156	4.724848450485951e-6	5.5465612244835076e-5	3.140888958503819e-5	2144	tags=45%, list=20%, signal=36%
BP	GO:0042476	odontogenesis	74	0.5053263465955584	2.2234831072706647	4.724848450485951e-6	5.5465612244835076e-5	3.140888958503819e-5	2159	tags=43%, list=20%, signal=35%
BP	GO:0097746	regulation of blood vessel diameter	74	0.5050069458719793	2.2220777142645156	4.724848450485951e-6	5.5465612244835076e-5	3.140888958503819e-5	2144	tags=45%, list=20%, signal=36%
BP	GO:0002040	sprouting angiogenesis	86	0.4845786079451964	2.1940192277577126	4.768251077028712e-6	5.587390050478491e-5	3.164009375563356e-5	1950	tags=43%, list=18%, signal=35%
BP	GO:0032680	regulation of tumor necrosis factor production	91	0.4655226022674049	2.129759194338204	4.788526690050639e-6	5.595556202690458e-5	3.168633678131731e-5	1694	tags=35%, list=16%, signal=30%
CC	GO:0042383	sarcolemma	94	0.4642925376845773	2.136610225512494	4.801125383789961e-6	5.595556202690458e-5	3.168633678131731e-5	2372	tags=44%, list=22%, signal=34%
BP	GO:1903555	regulation of tumor necrosis factor superfamily cytokine production	94	0.4583311007331019	2.1091765148334662	4.801125383789961e-6	5.595556202690458e-5	3.168633678131731e-5	1694	tags=34%, list=16%, signal=29%
BP	GO:0044782	cilium organization	240	-0.34857519838271	-1.7720832815569176	4.8378825555630815e-6	5.617784024691964e-5	3.18122077811504e-5	3657	tags=45%, list=34%, signal=31%
BP	GO:0010466	negative regulation of peptidase activity	107	0.432778544357595	2.037552952960272	4.846205663275938e-6	5.617784024691964e-5	3.18122077811504e-5	1990	tags=40%, list=19%, signal=33%
BP	GO:0070374	positive regulation of ERK1 and ERK2 cascade	107	0.4351904510375509	2.0489083855298404	4.846205663275938e-6	5.617784024691964e-5	3.18122077811504e-5	2986	tags=51%, list=28%, signal=37%
MF	GO:0022838	substrate-specific channel activity	119	0.4136032356116707	1.9820057649079617	4.891027898423132e-6	5.659617996746767e-5	3.204910386072e-5	2452	tags=41%, list=23%, signal=32%
BP	GO:0010594	regulation of endothelial cell migration	123	0.4115731174262707	1.9827361184454397	4.907469659568829e-6	5.668521104100894e-5	3.209952009242319e-5	2579	tags=44%, list=24%, signal=34%
BP	GO:0000086	G2/M transition of mitotic cell cycle	179	-0.3872875308901893	-1.8963309125574397	4.943520280791952e-6	5.7000020319451684e-5	3.227778928421192e-5	1838	tags=35%, list=17%, signal=30%
BP	GO:0006888	ER to Golgi vesicle-mediated transport	134	-0.415789827597744	-1.9530072799661555	5.033835766074296e-6	5.793828732533115e-5	3.28091081247733e-5	2032	tags=38%, list=19%, signal=31%
BP	GO:0019080	viral gene expression	128	-0.4213152987799921	-1.9645712267380984	5.052223146591938e-6	5.804681913105631e-5	3.287056716875606e-5	2728	tags=40%, list=25%, signal=30%
BP	GO:0000723	telomere maintenance	100	-0.4549970103198361	-2.037779584924211	5.125270144447197e-6	5.8687211103033473e-05	3.32332062873903e-5	3153	tags=51%, list=29%, signal=36%
BP	GO:0042391	regulation of membrane potential	196	0.37253913948711487	1.9237579857530378	5.135843048636434e-6	5.8687211103033473e-05	3.32332062873903e-5	2397	tags=39%, list=22%, signal=31%
BP	GO:0034330	cell junction organization	203	0.3667491481739409	1.9029955137425618	5.1510148787064774e-6	5.8687211103033473e-05	3.32332062873903e-5	2698	tags=40%, list=25%, signal=30%
BP	GO:0051235	maintenance of location	206	0.3645674838119619	1.8954282552716133	5.16304909027075e-6	5.8687211103033473e-05	3.32332062873903e-5	2821	tags=42%, list=26%, signal=31%
CC	GO:0045121	membrane raft	208	0.36362047633972316	1.8929418710764796	5.169641795519988e-6	5.8687211103033473e-05	3.32332062873903e-5	3002	tags=43%, list=28%, signal=32%
CC	GO:0098589	membrane region	214	0.3481128116408723	1.8191128189963555	5.187367722123086e-6	5.8687211103033473e-05	3.32332062873903e-5	3002	tags=43%, list=28%, signal=32%
CC	GO:0034774	secretory granule lumen	215	0.3461912302606555	1.8102214847991418	5.188659665435225e-6	5.8687211103033473e-05	3.32332062873903e-5	1591	tags=27%, list=15%, signal=24%
BP	GO:1903532	positive regulation of secretion by cell	216	0.36602100126922077	1.9150552553009532	5.190706558976808e-6	5.8687211103033473e-05	3.32332062873903e-5	2275	tags=36%, list=21%, signal=29%
BP	GO:0001101	response to acid chemical	218	0.34535030656337756	1.808841478666173	5.198423837892351e-6	5.8687211103033473e-05	3.32332062873903e-5	2559	tags=43%, list=24%, signal=33%
BP	GO:0060562	epithelial tube morphogenesis	222	0.34628147800074766	1.8180975649752869	5.208251954396546e-6	5.8687211103033473e-05	3.32332062873903e-5	2352	tags=35%, list=22%, signal=28%
BP	GO:0010038	response to metal ion	223	0.3523221602977561	1.850914206806491	5.210911648992991e-6	5.8687211103033473e-05	3.32332062873903e-5	1240	tags=23%, list=12%, signal=21%
BP	GO:1902750	negative regulation of cell cycle G2/M phase transition	68	-0.51847752873862	-2.1640716365837163	5.222068461317528e-6	5.8687211103033473e-05	3.32332062873903e-5	3071	tags=62%, list=29%, signal=44%
BP	GO:0099177	regulation of trans-synaptic signaling	232	0.32844526830147114	1.7341360640427306	5.242917473857503e-6	5.8687211103033473e-05	3.32332062873903e-5	2349	tags=36%, list=22%, signal=29%
BP	GO:0006816	calcium ion transport	233	0.36194864010764605	1.912210235098583	5.243810992076602e-6	5.8687211103033473e-05	3.32332062873903e-5	2451	tags=37%, list=23%, signal=29%
BP	GO:0007015	actin filament organization	233	0.34228940001905	1.8083485377580615	5.243810992076602e-6	5.8687211103033473e-05	3.32332062873903e-5	2840	tags=39%, list=26%, signal=30%
BP	GO:0015711	organic anion transport	237	0.35909413787683586	1.9013027843992276	5.255537365556785e-6	5.871703815311719e-5	3.325009665395817e-5	2530	tags=38%, list=24%, signal=30%
BP	GO:0032970	regulation of actin filament-based process	244	0.36106141101253697	1.9185409249843497	5.275917284168819e-6	5.884327711086737e-5	3.332158284738202e-5	2657	tags=39%, list=25%, signal=30%
CC	GO:0098797	plasma membrane protein complex	255	0.3542157488399862	1.891994185663461	5.309969467675561e-6	5.898166659871436e-5	3.3399949604145266e-5	2446	tags=38%, list=23%, signal=30%
MF	GO:0003779	actin binding	258	0.34266745605369797	1.8328410551096759	5.319078203747291e-6	5.898166659871436e-5	3.3399949604145266e-5	3002	tags=43%, list=28%, signal=31%
BP	GO:0048732	gland development	258	0.333109334819072	1.781717096008661	5.319078203747291e-6	5.898166659871436e-5	3.3399949604145266e-5	2885	tags=44%, list=27%, signal=33%
BP	GO:0072511	divalent inorganic cation transport	261	0.3268782757311155	1.7507153469393768	5.328161464605023e-6	5.898166659871436e-5	3.3399949604145266e-5	2451	tags=34%, list=23%, signal=27%
CC	GO:0008023	transcription elongation factor complex	37	-0.6146838225420627	-2.2516530853667955	5.333835899204725e-6	5.898166659871436e-5	3.3399949604145266e-5	2965	tags=70%, list=28%, signal=51%
BP	GO:0007268	chemical synaptic transmission	312	0.31700595500110434	1.733366355534888	5.473663468222647e-6	6.0322005568167946e-5	3.415895247086313e-5	2349	tags=35%, list=22%, signal=28%
BP	GO:0098916	anterograde trans-synaptic signaling	312	0.31700595500110434	1.733366355534888	5.473663468222647e-6	6.0322005568167946e-5	3.415895247086313e-5	2349	tags=35%, list=22%, signal=28%
BP	GO:0099537	trans-synaptic signaling	316	0.31519868122764905	1.7259035413667123	5.486712553872659e-6	6.033880799381192e-5	3.416846729474145e-5	2349	tags=34%, list=22%, signal=28%
BP	GO:0099536	synaptic signaling	319	0.31629662525140845	1.7337579771479033	5.493811221658802e-6	6.033880799381192e-5	3.416846729474145e-5	2349	tags=34%, list=22%, signal=28%
BP	GO:0002444	myeloid leukocyte mediated immunity	376	0.29188161343436847	1.628484122269145	5.642369682419222e-6	6.184569544797356e-5	3.50217827049441e-5	1698	tags=24%, list=16%, signal=21%
BP	GO:0071417	cellular response to organonitrogen compound	379	0.2905129939362123	1.6221096363452152	5.6501005717901775e-6	6.184569544797356e-5	3.50217827049441e-5	2100	tags=28%, list=20%, signal=24%
BP	GO:0002544	chronic inflammatory response	11	0.8411103792873754	2.2799690100021013	6.611847107647483e-6	7.22508756451192e-5	4.09139948828599e-5	909	tags=73%, list=8%, signal=67%
BP	GO:0031638	zymogen activation	29	0.6491451873648394	2.3154443513403	6.7903414183665155e-6	7.380745098518937e-5	4.179544739024856e-5	773	tags=41%, list=7%, signal=39%
BP	GO:0086004	regulation of cardiac muscle cell contraction	29	0.6467792573379219	2.3070052849756073	6.7903414183665155e-6	7.380745098518937e-5	4.179544739024856e-5	2364	tags=66%, list=22%, signal=51%
BP	GO:0002920	regulation of humoral immune response	30	0.6370087733092256	2.2920166741621686	6.799853123172539e-6	7.380745098518937e-5	4.179544739024856e-5	2053	tags=63%, list=19%, signal=51%
BP	GO:2000107	negative regulation of leukocyte apoptotic process	30	0.6418871375773948	2.3095694814605587	6.799853123172539e-6	7.380745098518937e-5	4.179544739024856e-5	2374	tags=60%, list=22%, signal=47%
MF	GO:0004386	helicase activity	104	-0.4393097877789067	-1.9806895606238526	6.8182941650743105e-6	7.388385650448417e-5	4.183871406345546e-5	2689	tags=42%, list=25%, signal=32%
BP	GO:0030593	neutrophil chemotaxis	40	0.5837707196759677	2.2523531986627616	6.878588330245611e-6	7.407499175551343e-5	4.1946949522371646e-5	2139	tags=55%, list=20%, signal=44%
BP	GO:0031123	RNA 3'-end processing	82	-0.487178103784506	-2.106968137429635	6.90272847599835e-6	7.407499175551343e-5	4.1946949522371646e-5	3369	tags=59%, list=31%, signal=40%
BP	GO:0050886	endocrine process	44	0.5483561890018308	2.1619846564908767	6.902772153296764e-6	7.407499175551343e-5	4.1946949522371646e-5	1037	tags=39%, list=10%, signal=35%
BP	GO:0003179	heart valve morphogenesis	46	0.5562229671510764	2.215270518393439	6.9129202479434064e-6	7.407499175551343e-5	4.1946949522371646e-5	2686	tags=59%, list=25%, signal=44%
BP	GO:0010812	negative regulation of cell-substrate adhesion	46	0.559195679402438	2.2271099464627935	6.9129202479434064e-6	7.407499175551343e-5	4.1946949522371646e-5	982	tags=35%, list=9%, signal=32%
BP	GO:0086003	cardiac muscle cell contraction	46	0.5579289167275915	2.2220648077807974	6.9129202479434064e-6	7.407499175551343e-5	4.1946949522371646e-5	2372	tags=59%, list=22%, signal=46%
BP	GO:0070126	mitochondrial translational termination	79	-0.4825403943918552	-2.0724260140628945	6.915952162358893e-6	7.407499175551343e-5	4.1946949522371646e-5	3396	tags=48%, list=32%, signal=33%
BP	GO:0046209	nitric oxide metabolic process	54	0.5427697584025057	2.2383220990666968	6.967572915650562e-6	7.450474008814463e-5	4.219030603431971e-5	2053	tags=50%, list=19%, signal=41%
BP	GO:2001057	reactive nitrogen species metabolic process	56	0.5358621288137173	2.2265361928392964	6.98720874984861e-6	7.453396345358225e-5	4.220685454827611e-5	2053	tags=48%, list=19%, signal=39%
BP	GO:1903426	regulation of reactive oxygen species biosynthetic process	58	0.5237712702147133	2.1929464228645505	6.994164535389307e-6	7.453396345358225e-5	4.220685454827611e-5	1694	tags=43%, list=16%, signal=37%
BP	GO:0010522	regulation of calcium ion transport into cytosol	60	0.5119155331394625	2.1590035196685577	7.004812306054259e-6	7.453396345358225e-5	4.220685454827611e-5	2870	tags=57%, list=27%, signal=42%
BP	GO:0002062	chondrocyte differentiation	73	0.4732084554957148	2.07694299909015	7.0759723565346605e-6	7.475387172374045e-5	4.2331383500480706e-5	1288	tags=33%, list=12%, signal=29%
BP	GO:0002761	regulation of myeloid leukocyte differentiation	74	0.49268358302863746	2.167853767123149	7.087272675728926e-6	7.475387172374045e-5	4.2331383500480706e-5	2058	tags=46%, list=19%, signal=37%
BP	GO:0051282	regulation of sequestering of calcium ion	74	0.49196552530636606	2.164694246100206	7.087272675728926e-6	7.475387172374045e-5	4.2331383500480706e-5	2451	tags=45%, list=23%, signal=35%
BP	GO:0070665	positive regulation of leukocyte proliferation	74	0.48845293214319274	2.1492385082119116	7.087272675728926e-6	7.475387172374045e-5	4.2331383500480706e-5	2225	tags=45%, list=21%, signal=36%
BP	GO:0051208	sequestering of calcium ion	77	0.4916799770796646	2.1802570651509887	7.106933287217233e-6	7.475387172374045e-5	4.2331383500480706e-5	2611	tags=47%, list=24%, signal=36%
BP	GO:0097553	calcium ion transmembrane import into cytosol	78	0.49120595922349497	2.183447357081343	7.112544157044975e-6	7.475387172374045e-5	4.2331383500480706e-5	2451	tags=45%, list=23%, signal=35%
BP	GO:0001704	formation of primary germ layer	80	0.4927266311014502	2.2008888653210557	7.121881506135501e-6	7.475387172374045e-5	4.2331383500480706e-5	1685	tags=40%, list=16%, signal=34%
BP	GO:0034767	positive regulation of ion transmembrane transport	84	0.4834140268732914	2.1790717665416777	7.144609273226529e-6	7.475387172374045e-5	4.2331383500480706e-5	1755	tags=32%, list=16%, signal=27%
BP	GO:0046683	response to organophosphorus	84	0.4816136543103059	2.170956277947702	7.144609273226529e-6	7.475387172374045e-5	4.2331383500480706e-5	1979	tags=40%, list=18%, signal=33%
BP	GO:0042133	neurotransmitter metabolic process	85	0.47957375068219465	2.166434017385076	7.149956027770429e-6	7.475387172374045e-5	4.2331383500480706e-5	2385	tags=48%, list=22%, signal=38%
BP	GO:0043534	blood vessel endothelial cell migration	86	0.46356191329854535	2.0988622575517972	7.152376615543068e-6	7.475387172374045e-5	4.2331383500480706e-5	2294	tags=45%, list=21%, signal=36%
BP	GO:0060402	calcium ion transport into cytosol	88	0.4740885001908702	2.155578215090318	7.165496700288769e-6	7.477040035083933e-5	4.23407432785942e-5	2451	tags=44%, list=23%, signal=34%
BP	GO:0032640	tumor necrosis factor production	93	0.45138396046774076	2.073188153872815	7.195901214668125e-6	7.496694513030459e-5	4.24520420279795e-5	1694	tags=34%, list=16%, signal=29%
BP	GO:0071706	tumor necrosis factor superfamily cytokine production	97	0.4443778502279262	2.0562870734480905	7.221607048288479e-6	7.511398663388338e-5	4.25353082205519e-5	1694	tags=33%, list=16%, signal=28%
BP	GO:0098742	cell-cell adhesion via plasma-membrane adhesion molecules	104	0.43870475986061636	2.0551134192421934	7.257859657187095e-6	7.537008105540446e-5	4.268032855086743e-5	2999	tags=46%, list=28%, signal=34%
BP	GO:0019722	calcium-mediated signaling	116	0.4150695280999158	1.9806019937973507	7.32227019665177e-6	7.591729739888556e-5	4.2990204472468335e-5	1979	tags=33%, list=18%, signal=27%
BP	GO:0031348	negative regulation of defense response	127	0.39693212072745354	1.9219111597826657	7.380291669126764e-6	7.63966294184368e-5	4.326163907613234e-5	1990	tags=39%, list=19%, signal=32%
BP	GO:0001763	morphogenesis of a branching structure	130	0.3927592371745724	1.9088534210397066	7.398912359883097e-6	7.646722821697364e-5	4.330161753807182e-5	2277	tags=36%, list=21%, signal=29%
BP	GO:0051896	regulation of protein kinase B signaling	141	0.39026495736770284	1.9210219475140633	7.449510939606815e-6	7.677167705169463e-5	4.3474019850910904e-5	2138	tags=35%, list=20%, signal=28%
BP	GO:0043588	skin development	142	0.3896879695003127	1.920229056058956	7.4573069178950506e-6	7.677167705169463e-5	4.3474019850910904e-5	1660	tags=33%, list=15%, signal=28%
BP	GO:0009410	response to xenobiotic stimulus	146	0.39147549510550234	1.9370077585946395	7.479133218320885e-6	7.677167705169463e-5	4.3474019850910904e-5	2114	tags=36%, list=20%, signal=29%
BP	GO:0032943	mononuclear cell proliferation	147	0.3904199389757457	1.9338657831683652	7.481800520234529e-6	7.677167705169463e-5	4.3474019850910904e-5	2393	tags=39%, list=22%, signal=31%
BP	GO:0001649	osteoblast differentiation	149	0.3947263381133175	1.9594418916280758	7.4876080087455266e-6	7.677167705169463e-5	4.3474019850910904e-5	1867	tags=33%, list=17%, signal=28%
BP	GO:0045444	fat cell differentiation	158	0.38205324631977555	1.9131059203654668	7.536362951239732e-6	7.713069803924482e-5	4.367732510799341e-5	2252	tags=39%, list=21%, signal=31%
BP	GO:0071560	cellular response to transforming growth factor beta stimulus	161	0.37520901010054625	1.8843832999912775	7.546429406926113e-6	7.713069803924482e-5	4.367732510799341e-5	2146	tags=34%, list=20%, signal=28%
BP	GO:0071559	response to transforming growth factor beta	166	0.36913610566494226	1.8620680863889072	7.569812596672815e-6	7.724785138022022e-5	4.3743666327395656e-5	2146	tags=34%, list=20%, signal=27%
MF	GO:0033218	amide binding	169	0.3745417479720114	1.8940620747788823	7.586025529504582e-6	7.729158086665046e-5	4.376842932117341e-5	1876	tags=33%, list=17%, signal=28%
BP	GO:0050804	modulation of chemical synaptic transmission	231	0.32644421939867174	1.7226858427952298	7.858669684395825e-6	7.994376696214277e-5	4.527030078460521e-5	2349	tags=35%, list=22%, signal=28%
BP	GO:0070838	divalent metal ion transport	259	0.32677682256471996	1.7484681922533651	7.985243270436235e-6	8.110403823264389e-5	4.59273354904153e-5	2119	tags=31%, list=20%, signal=25%
BP	GO:0001558	regulation of cell growth	267	0.31493985736916974	1.6915290967325645	8.014019190904623e-6	8.125503246188705e-5	4.6012840019840524e-5	1979	tags=28%, list=18%, signal=23%
MF	GO:0015318	inorganic molecular entity transmembrane transporter activity	269	0.31598361546217557	1.6986644666030164	8.025188391297486e-6	8.125503246188705e-5	4.6012840019840524e-5	2599	tags=37%, list=24%, signal=29%
BP	GO:0006913	nucleocytoplasmic transport	230	-0.34929963487629007	-1.766539304484716	8.092513615654158e-6	8.180887399288445e-5	4.632646763144822e-5	1572	tags=27%, list=15%, signal=24%
BP	GO:0007610	behavior	308	0.313103261082632	1.7094209228898323	8.199230365576352e-6	8.275858686749963e-5	4.6864268001966164e-5	2349	tags=33%, list=22%, signal=27%
CC	GO:0000151	ubiquitin ligase complex	186	-0.37349130356411614	-1.8384022743365362	8.21684584868514e-6	8.28074045092997e-5	4.689191230010052e-5	3169	tags=45%, list=29%, signal=32%
BP	GO:0032200	telomere organization	103	-0.4363539104388195	-1.9642379160599885	8.525919648322866e-6	8.578875670983257e-5	4.858018289318979e-5	3153	tags=50%, list=29%, signal=35%
BP	GO:0007030	Golgi organization	86	-0.4695243735152389	-2.047956720152725	8.61235942476329e-6	8.63899854425142e-5	4.8920644777875974e-5	2084	tags=40%, list=19%, signal=32%
CC	GO:0000784	nuclear chromosome, telomeric region	81	-0.4747073116831118	-2.0481205997915386	8.63519082044675e-6	8.63899854425142e-5	4.8920644777875974e-5	3137	tags=52%, list=29%, signal=37%
BP	GO:0050684	regulation of mRNA processing	81	-0.4721920382309459	-2.037268474187607	8.63519082044675e-6	8.63899854425142e-5	4.8920644777875974e-5	3004	tags=52%, list=28%, signal=38%
BP	GO:0034968	histone lysine methylation	77	-0.4739340669398884	-2.025711775419262	8.652330332128351e-6	8.63899854425142e-5	4.8920644777875974e-5	3231	tags=55%, list=30%, signal=38%
BP	GO:0070125	mitochondrial translational elongation	77	-0.4824793570395765	-2.062236465216477	8.652330332128351e-6	8.63899854425142e-5	4.8920644777875974e-5	3396	tags=48%, list=32%, signal=33%
MF	GO:0005215	transporter activity	442	0.2788605638772315	1.5809593505867467	8.722882738287349e-6	8.648674320522775e-5	4.897543645442234e-5	2643	tags=33%, list=25%, signal=26%
CC	GO:0016591	RNA polymerase II, holoenzyme	60	-0.5380636247880299	-2.190463053884443	8.745463290917836e-6	8.648674320522775e-5	4.897543645442234e-5	4038	tags=75%, list=38%, signal=47%
CC	GO:0000123	histone acetyltransferase complex	59	-0.5210845275366083	-2.1138724310021746	8.752474762239024e-6	8.648674320522775e-5	4.897543645442234e-5	3761	tags=73%, list=35%, signal=48%
BP	GO:0031146	SCF-dependent proteasomal ubiquitin-dependent protein catabolic process	59	-0.5459159530807973	-2.2146055426308955	8.752474762239024e-6	8.648674320522775e-5	4.897543645442234e-5	3370	tags=69%, list=31%, signal=48%
BP	GO:0034502	protein localization to chromosome	59	-0.5410153701688294	-2.194725452998563	8.752474762239024e-6	8.648674320522775e-5	4.897543645442234e-5	2512	tags=54%, list=23%, signal=42%
BP	GO:0006283	transcription-coupled nucleotide-excision repair	58	-0.5444733334591207	-2.201209801872796	8.755448077566265e-6	8.648674320522775e-5	4.897543645442234e-5	2455	tags=48%, list=23%, signal=37%
BP	GO:0010972	negative regulation of G2/M transition of mitotic cell cycle	58	-0.5314543472407012	-2.1485763333200456	8.755448077566265e-6	8.648674320522775e-5	4.897543645442234e-5	3291	tags=66%, list=31%, signal=46%
MF	GO:0008135	translation factor activity, RNA binding	54	-0.5427471895778064	-2.1618733601619686	8.78061801501837e-6	8.660335576456475e-5	4.904147144172721e-5	2621	tags=52%, list=24%, signal=39%
BP	GO:0086010	membrane depolarization during action potential	20	0.7024530222045879	2.2690964737701584	8.95593901901122e-6	8.815941208011826e-5	4.9922630037571845e-5	2364	tags=65%, list=22%, signal=51%
BP	GO:0098801	regulation of renal system process	21	0.6945993016473727	2.2740037187378026	8.965594530987336e-6	8.815941208011826e-5	4.9922630037571845e-5	2069	tags=57%, list=19%, signal=46%
MF	GO:0004867	serine-type endopeptidase inhibitor activity	31	0.6230448735911909	2.2603272033039414	9.077272551916325e-6	8.885306062902988e-5	5.031542712033759e-5	2068	tags=61%, list=19%, signal=50%
BP	GO:0090183	regulation of kidney development	31	0.6176177597152595	2.2406383275115935	9.077272551916325e-6	8.885306062902988e-5	5.031542712033759e-5	2119	tags=52%, list=20%, signal=42%
BP	GO:1903053	regulation of extracellular matrix organization	31	0.617760274363454	2.2411553524480587	9.077272551916325e-6	8.885306062902988e-5	5.031542712033759e-5	2446	tags=65%, list=23%, signal=50%
BP	GO:0003197	endocardial cushion development	37	0.583318546029088	2.208727269019467	9.141707899578338e-6	8.934881928999644e-5	5.059616374998823e-5	2802	tags=62%, list=26%, signal=46%
BP	GO:0042698	ovulation cycle	40	0.5689376405388855	2.195122967487465	9.171451106994149e-6	8.950452285138868e-5	5.0684335064967665e-5	1591	tags=42%, list=15%, signal=36%
BP	GO:0045428	regulation of nitric oxide biosynthetic process	43	0.5516338235058544	2.1639867825847583	9.195529133735177e-6	8.960455456632173e-5	5.074098070471045e-5	1694	tags=47%, list=16%, signal=39%
BP	GO:0035914	skeletal muscle cell differentiation	45	0.5564547811707801	2.2051738848596725	9.212132378342277e-6	8.96315582757627e-5	5.075627227896503e-5	1569	tags=42%, list=15%, signal=36%
BP	GO:0003170	heart valve development	54	0.5269751239802297	2.1731867839044936	9.290097220867417e-6	8.992497259786252e-5	5.092242600327303e-5	2686	tags=56%, list=25%, signal=42%
BP	GO:0014909	smooth muscle cell migration	55	0.5235766298885336	2.167679937999488	9.300033015117203e-6	8.992497259786252e-5	5.092242600327303e-5	2466	tags=49%, list=23%, signal=38%
BP	GO:0034109	homotypic cell-cell adhesion	55	0.5259286110850094	2.177417466687959	9.300033015117203e-6	8.992497259786252e-5	5.092242600327303e-5	2880	tags=60%, list=27%, signal=44%
BP	GO:0008585	female gonad development	58	0.5096006160944653	2.1336161635895246	9.32555271385241e-6	8.992497259786252e-5	5.092242600327303e-5	1485	tags=38%, list=14%, signal=33%
BP	GO:0060993	kidney morphogenesis	58	0.49663441170914857	2.0793287424538547	9.32555271385241e-6	8.992497259786252e-5	5.092242600327303e-5	2186	tags=40%, list=20%, signal=32%
BP	GO:0061326	renal tubule development	58	0.49738279579027467	2.0824621067427387	9.32555271385241e-6	8.992497259786252e-5	5.092242600327303e-5	2186	tags=41%, list=20%, signal=33%
BP	GO:0051591	response to cAMP	60	0.5063304374414089	2.1354483811951597	9.33974974140568e-6	8.992805100194473e-5	5.092416923209541e-5	1979	tags=45%, list=18%, signal=37%
BP	GO:0032946	positive regulation of mononuclear cell proliferation	71	0.4795606207784449	2.0930505273953424	9.423494184526152e-6	9.059976604707636e-5	5.130454588045942e-5	2225	tags=44%, list=21%, signal=35%
BP	GO:1901343	negative regulation of vasculature development	80	0.4900409774022115	2.1888927097458035	9.495842008180668e-6	9.099604971122622e-5	5.152895212692245e-5	2551	tags=52%, list=24%, signal=40%
BP	GO:0022612	gland morphogenesis	81	0.4734138302630861	2.119683548825529	9.501729314735282e-6	9.099604971122622e-5	5.152895212692245e-5	2943	tags=59%, list=27%, signal=43%
BP	GO:0071466	cellular response to xenobiotic stimulus	82	0.47578683482487183	2.135037411212662	9.512010101754727e-6	9.099604971122622e-5	5.152895212692245e-5	1479	tags=33%, list=14%, signal=29%
BP	GO:0045598	regulation of fat cell differentiation	87	0.4450334376329165	2.0190209414651337	9.549251458051333e-6	9.099604971122622e-5	5.152895212692245e-5	2252	tags=46%, list=21%, signal=37%
BP	GO:0055007	cardiac muscle cell differentiation	87	0.45826486432218677	2.079049077133296	9.549251458051333e-6	9.099604971122622e-5	5.152895212692245e-5	2887	tags=48%, list=27%, signal=36%
BP	GO:0061337	cardiac conduction	89	0.46023845173797623	2.0970245093291746	9.562834998063525e-6	9.099604971122622e-5	5.152895212692245e-5	2240	tags=43%, list=21%, signal=34%
BP	GO:0055123	digestive system development	90	0.4514354030719979	2.0609610689279805	9.57208015659923e-6	9.099604971122622e-5	5.152895212692245e-5	2239	tags=41%, list=21%, signal=33%
BP	GO:0051250	negative regulation of lymphocyte activation	91	0.44931835494580524	2.0556249964444504	9.577053380101278e-6	9.099604971122622e-5	5.152895212692245e-5	2161	tags=44%, list=20%, signal=35%
BP	GO:1902107	positive regulation of leukocyte differentiation	96	0.44893044829046036	2.0734072415313656	9.623434988884933e-6	9.130286783012353e-5	5.170269611043057e-5	2106	tags=41%, list=20%, signal=33%
BP	GO:0060401	cytosolic calcium ion transport	100	0.4343034455998154	2.020551345842245	9.646294496547832e-6	9.138594786203209e-5	5.174974240530277e-5	2100	tags=37%, list=20%, signal=30%
BP	GO:0010951	negative regulation of endopeptidase activity	103	0.42562252703154113	1.9906500563046285	9.672232230295849e-6	9.149790489389359e-5	5.1813141075391976e-5	2534	tags=48%, list=24%, signal=37%
BP	GO:0022408	negative regulation of cell-cell adhesion	110	0.4158729852215728	1.9674095237348257	9.705486997073796e-6	9.167865268372916e-5	5.191549435599086e-5	2800	tags=50%, list=26%, signal=37%
CC	GO:0061695	transferase complex, transferring phosphorus-containing groups	146	-0.3988610031054898	-1.8975552882727482	1.0018601202900051e-5	9.449859649896992e-5	5.351236312466035e-5	3468	tags=53%, list=32%, signal=36%
BP	GO:0002793	positive regulation of peptide secretion	157	0.3808490496699634	1.9054132565881958	1.0037490025244287e-5	9.453915023776596e-5	5.3535327766220294e-5	2643	tags=41%, list=25%, signal=32%
BP	GO:0006611	protein export from nucleus	128	-0.4152028770966556	-1.9360693237700708	1.0104446293183877e-5	9.503165744532877e-5	5.381422317323198e-5	1554	tags=31%, list=14%, signal=27%
BP	GO:0006303	double-strand break repair via nonhomologous end joining	49	-0.5559843290862275	-2.16940699031373	1.0572333261089057e-5	9.928799932153202e-5	5.6224490843869485e-5	2948	tags=67%, list=27%, signal=49%
BP	GO:0016049	cell growth	314	0.3025557234032008	1.6554218545301014	1.0966655882788381e-5	1.0284215646956398e-4	5.823712759143926e-5	1979	tags=26%, list=18%, signal=22%
CC	GO:0005635	nuclear envelope	314	-0.3182726127439257	-1.668526722601006	1.1019110285552372e-5	1.0318473215372742e-4	5.84311202546936e-5	2774	tags=35%, list=26%, signal=27%
BP	GO:0090075	relaxation of muscle	20	0.6960276450284697	2.2483409211109704	1.1194923773764024e-5	1.0467980671571554e-4	5.927774629808064e-5	1877	tags=55%, list=17%, signal=45%
BP	GO:0002455	humoral immune response mediated by circulating immunoglobulin	23	0.6713508741315815	2.2529618060999077	1.1241335740478026e-5	1.0488015621316602e-4	5.939119957100336e-5	2053	tags=65%, list=19%, signal=53%
BP	GO:1903523	negative regulation of blood circulation	24	0.6633537768932656	2.251914693775032	1.1248720458047897e-5	1.0488015621316602e-4	5.939119957100336e-5	1955	tags=67%, list=18%, signal=55%
BP	GO:0001523	retinoid metabolic process	38	0.5709699121343412	2.176036872409898	1.1439631918403394e-5	1.0635411023135436e-4	6.0225865540367345e-5	1244	tags=37%, list=12%, signal=33%
BP	GO:0045661	regulation of myoblast differentiation	38	0.5745636464961088	2.18973303803029	1.1439631918403394e-5	1.0635411023135436e-4	6.0225865540367345e-5	2405	tags=50%, list=22%, signal=39%
BP	GO:0048747	muscle fiber development	41	0.552012496644827	2.142020219353695	1.1471231299025174e-5	1.0638649585969987e-4	6.0244204770453816e-5	2010	tags=44%, list=19%, signal=36%
BP	GO:1901699	cellular response to nitrogen compound	413	0.28072546152353073	1.581007854712932	1.1475950710791697e-5	1.0638649585969987e-4	6.0244204770453816e-5	1979	tags=27%, list=18%, signal=23%
BP	GO:0046427	positive regulation of JAK-STAT cascade	45	0.5429887763715519	2.1518094730126305	1.1515165472927846e-5	1.0659753180653208e-4	6.036370953176913e-5	2225	tags=51%, list=21%, signal=41%
BP	GO:0032602	chemokine production	55	0.5219287080860044	2.160857312949369	1.1625041268896505e-5	1.0746115181519165e-4	6.08527575093824e-5	1608	tags=42%, list=15%, signal=36%
CC	GO:0016528	sarcoplasm	60	0.5029784286135408	2.1213112855439604	1.1674687176757099e-5	1.0766835598206433e-4	6.097009242259198e-5	1979	tags=42%, list=18%, signal=34%
BP	GO:0046545	development of primary female sexual characteristics	61	0.5015979938764954	2.122799392250123	1.1680687385091238e-5	1.0766835598206433e-4	6.097009242259198e-5	1485	tags=36%, list=14%, signal=31%
BP	GO:0010389	regulation of G2/M transition of mitotic cell cycle	133	-0.4104554191619555	-1.9255895046616205	1.175524241828847e-5	1.0813949454098316e-4	6.123688725956258e-5	1838	tags=37%, list=17%, signal=31%
BP	GO:0001823	mesonephros development	70	0.4773735937883028	2.077801907516169	1.1765176489412518e-5	1.0813949454098316e-4	6.123688725956258e-5	2686	tags=47%, list=25%, signal=36%
BP	GO:0048565	digestive tract development	82	0.4716008127310132	2.116253129848844	1.189001262719341e-5	1.090785404291404e-4	6.176864716309023e-5	2239	tags=41%, list=21%, signal=33%
BP	GO:0044283	small molecule biosynthetic process	497	0.27190753966007464	1.5583696479454592	1.1901007420278127e-5	1.090785404291404e-4	6.176864716309023e-5	2238	tags=29%, list=21%, signal=24%
BP	GO:1903169	regulation of calcium ion transmembrane transport	86	0.444100840111328	2.0107486510791324	1.192062769257178e-5	1.0909582060679237e-4	6.177843252684831e-5	2364	tags=42%, list=22%, signal=33%
BP	GO:0042129	regulation of T cell proliferation	87	0.440300190548604	1.997547217973286	1.1936564322564165e-5	1.0909582060679237e-4	6.177843252684831e-5	2138	tags=40%, list=20%, signal=32%
BP	GO:0071772	response to BMP	92	0.4307071630350236	1.9741378300698227	1.1985234191476102e-5	1.0923251415016195e-4	6.185583890959462e-5	2200	tags=38%, list=20%, signal=31%
BP	GO:0071773	cellular response to BMP stimulus	92	0.4307071630350236	1.9741378300698227	1.1985234191476102e-5	1.0923251415016195e-4	6.185583890959462e-5	2200	tags=38%, list=20%, signal=31%
BP	GO:0014074	response to purine-containing compound	96	0.43438101462993456	2.0062099702685434	1.2029293736106166e-5	1.0948008905894375e-4	6.199603483747204e-5	1990	tags=39%, list=19%, signal=32%
BP	GO:0030308	negative regulation of cell growth	110	0.41206852570061303	1.9494114085405627	1.2131858746342244e-5	1.1025868818555084e-4	6.243693746179828e-5	2255	tags=36%, list=21%, signal=29%
BP	GO:0007369	gastrulation	118	0.40179376543130557	1.922612327246237	1.222236889064891e-5	1.1077056001595097e-4	6.27267986055239e-5	2476	tags=40%, list=23%, signal=31%
BP	GO:0071222	cellular response to lipopolysaccharide	118	0.40036147173579417	1.9157586979663719	1.222236889064891e-5	1.1077056001595097e-4	6.27267986055239e-5	2501	tags=40%, list=23%, signal=31%
BP	GO:0097305	response to alcohol	142	0.3866221786672075	1.905122044556711	1.2428844863158417e-5	1.1248451775595886e-4	6.369737311521647e-5	993	tags=24%, list=9%, signal=22%
BP	GO:0050714	positive regulation of protein secretion	150	0.3780732940792774	1.8786030852478024	1.2490632025980514e-5	1.1288604676199962e-4	6.392474967711675e-5	3157	tags=50%, list=29%, signal=36%
BP	GO:0097064	ncRNA export from nucleus	31	-0.6329907342771529	-2.222615245032124	1.2514727152130812e-5	1.1294628404708589e-4	6.395886065434396e-5	2670	tags=65%, list=25%, signal=49%
BP	GO:0070198	protein localization to chromosome, telomeric region	19	-0.7156596065225347	-2.211752351949391	1.2660219600551985e-5	1.1410044925115003e-4	6.461243763637248e-5	2462	tags=74%, list=23%, signal=57%
BP	GO:0051169	nuclear transport	232	-0.34711089354528846	-1.7574671296282873	1.2933787093697203e-5	1.1640408384327483e-4	6.591693246875504e-5	1572	tags=27%, list=15%, signal=24%
BP	GO:0043434	response to peptide hormone	275	0.3108204163073439	1.6752199588280225	1.3416407729997478e-5	1.2058019707404113e-4	6.828176851853597e-5	1747	tags=25%, list=16%, signal=22%
BP	GO:1901615	organic hydroxy compound metabolic process	294	0.3071235370921527	1.668157438798559	1.3553771879176256e-5	1.2164604124246834e-4	6.888533134685585e-5	2145	tags=28%, list=20%, signal=23%
BP	GO:0006636	unsaturated fatty acid biosynthetic process	31	0.6118179989557747	2.219597536433807	1.3615908827874488e-5	1.2184335629145152e-4	6.89970662820013e-5	2456	tags=61%, list=23%, signal=47%
BP	GO:0014911	positive regulation of smooth muscle cell migration	31	0.6101717069440977	2.213624999340087	1.3615908827874488e-5	1.2184335629145152e-4	6.89970662820013e-5	2446	tags=58%, list=23%, signal=45%
BP	GO:0016441	posttranscriptional gene silencing	103	-0.43337043482973	-1.9508078635892305	1.3641471437316586e-5	1.2184335629145152e-4	6.89970662820013e-5	2800	tags=44%, list=26%, signal=33%
BP	GO:0035194	posttranscriptional gene silencing by RNA	102	-0.43492182626400466	-1.9544185229398499	1.3650968621542253e-5	1.2184335629145152e-4	6.89970662820013e-5	2800	tags=44%, list=26%, signal=33%
BP	GO:0022617	extracellular matrix disassembly	46	0.5506446919789605	2.1930539087565375	1.3825840495886813e-5	1.230651736447068e-4	6.96889531067979e-5	1466	tags=43%, list=14%, signal=38%
BP	GO:0042246	tissue regeneration	46	0.546832745462027	2.1778720604054933	1.3825840495886813e-5	1.230651736447068e-4	6.96889531067979e-5	2729	tags=50%, list=25%, signal=37%
CC	GO:0016529	sarcoplasmic reticulum	52	0.5240353830094849	2.143705339831449	1.391065649024863e-5	1.2365027991332117e-4	7.002028521407368e-5	1979	tags=44%, list=18%, signal=36%
BP	GO:0046794	transport of virus	47	-0.560813516197574	-2.168279927331937	1.412339611182905e-5	1.2525720494230137e-4	7.093024958233635e-5	2670	tags=55%, list=25%, signal=42%
BP	GO:0051153	regulation of striated muscle cell differentiation	72	0.4706979489560895	2.060146972308096	1.4141737925312768e-5	1.2525720494230137e-4	7.093024958233635e-5	2058	tags=39%, list=19%, signal=32%
BP	GO:0075733	intracellular transport of virus	44	-0.5713729968115112	-2.1773526660321445	1.4149425002741451e-5	1.2525720494230137e-4	7.093024958233635e-5	2670	tags=57%, list=25%, signal=43%
BP	GO:0042742	defense response to bacterium	79	0.4638764147723412	2.0671622610797167	1.4230520196665789e-5	1.2580323448075622e-4	7.123945344378106e-5	1608	tags=41%, list=15%, signal=35%
BP	GO:1901136	carbohydrate derivative catabolic process	119	0.3969448422193243	1.9021779761119988	1.4673083695269397e-5	1.2953894052499413e-4	7.335489711990408e-5	2913	tags=45%, list=27%, signal=33%
BP	GO:0090092	regulation of transmembrane receptor protein serine/threonine kinase signaling pathway	136	0.3874210414965621	1.8961772101276544	1.486878299011226e-5	1.3108804595364276e-4	7.42321195897334e-5	2698	tags=43%, list=25%, signal=32%
BP	GO:0046651	lymphocyte proliferation	145	0.3792394659484651	1.8744045536783096	1.4953382829030498e-5	1.316547836034207e-4	7.455304997425674e-5	2393	tags=38%, list=22%, signal=30%
BP	GO:0032204	regulation of telomere maintenance	60	-0.5147138266250165	-2.095405763565126	1.5741833923652105e-5	1.3840852622152734e-4	7.837753775312608e-5	2462	tags=48%, list=23%, signal=37%
BP	GO:0042531	positive regulation of tyrosine phosphorylation of STAT protein	34	0.5918696884014277	2.196035997619332	1.59368354908773e-5	1.3993318967599582e-4	7.924091929995473e-5	2225	tags=56%, list=21%, signal=44%
CC	GO:0071005	U2-type precatalytic spliceosome	38	-0.5859739508147637	-2.1594080820919532	1.598792023804237e-5	1.400023285709656e-4	7.92800710523694e-5	2463	tags=53%, list=23%, signal=41%
CC	GO:0071011	precatalytic spliceosome	38	-0.5859739508147637	-2.1594080820919532	1.598792023804237e-5	1.400023285709656e-4	7.92800710523694e-5	2463	tags=53%, list=23%, signal=41%
BP	GO:0050764	regulation of phagocytosis	57	0.49589854101764724	2.068659995543531	1.6307057228452552e-5	1.4260422515569845e-4	8.075346473241792e-5	2161	tags=39%, list=20%, signal=31%
BP	GO:1902106	negative regulation of leukocyte differentiation	61	0.4899764221570291	2.0736160508407697	1.6352962339127733e-5	1.4281293255734192e-4	8.087165089260786e-5	1747	tags=44%, list=16%, signal=37%
BP	GO:0031667	response to nutrient levels	308	0.30013991425902986	1.6386461369156466	1.6398460731152704e-5	1.428779643775752e-4	8.090847690387055e-5	1539	tags=21%, list=14%, signal=19%
BP	GO:0001938	positive regulation of endothelial cell proliferation	64	0.485888568800193	2.076973631270306	1.6404507021129004e-5	1.428779643775752e-4	8.090847690387055e-5	2297	tags=45%, list=21%, signal=36%
BP	GO:0050671	positive regulation of lymphocyte proliferation	70	0.47338379101175765	2.0604360122769045	1.6471247085177526e-5	1.4307463956025518e-4	8.10198494975714e-5	2225	tags=43%, list=21%, signal=34%
BP	GO:0050715	positive regulation of cytokine secretion	70	0.47364633662306743	2.061578760386745	1.6471247085177526e-5	1.4307463956025518e-4	8.10198494975714e-5	1882	tags=41%, list=18%, signal=34%
BP	GO:0010811	positive regulation of cell-substrate adhesion	82	0.44947574360245984	2.0169694867179553	1.6646017678070775e-5	1.4439918949651757e-4	8.176991140104942e-5	2562	tags=44%, list=24%, signal=34%
BP	GO:0048754	branching morphogenesis of an epithelial tube	99	0.41850846713025913	1.943764171682732	1.6868282808810064e-5	1.460273331618564e-4	8.26918913908758e-5	2352	tags=37%, list=22%, signal=29%
BP	GO:0043488	regulation of mRNA stability	123	-0.405886338539845	-1.880881079373279	1.687877662627013e-5	1.460273331618564e-4	8.26918913908758e-5	2539	tags=42%, list=24%, signal=33%
BP	GO:0098660	inorganic ion transmembrane transport	380	0.28339224827369713	1.5828018012141412	1.6952792124862966e-5	1.4647212395881603e-4	8.29437661014348e-5	3042	tags=40%, list=28%, signal=30%
BP	GO:0098655	cation transmembrane transport	387	0.2844093188220752	1.5911210549453487	1.7021083448698454e-5	1.4683658828009916e-4	8.315015379214192e-5	3006	tags=39%, list=28%, signal=29%
BP	GO:1904950	negative regulation of establishment of protein localization	113	0.40087782193025434	1.9046647533236007	1.7040295430036198e-5	1.4683658828009916e-4	8.315015379214192e-5	1332	tags=28%, list=12%, signal=25%
MF	GO:0016491	oxidoreductase activity	418	0.27570052638678544	1.5545070890199157	1.724821912137572e-5	1.4843088965008585e-4	8.405296967514609e-5	2584	tags=33%, list=24%, signal=26%
CC	GO:0016607	nuclear speck	309	-0.316204841347584	-1.654817565550117	1.7340885551731804e-5	1.4903042224830517e-4	8.439247107823129e-5	2958	tags=41%, list=28%, signal=30%
BP	GO:0046883	regulation of hormone secretion	141	0.3775355970762444	1.8583635406136816	1.73821921924159e-5	1.4918755683027154e-4	8.448145274696665e-5	2797	tags=40%, list=26%, signal=30%
BP	GO:0000302	response to reactive oxygen species	163	0.3669432893978856	1.846325157083814	1.762433971670133e-5	1.5092829328949603e-4	8.546719142416881e-5	2159	tags=33%, list=20%, signal=27%
BP	GO:0042730	fibrinolysis	11	0.8318476213505188	2.2548607702713337	1.7631592287059954e-5	1.5092829328949603e-4	8.546719142416881e-5	1723	tags=91%, list=16%, signal=76%
MF	GO:0030021	extracellular matrix structural constituent conferring compression resistance	12	0.8150677843900953	2.2694845485528528	1.766796158101754e-5	1.510400937269046e-4	8.553050141845182e-5	1459	tags=83%, list=14%, signal=72%
CC	GO:0045177	apical part of cell	208	0.3349457300862215	1.7436663726993358	1.809374628431996e-5	1.5447625286217832e-4	8.747631862858246e-5	2643	tags=39%, list=25%, signal=30%
MF	GO:0005044	scavenger receptor activity	30	0.6073871022442023	2.1854351530869125	1.8132941661793438e-5	1.546071868005546e-4	8.755046348062592e-5	1821	tags=50%, list=17%, signal=42%
BP	GO:0030098	lymphocyte differentiation	215	0.32840028006798255	1.717193246476872	1.8160308829023287e-5	1.5463705809733364e-4	8.7567378903071e-5	2452	tags=36%, list=23%, signal=29%
MF	GO:0015081	sodium ion transmembrane transporter activity	46	0.5367615030993929	2.1377612997804674	1.843445399451575e-5	1.566875597014286e-4	8.872853039622809e-5	2520	tags=48%, list=23%, signal=37%
BP	GO:1904894	positive regulation of STAT cascade	47	0.5334532920361267	2.134889811271604	1.845163135485716e-5	1.566875597014286e-4	8.872853039622809e-5	2225	tags=49%, list=21%, signal=39%
BP	GO:0086001	cardiac muscle cell action potential	48	0.5286801582231809	2.1251698019910363	1.848211047219482e-5	1.566875597014286e-4	8.872853039622809e-5	2372	tags=56%, list=22%, signal=44%
BP	GO:0072028	nephron morphogenesis	49	0.5275709249007753	2.1303690226897762	1.849783690919643e-5	1.566875597014286e-4	8.872853039622809e-5	2186	tags=45%, list=20%, signal=36%
BP	GO:0034754	cellular hormone metabolic process	59	0.49422178169177533	2.0771366873690265	1.865954494034777e-5	1.5785098069641455e-4	8.938734871795014e-5	1554	tags=34%, list=14%, signal=29%
BP	GO:0010498	proteasomal protein catabolic process	303	-0.3164243871291641	-1.6523488153784982	1.8957286074925513e-5	1.6016064376208255e-4	9.069525733505844e-5	2512	tags=37%, list=23%, signal=29%
BP	GO:0050777	negative regulation of immune response	89	0.4314709820041157	1.965948783527725	1.912566999612705e-5	1.61372840592322e-4	9.138169628083729e-5	2161	tags=42%, list=20%, signal=33%
BP	GO:0010833	telomere maintenance via telomere lengthening	56	-0.5159180718986528	-2.071018422240954	1.927639902846949e-5	1.6243311535043214e-4	9.198210528128758e-5	2462	tags=46%, list=23%, signal=36%
BP	GO:0006400	tRNA modification	47	-0.5479635577861389	-2.1185979812200157	1.9419669653764943e-5	1.6342786929402186e-4	9.254541136435351e-5	3174	tags=60%, list=30%, signal=42%
BP	GO:1901654	response to ketone	120	0.3901824172082127	1.8721645897002699	1.9589406049208588e-5	1.646424788571617e-4	9.323321658480596e-5	2100	tags=35%, list=20%, signal=28%
BP	GO:0060541	respiratory system development	131	0.38706473499818106	1.8832687643721115	1.9753427837024345e-5	1.6580597459056704e-4	9.389207722916126e-5	1660	tags=30%, list=15%, signal=25%
BP	GO:0045926	negative regulation of growth	152	0.37006714967794196	1.8424638642756341	2.001355918634875e-5	1.6777213910419133e-4	9.500547058434228e-5	2255	tags=34%, list=21%, signal=27%
BP	GO:0043487	regulation of RNA stability	126	-0.4028504344874412	-1.8738266326527444	2.022387833314795e-5	1.693161906961224e-4	9.587983118367164e-5	2150	tags=42%, list=20%, signal=34%
BP	GO:0140056	organelle localization by membrane tethering	113	-0.41695380098806717	-1.905767320740842	2.0366218553285666e-5	1.7027013093510307e-4	9.642002541256812e-5	1865	tags=36%, list=17%, signal=30%
BP	GO:0042063	gliogenesis	183	0.34687714963477073	1.7744314894220619	2.039037370457407e-5	1.7027013093510307e-4	9.642002541256812e-5	1608	tags=26%, list=15%, signal=22%
MF	GO:0004857	enzyme inhibitor activity	187	0.34752448724835405	1.782764452300493	2.0450263680587333e-5	1.70444937800837e-4	9.651901448565916e-5	2591	tags=39%, list=24%, signal=30%
BP	GO:0045214	sarcomere organization	34	0.5880084162489386	2.1817093767268627	2.0490217059699386e-5	1.70444937800837e-4	9.651901448565916e-5	1977	tags=47%, list=18%, signal=39%
BP	GO:0072523	purine-containing compound catabolic process	34	0.5884451098097075	2.1833296569982976	2.0490217059699386e-5	1.70444937800837e-4	9.651901448565916e-5	2453	tags=56%, list=23%, signal=43%
BP	GO:0090303	positive regulation of wound healing	38	0.5671094212666192	2.1613240647903815	2.0591337453126108e-5	1.710664957644323e-4	9.687098834223699e-5	1829	tags=45%, list=17%, signal=37%
BP	GO:1903036	positive regulation of response to wounding	46	0.5350818997160661	2.1310719394386335	2.073876074383022e-5	1.7207063971833524e-4	9.743961177032434e-5	1955	tags=43%, list=18%, signal=36%
MF	GO:0001228	DNA-binding transcription activator activity, RNA polymerase II-specific	217	0.3257055411708655	1.7049507411647455	2.0785699438786117e-5	1.722395554518338e-4	9.753526483188638e-5	1273	tags=21%, list=12%, signal=19%
BP	GO:0031100	animal organ regeneration	51	0.5222685804722934	2.127614988770223	2.0852013261880434e-5	1.7256838561556222e-4	9.772147372577158e-5	1277	tags=39%, list=12%, signal=35%
CC	GO:0031248	protein acetyltransferase complex	65	-0.49864779037944224	-2.0627498092873884	2.0924879681941827e-5	1.7273021699233508e-4	9.781311508045487e-5	3761	tags=69%, list=35%, signal=45%
CC	GO:1902493	acetyltransferase complex	65	-0.49864779037944224	-2.0627498092873884	2.0924879681941827e-5	1.7273021699233508e-4	9.781311508045487e-5	3761	tags=69%, list=35%, signal=45%
BP	GO:0045471	response to ethanol	71	0.46627900976012837	2.0350827090590027	2.120286191518384e-5	1.7480222036945456e-4	9.898644252890164e-5	993	tags=31%, list=9%, signal=28%
BP	GO:0042098	T cell proliferation	107	0.4054229418467522	1.9087607810684977	2.1807925484741723e-5	1.7956208023014786e-4	1.0168184075410906e-4	2138	tags=36%, list=20%, signal=29%
BP	GO:0085029	extracellular matrix assembly	19	0.7013044496237982	2.233694470857233	2.2366911286119765e-5	1.8393094560159403e-4	1.0415582786990849e-4	2506	tags=84%, list=23%, signal=65%
BP	GO:0032570	response to progesterone	26	0.6456282749854577	2.2395030078622424	2.2544660973388283e-5	1.849370075758849e-4	1.0472553742844944e-4	2275	tags=58%, list=21%, signal=46%
BP	GO:0006898	receptor-mediated endocytosis	155	0.3660831342681996	1.82809995634671	2.2546332713726708e-5	1.849370075758849e-4	1.0472553742844944e-4	1323	tags=26%, list=12%, signal=24%
BP	GO:0000725	recombinational repair	69	-0.48297508102628744	-2.0212924917029396	2.2623528818025035e-5	1.8533560902756285e-4	1.0495125618422419e-4	2811	tags=52%, list=26%, signal=39%
BP	GO:0010524	positive regulation of calcium ion transport into cytosol	30	0.6064581369619767	2.1820926498031383	2.26661770772418e-5	1.8542320112954777e-4	1.0500085755971469e-4	2100	tags=50%, list=20%, signal=40%
MF	GO:0008276	protein methyltransferase activity	63	-0.5023008373866613	-2.065161746973011	2.2691450385143734e-5	1.8542320112954777e-4	1.0500085755971469e-4	2861	tags=49%, list=27%, signal=36%
BP	GO:0032964	collagen biosynthetic process	33	0.5897045944703142	2.172543512798249	2.273709101657534e-5	1.8556215338464508e-4	1.0507954299851734e-4	2119	tags=52%, list=20%, signal=41%
CC	GO:0120114	Sm-like protein family complex	46	-0.5485084839565741	-2.1108048687940335	2.29668993979139e-5	1.8720189697922274e-4	1.0600809175918949e-4	2022	tags=43%, list=19%, signal=35%
BP	GO:0006805	xenobiotic metabolic process	47	0.5289925939847796	2.117038016253841	2.3064539193571453e-5	1.8776157534465201e-4	1.0632502463473958e-4	1394	tags=36%, list=13%, signal=32%
BP	GO:0110110	positive regulation of animal organ morphogenesis	51	0.520995170159503	2.1224273765537323	2.3168903624311593e-5	1.8837452382125362e-4	1.0667212313854614e-4	2872	tags=59%, list=27%, signal=43%
BP	GO:0007600	sensory perception	206	0.33337178584514526	1.733238235605127	2.3233720906218377e-5	1.886648013437282e-4	1.0683650056599033e-4	2039	tags=32%, list=19%, signal=26%
BP	GO:0048469	cell maturation	96	0.4200792539379322	1.9401565887294494	2.405858747221233e-5	1.9511845659566447e-4	1.1049105583048834e-4	1829	tags=34%, list=17%, signal=29%
BP	GO:1901861	regulation of muscle tissue development	99	0.41386554453197866	1.922200099967966	2.4097546869728663e-5	1.9519012964480217e-4	1.1053164261562384e-4	2058	tags=37%, list=19%, signal=30%
BP	GO:0061572	actin filament bundle organization	101	0.40941876391439314	1.908490329581793	2.412958552610942e-5	1.9520563571684025e-4	1.105404233445265e-4	2887	tags=43%, list=27%, signal=31%
BP	GO:0000724	double-strand break repair via homologous recombination	68	-0.4846556064799774	-2.0229024275097265	2.4369652819481798e-5	1.9690193300528935e-4	1.1150099715016872e-4	2811	tags=53%, list=26%, signal=39%
CC	GO:0042611	MHC protein complex	18	0.7158065242381115	2.2463647518889847	2.455066699698473e-5	1.98117462192355e-4	1.1218932313231797e-4	2088	tags=83%, list=19%, signal=67%
BP	GO:0006409	tRNA export from nucleus	29	-0.6294869024235675	-2.1744515749683555	2.5080706129366283e-5	2.0164140907976864e-4	1.141848525100834e-4	2670	tags=66%, list=25%, signal=49%
BP	GO:0051031	tRNA transport	29	-0.6294869024235675	-2.1744515749683555	2.5080706129366283e-5	2.0164140907976864e-4	1.141848525100834e-4	2670	tags=66%, list=25%, signal=49%
BP	GO:0071431	tRNA-containing ribonucleoprotein complex export from nucleus	29	-0.6294869024235675	-2.1744515749683555	2.5080706129366283e-5	2.0164140907976864e-4	1.141848525100834e-4	2670	tags=66%, list=25%, signal=49%
BP	GO:0010632	regulation of epithelial cell migration	168	0.35838238806495526	1.810707590161875	2.528662388169906e-5	2.0304500960769504e-4	1.149796789298936e-4	2418	tags=36%, list=23%, signal=28%
BP	GO:0008202	steroid metabolic process	189	0.33970917515649035	1.7454874375916363	2.559082824715622e-5	2.0500300515768923e-4	1.1608844639046534e-4	1293	tags=22%, list=12%, signal=19%
BP	GO:0001656	metanephros development	56	0.4992003338936914	2.074204447611101	2.5619765416111572e-5	2.0500300515768923e-4	1.1608844639046534e-4	2186	tags=43%, list=20%, signal=34%
BP	GO:0072080	nephron tubule development	57	0.4894801427966334	2.0418853984494723	2.5625375644711154e-5	2.0500300515768923e-4	1.1608844639046534e-4	2186	tags=40%, list=20%, signal=32%
BP	GO:0014896	muscle hypertrophy	73	0.45932055200270083	2.015988078279112	2.5945231973960423e-5	2.0730592255396244e-4	1.1739253509147385e-4	1979	tags=34%, list=18%, signal=28%
BP	GO:0090101	negative regulation of transmembrane receptor protein serine/threonine kinase signaling pathway	75	0.4540422471570522	2.0031602246374307	2.6001040041601664e-5	2.0749598456844677e-4	1.175001628014304e-4	2698	tags=48%, list=25%, signal=36%
BP	GO:0051017	actin filament bundle assembly	100	0.41290570847306646	1.9210006123919976	2.652730986550654e-5	2.114353849058824e-4	1.1973095383071898e-4	2887	tags=43%, list=27%, signal=32%
BP	GO:0090195	chemokine secretion	15	0.7504892733161919	2.2333840861287277	2.6680599868820384e-5	2.1195070868609687e-4	1.2002276973354998e-4	1449	tags=67%, list=13%, signal=58%
BP	GO:0035265	organ growth	110	0.3975067131190737	1.8805224694321516	2.669008924195294e-5	2.1195070868609687e-4	1.2002276973354998e-4	2436	tags=38%, list=23%, signal=30%
BP	GO:0051224	negative regulation of protein transport	110	0.39881579867011296	1.8867154838188065	2.669008924195294e-5	2.1195070868609687e-4	1.2002276973354998e-4	1332	tags=28%, list=12%, signal=25%
BP	GO:0008406	gonad development	129	0.3799870655974894	1.8445224085186651	2.7105212578789924e-5	2.1498381580239745e-4	1.2174034793488588e-4	1941	tags=34%, list=18%, signal=28%
BP	GO:1904407	positive regulation of nitric oxide metabolic process	31	0.597131411281405	2.16631647265947	2.7231817655748976e-5	2.157239344856398e-4	1.2215945997676097e-4	1462	tags=42%, list=14%, signal=36%
MF	GO:0050839	cell adhesion molecule binding	333	0.2904723823685824	1.599777069863348	2.766994186545214e-5	2.1892701256181912e-4	1.2397328878988002e-4	2712	tags=37%, list=25%, signal=28%
BP	GO:0045445	myoblast differentiation	61	0.48220731034146236	2.0407366014774433	2.803364972421897e-5	2.2153420757675479e-4	1.2544968284804536e-4	2450	tags=44%, list=23%, signal=34%
BP	GO:1903825	organic acid transmembrane transport	67	0.46728965182163046	2.015906448024872	2.818734247386211e-5	2.2220678738519038e-4	1.258305491918086e-4	2520	tags=51%, list=23%, signal=39%
BP	GO:1905039	carboxylic acid transmembrane transport	67	0.46728965182163046	2.015906448024872	2.818734247386211e-5	2.2220678738519038e-4	1.258305491918086e-4	2520	tags=51%, list=23%, signal=39%
BP	GO:0090196	regulation of chemokine secretion	13	0.7847981295079204	2.2393393983310723	2.8750375966454947e-5	2.2609518963911173e-4	1.280324611893995e-4	1449	tags=77%, list=13%, signal=67%
BP	GO:0090197	positive regulation of chemokine secretion	13	0.7847981295079204	2.2393393983310723	2.8750375966454947e-5	2.2609518963911173e-4	1.280324611893995e-4	1449	tags=77%, list=13%, signal=67%
BP	GO:0071219	cellular response to molecule of bacterial origin	120	0.38631051416803946	1.853586510712418	2.938410907381288e-5	2.307988203615848e-4	1.3069601815797344e-4	2374	tags=38%, list=22%, signal=30%
CC	GO:0044215	other organism	53	-0.5123163593462273	-2.032438325810069	2.988979456920015e-5	2.3338847566859464e-4	1.3216247988640688e-4	2670	tags=53%, list=25%, signal=40%
CC	GO:0044216	other organism cell	53	-0.5123163593462273	-2.032438325810069	2.988979456920015e-5	2.3338847566859464e-4	1.3216247988640688e-4	2670	tags=53%, list=25%, signal=40%
CC	GO:0044217	other organism part	53	-0.5123163593462273	-2.032438325810069	2.988979456920015e-5	2.3338847566859464e-4	1.3216247988640688e-4	2670	tags=53%, list=25%, signal=40%
CC	GO:0018995	host	52	-0.5151938769907074	-2.035791994805439	2.9893894260020608e-5	2.3338847566859464e-4	1.3216247988640688e-4	2670	tags=54%, list=25%, signal=41%
CC	GO:0043657	host cell	52	-0.5151938769907074	-2.035791994805439	2.9893894260020608e-5	2.3338847566859464e-4	1.3216247988640688e-4	2670	tags=54%, list=25%, signal=41%
BP	GO:0060420	regulation of heart growth	50	0.5231209977934806	2.1216536841182174	3.0099769157924226e-5	2.347130013758712e-4	1.3291252806957229e-4	1337	tags=36%, list=12%, signal=32%
BP	GO:0002693	positive regulation of cellular extravasation	11	0.8197896695303994	2.2221756945060545	3.0855286502354917e-5	2.403152121818027e-4	1.360849300951534e-4	1330	tags=64%, list=12%, signal=56%
BP	GO:0031639	plasminogen activation	12	0.8068030247248626	2.2464720522709833	3.0918932766780696e-5	2.4052182992645728e-4	1.36201932931064e-4	1706	tags=92%, list=16%, signal=77%
BP	GO:0006195	purine nucleotide catabolic process	30	0.6003129575206251	2.159981723964352	3.173264790813852e-5	2.4655582547330644e-4	1.3961884463936753e-4	2453	tags=60%, list=23%, signal=46%
BP	GO:0033555	multicellular organismal response to stress	36	0.5709777341518771	2.148211949748493	3.195325694983339e-5	2.479725808801442e-4	1.40421120361953e-4	2349	tags=50%, list=22%, signal=39%
BP	GO:0043086	negative regulation of catalytic activity	454	0.2683184203497369	1.524873233839039	3.218670630508316e-5	2.4941184370510887e-4	1.4123614151332188e-4	1485	tags=21%, list=14%, signal=19%
BP	GO:0071229	cellular response to acid chemical	136	0.3741709930002421	1.8313267314475203	3.221569647857656e-5	2.4941184370510887e-4	1.4123614151332188e-4	1338	tags=29%, list=12%, signal=25%
BP	GO:0032642	regulation of chemokine production	49	0.5185589281544807	2.0939779370656053	3.2371214591093754e-5	2.5026263576723856e-4	1.4171792532238363e-4	1608	tags=43%, list=15%, signal=37%
CC	GO:0080008	Cul4-RING E3 ubiquitin ligase complex	24	-0.6538802657672028	-2.151617730782981	3.240283200751746e-5	2.5026263576723856e-4	1.4171792532238363e-4	2291	tags=62%, list=21%, signal=49%
BP	GO:0001990	regulation of systemic arterial blood pressure by hormone	21	0.6736024995059844	2.2052636465294397	3.362097949120251e-5	2.593618417892765e-4	1.468705946194636e-4	1293	tags=57%, list=12%, signal=50%
CC	GO:0030315	T-tubule	35	0.5767316975703534	2.1550070409113333	3.419699750361918e-5	2.634917286842477e-4	1.4920925376759055e-4	2887	tags=57%, list=27%, signal=42%
BP	GO:0070167	regulation of biomineral tissue development	52	0.5100708663860798	2.086579791014802	3.477664122562157e-5	2.6763970919480734e-4	1.515581589105098e-4	2686	tags=58%, list=25%, signal=43%
BP	GO:0035988	chondrocyte proliferation	13	0.7792716343470731	2.22357012228026	3.538507811255993e-5	2.7199917695063864e-4	1.5402682437458192e-4	1203	tags=46%, list=11%, signal=41%
CC	GO:0044391	ribosomal subunit	113	-0.407866705980925	-1.8642330100713145	3.5640882468249914e-5	2.7364089857139743e-4	1.549564932455964e-4	3396	tags=41%, list=32%, signal=28%
BP	GO:0035767	endothelial cell chemotaxis	22	0.6605986807415061	2.190608995602568	3.591188122145286e-5	2.7539525481066806e-4	1.5594994448830227e-4	1950	tags=64%, list=18%, signal=52%
BP	GO:0090288	negative regulation of cellular response to growth factor stimulus	94	0.418914114895263	1.927784982201893	3.6008440378424704e-5	2.758093305581467e-4	1.5618442597883355e-4	2872	tags=48%, list=27%, signal=35%
BP	GO:0042119	neutrophil activation	345	0.2829365346803109	1.5639769625983462	3.618629819736564e-5	2.7651793905534124e-4	1.5658569453328778e-4	1608	tags=23%, list=15%, signal=20%
BP	GO:0098662	inorganic cation transmembrane transport	345	0.2834766284361884	1.5669624172438203	3.618629819736564e-5	2.7651793905534124e-4	1.5658569453328778e-4	2998	tags=39%, list=28%, signal=29%
BP	GO:0045429	positive regulation of nitric oxide biosynthetic process	30	0.5978291137700134	2.1510446236747587	3.6265883323586875e-5	2.7679967483727085e-4	1.5674523497120308e-4	1462	tags=43%, list=14%, signal=38%
BP	GO:0045137	development of primary sexual characteristics	133	0.37508138000988944	1.8293447849954658	3.708070987310981e-5	2.826858823267665e-4	1.6007845773084928e-4	1941	tags=33%, list=18%, signal=27%
BP	GO:0032984	protein-containing complex disassembly	231	-0.3348605406102896	-1.694493840173326	3.72012978400603e-5	2.8327192714875526e-4	1.6041032131912944e-4	2824	tags=34%, list=26%, signal=26%
BP	GO:0033559	unsaturated fatty acid metabolic process	58	0.48415876066495417	2.027095189592016	3.730221085540964e-5	2.837069558017071e-4	1.6065666795398812e-4	2540	tags=52%, list=24%, signal=40%
BP	GO:0001657	ureteric bud development	68	0.46256623360819404	2.0014639825799403	3.7601317926193314e-5	2.8497840954588616e-4	1.6137666271555541e-4	2686	tags=46%, list=25%, signal=34%
BP	GO:0072163	mesonephric epithelium development	68	0.46256623360819404	2.0014639825799403	3.7601317926193314e-5	2.8497840954588616e-4	1.6137666271555541e-4	2686	tags=46%, list=25%, signal=34%
BP	GO:0072164	mesonephric tubule development	68	0.46256623360819404	2.0014639825799403	3.7601317926193314e-5	2.8497840954588616e-4	1.6137666271555541e-4	2686	tags=46%, list=25%, signal=34%
BP	GO:0014897	striated muscle hypertrophy	72	0.45124992317981477	1.9750270105380907	3.7711301134167385e-5	2.8547807400631386e-4	1.6165961110883856e-4	1979	tags=33%, list=18%, signal=27%
BP	GO:0086012	membrane depolarization during cardiac muscle cell action potential	19	0.6919903437930925	2.204028515213879	3.80237491864036e-5	2.875074617595045e-4	1.62808806318004e-4	2364	tags=63%, list=22%, signal=49%
BP	GO:0038095	Fc-epsilon receptor signaling pathway	88	-0.43723582701088703	-1.9148991155751298	3.9564515102463493e-05	2.9880892524937464e-4	1.6920856293361274e-4	3360	tags=60%, list=31%, signal=42%
BP	GO:0090025	regulation of monocyte chemotaxis	14	0.7599623770081952	2.216216796699155	3.9926800865080684e-5	3.01194027480469e-4	1.7055919100014862e-4	1284	tags=64%, list=12%, signal=57%
CC	GO:0043235	receptor complex	173	0.34773322567456666	1.7644577565188087	4.056753988296265e-5	3.056716958623232e-4	1.7309479073685164e-4	3010	tags=43%, list=28%, signal=31%
BP	GO:1904356	regulation of telomere maintenance via telomere lengthening	45	-0.5423947920689223	-2.0773489540276224	4.0650981279339407e-5	3.0580485823790394e-4	1.7317019750119123e-4	2462	tags=49%, list=23%, signal=38%
CC	GO:0099023	tethering complex	44	-0.5464182216948648	-2.0822565616770636	4.067959688288167e-5	3.0580485823790394e-4	1.7317019750119123e-4	2084	tags=45%, list=19%, signal=37%
BP	GO:0035195	gene silencing by miRNA	98	-0.42252826084535877	-1.8857983065681647	4.103560180419863e-5	3.0812363811263857e-4	1.7448326875579243e-4	2800	tags=43%, list=26%, signal=32%
CC	GO:0030667	secretory granule membrane	197	0.3290323756220767	1.7001931617508164	4.111250436820359e-5	3.083437827615269e-4	1.7460793156378864e-4	2745	tags=39%, list=26%, signal=29%
BP	GO:0048638	regulation of developmental growth	201	0.33097811505604363	1.715170808896926	4.1165709992718815e-5	3.0838589682406694e-4	1.7463177978049014e-4	1601	tags=25%, list=15%, signal=22%
BP	GO:0016101	diterpenoid metabolic process	42	0.5334427155890895	2.0817137655493325	4.133028407681922e-5	3.092612480574926e-4	1.7512747087856058e-4	1244	tags=33%, list=12%, signal=30%
BP	GO:0043502	regulation of muscle adaptation	70	0.4576108785163695	1.9917833090347206	4.235463536188506e-5	3.1656059647637276e-4	1.7926092256605517e-4	1979	tags=34%, list=18%, signal=28%
CC	GO:0016324	apical plasma membrane	162	0.3553077875370568	1.7859209118482982	4.2799166171539055e-5	3.195145124326879e-4	1.809336566504792e-4	3006	tags=46%, list=28%, signal=34%
BP	GO:0061900	glial cell activation	30	0.5969805874904284	2.1479915473863893	4.306573644675942e-5	3.2113460549482284e-4	1.8185107777046007e-4	2553	tags=73%, list=24%, signal=56%
BP	GO:0002819	regulation of adaptive immune response	93	0.4157943318528674	1.9097264385548167	4.317540728800875e-5	3.2158234393827207e-4	1.8210462166484996e-4	2225	tags=40%, list=21%, signal=32%
BP	GO:0003007	heart morphogenesis	179	0.3429290387915365	1.748789380867883	4.324082340702078e-5	3.216998113404072e-4	1.8217114072980171e-4	2582	tags=36%, list=24%, signal=28%
BP	GO:0050766	positive regulation of phagocytosis	39	0.5519484253909269	2.1165227783113694	4.35334497280305e-5	3.2350545210738265e-4	1.8319363321090573e-4	1905	tags=38%, list=18%, signal=32%
MF	GO:0051087	chaperone binding	67	0.46039377564394784	1.9861573594302933	4.4629958916948344e-5	3.312739218577609e-4	1.875927374262759e-4	2095	tags=43%, list=20%, signal=35%
BP	GO:0097237	cellular response to toxic substance	158	0.3583253892215985	1.7942902727315924	4.521817770743839e-5	3.35165912730141e-4	1.8979668157525527e-4	2351	tags=34%, list=22%, signal=27%
BP	GO:0050730	regulation of peptidyl-tyrosine phosphorylation	159	0.35747624025013064	1.7917314050967408	4.525774284550515e-5	3.35165912730141e-4	1.8979668157525527e-4	3067	tags=47%, list=29%, signal=34%
BP	GO:0006353	DNA-templated transcription, termination	56	-0.49980099990506044	-2.006320643990087	4.556239770365515e-5	3.3689702451300183e-4	1.9077697002149515e-4	3497	tags=61%, list=33%, signal=41%
BP	GO:2001252	positive regulation of chromosome organization	122	-0.39425811613864825	-1.8247135761629478	4.5595476928688673e-5	3.3689702451300183e-4	1.9077697002149515e-4	3434	tags=53%, list=32%, signal=37%
BP	GO:0032649	regulation of interferon-gamma production	48	0.5202314496123495	2.0912079819259435	4.620527618048705e-5	3.410138834277404e-4	1.9310825172662492e-4	2872	tags=54%, list=27%, signal=40%
BP	GO:0043631	RNA polyadenylation	32	-0.5963880821958301	-2.110727637398983	4.641829309224386e-5	3.421962903728558e-4	1.9377782135149044e-4	3267	tags=69%, list=30%, signal=48%
BP	GO:0060348	bone development	132	0.37147283273254783	1.809537198044643	4.6942209199190616e-5	3.4566535864858543e-4	1.9574227424447186e-4	2495	tags=42%, list=23%, signal=33%
BP	GO:0090184	positive regulation of kidney development	21	0.6684499948092211	2.1883951947278537	4.706937128768351e-5	3.462083154871614e-4	1.960497381072522e-4	2119	tags=57%, list=20%, signal=46%
BP	GO:0006690	icosanoid metabolic process	54	0.49511897445911196	2.0418155673611187	4.877301040955394e-5	3.5833232137631466e-4	2.0291528140315674e-4	2882	tags=61%, list=27%, signal=45%
MF	GO:0038024	cargo receptor activity	56	0.4883015962220507	2.028919601794716	4.891046124894027e-5	3.589352082594937e-4	2.0325668226000573e-4	1821	tags=39%, list=17%, signal=33%
BP	GO:0060419	heart growth	69	0.45739860931315374	1.9850799244982729	4.93677402974759e-5	3.615823198420086e-4	2.0475568014445127e-4	1337	tags=29%, list=12%, signal=26%
BP	GO:0030449	regulation of complement activation	24	0.6397533241323918	2.171797253876131	4.9494370015410744e-5	3.615823198420086e-4	2.0475568014445127e-4	2053	tags=67%, list=19%, signal=54%
BP	GO:0051281	positive regulation of release of sequestered calcium ion into cytosol	24	0.6399186428078653	2.172358468068952	4.9494370015410744e-5	3.615823198420086e-4	2.0475568014445127e-4	2100	tags=54%, list=20%, signal=44%
BP	GO:2000257	regulation of protein activation cascade	24	0.6397533241323918	2.171797253876131	4.9494370015410744e-5	3.615823198420086e-4	2.0475568014445127e-4	2053	tags=67%, list=19%, signal=54%
BP	GO:0003044	regulation of systemic arterial blood pressure mediated by a chemical signal	27	0.6221646017526141	2.179217460838157	4.965792461475608e-5	3.6236863908065245e-4	2.0520095448914143e-4	1764	tags=59%, list=16%, signal=50%
BP	GO:0032722	positive regulation of chemokine production	36	0.5602498893464466	2.1078501579873747	5.021226092116675e-5	3.660016319113167e-4	2.072582340550439e-4	1608	tags=44%, list=15%, signal=38%
BP	GO:1904705	regulation of vascular smooth muscle cell proliferation	39	0.5471597594106966	2.098159974544507	5.0407152316666895e-05	3.663552524029982e-4	2.0745848113659063e-4	2100	tags=46%, list=20%, signal=37%
BP	GO:1990874	vascular smooth muscle cell proliferation	39	0.5471597594106966	2.098159974544507	5.0407152316666895e-05	3.663552524029982e-4	2.0745848113659063e-4	2100	tags=46%, list=20%, signal=37%
BP	GO:0036293	response to decreased oxygen levels	254	0.3070521711754109	1.639207731437538	5.043038350979544e-5	3.663552524029982e-4	2.0745848113659063e-4	1303	tags=24%, list=12%, signal=22%
BP	GO:0001666	response to hypoxia	246	0.30958140238179493	1.6466339004775796	5.281838925040142e-5	3.8327341807682105e-4	2.1703884590899906e-4	1740	tags=29%, list=16%, signal=25%
BP	GO:0055119	relaxation of cardiac muscle	13	0.7675199503366246	2.1900379207982876	5.30776171688399e-5	3.847236680694436e-4	2.1786008883854452e-4	1877	tags=69%, list=17%, signal=57%
MF	GO:0001098	basal transcription machinery binding	40	-0.5573977430706651	-2.0788734235794863	5.32041300592694e-5	3.847798691786447e-4	2.1789191422299476e-4	2965	tags=60%, list=28%, signal=44%
MF	GO:0001099	basal RNA polymerase II transcription machinery binding	40	-0.5573977430706651	-2.0788734235794863	5.32041300592694e-5	3.847798691786447e-4	2.1789191422299476e-4	2965	tags=60%, list=28%, signal=44%
MF	GO:0020037	heme binding	51	0.5071564806882815	2.066051396368821	5.328847833591667e-5	3.849602448347157e-4	2.1799405677287508e-4	1740	tags=37%, list=16%, signal=31%
BP	GO:0048644	muscle organ morphogenesis	60	0.4746938740239002	2.0020211898971554	5.370356101308265e-5	3.875268099830463e-4	2.1944744308006813e-4	1086	tags=25%, list=10%, signal=23%
BP	GO:0061756	leukocyte adhesion to vascular endothelial cell	24	0.6381699105942042	2.1664219739920445	5.399385819862991e-5	3.8918821037499645e-4	2.2038825558272216e-4	1496	tags=54%, list=14%, signal=47%
BP	GO:0002449	lymphocyte mediated immunity	132	0.3695260918137643	1.8000541354971573	5.435413696748387e-5	3.913497861658839e-4	2.2161230581128514e-4	2872	tags=46%, list=27%, signal=34%
BP	GO:0051346	negative regulation of hydrolase activity	237	0.311080914191478	1.647086225976143	5.518314233834624e-5	3.968776496697932e-4	2.2474260668435653e-4	1471	tags=25%, list=14%, signal=22%
BP	GO:0044262	cellular carbohydrate metabolic process	167	0.3472128286034061	1.752920602211424	5.5551627662690516e-5	3.990848639182201e-4	2.2599250091275428e-4	1753	tags=27%, list=16%, signal=23%
BP	GO:0000726	non-recombinational repair	54	-0.5021045022348588	-1.9999852016613993	5.619595529611756e-5	4.032666559455612e-4	2.2836055273330516e-4	2948	tags=61%, list=27%, signal=45%
CC	GO:1904724	tertiary granule lumen	33	0.5778594260935749	2.1289044705452325	5.684272754143835e-5	4.0745671954482357e-4	2.3073328855316034e-4	1380	tags=39%, list=13%, signal=34%
BP	GO:0090305	nucleic acid phosphodiester bond hydrolysis	183	-0.35148104407069664	-1.7260043153087048	5.759799888095316e-5	4.1241440082715635e-4	2.3354070846060219e-4	3779	tags=52%, list=35%, signal=34%
BP	GO:0009914	hormone transport	173	0.34361705268702597	1.743571592014539	5.831583858175881e-5	4.170934150218511e-4	2.361903256605219e-4	2755	tags=39%, list=26%, signal=29%
BP	GO:0015893	drug transport	83	0.42750822545907496	1.9229021745794947	5.949675266723942e-5	4.2507051519703574e-4	2.407075724458848e-4	2530	tags=46%, list=24%, signal=35%
BP	GO:0007200	phospholipase C-activating G protein-coupled receptor signaling pathway	32	0.5822605754193323	2.128380822899358	6.138065554540122e-5	4.3756506923454334e-4	2.47782948562641e-4	2643	tags=69%, list=25%, signal=52%
BP	GO:1905314	semi-lunar valve development	32	0.5812026597446189	2.124513744259038	6.138065554540122e-5	4.3756506923454334e-4	2.47782948562641e-4	2581	tags=69%, list=24%, signal=52%
BP	GO:0033044	regulation of chromosome organization	231	-0.3313784773795224	-1.67687356552145	6.146301382270832e-5	4.3767069183642845e-4	2.478427601919736e-4	2526	tags=37%, list=24%, signal=29%
BP	GO:0048265	response to pain	13	0.764461643712767	2.18131136264597	6.192388669697989e-5	4.404684805668822e-4	2.4942708305005705e-4	1871	tags=62%, list=17%, signal=51%
BP	GO:0032609	interferon-gamma production	54	0.4898401246742443	2.0200461781344616	6.270815624085506e-5	4.455579522376544e-4	2.523091327973462e-4	2872	tags=54%, list=27%, signal=40%
BP	GO:0034329	cell junction assembly	163	0.348911423625171	1.7555953675843214	6.294407041679045e-5	4.467443332977022e-4	2.529809528713109e-4	2698	tags=38%, list=25%, signal=29%
BP	GO:0007423	sensory organ development	314	0.2885246746009834	1.5786515175888458	6.305827132603319e-5	4.4706520590010406e-4	2.5316265558280747e-4	2278	tags=31%, list=21%, signal=25%
CC	GO:0000315	organellar large ribosomal subunit	50	-0.511630612934932	-2.0052014865137826	6.336856743031658e-5	4.47952605338137e-4	2.536651692996663e-4	3396	tags=48%, list=32%, signal=33%
CC	GO:0005762	mitochondrial large ribosomal subunit	50	-0.511630612934932	-2.0052014865137826	6.336856743031658e-5	4.47952605338137e-4	2.536651692996663e-4	3396	tags=48%, list=32%, signal=33%
MF	GO:0005216	ion channel activity	115	0.3828326916909361	1.8241150438993634	6.339082393442464e-5	4.47952605338137e-4	2.536651692996663e-4	2452	tags=39%, list=23%, signal=31%
BP	GO:0010721	negative regulation of cell development	187	0.3341571324487071	1.7141913133346953	6.390707400183542e-5	4.511087576600147e-4	2.554524251466555e-4	1356	tags=22%, list=13%, signal=20%
BP	GO:0031124	mRNA 3'-end processing	71	-0.45859447189539404	-1.93026536457888	6.428845709440499e-5	4.5297269047476216e-4	2.565079270622191e-4	3369	tags=55%, list=31%, signal=38%
BP	GO:0007169	transmembrane receptor protein tyrosine kinase signaling pathway	453	0.2661214156143512	1.512164337807112	6.43109375365403e-5	4.5297269047476216e-4	2.565079270622191e-4	2204	tags=28%, list=21%, signal=23%
BP	GO:2000116	regulation of cysteine-type endopeptidase activity	144	0.3610514051231445	1.782647930110813	6.474571121918664e-5	4.5553985743792554e-4	2.5796165416319173e-4	2534	tags=41%, list=24%, signal=32%
BP	GO:0007568	aging	216	0.31875738812606813	1.6677677214697164	6.48838319872101e-5	4.560165198233422e-4	2.582315770149725e-4	1969	tags=31%, list=18%, signal=26%
CC	GO:0044665	MLL1/2 complex	19	-0.681882491497581	-2.107363878829448	6.510970080283878e-5	4.5661348614977845e-4	2.585696251978765e-4	2972	tags=84%, list=28%, signal=61%
CC	GO:0071339	MLL1 complex	19	-0.681882491497581	-2.107363878829448	6.510970080283878e-5	4.5661348614977845e-4	2.585696251978765e-4	2972	tags=84%, list=28%, signal=61%
BP	GO:0006897	endocytosis	424	0.26843551544972444	1.515796755843506	6.62646610562587e-5	4.6421081475087175e-4	2.6287181615034747e-4	2669	tags=34%, list=25%, signal=26%
BP	GO:0051604	protein maturation	184	0.3339258177809853	1.7093308504052653	6.63510737390106e-5	4.6431420931834636e-4	2.6293036609547683e-4	1801	tags=28%, list=17%, signal=24%
BP	GO:0030488	tRNA methylation	16	-0.7213013994519656	-2.1239471453600305	6.71741644532477e-5	4.695669748188188e-4	2.659048853506177e-4	920	tags=44%, list=9%, signal=40%
BP	GO:0002043	blood vessel endothelial cell proliferation involved in sprouting angiogenesis	16	0.7188724780418668	2.1801047936660223	6.901219066955183e-5	4.8189546933049117e-4	2.728862258099565e-4	1881	tags=62%, list=18%, signal=52%
BP	GO:1903779	regulation of cardiac conduction	49	0.5061046264642807	2.043686578562433	6.9366888409486615e-05	4.838508470328022e-4	2.739935108441112e-4	1232	tags=33%, list=11%, signal=29%
BP	GO:0036230	granulocyte activation	348	0.2790313122852237	1.5437964102365787	6.971245008588574e-5	4.857383618887523e-4	2.7506236672257805e-4	1608	tags=23%, list=15%, signal=20%
BP	GO:1903670	regulation of sprouting angiogenesis	57	0.4792571930472278	1.9992399671085186	6.988738812193951e-5	4.864342374115661e-4	2.7545642488900575e-4	2579	tags=49%, list=24%, signal=38%
BP	GO:0071248	cellular response to metal ion	107	0.3912527694963739	1.8420465760948501	7.026998211750111e-5	4.885724078555871e-4	2.7666722121256934e-4	1240	tags=25%, list=12%, signal=23%
BP	GO:1903587	regulation of blood vessel endothelial cell proliferation involved in sprouting angiogenesis	11	0.8049871966427016	2.1820511397669473	7.052636914823982e-5	4.894917950927652e-4	2.771878488780668e-4	1650	tags=73%, list=15%, signal=62%
CC	GO:0036064	ciliary basal body	87	-0.43096344781854573	-1.883717045214975	7.05532926877535e-5	4.894917950927652e-4	2.771878488780668e-4	3433	tags=45%, list=32%, signal=31%
BP	GO:0010830	regulation of myotube differentiation	42	0.5270677589282733	2.056836052070864	7.117993368785532e-5	4.933111981789332e-4	2.793506882475245e-4	2010	tags=38%, list=19%, signal=31%
BP	GO:0043281	regulation of cysteine-type endopeptidase activity involved in apoptotic process	130	0.3684204405331525	1.790564171963907	7.152281947886995e-5	4.951579810075612e-4	2.803964785237749e-4	2534	tags=42%, list=24%, signal=33%
CC	GO:0044297	cell body	325	0.28840440305661624	1.5841938241461784	7.167095314097952e-5	4.954972499854835e-4	2.8058859867599015e-4	2501	tags=34%, list=23%, signal=27%
BP	GO:0034110	regulation of homotypic cell-cell adhesion	21	0.6590082856074082	2.157484593773833	7.172475624789869e-5	4.954972499854835e-4	2.8058859867599015e-4	2870	tags=67%, list=27%, signal=49%
MF	GO:0008175	tRNA methyltransferase activity	17	-0.7049048091775644	-2.1116615286240132	7.252210111031337e-5	5.004720076622264e-4	2.8340568854946736e-4	1233	tags=47%, list=11%, signal=42%
BP	GO:1903428	positive regulation of reactive oxygen species biosynthetic process	35	0.5632807370230709	2.104746382777699	7.295359467438759e-5	5.025733995476765e-4	2.8459565802846007e-4	1462	tags=40%, list=14%, signal=35%
BP	GO:0071677	positive regulation of mononuclear cell migration	13	0.7619028285604034	2.1740100511770866	7.298172360715487e-5	5.025733995476765e-4	2.8459565802846007e-4	1330	tags=62%, list=12%, signal=54%
BP	GO:0046718	viral entry into host cell	76	0.4368888239355191	1.9327416189286784	7.332626878098626e-5	5.044100018055106e-4	2.8563568328362734e-4	2140	tags=38%, list=20%, signal=31%
CC	GO:0005840	ribosome	145	-0.372820124924255	-1.7718695496855772	7.348581640236825e-5	5.049714637193493e-4	2.8595362614126886e-4	3396	tags=41%, list=32%, signal=28%
MF	GO:0004222	metalloendopeptidase activity	49	0.5041937727254142	2.035970414877071	7.399134763678572e-5	5.079067083542071e-4	2.8761578708946816e-4	1772	tags=43%, list=16%, signal=36%
BP	GO:0016197	endosomal transport	154	-0.3628673832405783	-1.7395592092765912	7.657707149301983e-5	5.250999188092788e-4	2.973519033413168e-4	3688	tags=49%, list=34%, signal=33%
BP	GO:0016202	regulation of striated muscle tissue development	96	0.4042161655892601	1.8668921390124897	7.698747991107946e-5	5.273560991794873e-4	2.98629525948618e-4	2058	tags=36%, list=19%, signal=30%
BP	GO:0051899	membrane depolarization	48	0.5097259628485998	2.0489783977846137	7.854896950682799e-5	5.37483972971748e-4	3.043647059420912e-4	2364	tags=50%, list=22%, signal=39%
BP	GO:0006521	regulation of cellular amino acid metabolic process	45	-0.5245132761325499	-2.0088635095321834	7.953452859001188e-5	5.433190877967173e-4	3.0766899611100654e-4	2046	tags=69%, list=19%, signal=56%
MF	GO:0022857	transmembrane transporter activity	391	0.2721786297643737	1.5243326084795346	7.956941578998221e-5	5.433190877967173e-4	3.0766899611100654e-4	2643	tags=33%, list=25%, signal=26%
BP	GO:0007017	microtubule-based process	422	-0.2838552347482425	-1.5328953523266369	7.96684566534652e-5	5.434227359099521e-4	3.077276896332185e-4	2718	tags=32%, list=25%, signal=25%
CC	GO:0005875	microtubule associated complex	54	-0.49717656663919235	-1.980356223585709	8.078168573816899e-5	5.504367230108676e-4	3.1169954782584217e-4	1775	tags=48%, list=17%, signal=40%
BP	GO:0043524	negative regulation of neuron apoptotic process	91	0.41138015997662214	1.882058301382455	8.140495373086086e-5	5.541009455630024e-4	3.1377451205858136e-4	2446	tags=42%, list=23%, signal=33%
CC	GO:0030532	small nuclear ribonucleoprotein complex	39	-0.5485395171140336	-2.033934584702911	8.1624541305566793e-05	5.547810051016036e-4	3.1415961400003094e-4	2022	tags=44%, list=19%, signal=36%
BP	GO:0043523	regulation of neuron apoptotic process	134	0.36390574310760865	1.7768192960824187	8.167609241773608e-5	5.547810051016036e-4	3.1415961400003094e-4	2446	tags=39%, list=23%, signal=30%
BP	GO:0010675	regulation of cellular carbohydrate metabolic process	97	0.4024703034085091	1.8623666366835478	8.184487988060277e-5	5.553453629594826e-4	3.1447919676360573e-4	1753	tags=31%, list=16%, signal=26%
BP	GO:0010596	negative regulation of endothelial cell migration	37	0.5494873081753134	2.0806257743884538	8.227537109620504e-5	5.576824316981262e-4	3.1580262457759386e-4	2418	tags=54%, list=23%, signal=42%
BP	GO:0048246	macrophage chemotaxis	22	0.6489466279684416	2.1519696637872827	8.304622532460974e-5	5.623192686556647e-4	3.184283577864924e-4	1963	tags=64%, list=18%, signal=52%
BP	GO:0010256	endomembrane system organization	288	-0.308334727117242	-1.6011221285949546	8.410815991976398e-5	5.689153197077981e-4	3.2216354848950364e-4	1685	tags=24%, list=16%, signal=20%
MF	GO:0042162	telomeric DNA binding	29	-0.6058735920970519	-2.092883555630665	8.41995134343011e-5	5.689393608490835e-4	3.22177162430134e-4	2210	tags=52%, list=21%, signal=41%
MF	GO:0043021	ribonucleoprotein complex binding	84	-0.4310670276881519	-1.8724952724312358	8.446746709647392e-5	5.70155402901199e-4	3.2286577883586416e-4	3462	tags=49%, list=32%, signal=33%
MF	GO:0071813	lipoprotein particle binding	18	0.6963120958598727	2.1851867725268788	8.48113950804927e-5	5.712029940299638e-4	3.234590053912368e-4	2487	tags=67%, list=23%, signal=51%
MF	GO:0071814	protein-lipid complex binding	18	0.6963120958598727	2.1851867725268788	8.48113950804927e-5	5.712029940299638e-4	3.234590053912368e-4	2487	tags=67%, list=23%, signal=51%
BP	GO:0042310	vasoconstriction	41	0.5286040032598736	2.051186286354096	8.488711161278629e-5	5.712029940299638e-4	3.234590053912368e-4	1840	tags=46%, list=17%, signal=39%
BP	GO:0002822	regulation of adaptive immune response based on somatic recombination of immune receptors built from immunoglobulin superfamily domains	83	0.42121812226747235	1.894609729229528	8.567532384082477e-5	5.759088158594861e-4	3.261238031329058e-4	2225	tags=41%, list=21%, signal=33%
CC	GO:0016323	basolateral plasma membrane	127	0.36659191003351443	1.775006471353892	8.610340280647891e-5	5.781865805036097e-4	3.274136484138374e-4	2446	tags=39%, list=23%, signal=30%
BP	GO:0060317	cardiac epithelial to mesenchymal transition	25	0.6222144627269997	2.13539654668853	8.78613862724469e-5	5.881875549367559e-4	3.3307696824391345e-4	2802	tags=68%, list=26%, signal=50%
BP	GO:0098659	inorganic cation import across plasma membrane	26	0.6121865860825066	2.123503189099907	8.79241777962143e-5	5.881875549367559e-4	3.3307696824391345e-4	2887	tags=62%, list=27%, signal=45%
BP	GO:0099587	inorganic ion import across plasma membrane	26	0.6121865860825066	2.123503189099907	8.79241777962143e-5	5.881875549367559e-4	3.3307696824391345e-4	2887	tags=62%, list=27%, signal=45%
CC	GO:0015629	actin cytoskeleton	320	0.2861482367300217	1.569045446923551	8.795582418730192e-5	5.881875549367559e-4	3.3307696824391345e-4	2755	tags=36%, list=26%, signal=28%
BP	GO:0007004	telomere maintenance via telomerase	49	-0.5107355153758265	-1.992849688909065	8.810277717574213e-5	5.885628825760918e-4	3.332895075796387e-4	3153	tags=53%, list=29%, signal=38%
BP	GO:0070997	neuron death	228	0.3104459663907998	1.6356383224031676	8.885683073819119e-5	5.929889425164561e-4	3.357958826530809e-4	1694	tags=26%, list=16%, signal=23%
BP	GO:0022406	membrane docking	119	-0.3888661354139239	-1.792502315791573	8.966485645164019e-5	5.977657096776013e-4	3.385008550903375e-4	1865	tags=34%, list=17%, signal=29%
BP	GO:0010543	regulation of platelet activation	22	0.6472066309818512	2.1461996658107987	8.977970305363215e-5	5.979162135534803e-4	3.3858608194402734e-4	3106	tags=68%, list=29%, signal=49%
BP	GO:0002686	negative regulation of leukocyte migration	33	0.5684968076193316	2.094411444342354	9.094836406630135e-5	6.050774118579391e-4	3.426413024263769e-4	1741	tags=55%, list=16%, signal=46%
BP	GO:0035690	cellular response to drug	237	0.3067682619521658	1.6242519414644803	9.197190389724373e-5	6.112594228247583e-4	3.461420318335133e-4	2159	tags=31%, list=20%, signal=26%
CC	GO:0005759	mitochondrial matrix	360	-0.2914507550966797	-1.549743033023028	9.331999894237335e-5	6.192984351161072e-4	3.506943380140919e-4	2536	tags=30%, list=24%, signal=24%
BP	GO:0010876	lipid localization	214	0.3159858383338377	1.6512287681253055	9.337261899821555e-5	6.192984351161072e-4	3.506943380140919e-4	2096	tags=29%, list=20%, signal=24%
BP	GO:0044766	multi-organism transport	56	-0.4881061861469145	-1.9593748670207645	9.46295952306684e-5	6.257900485748506e-4	3.543703881305928e-4	2670	tags=48%, list=25%, signal=36%
BP	GO:1902579	multi-organism localization	56	-0.4881061861469145	-1.9593748670207645	9.46295952306684e-5	6.257900485748506e-4	3.543703881305928e-4	2670	tags=48%, list=25%, signal=36%
BP	GO:0002446	neutrophil mediated immunity	345	0.2786773283442459	1.540433518143267	9.464108759311012e-5	6.257900485748506e-4	3.543703881305928e-4	1608	tags=23%, list=15%, signal=20%
BP	GO:0016233	telomere capping	31	-0.5904036988044087	-2.073079731861404	9.475436272327615e-5	6.259003776216406e-4	3.5443286491050016e-4	3092	tags=71%, list=29%, signal=51%
BP	GO:0006383	transcription by RNA polymerase III	43	-0.5319866585162598	-2.016800425300731	9.73437544247161e-5	6.423498255317315e-4	3.637478056860975e-4	2677	tags=49%, list=25%, signal=37%
BP	GO:0006282	regulation of DNA repair	81	-0.43433930138434673	-1.8739531677114334	9.844117535309296e-5	6.489306371190665e-4	3.6747436663370144e-4	3005	tags=47%, list=28%, signal=34%
CC	GO:0032432	actin filament bundle	47	0.5073052065690473	2.030244695979774	9.917751853235725e-5	6.531202439935721e-4	3.698468438209214e-4	2908	tags=55%, list=27%, signal=41%
BP	GO:0045619	regulation of lymphocyte differentiation	108	0.3848581757263281	1.815025178564845	9.93525124069479e-5	6.53608406494439e-4	3.701232789213148e-4	2397	tags=39%, list=22%, signal=31%
BP	GO:1903510	mucopolysaccharide metabolic process	81	0.42420050394218795	1.8993336741135476	9.976815780472046e-5	6.556771425705767e-4	3.7129475617300685e-4	2159	tags=36%, list=20%, signal=29%
BP	GO:0016925	protein sumoylation	62	-0.4714665808353045	-1.932280826737287	1.0480276120341518e-4	6.878165327853445e-4	3.8949454731801675e-4	2808	tags=52%, list=26%, signal=38%
BP	GO:0046888	negative regulation of hormone secretion	35	0.5554903139938326	2.075636804527687	1.0487079234443216e-4	6.878165327853445e-4	3.8949454731801675e-4	2265	tags=49%, list=21%, signal=38%
BP	GO:0003272	endocardial cushion formation	19	0.6738229893087316	2.1461644601895755	1.051244830447629e-4	6.887832660566872e-4	3.900419859443813e-4	1288	tags=53%, list=12%, signal=46%
BP	GO:1990748	cellular detoxification	63	0.4571274002263391	1.9477181215927721	1.0536198867241553e-4	6.896421076739925e-4	3.9052832802981453e-4	1910	tags=35%, list=18%, signal=29%
BP	GO:0086065	cell communication involved in cardiac conduction	41	0.5243275234273641	2.034591904298308	1.055353279510316e-4	6.900796418997829e-4	3.907760935124502e-4	2698	tags=59%, list=25%, signal=44%
BP	GO:0032956	regulation of actin cytoskeleton organization	212	0.3148423084683227	1.6432325942605948	1.0623247811870054e-4	6.939379619044148e-4	3.9296097063008285e-4	2657	tags=35%, list=25%, signal=27%
MF	GO:0098631	cell adhesion mediator activity	31	0.5764199053904259	2.0911777753182452	1.0665795248501682e-4	6.957638592526669e-4	3.939949339432743e-4	2210	tags=58%, list=21%, signal=46%
BP	GO:0006260	DNA replication	188	-0.34317263480328236	-1.6915664414439169	1.0672674013844921e-4	6.957638592526669e-4	3.939949339432743e-4	3082	tags=40%, list=29%, signal=29%
BP	GO:0070482	response to oxygen levels	273	0.2939779603098819	1.583177189365825	1.0717768989207207e-4	6.980014376890723e-4	3.9526202270696983e-4	1303	tags=23%, list=12%, signal=21%
BP	GO:0045778	positive regulation of ossification	62	0.46095461130883475	1.9572499342928344	1.0760284258639806e-4	7.000666867066863e-4	3.964315253183087e-4	1867	tags=39%, list=17%, signal=32%
BP	GO:0071216	cellular response to biotic stimulus	138	0.3586675528693448	1.7594929746362409	1.0911913577644465e-4	7.092196588077847e-4	4.0161464109875525e-4	2374	tags=34%, list=22%, signal=27%
BP	GO:0030509	BMP signaling pathway	84	0.4176948622999532	1.8828313430506076	1.0955067552280678e-4	7.113109993865611e-4	4.027989187559376e-4	1055	tags=25%, list=10%, signal=23%
BP	GO:0090087	regulation of peptide transport	448	0.2622074094910016	1.488436868405879	1.1078943302049896e-4	7.186341601329662e-4	4.069458548121378e-4	2275	tags=29%, list=21%, signal=24%
BP	GO:0050710	negative regulation of cytokine secretion	34	0.5590169223368061	2.0741411644946055	1.115578484361411e-4	7.228948578661944e-4	4.0935858910356624e-4	1308	tags=44%, list=12%, signal=39%
BP	GO:0042089	cytokine biosynthetic process	64	0.4570147327892735	1.9535498673065077	1.124880481448846e-4	7.267796289729947e-4	4.1155844486677386e-4	1508	tags=33%, list=14%, signal=28%
BP	GO:0042107	cytokine metabolic process	64	0.4570147327892735	1.9535498673065077	1.124880481448846e-4	7.267796289729947e-4	4.1155844486677386e-4	1508	tags=33%, list=14%, signal=28%
BP	GO:0002220	innate immune response activating cell surface receptor signaling pathway	76	-0.44220413685300397	-1.8853090508089667	1.1260597955075412e-4	7.267796289729947e-4	4.1155844486677386e-4	3330	tags=55%, list=31%, signal=38%
BP	GO:0002223	stimulatory C-type lectin receptor signaling pathway	76	-0.44220413685300397	-1.8853090508089667	1.1260597955075412e-4	7.267796289729947e-4	4.1155844486677386e-4	3330	tags=55%, list=31%, signal=38%
BP	GO:0072088	nephron epithelium morphogenesis	47	0.5047812883215362	2.0201439290868985	1.1301624204850012e-4	7.287017397754037e-4	4.1264689162720227e-4	2186	tags=43%, list=20%, signal=34%
BP	GO:1901214	regulation of neuron death	200	0.32046041599700015	1.6595115220003156	1.1314806195370701e-4	7.288264825646336e-4	4.127175305750996e-4	2371	tags=35%, list=22%, signal=28%
BP	GO:0045822	negative regulation of heart contraction	17	0.7028962514077994	2.1694397502446603	1.1372606735259095e-4	7.307809240736814e-4	4.1382428546472605e-4	1955	tags=76%, list=18%, signal=63%
BP	GO:0032206	positive regulation of telomere maintenance	37	-0.5542650213239949	-2.030332505276995	1.1378849918303413e-4	7.307809240736814e-4	4.1382428546472605e-4	2652	tags=54%, list=25%, signal=41%
BP	GO:0046879	hormone secretion	168	0.3381599964368823	1.7085350525829888	1.1378980746764577e-4	7.307809240736814e-4	4.1382428546472605e-4	2872	tags=40%, list=27%, signal=30%
BP	GO:0016574	histone ubiquitination	35	-0.5682489594450137	-2.0545565982817586	1.1400741404464459e-4	7.314535079299971e-4	4.1420515410070985e-4	3267	tags=60%, list=30%, signal=42%
BP	GO:0045861	negative regulation of proteolysis	175	0.3345276188103481	1.700394246479424	1.1419406901382002e-4	7.319263770618732e-4	4.144729289210023e-4	2279	tags=35%, list=21%, signal=28%
BP	GO:0097164	ammonium ion metabolic process	112	0.37978646679355854	1.8017394215409452	1.143332546785411e-4	7.32094358020698e-4	4.1456805264135035e-4	2553	tags=40%, list=24%, signal=31%
BP	GO:0060337	type I interferon signaling pathway	56	0.47599450066288473	1.9777829526124395	1.1645347916414351e-4	7.441997485045858e-4	4.2142305446507235e-4	2329	tags=50%, list=22%, signal=39%
BP	GO:0071357	cellular response to type I interferon	56	0.47599450066288473	1.9777829526124395	1.1645347916414351e-4	7.441997485045858e-4	4.2142305446507235e-4	2329	tags=50%, list=22%, signal=39%
CC	GO:0043025	neuronal cell body	277	0.2913435528651135	1.5716139068500852	1.1816045652903659e-4	7.543642938996622e-4	4.2717900073655326e-4	2501	tags=34%, list=23%, signal=27%
BP	GO:0030049	muscle filament sliding	26	0.6044910646526247	2.0968095883748195	1.194867031589579e-4	7.607860623551381e-4	4.308154992478901e-4	1187	tags=38%, list=11%, signal=34%
BP	GO:0033275	actin-myosin filament sliding	26	0.6044910646526247	2.0968095883748195	1.194867031589579e-4	7.607860623551381e-4	4.308154992478901e-4	1187	tags=38%, list=11%, signal=34%
BP	GO:1904659	glucose transmembrane transport	64	0.4549551571652508	1.9447460292716572	1.195185511539399e-4	7.607860623551381e-4	4.308154992478901e-4	1589	tags=31%, list=15%, signal=27%
BP	GO:0046660	female sex differentiation	69	0.444391727201329	1.928630910367533	1.1989308357958432e-4	7.624211791910759e-4	4.317414279824709e-4	1485	tags=32%, list=14%, signal=28%
BP	GO:1905954	positive regulation of lipid localization	49	0.4935747336186775	1.993089977582355	1.202359399097768e-4	7.638518535444643e-4	4.325515856816119e-4	2769	tags=53%, list=26%, signal=40%
BP	GO:0002026	regulation of the force of heart contraction	22	0.6433757892560548	2.1334962248414047	1.212025991224034e-4	7.692388269472812e-4	4.3560210375864555e-4	1661	tags=59%, list=15%, signal=50%
BP	GO:0019083	viral transcription	117	-0.38728132002697696	-1.7803512780345538	1.2192437302084568e-4	7.730625608366731e-4	4.377673955615079e-4	2728	tags=37%, list=25%, signal=28%
BP	GO:0043312	neutrophil degranulation	337	0.2795774838010732	1.5417402969612068	1.2470762988992472e-4	7.893246066586514e-4	4.469762148817509e-4	1608	tags=23%, list=15%, signal=20%
BP	GO:0070498	interleukin-1-mediated signaling pathway	76	-0.43981977107472686	-1.8751434598350423	1.2473277734852763e-4	7.893246066586514e-4	4.469762148817509e-4	3291	tags=58%, list=31%, signal=40%
BP	GO:0006278	RNA-dependent DNA biosynthetic process	50	-0.49978114182446925	-1.958760604196751	1.249768968764577e-4	7.896619600945303e-4	4.471672503069416e-4	3153	tags=52%, list=29%, signal=37%
BP	GO:1903557	positive regulation of tumor necrosis factor superfamily cytokine production	50	0.4893533556331565	1.9847002016626711	1.2502981034830064e-4	7.896619600945303e-4	4.471672503069416e-4	1608	tags=36%, list=15%, signal=31%
CC	GO:0044291	cell-cell contact zone	54	0.4785865466302427	1.9736376742716122	1.2541631248171012e-4	7.913317476937504e-4	4.481128122905156e-4	2210	tags=46%, list=21%, signal=37%
BP	GO:0043535	regulation of blood vessel endothelial cell migration	70	0.44121936216997515	1.9204380893267277	1.270639060856552e-4	8.003560778469797e-4	4.532230811199759e-4	2405	tags=44%, list=22%, signal=35%
BP	GO:0030194	positive regulation of blood coagulation	18	0.6870213083892003	2.156030154383974	1.2721709262073907e-4	8.003560778469797e-4	4.532230811199759e-4	1723	tags=50%, list=16%, signal=42%
BP	GO:1900048	positive regulation of hemostasis	18	0.6870213083892003	2.156030154383974	1.2721709262073907e-4	8.003560778469797e-4	4.532230811199759e-4	1723	tags=50%, list=16%, signal=42%
BP	GO:0002283	neutrophil activation involved in immune response	338	0.2790304599106712	1.539233133432474	1.2753722839422313e-4	8.015918913623335e-4	4.539228936467015e-4	1608	tags=23%, list=15%, signal=20%
BP	GO:0018023	peptidyl-lysine trimethylation	28	-0.6009471057210195	-2.0574039282612655	1.2911486381071761e-4	8.107212378812501e-4	4.5909263080799837e-4	1976	tags=50%, list=18%, signal=41%
BP	GO:0031670	cellular response to nutrient	50	0.4885423571300695	1.9814109856511812	1.2966054406490435e-4	8.125728486852807e-4	4.6014115505472526e-4	1851	tags=42%, list=17%, signal=35%
BP	GO:0048844	artery morphogenesis	50	0.48794824469265313	1.9790014076626439	1.2966054406490435e-4	8.125728486852807e-4	4.6014115505472526e-4	2669	tags=48%, list=25%, signal=36%
BP	GO:1903708	positive regulation of hemopoiesis	123	0.36740268762426265	1.7699469375500452	1.3004794597857398e-4	8.142132269962893e-4	4.610700632405887e-4	2436	tags=40%, list=23%, signal=31%
BP	GO:0098901	regulation of cardiac muscle cell action potential	22	0.6425211074573958	2.1306620174911592	1.301805694277666e-4	8.142568435250267e-4	4.6109476226904536e-4	2880	tags=68%, list=27%, signal=50%
BP	GO:0015749	monosaccharide transmembrane transport	68	0.442304758907093	1.9137952145164294	1.316046127416766e-4	8.223701934098981e-4	4.656891641044355e-4	1589	tags=29%, list=15%, signal=25%
BP	GO:2000241	regulation of reproductive process	72	0.43367130500236606	1.8980890568122515	1.3198955396958583e-4	8.231473959526767e-4	4.6612927587573596e-4	1877	tags=36%, list=17%, signal=30%
BP	GO:0001706	endoderm formation	35	0.5520871770132703	2.062920693751752	1.322283903473275e-4	8.231473959526767e-4	4.6612927587573596e-4	1594	tags=54%, list=15%, signal=46%
MF	GO:0004497	monooxygenase activity	35	0.5523366776505998	2.063852974103989	1.322283903473275e-4	8.231473959526767e-4	4.6612927587573596e-4	2313	tags=54%, list=22%, signal=43%
CC	GO:0036452	ESCRT complex	18	-0.6818067256938092	-2.0753553462352063	1.3225859635582272e-4	8.231473959526767e-4	4.6612927587573596e-4	1495	tags=44%, list=14%, signal=38%
BP	GO:0000226	microtubule cytoskeleton organization	311	-0.29978549856432213	-1.569939310952325	1.3236413373189646e-4	8.231473959526767e-4	4.6612927587573596e-4	2718	tags=34%, list=25%, signal=26%
CC	GO:0016459	myosin complex	46	0.5044186069363602	2.0089491712263334	1.3364979146023918e-4	8.303457801173057e-4	4.7020555384810384e-4	2124	tags=43%, list=20%, signal=35%
BP	GO:0032760	positive regulation of tumor necrosis factor production	48	0.49735981535382473	1.9992693954434118	1.3399530092341244e-4	8.316949712487669e-4	4.7096956948882416e-4	1608	tags=38%, list=15%, signal=32%
BP	GO:0006968	cellular defense response	25	0.6109288930088651	2.0966652602155396	1.3742421955434002e-4	8.521616676671037e-4	4.8255938490700506e-4	2165	tags=60%, list=20%, signal=48%
BP	GO:0043038	amino acid activation	42	-0.5293565410146033	-1.9961664459813582	1.381788033715628e-4	8.560216499500258e-4	4.8474520333427387e-4	3193	tags=57%, list=30%, signal=40%
BP	GO:0008645	hexose transmembrane transport	67	0.4455011064172094	1.921909782353745	1.385877671631554e-4	8.577351778579246e-4	4.8571553444001374e-4	1589	tags=30%, list=15%, signal=26%
MF	GO:0015075	ion transmembrane transporter activity	299	0.28603566933484215	1.5565056688567767	1.3872455016524543e-4	8.57762485754571e-4	4.8573099826842666e-4	2599	tags=35%, list=24%, signal=27%
MF	GO:0046873	metal ion transmembrane transporter activity	142	0.3530088402362751	1.7394887323223496	1.3920306246737428e-4	8.599007099986514e-4	4.8694182505771584e-4	2419	tags=37%, list=23%, signal=29%
BP	GO:0097711	ciliary basal body-plasma membrane docking	80	-0.431777544446897	-1.8587788521583974	1.3995317615958118e-4	8.637110300134153e-4	4.890995208945363e-4	1838	tags=38%, list=17%, signal=31%
BP	GO:0060349	bone morphogenesis	63	0.4524723977057998	1.9278841917937155	1.404826515632207e-4	8.661537413222362e-4	4.904827716454379e-4	2436	tags=43%, list=23%, signal=33%
BP	GO:0006378	mRNA polyadenylation	30	-0.5869166572856885	-2.044439166497574	1.4137032583175858e-4	8.707982047431517e-4	4.931128235436366e-4	3267	tags=67%, list=30%, signal=47%
BP	GO:0061013	regulation of mRNA catabolic process	138	-0.3685969370432866	-1.7388524949121906	1.4243271729786703e-4	8.765090295253356e-4	4.963467311444639e-4	3613	tags=52%, list=34%, signal=35%
BP	GO:1900034	regulation of cellular response to heat	65	-0.46106890903350506	-1.9072977410638827	1.429866778266025e-4	8.790831805658294e-4	4.978044131664199e-4	2670	tags=45%, list=25%, signal=34%
MF	GO:0140097	catalytic activity, acting on DNA	106	-0.39834205987964616	-1.8016878153034597	1.4985533851128937e-4	9.204384773015689e-4	5.212229583939684e-4	3779	tags=56%, list=35%, signal=36%
MF	GO:0046906	tetrapyrrole binding	59	0.46106384479488466	1.9377790755490112	1.516088026403256e-4	9.303267434747253e-4	5.268224541508923e-4	1740	tags=32%, list=16%, signal=27%
CC	GO:0030117	membrane coat	67	-0.45543313648738826	-1.8955283953199982	1.5323562240653063e-4	9.385319784445354e-4	5.314688883784357e-4	3611	tags=58%, list=34%, signal=39%
CC	GO:0048475	coated membrane	67	-0.45543313648738826	-1.8955283953199982	1.5323562240653063e-4	9.385319784445354e-4	5.314688883784357e-4	3611	tags=58%, list=34%, signal=39%
BP	GO:0032675	regulation of interleukin-6 production	77	0.42215035422260894	1.8719417817592117	1.5398355455637338e-4	9.422223168321996e-4	5.335586414030293e-4	1969	tags=35%, list=18%, signal=29%
BP	GO:0007193	adenylate cyclase-inhibiting G protein-coupled receptor signaling pathway	31	0.5702052968618996	2.06863196953391	1.5431363338257753e-4	9.433512682255683e-4	5.341979403889426e-4	2566	tags=58%, list=24%, signal=44%
BP	GO:0002697	regulation of immune effector process	233	0.30427306786617603	1.6075045190541566	1.5731432976229804e-4	9.607887435058354e-4	5.440723781451174e-4	2161	tags=30%, list=20%, signal=25%
BP	GO:0071622	regulation of granulocyte chemotaxis	28	0.5845819024081841	2.066594457621437	1.582425134336591e-4	9.650495551863479e-4	5.464851769622496e-4	1993	tags=64%, list=19%, signal=52%
MF	GO:0005261	cation channel activity	93	0.39865652613668134	1.831013194607572	1.5830982672269874e-4	9.650495551863479e-4	5.464851769622496e-4	2422	tags=40%, list=23%, signal=31%
CC	GO:0005614	interstitial matrix	11	0.785035408125233	2.127968512047522	1.5868433058353957e-4	9.664233667117824e-4	5.472631345609606e-4	2318	tags=100%, list=22%, signal=79%
MF	GO:0003743	translation initiation factor activity	33	-0.5705620861623937	-2.034080159132409	1.5887410030846567e-4	9.665388749360215e-4	5.473285441889166e-4	2599	tags=52%, list=24%, signal=39%
CC	GO:0090734	site of DNA damage	46	-0.5103273966975639	-1.9638740058457964	1.5900161121632699e-4	9.665388749360215e-4	5.473285441889166e-4	2811	tags=52%, list=26%, signal=39%
BP	GO:0018212	peptidyl-tyrosine modification	230	0.3050068365007514	1.6087603524818213	1.5962443771637617e-4	9.694155167779921e-4	5.489575197349058e-4	3067	tags=43%, list=29%, signal=31%
BP	GO:0015909	long-chain fatty acid transport	38	0.5337828888456825	2.034312532595215	1.601548468576475e-4	9.717260371138163e-4	5.502659138042177e-4	1264	tags=34%, list=12%, signal=30%
MF	GO:0042379	chemokine receptor binding	19	0.6643050489316467	2.1158492799484576	1.6327845238867428e-4	9.897515168181565e-4	5.604733248258763e-4	1932	tags=63%, list=18%, signal=52%
MF	GO:0043177	organic acid binding	99	0.3919016997894962	1.8201889392963908	1.638633187141549e-4	9.923685095960036e-4	5.619552671299006e-4	2418	tags=46%, list=23%, signal=36%
BP	GO:0021700	developmental maturation	160	0.3386836692734456	1.699325019722694	1.6593796434345135e-4	0.0010033572830174843	5.681779546132148e-4	1941	tags=31%, list=18%, signal=26%
BP	GO:0010720	positive regulation of cell development	332	0.2784280854553953	1.532847569460997	1.6598750114116408e-4	0.0010033572830174843	5.681779546132148e-4	2562	tags=32%, list=24%, signal=25%
BP	GO:0048678	response to axon injury	48	0.4936118565456428	1.9842034831817827	1.663389942497534e-4	0.0010045449046956216	5.68850477220425e-4	2512	tags=46%, list=23%, signal=35%
BP	GO:1903707	negative regulation of hemopoiesis	90	0.40203233226826707	1.8354187102225794	1.6751140274048654e-4	0.001010683323797349	5.723265215655552e-4	1747	tags=37%, list=16%, signal=31%
BP	GO:1902036	regulation of hematopoietic stem cell differentiation	57	-0.47544895557995287	-1.9154386565203612	1.6820268423450258e-4	0.0010138412123502488	5.741147605998972e-4	3575	tags=68%, list=33%, signal=46%
MF	GO:0061733	peptide-lysine-N-acetyltransferase activity	40	-0.5338645810382492	-1.9911040242050488	1.6847974518768643e-4	0.0010138412123502488	5.741147605998972e-4	4029	tags=80%, list=38%, signal=50%
BP	GO:0048634	regulation of muscle organ development	97	0.39307891402177797	1.8189094918511763	1.685041644600645e-4	0.0010138412123502488	5.741147605998972e-4	2058	tags=36%, list=19%, signal=29%
BP	GO:0086002	cardiac muscle cell action potential involved in contraction	37	0.5356053757315213	2.028062037226288	1.6912159614219927e-4	0.0010166121920236098	5.756839021108356e-4	2698	tags=59%, list=25%, signal=45%
BP	GO:0097191	extrinsic apoptotic signaling pathway	162	0.3356432816026231	1.6870791369102598	1.7119666468615622e-4	0.0010274770671355633	5.818364288555189e-4	2058	tags=30%, list=19%, signal=25%
MF	GO:0008080	N-acetyltransferase activity	47	-0.5070964393058404	-1.9605929579289765	1.7124617785592723e-4	0.0010274770671355633	5.818364288555189e-4	4397	tags=83%, list=41%, signal=49%
BP	GO:0072210	metanephric nephron development	22	0.6356639241680611	2.1079229357520752	1.728259283782419e-4	0.0010359963144227636	5.86660680974294e-4	2186	tags=59%, list=20%, signal=47%
CC	GO:0022624	proteasome accessory complex	18	-0.6763338648239431	-2.0586964740982086	1.7392911301587646e-4	0.0010416457045682806	5.898597995654687e-4	3291	tags=94%, list=31%, signal=66%
BP	GO:0031145	anaphase-promoting complex-dependent catabolic process	64	-0.45791528088837025	-1.8887088230324869	1.7966474210260079e-4	0.0010750023350183315	6.087488856195426e-4	2512	tags=52%, list=23%, signal=40%
BP	GO:0002825	regulation of T-helper 1 type immune response	15	0.7141656339263458	2.125288419677567	1.8009404911453758e-4	0.0010765769725666083	6.096405663364517e-4	1070	tags=60%, list=10%, signal=54%
BP	GO:0018108	peptidyl-tyrosine phosphorylation	228	0.3048286899108303	1.6060427287319452	1.8032709767456446e-4	0.0010769765833467076	6.098668566514981e-4	2314	tags=32%, list=22%, signal=26%
BP	GO:0051592	response to calcium ion	82	0.4106028917250846	1.8425321400661223	1.8072819193333984e-4	0.0010783781618121935	6.106605380242538e-4	1240	tags=24%, list=12%, signal=22%
CC	GO:0070603	SWI/SNF superfamily-type complex	53	-0.4861481473505913	-1.9286249768751966	1.8109699062515385e-4	0.0010795846359254802	6.113437363281716e-4	3000	tags=57%, list=28%, signal=41%
BP	GO:0098754	detoxification	67	0.44082895063035693	1.9017539134185437	1.8321772608010373e-4	0.0010912232215065	6.179343973638174e-4	1910	tags=33%, list=18%, signal=27%
CC	GO:0030669	clathrin-coated endocytic vesicle membrane	30	0.5714715141160076	2.056207534408256	1.8586265203338273e-4	0.0011059595823474013	6.262792566704095e-4	1234	tags=47%, list=11%, signal=41%
BP	GO:0060343	trabecula formation	17	0.6898194847300654	2.129079231350824	1.8731352269838508e-4	0.0011135703000784726	6.305890295766011e-4	1880	tags=59%, list=17%, signal=49%
CC	GO:0005796	Golgi lumen	41	0.5162436168861297	2.0032232462191217	1.8812819330401288e-4	0.0011173883525297924	6.327511041128747e-4	2534	tags=54%, list=24%, signal=41%
BP	GO:0050901	leukocyte tethering or rolling	15	0.7124314699860379	2.1201277141422197	1.889875824041444e-4	0.0011214647747059118	6.350594874309306e-4	1496	tags=60%, list=14%, signal=52%
MF	GO:0005516	calmodulin binding	113	0.37311547299881737	1.7727593083564332	1.898775776489748e-4	0.0011257151904532083	6.374663992722359e-4	3129	tags=48%, list=29%, signal=34%
MF	GO:0004812	aminoacyl-tRNA ligase activity	33	-0.565484166620983	-2.015977141705635	1.910059408202902e-4	0.0011303365264981556	6.400833546739068e-4	3193	tags=67%, list=30%, signal=47%
MF	GO:0016875	ligase activity, forming carbon-oxygen bonds	33	-0.565484166620983	-2.015977141705635	1.910059408202902e-4	0.0011303365264981556	6.400833546739068e-4	3193	tags=67%, list=30%, signal=47%
BP	GO:1903038	negative regulation of leukocyte cell-cell adhesion	76	0.4210485869226702	1.862666387768849	1.9159444423418992e-4	0.001132784670289736	6.414696817137784e-4	2161	tags=43%, list=20%, signal=35%
BP	GO:0003206	cardiac chamber morphogenesis	98	0.391498459630715	1.8148842995252834	1.927042182953385e-4	0.001138307506430076	6.445971357074797e-4	2582	tags=36%, list=24%, signal=27%
BP	GO:0044770	cell cycle phase transition	426	-0.27655424772937776	-1.4946626062052841	1.9292958988681463e-4	0.0011386008583484143	6.447632540939849e-4	2046	tags=28%, list=19%, signal=24%
BP	GO:0010952	positive regulation of peptidase activity	119	0.36588546946255063	1.7533400305690658	1.9319560198771373e-4	0.0011391333038038081	6.450647656043008e-4	2534	tags=42%, list=24%, signal=32%
BP	GO:0045685	regulation of glial cell differentiation	47	0.49655182505899387	1.9872094669067573	1.9374212922600018e-4	0.0011413172703495283	6.463014951979298e-4	1272	tags=32%, list=12%, signal=28%
BP	GO:0016482	cytosolic transport	118	-0.38091265621571246	-1.7535270928081341	1.963053970445884e-4	0.0011553669144858609	6.542574827644105e-4	4197	tags=56%, list=39%, signal=34%
BP	GO:0051962	positive regulation of nervous system development	318	0.2787099484842239	1.527163885163338	1.9770117467447952e-4	0.00116252596360311	6.583114862118976e-4	2534	tags=31%, list=24%, signal=25%
BP	GO:0007548	sex differentiation	156	0.3382410016190871	1.6906380055833947	2.005741434857279e-4	0.0011783503624546842	6.672724762048455e-4	2119	tags=33%, list=20%, signal=27%
BP	GO:0019369	arachidonic acid metabolic process	20	0.6494719501214379	2.0979545467795946	2.0150862792775245e-4	0.0011818879990607332	6.692757577527154e-4	1525	tags=50%, list=14%, signal=43%
BP	GO:0016064	immunoglobulin mediated immune response	64	0.44659522366734644	1.909010754664979	2.015410862595849e-4	0.0011818879990607332	6.692757577527154e-4	2088	tags=42%, list=19%, signal=34%
BP	GO:0006022	aminoglycan metabolic process	99	0.3888587635441577	1.8060560102998484	2.0241939370572076e-4	0.0011848940119359263	6.709779931138141e-4	2513	tags=35%, list=23%, signal=27%
BP	GO:0030203	glycosaminoglycan metabolic process	99	0.3888587635441577	1.8060560102998484	2.0241939370572076e-4	0.0011848940119359263	6.709779931138141e-4	2513	tags=35%, list=23%, signal=27%
BP	GO:0007263	nitric oxide mediated signal transduction	17	0.6873438756541198	2.1214384383822087	2.0292298292325052e-4	0.0011867697918255084	6.720402037530413e-4	1271	tags=41%, list=12%, signal=36%
BP	GO:0045216	cell-cell junction organization	90	0.39894725143401777	1.8213342333503266	2.0340670332773367e-4	0.0011877353131854566	6.725869561020958e-4	2698	tags=47%, list=25%, signal=35%
BP	GO:0046456	icosanoid biosynthetic process	28	0.5805492926618758	2.052338510050806	2.0345466012899026e-4	0.0011877353131854566	6.725869561020958e-4	2867	tags=68%, list=27%, signal=50%
BP	GO:0006721	terpenoid metabolic process	46	0.4970098333068185	1.9794422310813813	2.050833006889877e-4	0.0011961654261607923	6.773607335277002e-4	1244	tags=30%, list=12%, signal=27%
CC	GO:0005819	spindle	238	-0.3170712099163998	-1.6102938997487661	2.065872274218721e-4	0.0012038536274224202	6.817143835598696e-4	2718	tags=36%, list=25%, signal=27%
BP	GO:1903978	regulation of microglial cell activation	17	0.6866280489217376	2.1192290896135852	2.0961275159104997e-4	0.001220360884707307	6.910620604434165e-4	1323	tags=65%, list=12%, signal=57%
BP	GO:0090050	positive regulation of cell migration involved in sprouting angiogenesis	18	0.6756824733344662	2.120446294036307	2.0979660888332407e-4	0.001220360884707307	6.910620604434165e-4	1950	tags=56%, list=18%, signal=46%
MF	GO:0002020	protease binding	90	0.3984460059734724	1.819045871885694	2.129787834843329e-4	0.0012377601049134324	7.009148352385031e-4	1547	tags=32%, list=14%, signal=28%
MF	GO:0034212	peptide N-acetyltransferase activity	43	-0.5168287962819722	-1.9593358582643625	2.1415625973437543e-4	0.0012434879597479865	7.041583865629435e-4	4173	tags=84%, list=39%, signal=51%
MF	GO:0031406	carboxylic acid binding	97	0.3892137963012605	1.8010242808714243	2.1664821144865438e-4	0.0012568311639993557	7.117143336097715e-4	2418	tags=46%, list=23%, signal=36%
BP	GO:0031060	regulation of histone methylation	43	-0.5165973004715231	-1.95845824067472	2.1946591906663268e-4	0.0012720386006724327	7.203259522326348e-4	3231	tags=60%, list=30%, signal=42%
BP	GO:0097193	intrinsic apoptotic signaling pathway	208	0.3107090015009251	1.6174943847550698	2.197097763095995e-4	0.0012723139861360187	7.204818966325798e-4	2279	tags=33%, list=21%, signal=27%
BP	GO:0019724	B cell mediated immunity	65	0.44149314104534776	1.8932154671722863	2.227317699907625e-4	0.0012886623835179829	7.297396148381562e-4	2088	tags=42%, list=19%, signal=34%
BP	GO:0010460	positive regulation of heart rate	18	0.6738918408121682	2.114826879228713	2.231878817907703e-4	0.001290149396970733	7.305816760623742e-4	1871	tags=67%, list=17%, signal=55%
BP	GO:0060968	regulation of gene silencing	86	-0.4149672925962034	-1.8099913517873947	2.256438169287982e-4	0.0013031835416208665	7.379626098262411e-4	3937	tags=56%, list=37%, signal=36%
BP	GO:0007034	vacuolar transport	82	-0.41988452901754336	-1.815934084818672	2.2606435758894597e-4	0.0013044497214393322	7.386796180860154e-4	2940	tags=41%, list=27%, signal=30%
MF	GO:0051015	actin filament binding	102	0.38240292918030877	1.7856197823014328	2.270734340991828e-4	0.001308291059582264	7.408548787692939e-4	3002	tags=47%, list=28%, signal=34%
BP	GO:0000768	syncytium formation by plasma membrane fusion	32	0.5566011807075212	2.0345861097805917	2.273357612792638e-4	0.001308291059582264	7.408548787692939e-4	1333	tags=34%, list=12%, signal=30%
BP	GO:0140253	cell-cell fusion	32	0.5566011807075212	2.0345861097805917	2.273357612792638e-4	0.001308291059582264	7.408548787692939e-4	1333	tags=34%, list=12%, signal=30%
BP	GO:0051052	regulation of DNA metabolic process	279	-0.30255647815766723	-1.565337680974862	2.2769975478487947e-4	0.001309155254265539	7.413442521718109e-4	2663	tags=35%, list=25%, signal=27%
BP	GO:0001736	establishment of planar polarity	93	-0.4056889313783017	-1.7942846910168404	2.2809201883731379e-4	0.001309155254265539	7.413442521718109e-4	3318	tags=48%, list=31%, signal=34%
BP	GO:0007164	establishment of tissue polarity	93	-0.4056889313783017	-1.7942846910168404	2.2809201883731379e-4	0.001309155254265539	7.413442521718109e-4	3318	tags=48%, list=31%, signal=34%
BP	GO:0098869	cellular oxidant detoxification	58	0.4575217408781711	1.9155702538442951	2.2847604148938403e-4	0.00131019889278868	7.419352404583071e-4	1910	tags=36%, list=18%, signal=30%
BP	GO:0030225	macrophage differentiation	30	0.5682292787222574	2.0445416706157853	2.2892838848014217e-4	0.001311632146199223	7.427468586176887e-4	2058	tags=53%, list=19%, signal=43%
BP	GO:0061035	regulation of cartilage development	52	0.47379318048796415	1.9381763215202414	2.2952583208910238e-4	0.0013138934557750737	7.440273857751635e-4	2350	tags=46%, list=22%, signal=36%
BP	GO:0045669	positive regulation of osteoblast differentiation	45	0.500203947743548	1.9822575346499796	2.3030330945855693e-4	0.0013171804459765656	7.458887320783477e-4	775	tags=29%, list=7%, signal=27%
BP	GO:0002479	antigen processing and presentation of exogenous peptide antigen via MHC class I, TAP-dependent	55	-0.4758606209334435	-1.9026532751094491	2.3162120808007075e-4	0.0013235497604575472	7.494955271206968e-4	2046	tags=45%, list=19%, signal=37%
BP	GO:0019081	viral translation	11	-0.769128078117399	-2.025346692914943	2.324836391927143e-4	0.0013273074731002543	7.516234326230485e-4	1676	tags=73%, list=16%, signal=61%
BP	GO:0010718	positive regulation of epithelial to mesenchymal transition	38	0.526855111899095	2.007909918798538	2.356564175191099e-4	0.0013442373112005565	7.612104072198083e-4	2802	tags=58%, list=26%, signal=43%
BP	GO:0003300	cardiac muscle hypertrophy	70	0.42830228310170826	1.8642156005321668	2.3765656508613285e-4	0.0013544543023378548	7.669960522985318e-4	1979	tags=31%, list=18%, signal=26%
BP	GO:0035710	CD4-positive, alpha-beta T cell activation	59	0.45473700810147893	1.911188372553526	2.3790919798943403e-4	0.0013547026388150548	7.671366794849386e-4	1744	tags=39%, list=16%, signal=33%
BP	GO:0050868	negative regulation of T cell activation	68	0.43362242270889206	1.8762278740519107	2.3970840177948237e-4	0.0013637492919499963	7.722595893011186e-4	2161	tags=44%, list=20%, signal=35%
BP	GO:0001890	placenta development	98	0.38764638988766736	1.7970271133081832	2.456978783265566e-4	0.001396598466277269	7.908613147242624e-4	2472	tags=43%, list=23%, signal=33%
BP	GO:0006026	aminoglycan catabolic process	38	0.5258099394039477	2.003926637299575	2.470960494375133e-4	0.0014008594928740911	7.932742352435157e-4	2513	tags=47%, list=23%, signal=36%
BP	GO:0006027	glycosaminoglycan catabolic process	38	0.5258099394039477	2.003926637299575	2.470960494375133e-4	0.0014008594928740911	7.932742352435157e-4	2513	tags=47%, list=23%, signal=36%
MF	GO:0015079	potassium ion transmembrane transporter activity	38	0.5260344823495027	2.00478239820498	2.470960494375133e-4	0.0014008594928740911	7.932742352435157e-4	2589	tags=55%, list=24%, signal=42%
BP	GO:0070129	regulation of mitochondrial translation	20	-0.6476856798872072	-2.029830082234492	2.475735085503216e-4	0.001402339454026297	7.94112302913527e-4	1366	tags=50%, list=13%, signal=44%
BP	GO:0048024	regulation of mRNA splicing, via spliceosome	52	-0.48336886319539396	-1.9100352433907861	2.479434759213474e-4	0.0014032084925505075	7.946044192708039e-4	2653	tags=48%, list=25%, signal=36%
BP	GO:0034655	nucleobase-containing compound catabolic process	420	-0.2754489718731348	-1.4868538126163726	2.4828118917494013e-4	0.001403893635125316	7.949923996177472e-4	3317	tags=39%, list=31%, signal=28%
BP	GO:0010595	positive regulation of endothelial cell migration	78	0.4124978958993268	1.8335841080323765	2.489390454965741e-4	0.0014063862378533567	7.964039027220276e-4	2227	tags=40%, list=21%, signal=32%
CC	GO:0071007	U2-type catalytic step 2 spliceosome	26	-0.6012531576482558	-2.01986198545445	2.4980321257714246e-4	0.0014100390396340444	7.984723996368225e-4	2469	tags=58%, list=23%, signal=45%
BP	GO:0071827	plasma lipoprotein particle organization	26	0.5904878455164424	2.048236357321795	2.502457368046099e-4	0.0014113075496030218	7.991907274067795e-4	1136	tags=31%, list=11%, signal=28%
MF	GO:0019825	oxygen binding	10	0.7923858088090205	2.0848912242896303	2.5274558629283765e-4	0.0014241664340674679	8.064724153929812e-4	755	tags=50%, list=7%, signal=47%
MF	GO:0035064	methylated histone binding	39	-0.5287966863799104	-1.9607299659339026	2.5374585666730544e-4	0.001427320443753593	8.082584579150463e-4	4231	tags=74%, list=39%, signal=45%
MF	GO:0140034	methylation-dependent protein binding	39	-0.5287966863799104	-1.9607299659339026	2.5374585666730544e-4	0.001427320443753593	8.082584579150463e-4	4231	tags=74%, list=39%, signal=45%
BP	GO:1903672	positive regulation of sprouting angiogenesis	31	0.5601007194748936	2.0319738537001446	2.541636314536571e-4	0.001428430469921681	8.088870399848894e-4	1950	tags=48%, list=18%, signal=40%
BP	GO:0002763	positive regulation of myeloid leukocyte differentiation	35	0.5377614679877407	2.009391463528894	2.598971810275058e-4	0.0014593879835859943	8.264175618552269e-4	2058	tags=51%, list=19%, signal=42%
BP	GO:0044062	regulation of excretion	15	0.7065487402448132	2.102621274737706	2.6013584872099874e-4	0.0014594634629541748	8.264603040705415e-4	1990	tags=60%, list=19%, signal=49%
BP	GO:0034340	response to type I interferon	59	0.45408278202125807	1.9084387628774637	2.6123362916486873e-4	0.0014643545994708904	8.292300412208454e-4	2329	tags=49%, list=22%, signal=39%
BP	GO:0035725	sodium ion transmembrane transport	61	0.44814107568730854	1.8965658051367118	2.6164739742604373e-4	0.0014654063399488016	8.298256174563876e-4	2591	tags=43%, list=24%, signal=33%
BP	GO:0002042	cell migration involved in sprouting angiogenesis	45	0.4965721441760119	1.9678650653010408	2.625457727827549e-4	0.001469168054950131	8.319557894015848e-4	2669	tags=56%, list=25%, signal=42%
BP	GO:0010950	positive regulation of endopeptidase activity	101	0.38211429492100024	1.7812115636306745	2.6301248223459267e-4	0.0014705098230199832	8.327156015347078e-4	2534	tags=44%, list=24%, signal=34%
CC	GO:0001725	stress fiber	45	0.4960091060092153	1.965633802126364	2.648488058773405e-4	0.0014782258932688772	8.370850331278925e-4	2890	tags=53%, list=27%, signal=39%
CC	GO:0097517	contractile actin filament bundle	45	0.4960091060092153	1.965633802126364	2.648488058773405e-4	0.0014782258932688772	8.370850331278925e-4	2890	tags=53%, list=27%, signal=39%
BP	GO:0008625	extrinsic apoptotic signaling pathway via death domain receptors	66	0.43587032553916094	1.8747525901697544	2.6519036209045105e-4	0.001478858473619727	8.374432487066876e-4	1941	tags=39%, list=18%, signal=32%
BP	GO:2000826	regulation of heart morphogenesis	28	0.5756053360801231	2.0348607995221673	2.667516655024539e-4	0.0014862861500050742	8.416493695447836e-4	1337	tags=39%, list=12%, signal=34%
CC	GO:0032994	protein-lipid complex	17	0.6808651310788261	2.101442249776602	2.675907467119787e-4	0.0014889057293397821	8.431327765559587e-4	2053	tags=59%, list=19%, signal=48%
BP	GO:0050890	cognition	152	0.3372767882472455	1.6792095573608672	2.6768135411741456e-4	0.0014889057293397821	8.431327765559587e-4	2324	tags=36%, list=22%, signal=28%
MF	GO:0004402	histone acetyltransferase activity	38	-0.5326095358382194	-1.9627516456817165	2.6824177288271086e-4	0.001490743300411635	8.44173350428031e-4	4029	tags=82%, list=38%, signal=51%
BP	GO:0043039	tRNA aminoacylation	41	-0.5198273791943445	-1.9496700809317964	2.694419184264592e-4	0.001496129932650776	8.472236753119892e-4	3193	tags=56%, list=30%, signal=40%
BP	GO:0098542	defense response to other organism	236	0.29884011677064304	1.5812790427591104	2.7067013194511963e-4	0.0015016630607914173	8.503569574267187e-4	1608	tags=27%, list=15%, signal=24%
BP	GO:0051223	regulation of protein transport	435	0.25695736523316925	1.4546392114914621	2.721789663569424e-4	0.0015087422600453266	8.543657437488643e-4	2275	tags=29%, list=21%, signal=23%
BP	GO:0034219	carbohydrate transmembrane transport	70	0.4260062847343916	1.8542221072821399	2.7295209455437044e-4	0.0015117346775318978	8.56060280356757e-4	1589	tags=29%, list=15%, signal=25%
BP	GO:1902532	negative regulation of intracellular signal transduction	371	0.2660912366848428	1.4823680518103133	2.73212500176039e-4	0.0015118847148938794	8.561452430344481e-4	2294	tags=29%, list=21%, signal=24%
BP	GO:0071496	cellular response to external stimulus	239	0.2966379611335551	1.5721599413975909	2.736741277952918e-4	0.0015131470547043435	8.568600767867678e-4	1288	tags=20%, list=12%, signal=18%
BP	GO:0043484	regulation of RNA splicing	78	-0.4250514676336812	-1.8213011311110496	2.7498564540341604e-4	0.0015181351941330357	8.596847444359589e-4	2845	tags=46%, list=26%, signal=34%
BP	GO:0086005	ventricular cardiac muscle cell action potential	26	0.5881910330804897	2.040269360586828	2.7504486387533705e-4	0.0015181351941330357	8.596847444359589e-4	2698	tags=62%, list=25%, signal=46%
BP	GO:0001659	temperature homeostasis	121	0.35957581980514175	1.7275474619677675	2.769553538165918e-4	0.0015273793129629914	8.649194744946375e-4	2054	tags=35%, list=19%, signal=28%
CC	GO:0034358	plasma lipoprotein particle	15	0.7046614944464091	2.097005012277159	2.7792291530021236e-4	0.0015301108675831571	8.664662905124897e-4	2053	tags=67%, list=19%, signal=54%
CC	GO:1990777	lipoprotein particle	15	0.7046614944464091	2.097005012277159	2.7792291530021236e-4	0.0015301108675831571	8.664662905124897e-4	2053	tags=67%, list=19%, signal=54%
BP	GO:1901568	fatty acid derivative metabolic process	93	0.39162842883115834	1.7987334298082707	2.8064014737205686e-4	0.0015437590449668324	8.741949367697168e-4	2540	tags=42%, list=24%, signal=32%
BP	GO:0042035	regulation of cytokine biosynthetic process	57	0.45706878090633557	1.9066801453629194	2.818791320918227e-4	0.0015492593519550561	8.773096330271807e-4	1015	tags=28%, list=9%, signal=26%
BP	GO:0051402	neuron apoptotic process	157	0.3336282236768833	1.6691643072676443	2.8355909321315113e-4	0.0015548181554756212	8.804574545139728e-4	2446	tags=36%, list=23%, signal=28%
BP	GO:0030260	entry into host cell	87	0.3990753013914352	1.8105187668964082	2.840902308770271e-4	0.0015548181554756212	8.804574545139728e-4	2140	tags=36%, list=20%, signal=29%
BP	GO:0044409	entry into host	87	0.3990753013914352	1.8105187668964082	2.840902308770271e-4	0.0015548181554756212	8.804574545139728e-4	2140	tags=36%, list=20%, signal=29%
BP	GO:0051806	entry into cell of other organism involved in symbiotic interaction	87	0.3990753013914352	1.8105187668964082	2.840902308770271e-4	0.0015548181554756212	8.804574545139728e-4	2140	tags=36%, list=20%, signal=29%
BP	GO:0051828	entry into other organism involved in symbiotic interaction	87	0.3990753013914352	1.8105187668964082	2.840902308770271e-4	0.0015548181554756212	8.804574545139728e-4	2140	tags=36%, list=20%, signal=29%
BP	GO:0022602	ovulation cycle process	26	0.5877173896200422	2.0386264245578096	2.863171943620312e-4	0.0015656838982835125	8.866104726147374e-4	1591	tags=42%, list=15%, signal=36%
BP	GO:0042542	response to hydrogen peroxide	105	0.3752690934435009	1.7608013261735473	2.9046687709378206e-4	0.0015870365628732782	8.987019912567002e-4	2325	tags=35%, list=22%, signal=28%
MF	GO:0004518	nuclease activity	119	-0.3752230291960712	-1.7296135804069392	2.9267962577610857e-4	0.001597779254447501	9.047853282982437e-4	2885	tags=44%, list=27%, signal=32%
BP	GO:0030728	ovulation	14	0.7156312933345315	2.0869376439071083	2.9501469528087396e-4	0.0016091710651684034	9.11236246455012e-4	1317	tags=57%, list=12%, signal=50%
BP	GO:0032787	monocarboxylic acid metabolic process	385	0.2639926660304066	1.476260408936808	2.976072378080235e-4	0.0016196272588850725	9.171573464056795e-4	2280	tags=29%, list=21%, signal=24%
BP	GO:0009452	7-methylguanosine RNA capping	28	-0.5830758318114118	-1.9962197927614445	2.9768149156359896e-4	0.0016196272588850725	9.171573464056795e-4	3007	tags=71%, list=28%, signal=52%
BP	GO:0036260	RNA capping	28	-0.5830758318114118	-1.9962197927614445	2.9768149156359896e-4	0.0016196272588850725	9.171573464056795e-4	3007	tags=71%, list=28%, signal=52%
BP	GO:0046717	acid secretion	59	0.4500586367375502	1.8915259109681855	3.0088516216310773e-4	0.001635684438604814	9.262501548044803e-4	2589	tags=49%, list=24%, signal=38%
BP	GO:0019216	regulation of lipid metabolic process	280	0.284143874769524	1.5348052371612342	3.012445164084123e-4	0.001636265269343262	9.265790657782021e-4	1308	tags=20%, list=12%, signal=18%
BP	GO:0043536	positive regulation of blood vessel endothelial cell migration	43	0.49720266860401796	1.9504605360979024	3.0345246141326085e-4	0.0016468776800317676	9.325886277762738e-4	2227	tags=47%, list=21%, signal=37%
BP	GO:0046697	decidualization	17	0.6788609024850586	2.095256339450309	3.05499435829509e-4	0.0016565994511926515	9.380938412699128e-4	1691	tags=59%, list=16%, signal=50%
BP	GO:0071825	protein-lipid complex subunit organization	29	0.5671601531735062	2.0230108741957293	3.078288109659487e-4	0.0016678350293138358	9.444562885295698e-4	1136	tags=31%, list=11%, signal=28%
BP	GO:0062013	positive regulation of small molecule metabolic process	83	0.4026659040993027	1.8111631461362123	3.117629839763346e-4	0.0016877394621275254	9.55727707111201e-4	1753	tags=35%, list=16%, signal=29%
BP	GO:0033003	regulation of mast cell activation	25	0.5946658524354556	2.0408516416652565	3.131469920992338e-4	0.001690793258280624	9.574570010341544e-4	1698	tags=48%, list=16%, signal=41%
BP	GO:0048639	positive regulation of developmental growth	111	0.368582257465674	1.7463032527871354	3.1333495263541415e-4	0.001690793258280624	9.574570010341544e-4	1979	tags=35%, list=18%, signal=29%
CC	GO:0008305	integrin complex	26	0.5859212928554571	2.0323962697418816	3.133707875300971e-4	0.001690793258280624	9.574570010341544e-4	3072	tags=69%, list=29%, signal=50%
CC	GO:0098636	protein complex involved in cell adhesion	26	0.5859212928554571	2.0323962697418816	3.133707875300971e-4	0.001690793258280624	9.574570010341544e-4	3072	tags=69%, list=29%, signal=50%
BP	GO:0010634	positive regulation of epithelial cell migration	108	0.3708466143423479	1.748945416442252	3.1502016129032257e-4	0.0016982784069561481	9.616956670970003e-4	2227	tags=36%, list=21%, signal=29%
CC	GO:0070821	tertiary granule membrane	46	0.48839374872526115	1.9451269307706622	3.156900246560822e-4	0.001700474945778398	9.629395160791902e-4	2745	tags=57%, list=26%, signal=42%
BP	GO:1904036	negative regulation of epithelial cell apoptotic process	27	0.5797322394605211	2.0305922504821563	3.1600497482117505e-4	0.0017007576717950287	9.630996172640463e-4	2935	tags=59%, list=27%, signal=43%
BP	GO:0098656	anion transmembrane transport	114	0.3664069293508242	1.7433908106229932	3.167016256538061e-4	0.001703092559532501	9.644218100276638e-4	2520	tags=37%, list=23%, signal=29%
BP	GO:0007229	integrin-mediated signaling pathway	71	0.42172167429194224	1.8406114567079797	3.180429287277576e-4	0.0017088873782386978	9.677032814392625e-4	3072	tags=51%, list=29%, signal=36%
BP	GO:0070588	calcium ion transmembrane transport	161	0.3292460808138138	1.6535472218720741	3.194655115598721e-4	0.0017128083876161806	9.699236580945428e-4	2451	tags=35%, list=23%, signal=27%
BP	GO:2000106	regulation of leukocyte apoptotic process	51	0.47043663328017105	1.9164622756520413	3.197308700155e-4	0.0017128083876161806	9.699236580945428e-4	1058	tags=27%, list=10%, signal=25%
BP	GO:0014031	mesenchymal cell development	44	0.4946247098721561	1.9501394438739208	3.1982844310275005e-4	0.0017128083876161806	9.699236580945428e-4	2436	tags=52%, list=23%, signal=41%
MF	GO:0004175	endopeptidase activity	164	0.328689596993014	1.6552611106537394	3.198299612678362e-4	0.0017128083876161806	9.699236580945428e-4	1801	tags=32%, list=17%, signal=27%
BP	GO:1990868	response to chemokine	34	0.5375460918284691	1.9944771478722303	3.2101340060195703e-4	0.001714901058912356	9.711086893061197e-4	1524	tags=41%, list=14%, signal=35%
BP	GO:1990869	cellular response to chemokine	34	0.5375460918284691	1.9944771478722303	3.2101340060195703e-4	0.001714901058912356	9.711086893061197e-4	1524	tags=41%, list=14%, signal=35%
CC	GO:0000785	chromatin	316	-0.2908093268499105	-1.5255130579497964	3.210146580957851e-4	0.001714901058912356	9.711086893061197e-4	2567	tags=33%, list=24%, signal=26%
CC	GO:0071556	integral component of lumenal side of endoplasmic reticulum membrane	21	0.6292780719715286	2.0601527706543488	3.2500280174829093e-4	0.0017333482759908849	9.815549204197894e-4	2088	tags=62%, list=19%, signal=50%
CC	GO:0098553	lumenal side of endoplasmic reticulum membrane	21	0.6292780719715286	2.0601527706543488	3.2500280174829093e-4	0.0017333482759908849	9.815549204197894e-4	2088	tags=62%, list=19%, signal=50%
BP	GO:0006813	potassium ion transport	79	0.4066758327600136	1.8122605659682944	3.36788977987757e-4	0.0017947307379610733	0.0010163143847518358	2950	tags=48%, list=27%, signal=35%
BP	GO:0042088	T-helper 1 type immune response	27	0.5771003188142725	2.0213735848562293	3.453482939117127e-4	0.001838830685741905	0.001041287162198876	1070	tags=41%, list=10%, signal=37%
BP	GO:0043116	negative regulation of vascular permeability	12	0.7463173408005116	2.0780549859803745	3.4673374602746924e-4	0.0018446918507865357	0.0010446062040029018	1990	tags=83%, list=19%, signal=68%
BP	GO:0050922	negative regulation of chemotaxis	25	0.5914531788293451	2.0298259703974133	3.4919268903151973e-4	0.001856249897394789	0.001051151257686523	2680	tags=60%, list=25%, signal=45%
BP	GO:1902624	positive regulation of neutrophil migration	18	0.6650106599552162	2.0869557004161936	3.5263685322941705e-4	0.0018730219745300184	0.001060648895908324	1993	tags=72%, list=19%, signal=59%
BP	GO:0032731	positive regulation of interleukin-1 beta production	23	0.608038512105973	2.040494169586919	3.5297794225101005e-4	0.0018732981701773507	0.001060805299096531	1795	tags=57%, list=17%, signal=47%
BP	GO:0045667	regulation of osteoblast differentiation	84	0.39865280056662744	1.7969959787600511	3.5961200008573533e-4	0.001906894638041342	0.0010798301995146391	2405	tags=40%, list=22%, signal=32%
BP	GO:0034367	protein-containing complex remodeling	13	0.7283580735059676	2.078293600313648	3.604854832717043e-4	0.001906894638041342	0.0010798301995146391	1136	tags=54%, list=11%, signal=48%
BP	GO:0034368	protein-lipid complex remodeling	13	0.7283580735059676	2.078293600313648	3.604854832717043e-4	0.001906894638041342	0.0010798301995146391	1136	tags=54%, list=11%, signal=48%
BP	GO:0034369	plasma lipoprotein particle remodeling	13	0.7283580735059676	2.078293600313648	3.604854832717043e-4	0.001906894638041342	0.0010798301995146391	1136	tags=54%, list=11%, signal=48%
BP	GO:0044772	mitotic cell cycle phase transition	398	-0.27571528939511236	-1.4807178167181234	3.6345659542814723e-4	0.0019210430166185922	0.0010878420981046803	2046	tags=28%, list=19%, signal=24%
BP	GO:0097756	negative regulation of blood vessel diameter	44	0.49153592219275477	1.9379613893466627	3.658469241247285e-4	0.0019321011151819402	0.0010941040428077069	1840	tags=45%, list=17%, signal=38%
MF	GO:0019842	vitamin binding	75	0.41287680678471006	1.8215450262723398	3.6874202240816904e-4	0.0019458048087988072	0.0011018641266199872	2407	tags=43%, list=22%, signal=33%
BP	GO:0032233	positive regulation of actin filament bundle assembly	42	0.4988217470993848	1.9466084495041434	3.696764297982164e-4	0.0019491483035739968	0.0011037574701525264	2398	tags=43%, list=22%, signal=33%
BP	GO:0000045	autophagosome assembly	56	-0.4648788262812952	-1.8661346942067225	3.7150878127595744e-4	0.0019572169940391907	0.0011083265823945124	2054	tags=38%, list=19%, signal=30%
BP	GO:0097485	neuron projection guidance	130	0.3496495588495857	1.6993356066591983	3.7241192211411587e-4	0.0019603811984561094	0.0011101183979561398	1756	tags=26%, list=16%, signal=22%
BP	GO:0055021	regulation of cardiac muscle tissue growth	45	0.4879901200954446	1.9338553739081732	3.730913613228622e-4	0.001962363653711158	0.0011112410163802951	1337	tags=33%, list=12%, signal=29%
MF	GO:0008170	N-methyltransferase activity	70	-0.43312776865509617	-1.8179654302442834	3.756397614687515e-4	0.0019741651697627815	0.001117923941161965	2861	tags=49%, list=27%, signal=36%
BP	GO:0006497	protein lipidation	59	-0.45647097132632913	-1.8517560028141917	3.76356414776278e-4	0.0019763286610618163	0.001119149076098358	2767	tags=44%, list=26%, signal=33%
CC	GO:0015934	large ribosomal subunit	73	-0.428434680256089	-1.8125201886470892	3.7671518248986167e-4	0.001976610836060165	0.0011193088652543428	3396	tags=42%, list=32%, signal=29%
BP	GO:0042092	type 2 immune response	24	0.6001464614085785	2.0373421874411406	3.8020675148201893e-4	0.001993316949517381	0.0011287691497754368	1070	tags=46%, list=10%, signal=41%
BP	GO:0032870	cellular response to hormone stimulus	431	0.254451499065425	1.4391092368072316	3.817213318604288e-4	0.0019996396365849463	0.0011323495407951792	2101	tags=26%, list=20%, signal=22%
CC	GO:0014704	intercalated disc	39	0.5091773575438368	1.9525111873969632	3.82636110767426e-4	0.002002812599170372	0.0011341463159044698	2210	tags=51%, list=21%, signal=41%
BP	GO:0000387	spliceosomal snRNP assembly	26	-0.5914253211100176	-1.9868461531543047	3.8458911864394597e-4	0.002011410402593035	0.0011390150525405001	1841	tags=46%, list=17%, signal=38%
MF	GO:0032183	SUMO binding	15	-0.6949554463068376	-2.008914849427233	3.852885211281684e-4	0.002013443239443977	0.001140166200893714	652	tags=40%, list=6%, signal=38%
BP	GO:0061333	renal tubule morphogenesis	48	0.47593981708835453	1.913166043985192	3.8581405610706686e-4	0.0020145649343866184	0.0011408013907199075	2186	tags=42%, list=20%, signal=33%
BP	GO:0042509	regulation of tyrosine phosphorylation of STAT protein	43	0.4903795336058052	1.9236942768100198	3.885111059003113e-4	0.0020270144655668413	0.0011478512714369735	2018	tags=44%, list=19%, signal=36%
BP	GO:0035987	endodermal cell differentiation	32	0.5442936456419596	1.9895974522678666	3.9329086701312636e-4	0.002050301543238181	0.0011610382033346814	1813	tags=56%, list=17%, signal=47%
BP	GO:0031644	regulation of neurological system process	64	0.43476496392432645	1.8584412638082486	3.960516695101145e-4	0.0020630344199562235	0.0011682485360570817	1992	tags=38%, list=19%, signal=31%
BP	GO:0043409	negative regulation of MAPK cascade	122	0.35414656769699376	1.7036739543289805	3.996684958243224e-4	0.002079251153716	0.0011774316962075983	1336	tags=25%, list=12%, signal=22%
BP	GO:0002700	regulation of production of molecular mediator of immune response	84	0.3967743541808702	1.7885285589984836	4.0009811930068564e-4	0.002079251153716	0.0011774316962075983	1325	tags=26%, list=12%, signal=23%
BP	GO:0001937	negative regulation of endothelial cell proliferation	28	0.5675842380161589	2.0065048809849353	4.0012749825368084e-4	0.002079251153716	0.0011774316962075983	2698	tags=57%, list=25%, signal=43%
MF	GO:0032182	ubiquitin-like protein binding	60	-0.45274112415820533	-1.8431141964546354	4.005422187240369e-4	0.002079738443374807	0.0011777076370377807	2282	tags=45%, list=21%, signal=36%
BP	GO:0045620	negative regulation of lymphocyte differentiation	35	0.5274804247647973	1.9709754710896121	4.0124477070913175e-4	0.002081718265968914	0.0011788287646471141	1744	tags=49%, list=16%, signal=41%
MF	GO:0005342	organic acid transmembrane transporter activity	51	0.4665221436288631	1.9005154483549114	4.0313892306302173e-4	0.002088201615866012	0.001182500135300344	2570	tags=49%, list=24%, signal=37%
MF	GO:0046943	carboxylic acid transmembrane transporter activity	51	0.4665221436288631	1.9005154483549114	4.0313892306302173e-4	0.002088201615866012	0.001182500135300344	2570	tags=49%, list=24%, signal=37%
BP	GO:0003333	amino acid transmembrane transport	43	0.48969414161380675	1.921005574362175	4.092010464512154e-4	0.002116254675340134	0.0011983859321370546	2491	tags=53%, list=23%, signal=41%
BP	GO:0030856	regulation of epithelial cell differentiation	76	0.4090154570213216	1.8094333232175246	4.092078870680846e-4	0.002116254675340134	0.0011983859321370546	2743	tags=51%, list=26%, signal=38%
BP	GO:0061614	pri-miRNA transcription by RNA polymerase II	38	0.5139346633974944	1.958668493374809	4.095388226788415e-4	0.0021162771698236787	0.0011983986702412837	2239	tags=42%, list=21%, signal=33%
BP	GO:0032205	negative regulation of telomere maintenance	28	-0.5775994518702433	-1.9774708454808134	4.1065699739797684e-4	0.002120364416843737	0.0012007131834173598	2652	tags=54%, list=25%, signal=40%
BP	GO:0071295	cellular response to vitamin	19	0.6440681552191194	2.0513936250367486	4.137878587932157e-4	0.002134829080398119	0.0012089041868531259	1539	tags=58%, list=14%, signal=50%
BP	GO:0002577	regulation of antigen processing and presentation	12	0.7413221990577834	2.064146453193208	4.196140875491666e-4	0.0021631657019241047	0.0012249505583020515	1508	tags=67%, list=14%, signal=57%
BP	GO:0009187	cyclic nucleotide metabolic process	28	0.5661607076392824	2.0014724638420343	4.2047296426657985e-4	0.0021636669331054825	0.0012252343938930655	2093	tags=46%, list=19%, signal=37%
BP	GO:0010656	negative regulation of muscle cell apoptotic process	32	0.543222878640511	1.9856833972074919	4.20571158366638e-4	0.0021636669331054825	0.0012252343938930655	1663	tags=38%, list=15%, signal=32%
BP	GO:0016053	organic acid biosynthetic process	274	0.28238316366715976	1.5214146012420435	4.207130147705104e-4	0.0021636669331054825	0.0012252343938930655	2238	tags=32%, list=21%, signal=26%
BP	GO:0032210	regulation of telomere maintenance via telomerase	40	-0.5147862558508485	-1.9199494067141303	4.220860984702039e-4	0.002169007072233879	0.0012282583908069043	2462	tags=52%, list=23%, signal=41%
BP	GO:1902622	regulation of neutrophil migration	23	0.6032593919318827	2.0244560952596684	4.226742238419738e-4	0.0021703082175087087	0.001228995199193528	1993	tags=65%, list=19%, signal=53%
BP	GO:0051155	positive regulation of striated muscle cell differentiation	38	0.5127602816439965	1.954192779429841	4.2555430736460623e-4	0.0021833665175951295	0.0012363898116206334	2058	tags=45%, list=19%, signal=36%
CC	GO:0071682	endocytic vesicle lumen	10	0.7768486239505323	2.044010456358771	4.263708151374826e-4	0.0021858250649453223	0.0012377820299544174	1808	tags=80%, list=17%, signal=67%
BP	GO:0007492	endoderm development	45	0.48383524027050234	1.9173900063801672	4.306671886875014e-4	0.002205134851346609	0.0012487167140666474	1594	tags=44%, list=15%, signal=38%
BP	GO:0007611	learning or memory	128	0.3499850997653326	1.6967369666614185	4.308180126241987e-4	0.002205134851346609	0.0012487167140666474	2324	tags=36%, list=22%, signal=29%
BP	GO:0006940	regulation of smooth muscle contraction	36	0.5215441337185405	1.9622259737318886	4.336513443191674e-4	0.002217885328483192	0.001255937013497792	2160	tags=50%, list=20%, signal=40%
CC	GO:0042581	specific granule	109	0.3658591006434067	1.7280472977236072	4.3893578684696177e-4	0.0022431418760002464	0.0012702392104835703	1813	tags=28%, list=17%, signal=24%
BP	GO:0043543	protein acylation	170	-0.33575209361365976	-1.6322760636275613	4.4315906268551085e-4	0.002262939894564311	0.0012814503691441176	2750	tags=39%, list=26%, signal=29%
BP	GO:0050680	negative regulation of epithelial cell proliferation	88	0.38938614015859174	1.7704548426001447	4.442607954179037e-4	0.002266779491581115	0.0012836246438680584	2729	tags=45%, list=25%, signal=34%
BP	GO:0006979	response to oxidative stress	319	0.27148928202940714	1.4881496381901265	4.4499870895436293e-4	0.002268758169964022	0.0012847451235371312	1967	tags=26%, list=18%, signal=22%
BP	GO:0006418	tRNA aminoacylation for protein translation	39	-0.5171303336301631	-1.9174721921642108	4.5780720993122243e-4	0.0023322254090835863	0.0013206851488085415	3193	tags=56%, list=30%, signal=40%
BP	GO:1905521	regulation of macrophage migration	23	0.6014541433414038	2.0183979276433295	4.5864649821150346e-4	0.0023338643270858126	0.0013216132300554163	1963	tags=61%, list=18%, signal=50%
MF	GO:0042562	hormone binding	41	0.49923186179141155	1.9372111113470643	4.58849251961007e-4	0.0023338643270858126	0.0013216132300554163	1904	tags=46%, list=18%, signal=38%
BP	GO:0070098	chemokine-mediated signaling pathway	26	0.576421579603608	1.999444434722227	4.59911083857121e-4	0.002337430449720897	0.001323632642580742	1524	tags=42%, list=14%, signal=36%
MF	GO:0016279	protein-lysine N-methyltransferase activity	44	-0.4968665445976145	-1.893428113647249	4.7046838134115324e-4	0.002389212469506797	0.0013529555992041415	2861	tags=50%, list=27%, signal=37%
BP	GO:0046887	positive regulation of hormone secretion	66	0.426882604139149	1.8360948679365334	4.7171029009009433e-4	0.002393331579885544	0.001355288155861112	2741	tags=45%, list=26%, signal=34%
BP	GO:0010712	regulation of collagen metabolic process	31	0.5452954795033583	1.978262334550303	4.7201817269964895e-4	0.002393331579885544	0.001355288155861112	2278	tags=52%, list=21%, signal=41%
BP	GO:0032693	negative regulation of interleukin-10 production	10	0.7751530996952846	2.039549266366424	4.7252435698226167e-4	0.002394024889167362	0.0013556807608247927	1552	tags=50%, list=14%, signal=43%
BP	GO:0048568	embryonic organ development	256	0.28654511359691337	1.5312613048935344	4.782299116868763e-4	0.0024210389279148113	0.0013709781843260285	2582	tags=36%, list=24%, signal=28%
MF	GO:0004714	transmembrane receptor protein tyrosine kinase activity	38	0.5094987121462791	1.9417625351417838	4.8046454057294253e-4	0.0024304529452870162	0.0013763091239880664	3659	tags=68%, list=34%, signal=45%
BP	GO:0042102	positive regulation of T cell proliferation	48	0.47161367096059637	1.895775954785304	4.828451360860897e-4	0.0024405900794367092	0.0013820495479071424	2123	tags=42%, list=20%, signal=34%
BP	GO:0071241	cellular response to inorganic substance	124	0.35081106629581654	1.692263018427421	4.8362665985825074e-4	0.0024426350396581954	0.0013832075614438708	1325	tags=23%, list=12%, signal=21%
BP	GO:0048008	platelet-derived growth factor receptor signaling pathway	44	0.48479197314988176	1.9113722586916624	4.854949747818724e-4	0.0024501615549739355	0.0013874696524754937	2164	tags=43%, list=20%, signal=35%
BP	GO:0090175	regulation of establishment of planar polarity	81	-0.41055180522272017	-1.7713222207952164	4.8702476227319673e-4	0.0024559692292064708	0.0013907584036734499	2046	tags=36%, list=19%, signal=29%
MF	GO:0043175	RNA polymerase core enzyme binding	32	-0.5487427968581331	-1.9421021675811347	4.891773964336468e-4	0.0024612514947291745	0.0013937496281068718	3495	tags=69%, list=33%, signal=47%
MF	GO:0005244	voltage-gated ion channel activity	57	0.44683503411175796	1.8639896737293051	4.892117168535766e-4	0.0024612514947291745	0.0013937496281068718	2643	tags=49%, list=25%, signal=37%
MF	GO:0022832	voltage-gated channel activity	57	0.44683503411175796	1.8639896737293051	4.892117168535766e-4	0.0024612514947291745	0.0013937496281068718	2643	tags=49%, list=25%, signal=37%
BP	GO:0072604	interleukin-6 secretion	21	0.6198607099799095	2.029321878456715	4.931076992043035e-4	0.0024789277663645358	0.0014037592906996057	1829	tags=52%, list=17%, signal=44%
CC	GO:0045334	clathrin-coated endocytic vesicle	41	0.49795893536644475	1.9322716685688641	4.955571921178876e-4	0.0024893105464526446	0.0014096388182153862	1234	tags=34%, list=11%, signal=30%
BP	GO:0051147	regulation of muscle cell differentiation	107	0.3658223573391231	1.7223183408078695	4.967360804857836e-4	0.0024932996139023066	0.0014118977345782067	2405	tags=36%, list=22%, signal=28%
BP	GO:0014033	neural crest cell differentiation	46	0.47715966071883925	1.9003849020674421	5.000345646012397e-4	0.0025063980543139617	0.0014193150775403624	2227	tags=43%, list=21%, signal=35%
BP	GO:0010633	negative regulation of epithelial cell migration	50	0.46512900819878045	1.8864520407280305	5.001192413932026e-4	0.0025063980543139617	0.0014193150775403624	2418	tags=40%, list=23%, signal=31%
CC	GO:0005911	cell-cell junction	264	0.28386665425063534	1.5224957347207795	5.042743252329267e-4	0.0025236992727669873	0.0014291123562160035	2946	tags=38%, list=27%, signal=28%
BP	GO:0050686	negative regulation of mRNA processing	22	-0.6144666567321343	-1.97627146203648	5.04989476380019e-4	0.0025236992727669873	0.0014291123562160035	3267	tags=68%, list=30%, signal=48%
BP	GO:0055090	acylglycerol homeostasis	16	0.6772067787137035	2.0537463732070798	5.053473316770407e-4	0.0025236992727669873	0.0014291123562160035	2031	tags=69%, list=19%, signal=56%
BP	GO:0070328	triglyceride homeostasis	16	0.6772067787137035	2.0537463732070798	5.053473316770407e-4	0.0025236992727669873	0.0014291123562160035	2031	tags=69%, list=19%, signal=56%
BP	GO:0060191	regulation of lipase activity	57	0.4458522106935086	1.8598897877247134	5.055187740820292e-4	0.0025236992727669873	0.0014291123562160035	2446	tags=44%, list=23%, signal=34%
BP	GO:0046631	alpha-beta T cell activation	85	0.39209260060062995	1.7712452916738055	5.100301966476239e-4	0.0025442614890505027	0.0014407562623180723	2161	tags=38%, list=20%, signal=30%
BP	GO:0050796	regulation of insulin secretion	102	0.3704298427464346	1.7297117900761696	5.121230641385824e-4	0.0025527365043215493	0.0014455554668721443	2797	tags=41%, list=26%, signal=31%
BP	GO:2001257	regulation of cation channel activity	79	0.39990206556755886	1.78207477626296	5.146704804460794e-4	0.0025617244623831327	0.001450645139029825	2270	tags=34%, list=21%, signal=27%
BP	GO:0001516	prostaglandin biosynthetic process	17	0.6660540659578713	2.0557289409454533	5.15112187420559e-4	0.0025617244623831327	0.001450645139029825	2374	tags=71%, list=22%, signal=55%
BP	GO:0046457	prostanoid biosynthetic process	17	0.6660540659578713	2.0557289409454533	5.15112187420559e-4	0.0025617244623831327	0.001450645139029825	2374	tags=71%, list=22%, signal=55%
BP	GO:0002474	antigen processing and presentation of peptide antigen via MHC class I	74	-0.42189476008771226	-1.7895664808267029	5.184599485354807e-4	0.0025748926603543013	0.001458101984079775	2046	tags=41%, list=19%, signal=33%
BP	GO:0032231	regulation of actin filament bundle assembly	66	0.4254350389286724	1.8298686431426714	5.186466373627405e-4	0.0025748926603543013	0.001458101984079775	2608	tags=41%, list=24%, signal=31%
BP	GO:0043367	CD4-positive, alpha-beta T cell differentiation	47	0.4743331744720066	1.898290021724759	5.189521318553576e-4	0.0025748926603543013	0.001458101984079775	1744	tags=43%, list=16%, signal=36%
BP	GO:0031102	neuron projection regeneration	39	0.503218880322002	1.9296625802012266	5.201101625401539e-4	0.002578664004024635	0.0014602376085168741	2481	tags=46%, list=23%, signal=36%
BP	GO:0022898	regulation of transmembrane transporter activity	127	0.346494880679669	1.6776983852185392	5.264608057310425e-4	0.002608154450410669	0.0014769373642189072	2270	tags=34%, list=21%, signal=27%
BP	GO:0006958	complement activation, classical pathway	17	0.66534748092601	2.05354811603427	5.351814934239574e-4	0.0026493323738634405	0.0015002554670708176	2053	tags=71%, list=19%, signal=57%
BP	GO:0007260	tyrosine phosphorylation of STAT protein	45	0.47972103325786075	1.9010858210839332	5.366067110384377e-4	0.002654359914144333	0.0015031024465086329	2018	tags=44%, list=19%, signal=36%
BP	GO:0019318	hexose metabolic process	170	0.31855849772181877	1.612368955426748	5.388953404528239e-4	0.0026636474493778022	0.0015083617622694962	1805	tags=26%, list=17%, signal=22%
BP	GO:0006801	superoxide metabolic process	41	0.4964665130583146	1.9264804975731715	5.414421173139882e-4	0.0026741958233190886	0.0015143350617430704	3010	tags=54%, list=28%, signal=39%
CC	GO:0046658	anchored component of plasma membrane	20	0.6267281595997463	2.024486495192357	5.440732954049316e-4	0.0026851446719146663	0.0015205351407236072	1452	tags=35%, list=14%, signal=30%
CC	GO:0005776	autophagosome	58	-0.4514588192653652	-1.8251685014495804	5.46339960040135e-4	0.002692230373429715	0.001524547609125404	1152	tags=28%, list=11%, signal=25%
BP	GO:0042590	antigen processing and presentation of exogenous peptide antigen via MHC class I	58	-0.4515441388079005	-1.8255134333347232	5.46339960040135e-4	0.002692230373429715	0.001524547609125404	2046	tags=43%, list=19%, signal=35%
BP	GO:0001885	endothelial cell development	38	0.5066968411547152	1.9310842586515435	5.468144056996822e-4	0.0026925207818646966	0.0015247120606855643	2608	tags=63%, list=24%, signal=48%
BP	GO:0003176	aortic valve development	28	0.5604343938268438	1.9812289901069824	5.493275823482737e-4	0.0027028418630347865	0.0015305566495352934	2581	tags=68%, list=24%, signal=52%
BP	GO:0050926	regulation of positive chemotaxis	13	0.7164423552304876	2.044293344209028	5.506802781267139e-4	0.002707441731609337	0.0015331614484064568	2609	tags=85%, list=24%, signal=64%
BP	GO:0015908	fatty acid transport	51	0.4608446881049558	1.8773866599835762	5.514199062586159e-4	0.0027090227388596143	0.0015340567361378516	988	tags=25%, list=9%, signal=23%
BP	GO:0031668	cellular response to extracellular stimulus	189	0.30919155764421213	1.5886823764143227	5.527618901385743e-4	0.002713558369771183	0.0015366251587105825	1288	tags=20%, list=12%, signal=18%
BP	GO:0021675	nerve development	38	0.5058663887012872	1.9279193017579526	5.605419640017662e-4	0.0027496683775408365	0.0015570734184709805	2398	tags=45%, list=22%, signal=35%
BP	GO:0032635	interleukin-6 production	83	0.39311289108369174	1.7681943600227321	5.616493451787402e-4	0.0027518239088141928	0.0015582940458294795	1829	tags=31%, list=17%, signal=26%
BP	GO:0000245	spliceosomal complex assembly	37	-0.5206369832614332	-1.907149377819272	5.61830714716231e-4	0.0027518239088141928	0.0015582940458294795	1823	tags=41%, list=17%, signal=34%
BP	GO:0007259	JAK-STAT cascade	80	0.39780293302559433	1.7768880158373712	5.626286389847046e-4	0.002752522899286513	0.0015586898679195555	2225	tags=39%, list=21%, signal=31%
CC	GO:0005669	transcription factor TFIID complex	25	-0.5885318500347961	-1.9575635951066568	5.628271545221274e-4	0.002752522899286513	0.0015586898679195555	2952	tags=56%, list=27%, signal=41%
BP	GO:0006261	DNA-dependent DNA replication	91	-0.3955614234628346	-1.7426401745739448	5.632477414280735e-4	0.002752522899286513	0.0015586898679195555	2918	tags=41%, list=27%, signal=30%
MF	GO:0004252	serine-type endopeptidase activity	43	0.48513927004015805	1.9031374135247854	5.770194531418824e-4	0.0028176986106702323	0.0015955973614029289	1257	tags=40%, list=12%, signal=35%
BP	GO:1901617	organic hydroxy compound biosynthetic process	150	0.32905499297799873	1.6350367368054324	5.845615788158881e-4	0.0028516993891583063	0.0016148512135487098	1554	tags=25%, list=14%, signal=21%
BP	GO:0015837	amine transport	34	0.5242483051006646	1.945137877902525	5.85109531593638e-4	0.0028516993891583063	0.0016148512135487098	2303	tags=59%, list=21%, signal=46%
BP	GO:0030224	monocyte differentiation	25	0.5805279805294019	1.992331453443663	5.85742575149646e-4	0.0028516993891583063	0.0016148512135487098	2006	tags=56%, list=19%, signal=46%
BP	GO:1903131	mononuclear cell differentiation	25	0.5805279805294019	1.992331453443663	5.85742575149646e-4	0.0028516993891583063	0.0016148512135487098	2006	tags=56%, list=19%, signal=46%
BP	GO:0060351	cartilage development involved in endochondral bone morphogenesis	18	0.6506920309723576	2.0420205645193743	5.869841291097259e-4	0.002855598465939207	0.001617059170283313	2350	tags=56%, list=22%, signal=43%
BP	GO:0055088	lipid homeostasis	69	0.4148914218755622	1.8006015227034873	5.877111940175702e-4	0.0028569906505880385	0.0016178475321556045	1136	tags=26%, list=11%, signal=23%
BP	GO:0045071	negative regulation of viral genome replication	43	0.48494580532253806	1.9023784769368048	5.885138645590513e-4	0.002858748007753113	0.0016188426827529812	2212	tags=49%, list=21%, signal=39%
BP	GO:0006869	lipid transport	188	0.3085116506975777	1.5839201273760117	5.908381717267309e-4	0.002867888653774694	0.0016240188185605235	2096	tags=28%, list=20%, signal=23%
BP	GO:0051385	response to mineralocorticoid	18	0.6500861232231473	2.0401190872840678	5.914478867455413e-4	0.0028686993309214874	0.0016244778862235716	791	tags=39%, list=7%, signal=36%
BP	GO:0090501	RNA phosphodiester bond hydrolysis	91	-0.3943042190202859	-1.7371015784437687	5.97592115905395e-4	0.0028963327681877033	0.001640126060737871	3173	tags=51%, list=30%, signal=36%
BP	GO:0046425	regulation of JAK-STAT cascade	67	0.4199688531174612	1.811762609483729	5.989810275695698e-4	0.0029008946626687686	0.0016427093557607744	2225	tags=40%, list=21%, signal=32%
CC	GO:0031461	cullin-RING ubiquitin ligase complex	103	-0.3810832840411816	-1.7154383581381896	6.019299271715943e-4	0.0029129991994562596	0.0016495638741560298	2470	tags=40%, list=23%, signal=31%
BP	GO:0007041	lysosomal transport	76	-0.4155336626698385	-1.7716011901708304	6.046074902032798e-4	0.002923773534714368	0.001655665130281723	2940	tags=42%, list=27%, signal=31%
CC	GO:0005814	centriole	89	-0.3970033184360763	-1.742210159037947	6.051062717889829e-4	0.0029240034609937433	0.0016557953322001604	1651	tags=33%, list=15%, signal=28%
BP	GO:0039702	viral budding via host ESCRT complex	13	-0.7101514742523394	-1.9677212293604014	6.078483628252354e-4	0.0029335982190877353	0.0016612286211403256	670	tags=38%, list=6%, signal=36%
MF	GO:0016278	lysine N-methyltransferase activity	45	-0.4889262961830292	-1.8725668919095257	6.079972852214242e-4	0.0029335982190877353	0.0016612286211403256	2861	tags=49%, list=27%, signal=36%
BP	GO:0006370	7-methylguanosine mRNA capping	27	-0.5741334516909382	-1.9475287523994227	6.10444708970485e-4	0.0029432155611076954	0.0016666746988338898	3468	tags=70%, list=32%, signal=48%
BP	GO:0086009	membrane repolarization	33	0.5282088370303852	1.9459856562993745	6.116277483458766e-4	0.002946060706730814	0.001668285838801757	2698	tags=55%, list=25%, signal=41%
BP	GO:0003299	muscle hypertrophy in response to stress	19	0.6352520672777163	2.023313884633181	6.128533692396816e-4	0.002946060706730814	0.001668285838801757	921	tags=32%, list=9%, signal=29%
BP	GO:0014887	cardiac muscle adaptation	19	0.6352520672777163	2.023313884633181	6.128533692396816e-4	0.002946060706730814	0.001668285838801757	921	tags=32%, list=9%, signal=29%
BP	GO:0014898	cardiac muscle hypertrophy in response to stress	19	0.6352520672777163	2.023313884633181	6.128533692396816e-4	0.002946060706730814	0.001668285838801757	921	tags=32%, list=9%, signal=29%
BP	GO:1904892	regulation of STAT cascade	69	0.4142317433473746	1.7977385612159258	6.135704865543433e-4	0.002947321536599069	0.0016689998175088295	2225	tags=39%, list=21%, signal=31%
BP	GO:1905037	autophagosome organization	59	-0.4470150927980575	-1.8133965431190187	6.144237283091795e-4	0.0029492338958840613	0.0016700827422111498	2054	tags=36%, list=19%, signal=29%
BP	GO:0006865	amino acid transport	78	0.39870636749119354	1.7722797291106427	6.187913416629129e-4	0.0029679999215215954	0.0016807095072164198	2570	tags=49%, list=24%, signal=37%
BP	GO:0043300	regulation of leukocyte degranulation	28	0.5571287199354842	1.9695428819424199	6.19406409726037e-4	0.0029687526146632546	0.0016811357398824082	1747	tags=46%, list=16%, signal=39%
BP	GO:0097696	STAT cascade	82	0.39320570145530753	1.7644642967437427	6.20658659139496e-4	0.002972555884127076	0.0016832894431557807	2225	tags=38%, list=21%, signal=30%
MF	GO:0070063	RNA polymerase binding	45	-0.48835877487589374	-1.8703933094728853	6.221367569707595e-4	0.0029774344055912274	0.0016860520366944473	3511	tags=67%, list=33%, signal=45%
BP	GO:0070664	negative regulation of leukocyte proliferation	45	0.4764021855511147	1.8879335640841022	6.241219686326893e-4	0.0029834285270399353	0.0016894463686259282	2161	tags=44%, list=20%, signal=36%
BP	GO:0046394	carboxylic acid biosynthetic process	273	0.2788355254558298	1.5016297242867314	6.243100436213198e-4	0.0029834285270399353	0.0016894463686259282	2238	tags=32%, list=21%, signal=26%
BP	GO:0032409	regulation of transporter activity	133	0.3394897335223026	1.6557574080647515	6.328441151677408e-4	0.0030219822153920123	0.001711278428014385	2270	tags=33%, list=21%, signal=26%
BP	GO:0006720	isoprenoid metabolic process	56	0.44372842833790827	1.843715673046757	6.358359962362236e-4	0.0030340333251919946	0.0017181026919459539	1244	tags=25%, list=12%, signal=22%
BP	GO:0072078	nephron tubule morphogenesis	45	0.47602242061521816	1.8864285941433958	6.379401672002027e-4	0.0030418339098287816	0.0017225199820765321	2186	tags=42%, list=20%, signal=34%
BP	GO:0070509	calcium ion import	43	0.48356919994237585	1.896978235471237	6.390892747945949e-4	0.0030450724269624812	0.0017243538792058495	3042	tags=60%, list=28%, signal=44%
BP	GO:1904358	positive regulation of telomere maintenance via telomere lengthening	27	-0.5725489466272707	-1.9421539233231404	6.427623700336284e-4	0.003060323407654601	0.001732990155796611	2462	tags=56%, list=23%, signal=43%
BP	GO:0060964	regulation of gene silencing by miRNA	69	-0.4258887973439309	-1.782381456497604	6.47380978485024e-4	0.0030800504703252245	0.0017441611337806584	1488	tags=29%, list=14%, signal=25%
BP	GO:1901532	regulation of hematopoietic progenitor cell differentiation	68	-0.42737803289773846	-1.7838317532160515	6.492771786904793e-4	0.0030868056624462994	0.0017479864423794343	3080	tags=60%, list=29%, signal=43%
CC	GO:1902495	transmembrane transporter complex	100	0.36943933730574724	1.718777867786071	6.559480257652526e-4	0.0031162340226970945	0.0017646510401432864	2643	tags=42%, list=25%, signal=32%
BP	GO:0001906	cell killing	62	0.428116274137385	1.8178157433892883	6.573130166690838e-4	0.003120431024187299	0.0017670277047298446	2918	tags=50%, list=27%, signal=37%
BP	GO:0006006	glucose metabolic process	145	0.3317207258079792	1.6395414898312397	6.579488444773419e-4	0.003121162893274653	0.001767442145216933	1805	tags=26%, list=17%, signal=22%
BP	GO:0002828	regulation of type 2 immune response	22	0.6040408179332363	2.0030576627709897	6.598808174441963e-4	0.0031280378178773897	0.0017713352555426543	1070	tags=45%, list=10%, signal=41%
MF	GO:0022839	ion gated channel activity	91	0.3792477690782357	1.7350530762471181	6.608166832269882e-4	0.0031301842889699437	0.0017725507523309331	2417	tags=38%, list=22%, signal=30%
BP	GO:0051568	histone H3-K4 methylation	37	-0.517577284035591	-1.8959413698166043	6.613956515013859e-4	0.003130638291986107	0.0017728078437075324	3195	tags=59%, list=30%, signal=42%
MF	GO:0022836	gated channel activity	92	0.37737654933303577	1.7296980086652898	6.687760678843665e-4	0.0031615284877549933	0.0017903002450152545	2417	tags=38%, list=22%, signal=30%
BP	GO:0007033	vacuole organization	102	-0.3804192326219858	-1.7094989256015332	6.688974624555704e-4	0.0031615284877549933	0.0017903002450152545	2862	tags=37%, list=27%, signal=28%
BP	GO:0046632	alpha-beta T cell differentiation	61	0.42974032006704793	1.8186924616933766	6.704714559042371e-4	0.0031666581882357557	0.0017932050754044578	1744	tags=38%, list=16%, signal=32%
CC	GO:0005657	replication fork	36	-0.5225845617473652	-1.9019668767218592	6.709832663536598e-4	0.0031667673459371565	0.0017932668888786432	2652	tags=58%, list=25%, signal=44%
BP	GO:0045662	negative regulation of myoblast differentiation	16	0.6694740423911677	2.0302955164280925	6.81217107899447e-4	0.003212726971752851	0.0018192927588580954	2582	tags=69%, list=24%, signal=52%
CC	GO:0030684	preribosome	14	-0.6940177031444024	-1.9658600707629559	6.864805217980327e-4	0.0032330536530423243	0.001830803286956716	2200	tags=64%, list=20%, signal=51%
BP	GO:0006949	syncytium formation	33	0.525707767766224	1.936771412666436	6.866601487005753e-4	0.0032330536530423243	0.001830803286956716	1333	tags=33%, list=12%, signal=29%
BP	GO:0046579	positive regulation of Ras protein signal transduction	37	0.5049866398350352	1.9121246349649486	6.8791351944327e-4	0.0032330536530423243	0.001830803286956716	2585	tags=51%, list=24%, signal=39%
CC	GO:0000314	organellar small ribosomal subunit	23	-0.5988829930313082	-1.9489728788659593	6.880217573372477e-4	0.0032330536530423243	0.001830803286956716	2536	tags=57%, list=24%, signal=43%
CC	GO:0005763	mitochondrial small ribosomal subunit	23	-0.5988829930313082	-1.9489728788659593	6.880217573372477e-4	0.0032330536530423243	0.001830803286956716	2536	tags=57%, list=24%, signal=43%
BP	GO:0060560	developmental growth involved in morphogenesis	140	0.3337586799577964	1.6411467384780862	6.896859696041997e-4	0.0032385254224892857	0.0018339018230665446	1558	tags=22%, list=15%, signal=19%
BP	GO:0055017	cardiac muscle tissue growth	64	0.4236239187512835	1.8108178815452325	6.913327958904367e-4	0.003243907688175257	0.0018369496752727334	1337	tags=27%, list=12%, signal=23%
MF	GO:0017046	peptide hormone binding	19	0.632402246315499	2.0142370431420815	6.933742498697128e-4	0.0032511325174788266	0.0018410409285138387	1875	tags=53%, list=17%, signal=44%
BP	GO:0045649	regulation of macrophage differentiation	18	0.6457759002060637	2.0265926206614524	6.941143123692956e-4	0.003252249272706461	0.0018416733210940095	2058	tags=56%, list=19%, signal=45%
BP	GO:0097755	positive regulation of blood vessel diameter	35	0.5150744611987771	1.924619533056916	6.976187490738313e-4	0.0032663074378601353	0.0018496341339149498	2139	tags=37%, list=20%, signal=30%
BP	GO:0043501	skeletal muscle adaptation	18	0.6456485417497078	2.026192940667592	6.98578070005111e-4	0.003268437468327162	0.0018508403207583637	511	tags=28%, list=5%, signal=27%
BP	GO:0043567	regulation of insulin-like growth factor receptor signaling pathway	13	0.7099514130201965	2.0257721193522498	7.077015622511986e-4	0.0033087345767588506	0.0018736596384959963	1816	tags=62%, list=17%, signal=51%
CC	GO:0044853	plasma membrane raft	71	0.40865919321907335	1.7836000347645355	7.091179373855929e-4	0.0033129662828108447	0.0018760559554708584	3067	tags=48%, list=29%, signal=34%
BP	GO:0014015	positive regulation of gliogenesis	44	0.4771977857838356	1.8814309233092803	7.155873798917645e-4	0.00334078258047452	0.0018918076795864484	2686	tags=45%, list=25%, signal=34%
BP	GO:0034103	regulation of tissue remodeling	46	0.47001272068627886	1.8719207672044949	7.212480125354287e-4	0.0033647855444417407	0.0019054000012871846	2371	tags=39%, list=22%, signal=31%
BP	GO:0002063	chondrocyte development	21	0.6102765192081783	1.997944816308337	7.239717583772273e-4	0.0033750625858161394	0.0019112196514221996	2350	tags=48%, list=22%, signal=37%
BP	GO:0044273	sulfur compound catabolic process	31	0.5348153760048718	1.9402418579600198	7.26181804153306e-4	0.0033829317691685284	0.001915675787414147	1753	tags=42%, list=16%, signal=35%
BP	GO:0070229	negative regulation of lymphocyte apoptotic process	19	0.6311878861560714	2.01036923711975	7.291613079275043e-4	0.0033943716058694165	0.0019221539015693288	2374	tags=58%, list=22%, signal=45%
BP	GO:0019229	regulation of vasoconstriction	31	0.53410870845815706	1.9376781583819704	7.397977129811805e-4	0.0034414136253539482	0.0019487927059752867	1840	tags=45%, list=17%, signal=38%
BP	GO:0072109	glomerular mesangium development	12	0.7255631581303976	2.0202667899680486	7.44262881600364e-4	0.0034597011999787366	0.00195914853527061	2119	tags=67%, list=20%, signal=54%
BP	GO:0033628	regulation of cell adhesion mediated by integrin	35	0.5134381323377692	1.9185052510925746	7.454945455788982e-4	0.003462942405269721	0.001960983954641041	2360	tags=43%, list=22%, signal=34%
BP	GO:0001738	morphogenesis of a polarized epithelium	104	-0.3765776345958612	-1.6978528827676151	7.466032110756371e-4	0.0034656080284886305	0.0019624934352357646	2472	tags=36%, list=23%, signal=28%
MF	GO:0016709	oxidoreductase activity, acting on paired donors, with incorporation or reduction of molecular oxygen, NAD(P)H as one donor, and incorporation of one atom of oxygen	18	0.6432577552636617	2.01869010532076	7.499112828169882e-4	0.003478471805765271	0.001969777893908014	2044	tags=61%, list=19%, signal=50%
BP	GO:0048525	negative regulation of viral process	65	0.4197058274644919	1.7997868830684796	7.525989280740501e-4	0.0034884413833475283	0.0019754234344297405	2212	tags=40%, list=21%, signal=32%
BP	GO:0043280	positive regulation of cysteine-type endopeptidase activity involved in apoptotic process	78	0.39628946281718413	1.7615364064296117	7.58671376751464e-4	0.0035140747114721137	0.0019899389935334293	2326	tags=42%, list=22%, signal=33%
BP	GO:1904353	regulation of telomere capping	21	-0.6131360947519598	-1.9473243819753587	7.637419382795404e-4	0.0035350341143224446	0.0020018078171747953	2652	tags=67%, list=25%, signal=50%
BP	GO:0007218	neuropeptide signaling pathway	16	0.6662141061556945	2.0204091974618144	7.658126964621235e-4	0.0035420887031224558	0.0020058026671677842	1640	tags=44%, list=15%, signal=37%
BP	GO:0001707	mesoderm formation	44	0.47558637887118815	1.8750776859603069	7.708095571181386e-4	0.0035626575821152196	0.002017450346207546	2240	tags=39%, list=21%, signal=31%
MF	GO:0070888	E-box binding	35	0.5119200636469288	1.9128328583124827	7.751319434153682e-4	0.003580081962460147	0.0020273173686055994	1685	tags=37%, list=16%, signal=31%
MF	GO:0008307	structural constituent of muscle	29	0.5435340608090319	1.9387386602529022	7.763623688332383e-4	0.003583210933076484	0.0020290892320832723	1639	tags=34%, list=15%, signal=29%
BP	GO:0032355	response to estradiol	85	0.38545948725158313	1.7412807609210186	7.793452070269768e-4	0.003594417751982071	0.00203543539366626	798	tags=22%, list=7%, signal=21%
BP	GO:0043624	cellular protein complex disassembly	158	-0.3351475202486802	-1.612641351527559	7.841417302951164e-4	0.0036139675763245762	0.0020465060056964707	2824	tags=34%, list=26%, signal=26%
MF	GO:0008514	organic anion transmembrane transporter activity	70	0.408071367203964	1.776159126126979	7.882668247906387e-4	0.0036303973167330053	0.0020558097865710293	2303	tags=40%, list=21%, signal=32%
BP	GO:0048524	positive regulation of viral process	86	-0.39709480958136073	-1.7320357146347805	7.906145951932699e-4	0.0036386239892417537	0.002060468360379589	2728	tags=42%, list=25%, signal=31%
BP	GO:0032692	negative regulation of interleukin-1 production	16	0.665014530234578	2.0167712765566823	7.92527092850337e-4	0.0036448371622925363	0.002063986736152011	2767	tags=69%, list=26%, signal=51%
BP	GO:0002448	mast cell mediated immunity	28	0.5507550166054204	1.9470107783617725	7.979943891725951e-4	0.003667378469388948	0.0020767513554726886	2161	tags=54%, list=20%, signal=43%
BP	GO:0061383	trabecula morphogenesis	36	0.5074255565334868	1.9091070963952264	7.988314237458347e-4	0.0036686234060049673	0.002077456334199694	1474	tags=39%, list=14%, signal=34%
CC	GO:0035770	ribonucleoprotein granule	129	-0.35302418793108437	-1.6482064065451736	8.0279243860405e-4	0.0036821790499191416	0.002085132580899631	3020	tags=41%, list=28%, signal=30%
BP	GO:0140115	export across plasma membrane	14	0.6907100550742009	2.0142618529758285	8.029723285088449e-4	0.0036821790499191416	0.002085132580899631	1479	tags=57%, list=14%, signal=49%
MF	GO:0003697	single-stranded DNA binding	62	-0.4357472373863328	-1.7858869882433503	8.034878358928497e-4	0.0036821790499191416	0.002085132580899631	3183	tags=50%, list=30%, signal=35%
BP	GO:2000778	positive regulation of interleukin-6 secretion	15	0.677409106058266	2.0159045186403435	8.048647627094149e-4	0.0036858824468954123	0.002087229728700034	1829	tags=60%, list=17%, signal=50%
BP	GO:0043031	negative regulation of macrophage activation	10	0.7602574697447217	2.0003565299254826	8.065880884301861e-4	0.0036911658284093265	0.0020902215850933906	1270	tags=70%, list=12%, signal=62%
MF	GO:0015077	monovalent inorganic cation transmembrane transporter activity	106	0.35929828676446807	1.6886335001021748	8.212826060096567e-4	0.003755759553241056	0.0021267995130926443	2589	tags=41%, list=24%, signal=31%
BP	GO:0051931	regulation of sensory perception	16	0.6640795662226607	2.0139358369112	8.259200883356041e-4	0.0037743033655957083	0.0021373004438704746	1992	tags=56%, list=19%, signal=46%
BP	GO:0032392	DNA geometric change	60	-0.4390060450727125	-1.787198535382387	8.273208273208273e-4	0.0037780401416765055	0.0021394164934834792	3353	tags=52%, list=31%, signal=36%
MF	GO:0033293	monocarboxylic acid binding	31	0.5316068302622923	1.9286016639187857	8.328397566383229e-4	0.0038005645232509384	0.0021521715282736796	2418	tags=55%, list=23%, signal=43%
BP	GO:0030316	osteoclast differentiation	60	0.42778856874528515	1.8041980869985195	8.475822890325654e-4	0.0038651183905214805	0.0021887268858606047	1361	tags=32%, list=13%, signal=28%
BP	GO:0045807	positive regulation of endocytosis	98	0.36675131260340527	1.7001630088201474	8.503073632281811e-4	0.0038748183640777874	0.0021942197558764078	1650	tags=26%, list=15%, signal=22%
CC	GO:0043596	nuclear replication fork	18	-0.6383643705718979	-1.9431209159227718	8.515279491402286e-4	0.0038776536264432055	0.0021958252991847002	2469	tags=61%, list=23%, signal=47%
MF	GO:0017137	Rab GTPase binding	91	-0.38853275657583	-1.7116754834679055	8.568921432091727e-4	0.00389934065168219	0.0022081061585061917	2820	tags=44%, list=26%, signal=33%
BP	GO:0060840	artery development	69	0.40834006908006193	1.7721690818349372	8.580583432656525e-4	0.0039019074135869672	0.002209559656231996	2877	tags=49%, list=27%, signal=36%
CC	GO:0036477	somatodendritic compartment	462	0.24485503767086583	1.3938550480155407	8.600572393043224e-4	0.0039082544955764435	0.002213153861530131	2518	tags=31%, list=23%, signal=25%
BP	GO:0045989	positive regulation of striated muscle contraction	11	0.7398699224118384	2.005539981519248	8.617440730300552e-4	0.003910488258318634	0.002214418789554704	1661	tags=64%, list=15%, signal=54%
BP	GO:0097006	regulation of plasma lipoprotein particle levels	56	0.43794523913559064	1.8196862084202803	8.61755745814662e-4	0.003910488258318634	0.002214418789554704	1344	tags=27%, list=13%, signal=24%
BP	GO:0044321	response to leptin	17	0.6500550556108307	2.0063491228827894	8.629801581461313e-4	0.003913304006149007	0.0022160132822344764	1042	tags=47%, list=10%, signal=43%
BP	GO:0060147	regulation of posttranscriptional gene silencing	71	-0.41771610259199105	-1.7582046327939973	8.687629337081756e-4	0.003934020831886078	0.002227744740083637	2690	tags=39%, list=25%, signal=30%
BP	GO:0060966	regulation of gene silencing by RNA	71	-0.41771610259199105	-1.7582046327939973	8.687629337081756e-4	0.003934020831886078	0.002227744740083637	2690	tags=39%, list=25%, signal=30%
BP	GO:0042100	B cell proliferation	42	0.48008418133576436	1.8734867300708968	8.748243462926735e-4	0.0039587023491456175	0.0022417213107734928	2374	tags=45%, list=22%, signal=35%
CC	GO:0042641	actomyosin	54	0.4423060742664928	1.824021042542955	8.75591663066754e-4	0.003959409613867805	0.0022421218183793327	2098	tags=39%, list=20%, signal=31%
CC	GO:0005901	caveola	55	0.4391173528760096	1.8180068053446437	8.788531199285757e-4	0.003971386483359254	0.002248904041746322	1979	tags=36%, list=18%, signal=30%
BP	GO:0034612	response to tumor necrosis factor	195	0.30124904104726913	1.5546147780627846	8.878282847722053e-4	0.00400655919254086	0.0022688215310587125	2002	tags=32%, list=19%, signal=27%
BP	GO:0070527	platelet aggregation	41	0.4837527938061199	1.8771463903438754	8.878733025445485e-4	0.00400655919254086	0.0022688215310587125	2360	tags=44%, list=22%, signal=34%
BP	GO:0046849	bone remodeling	52	0.448880579487986	1.836264737828999	8.902820153759123e-4	0.004014632887707663	0.002273393477347127	2190	tags=38%, list=20%, signal=31%
BP	GO:0010001	glial cell differentiation	141	0.3302774630308595	1.6257423149928258	8.914581424396155e-4	0.004017141003483107	0.0022748137651302973	1685	tags=26%, list=16%, signal=22%
BP	GO:0015701	bicarbonate transport	18	0.6383443613157116	2.0032707502253766	8.949834059809889e-4	0.004030224093646148	0.002282222415602741	685	tags=33%, list=6%, signal=31%
BP	GO:0060071	Wnt signaling pathway, planar cell polarity pathway	80	-0.4024480277449947	-1.7325168774664104	9.036482855735921e-4	0.0040664172850811645	0.0023027177803432324	2046	tags=35%, list=19%, signal=29%
BP	GO:0090066	regulation of anatomical structure size	292	0.27145035411706253	1.4732472258191711	9.071829937038792e-4	0.004079490492159013	0.002310120834253788	2144	tags=26%, list=20%, signal=21%
BP	GO:0046755	viral budding	17	-0.6489245067669197	-1.9439630686018472	9.228437366287376e-4	0.00414703704116104	0.0023483708780843706	1073	tags=35%, list=10%, signal=32%
BP	GO:0060415	muscle tissue morphogenesis	56	0.4358306344482116	1.810899911317292	9.316278333131481e-4	0.004183609396998752	0.002369080954830677	1000	tags=21%, list=9%, signal=20%
BP	GO:0051412	response to corticosterone	10	0.7551437614103196	1.9869015620153476	9.384553508438406e-4	0.004211350881903107	0.0023847903142160867	513	tags=40%, list=5%, signal=38%
BP	GO:0072678	T cell migration	35	0.5075881739623004	1.8966463840643135	9.392775314327402e-4	0.004212123462757202	0.0023852278088322947	1033	tags=31%, list=10%, signal=28%
BP	GO:0090049	regulation of cell migration involved in sprouting angiogenesis	34	0.5129667770431853	1.903279607056977	9.471033663149939e-4	0.004244280645726944	0.00240343767560171	2579	tags=50%, list=24%, signal=38%
BP	GO:0002886	regulation of myeloid leukocyte mediated immunity	32	0.5239411938895535	1.915201606425807	9.4799012453453e-4	0.004245318595012961	0.0024040254422051954	2161	tags=44%, list=20%, signal=35%
BP	GO:0014068	positive regulation of phosphatidylinositol 3-kinase signaling	58	0.4303681178344576	1.8018823829973247	9.535377649914088e-4	0.0042672132024477415	0.0024164238505089064	2119	tags=38%, list=20%, signal=31%
BP	GO:0002367	cytokine production involved in immune response	63	0.41843444415757625	1.7828560466530339	9.552820306299007e-4	0.004272068708407009	0.0024191734109010456	2935	tags=51%, list=27%, signal=37%
BP	GO:0071624	positive regulation of granulocyte chemotaxis	16	0.6602726883666864	2.0023908231344625	9.639444696747077e-4	0.0043048657225996595	0.0024377455992499043	1993	tags=75%, list=19%, signal=61%
BP	GO:0090023	positive regulation of neutrophil chemotaxis	16	0.6602726883666864	2.0023908231344625	9.639444696747077e-4	0.0043048657225996595	0.0024377455992499043	1993	tags=75%, list=19%, signal=61%
BP	GO:0050864	regulation of B cell activation	75	0.39639928876228825	1.7488489084332335	9.667659433650073e-4	0.004314492639810777	0.002443197099152106	2374	tags=40%, list=22%, signal=31%
CC	GO:0035861	site of double-strand break	36	-0.5140367785422322	-1.8708568866540278	9.699890720497203e-4	0.004325897582162552	0.0024496554534468246	2811	tags=56%, list=26%, signal=41%
BP	GO:0033119	negative regulation of RNA splicing	17	-0.6470394214656011	-1.9383159768851466	9.73609207405957e-4	0.004339056165055434	0.002457106853700982	2047	tags=53%, list=19%, signal=43%
BP	GO:0010863	positive regulation of phospholipase C activity	26	0.5600569821296083	1.9426802459693375	9.761838201477126e-4	0.004347540312410431	0.0024619112295423593	2398	tags=58%, list=22%, signal=45%
BP	GO:0051952	regulation of amine transport	33	0.5167082231691423	1.9036159948252536	9.799686228143972e-4	0.0043613988158223175	0.0024697589785504545	2303	tags=58%, list=21%, signal=45%
BP	GO:0010544	negative regulation of platelet activation	13	0.7011345887259179	2.0006142331800185	9.81935917623538e-4	0.00436715493905321	0.002473018537612003	2769	tags=77%, list=26%, signal=57%
BP	GO:0060627	regulation of vesicle-mediated transport	307	0.2671137170604941	1.457771897972416	9.94570845412542e-4	0.0044203148685001865	0.0025031217725132635	2271	tags=28%, list=21%, signal=23%
BP	GO:0007219	Notch signaling pathway	130	0.3352828956630004	1.6295120313566285	9.96386864464257e-4	0.004425350844227818	0.002505973528748891	2585	tags=40%, list=24%, signal=31%
BP	GO:0031062	positive regulation of histone methylation	24	-0.5812007162020693	-1.912462925696179	9.972871628980372e-4	0.0044263156271090965	0.0025065198629146052	3231	tags=75%, list=30%, signal=53%
BP	GO:0048009	insulin-like growth factor receptor signaling pathway	24	0.5750869823913585	1.9522717303443011	0.0010011361207662628	0.004440357332351391	0.0025144713548695503	1816	tags=42%, list=17%, signal=35%
CC	GO:1990351	transporter complex	104	0.35817227014034925	1.6778587927784	0.0010088424923490062	0.004471476983872476	0.0025320936916470842	2643	tags=40%, list=25%, signal=31%
BP	GO:1902895	positive regulation of pri-miRNA transcription by RNA polymerase II	24	0.5746969191682447	1.9509475664754454	0.0010146345853159202	0.004494075265104008	0.002544890574098858	2686	tags=58%, list=25%, signal=44%
BP	GO:0033005	positive regulation of mast cell activation	11	0.735039552639325	1.9924464641172723	0.001020428403613595	0.004516650311076568	0.002557674298962462	456	tags=36%, list=4%, signal=35%
BP	GO:0016241	regulation of macroautophagy	133	-0.3465571658645664	-1.625820515944449	0.0010260647310820364	0.004538497923147847	0.002570046094881968	2585	tags=38%, list=24%, signal=29%
BP	GO:0006575	cellular modified amino acid metabolic process	108	0.3541119682467914	1.6700233460965108	0.0010322968362282878	0.004562949180599798	0.002583892274784097	2997	tags=47%, list=28%, signal=34%
BP	GO:0060350	endochondral bone morphogenesis	41	0.4800642946087432	1.862833598680874	0.0010392935556916808	0.00459074454047859	0.002599632142317798	2436	tags=41%, list=23%, signal=32%
BP	GO:0007588	excretion	32	0.5211633016760283	1.9050473683321656	0.0010502912171101988	0.004633683136546972	0.0026239472732298157	2160	tags=50%, list=20%, signal=40%
BP	GO:0002718	regulation of cytokine production involved in immune response	53	0.4419802791291082	1.815825659318358	0.0010504445258622689	0.004633683136546972	0.0026239472732298157	1325	tags=30%, list=12%, signal=27%
BP	GO:0001541	ovarian follicle development	35	0.5048326854305726	1.886350266802093	0.0010555473229450455	0.0046530249337985675	0.002634900084344023	1317	tags=34%, list=12%, signal=30%
BP	GO:0006814	sodium ion transport	101	0.3604246870824136	1.6801062639697646	0.0010568758460435925	0.004655714128050632	0.0026364229126680477	2591	tags=40%, list=24%, signal=30%
BP	GO:0035812	renal sodium excretion	15	0.6699339956780687	1.9936593072045836	0.0010583304614632085	0.004658954748832603	0.002638258001044583	1990	tags=53%, list=19%, signal=44%
CC	GO:0015030	Cajal body	42	-0.48751925369743376	-1.8384009653218656	0.0010593708258486482	0.004660368602511364	0.00263905863358587	3700	tags=64%, list=34%, signal=42%
BP	GO:0010927	cellular component assembly involved in morphogenesis	77	0.3918814910674464	1.737720528455177	0.0010613020375577734	0.004663541611217539	0.0026408554348122705	2256	tags=38%, list=21%, signal=30%
BP	GO:0002523	leukocyte migration involved in inflammatory response	10	0.7521218027584781	1.978950315282572	0.001061531462429918	0.004663541611217539	0.0026408554348122705	1323	tags=70%, list=12%, signal=61%
BP	GO:0048511	rhythmic process	179	0.3059217100960862	1.5600680533741436	0.0010632155402432169	0.004667775542531196	0.002643253011901194	1771	tags=26%, list=16%, signal=22%
BP	GO:1902041	regulation of extrinsic apoptotic signaling pathway via death domain receptors	45	0.4645389864535344	1.8409209087415903	0.0010732134220768753	0.0047084786560989515	0.0026663022409293287	1934	tags=40%, list=18%, signal=33%
CC	GO:0070161	anchoring junction	395	0.2514681831330076	1.4097520158099375	0.001073988399785772	0.004708690683769826	0.002666422307280964	3094	tags=39%, list=29%, signal=29%
BP	GO:0015850	organic hydroxy compound transport	107	0.3543805088324894	1.6684492834898332	0.0010831269657421722	0.004745546137937306	0.00268729269604442	2316	tags=36%, list=22%, signal=29%
BP	GO:0032414	positive regulation of ion transmembrane transporter activity	58	0.42725167262320296	1.7888343260176576	0.0010840955029853426	0.0047465803103682565	0.0026878783239024924	1523	tags=24%, list=14%, signal=21%
BP	GO:0045637	regulation of myeloid cell differentiation	156	0.3176521080975591	1.5877280516931662	0.0010856075516165022	0.0047499911779034	0.002689809819066155	2058	tags=31%, list=19%, signal=25%
BP	GO:0051953	negative regulation of amine transport	11	0.7335859855036326	1.9885063296177505	0.0010887508237259521	0.004760529917506188	0.0026957776628373244	1798	tags=73%, list=17%, signal=61%
BP	GO:0002699	positive regulation of immune effector process	119	0.34225079362528327	1.6400815748127469	0.0010906992213483586	0.004765833414927419	0.0026987809104023694	1731	tags=26%, list=16%, signal=22%
BP	GO:0032412	regulation of ion transmembrane transporter activity	123	0.33908460703279586	1.633525779761944	0.0010992732037434178	0.004800060889661286	0.0027181631353734963	2270	tags=33%, list=21%, signal=26%
MF	GO:0008509	anion transmembrane transporter activity	108	0.3528107200112221	1.663886544385948	0.0011049937965260546	0.004821791112113692	0.0027304684562749083	3209	tags=47%, list=30%, signal=33%
BP	GO:2001056	positive regulation of cysteine-type endopeptidase activity	86	0.3780987706956677	1.7119120805094812	0.0011086183754091756	0.004834352000438397	0.0027375813959597548	2326	tags=40%, list=22%, signal=31%
BP	GO:1905515	non-motile cilium assembly	38	-0.5015115134176213	-1.8481504405278983	0.0011102722387529422	0.0048383080747270105	0.0027398216290608125	2882	tags=58%, list=27%, signal=43%
BP	GO:0030888	regulation of B cell proliferation	37	0.49436408531828546	1.8719024853564548	0.0011130029367736626	0.004846948273046595	0.00274471437294354	2374	tags=49%, list=22%, signal=38%
BP	GO:0060142	regulation of syncytium formation by plasma membrane fusion	16	0.6556712694574884	1.9884362265571491	0.001117552248906936	0.0048634913182786736	0.002754082315711413	1333	tags=44%, list=12%, signal=38%
MF	GO:0000049	tRNA binding	41	-0.49024925963942506	-1.8387340720670335	0.0011220837787101886	0.004879934822846994	0.0027633938909104325	3496	tags=59%, list=33%, signal=40%
BP	GO:1901987	regulation of cell cycle phase transition	317	-0.27962828784515037	-1.4674284044177985	0.0011309085647055862	0.004915015090068544	0.0027832590324852087	2046	tags=29%, list=19%, signal=24%
BP	GO:0007411	axon guidance	128	0.3343563419930258	1.620968338016798	0.0011373595533278845	0.004939169739135333	0.002796937249939209	1756	tags=25%, list=16%, signal=21%
BP	GO:0008544	epidermis development	158	0.31556467817459966	1.580168889780223	0.0011379908056371995	0.004939169739135333	0.002796937249939209	1660	tags=28%, list=15%, signal=24%
BP	GO:0032411	positive regulation of transporter activity	61	0.4196170487760774	1.7758500372690347	0.0011400350887849047	0.004943030497301321	0.0027991235077310596	1523	tags=25%, list=14%, signal=21%
MF	GO:0001871	pattern binding	13	0.6973699941924402	1.9898723563322176	0.001141168769130058	0.004943030497301321	0.0027991235077310596	2266	tags=62%, list=21%, signal=49%
MF	GO:0030247	polysaccharide binding	13	0.6973699941924402	1.9898723563322176	0.001141168769130058	0.004943030497301321	0.0027991235077310596	2266	tags=62%, list=21%, signal=49%
BP	GO:0110111	negative regulation of animal organ morphogenesis	20	0.6077103269362275	1.963054206239982	0.0011441212096786834	0.004952508643098108	0.0028044907618323595	2943	tags=65%, list=27%, signal=47%
BP	GO:1905523	positive regulation of macrophage migration	13	0.6969976353571512	1.9888098693322778	0.0011455919038941278	0.004955564444081408	0.00280622119104415	1524	tags=69%, list=14%, signal=59%
MF	GO:0019199	transmembrane receptor protein kinase activity	50	0.44853957404109696	1.8191692624672715	0.0011507373285760262	0.004973878603905833	0.002816592074921334	3659	tags=62%, list=34%, signal=41%
MF	GO:0003713	transcription coactivator activity	212	-0.3066467453415104	-1.5352046295127877	0.001151360787941165	0.004973878603905833	0.002816592074921334	2560	tags=33%, list=24%, signal=26%
BP	GO:0003180	aortic valve morphogenesis	24	0.5719251291115308	1.9415380553304173	0.0011586182071789334	0.005000682226912396	0.0028317703448694958	2581	tags=71%, list=24%, signal=54%
BP	GO:0023061	signal release	241	0.28165880665079945	1.4943130537986025	0.0011591087507442006	0.005000682226912396	0.0028317703448694958	2275	tags=29%, list=21%, signal=23%
BP	GO:0001952	regulation of cell-matrix adhesion	85	0.37899895148323254	1.712095834850361	0.0011725927885543504	0.005055489866821151	0.0028628066399835174	2614	tags=39%, list=24%, signal=30%
BP	GO:0035567	non-canonical Wnt signaling pathway	110	-0.36435042940346857	-1.657661256363891	0.0011788440863873277	0.0050790622870943375	0.0028761551547775927	2472	tags=38%, list=23%, signal=30%
CC	GO:0031233	intrinsic component of external side of plasma membrane	10	0.7483318020910784	1.968978229660052	0.0011955965125504666	0.005147817542409982	0.002915089660955361	1452	tags=60%, list=14%, signal=52%
BP	GO:1903901	negative regulation of viral life cycle	57	0.4275584528999386	1.7835766676294995	0.0012043926553014243	0.005182247281775052	0.00293458642369523	2212	tags=42%, list=21%, signal=34%
BP	GO:0051930	regulation of sensory perception of pain	15	0.6651108720519323	1.979306153955042	0.0012117439107089257	0.005209989711531573	0.002950296318128503	1992	tags=60%, list=19%, signal=49%
BP	GO:0071103	DNA conformation change	148	-0.3355687156433914	-1.5995683816395496	0.0012129807291232169	0.005209989711531573	0.002950296318128503	3409	tags=42%, list=32%, signal=29%
BP	GO:0019915	lipid storage	50	0.44754552205413156	1.815137625294904	0.0012132522337501765	0.005209989711531573	0.002950296318128503	2773	tags=46%, list=26%, signal=34%
BP	GO:0043303	mast cell degranulation	26	0.5543980414100331	1.923050971270846	0.0012151572264656285	0.005214714455296207	0.0029529718309230955	2161	tags=54%, list=20%, signal=43%
BP	GO:2001233	regulation of apoptotic signaling pathway	289	0.2691963572972046	1.4591881354504077	0.0012200994475735983	0.005232458252995975	0.002963019731959709	2279	tags=28%, list=21%, signal=23%
BP	GO:0010226	response to lithium ion	14	0.6807908597300376	1.9853353060880505	0.001228858204403039	0.00526653516172731	0.002982316694896264	680	tags=43%, list=6%, signal=40%
BP	GO:0048710	regulation of astrocyte differentiation	20	0.6054456146181644	1.9557386270160604	0.0012314416151140426	0.005274118748142099	0.002986611103967407	1272	tags=50%, list=12%, signal=44%
MF	GO:0033764	steroid dehydrogenase activity, acting on the CH-OH group of donors, NAD or NADP as acceptor	14	0.6805892225641581	1.9847472879342831	0.0012421671380247325	0.0053165409870543365	0.0030106338337997757	1554	tags=57%, list=14%, signal=49%
BP	GO:0050432	catecholamine secretion	15	0.664410914708431	1.9772231480447284	0.001247318043867353	0.00533506331634353	0.0030211225992159757	2300	tags=67%, list=21%, signal=52%
BP	GO:0045621	positive regulation of lymphocyte differentiation	62	0.4153700286065608	1.7636941712959975	0.0012538070353545513	0.005359280731594652	0.003034836359704185	2334	tags=40%, list=22%, signal=32%
BP	GO:0006631	fatty acid metabolic process	229	0.28380222399912236	1.4960362904426647	0.001263319784686367	0.005396382468535041	0.0030558462126889464	2223	tags=29%, list=21%, signal=24%
BP	GO:0001755	neural crest cell migration	21	0.5943861003840395	1.945922202100848	0.0012731144234002017	0.0054346386453447346	0.0030775097981922913	1756	tags=48%, list=16%, signal=40%
MF	GO:0017147	Wnt-protein binding	18	0.625784825565352	1.963856051624065	0.0012810984414790214	0.0054649175185329975	0.0030946560217033833	447	tags=28%, list=4%, signal=27%
BP	GO:0071774	response to fibroblast growth factor	85	0.3772820543714099	1.7043398967863788	0.0012822254476468303	0.0054649175185329975	0.0030946560217033833	1631	tags=29%, list=15%, signal=25%
BP	GO:0045927	positive regulation of growth	167	0.30884467164822116	1.5592171233792902	0.0012827375842112173	0.0054649175185329975	0.0030946560217033833	2016	tags=30%, list=19%, signal=25%
BP	GO:0006417	regulation of translation	241	-0.2962029530051313	-1.5066197187445778	0.0012846550612508059	0.005469490668137465	0.003097245690241586	3614	tags=46%, list=34%, signal=31%
MF	GO:0019956	chemokine binding	10	0.7456305254202167	1.9618707474678572	0.001290101383946919	0.005489072204843097	0.0031083342602474064	1813	tags=70%, list=17%, signal=58%
BP	GO:2001023	regulation of response to drug	38	0.48737827860069954	1.8574588301550516	0.0012926784067795836	0.0054934581320265725	0.0031108179090715777	2160	tags=50%, list=20%, signal=40%
BP	GO:0010831	positive regulation of myotube differentiation	22	0.5852344956899108	1.9406940827617376	0.001292827723972303	0.0054934581320265725	0.0031108179090715777	2010	tags=45%, list=19%, signal=37%
BP	GO:0006891	intra-Golgi vesicle-mediated transport	15	-0.6629912791868906	-1.9165157030962268	0.0013048922555189855	0.005541089001155325	0.0031377901653715824	2057	tags=53%, list=19%, signal=43%
BP	GO:0032755	positive regulation of interleukin-6 production	49	0.4484638689003786	1.8109290884077138	0.001306409731711998	0.0055438998438073	0.0031393818803626132	1829	tags=37%, list=17%, signal=31%
BP	GO:0032653	regulation of interleukin-10 production	28	0.5377949117473751	1.9011946476203054	0.0013088916468298373	0.005550797036294074	0.0031432876004745198	1787	tags=43%, list=17%, signal=36%
BP	GO:0042326	negative regulation of phosphorylation	322	0.26161473112908873	1.435420996138087	0.001313072920967875	0.005564887199392956	0.0031512665329895785	2211	tags=27%, list=21%, signal=22%
BP	GO:0036258	multivesicular body assembly	21	-0.5985129729446332	-1.9008812482571873	0.0013162361063966546	0.00557464703885642	0.0031567933036799026	1495	tags=33%, list=14%, signal=29%
BP	GO:0061037	negative regulation of cartilage development	17	0.6376232473336924	1.967979222645269	0.001317884427556495	0.005577982423622526	0.003158682054702425	1288	tags=53%, list=12%, signal=47%
BP	GO:0010954	positive regulation of protein processing	17	0.6375838728214804	1.9678576959878598	0.001322344273335028	0.005593205542565915	0.003167302553831186	2006	tags=65%, list=19%, signal=53%
BP	GO:0050927	positive regulation of positive chemotaxis	12	0.7090455859330007	1.9742750631454151	0.0013317226041691973	0.005627040071520182	0.003186462262722442	2609	tags=83%, list=24%, signal=63%
MF	GO:0003727	single-stranded RNA binding	46	-0.46923163777426413	-1.8057267199617832	0.001332080165079006	0.005627040071520182	0.003186462262722442	3458	tags=50%, list=32%, signal=34%
BP	GO:0007059	chromosome segregation	178	-0.3177631322254523	-1.554706553574579	0.0013368344880220619	0.005643444613930268	0.0031957517745550535	2526	tags=39%, list=24%, signal=30%
CC	GO:0030665	clathrin-coated vesicle membrane	77	0.3876171076497298	1.7188109683583603	0.001343210391284057	0.005663082515665665	0.003206872262769738	1234	tags=27%, list=11%, signal=24%
BP	GO:0030500	regulation of bone mineralization	42	0.47044740438061317	1.8358800468098588	0.0013432342324966246	0.005663082515665665	0.003206872262769738	2686	tags=52%, list=25%, signal=39%
CC	GO:0044441	ciliary part	231	-0.29834806993696966	-1.509729888790191	0.00134895140863523	0.005683488379685494	0.0032184276302117663	1975	tags=26%, list=18%, signal=21%
BP	GO:0033687	osteoblast proliferation	19	0.6137801962598995	1.9549247569195536	0.0013643815884533056	0.005743735068725277	0.0032525439326797135	328	tags=32%, list=3%, signal=31%
BP	GO:0010906	regulation of glucose metabolic process	80	0.3823462864192171	1.7078469710390967	0.001365027288675971	0.005743735068725277	0.0032525439326797135	1753	tags=30%, list=16%, signal=25%
BP	GO:1903319	positive regulation of protein maturation	18	0.6236440041030189	1.9571376637493652	0.0013659098365595142	0.005743735068725277	0.0032525439326797135	2006	tags=61%, list=19%, signal=50%
BP	GO:0032637	interleukin-8 production	43	0.466167312821264	1.828712925917175	0.0013816282523437106	0.005806064251094193	0.0032878395028125983	1833	tags=35%, list=17%, signal=29%
BP	GO:0014013	regulation of gliogenesis	71	0.39661325734575503	1.7310253417221986	0.0013876095186714757	0.005827420402457007	0.0032999329959332566	1608	tags=27%, list=15%, signal=23%
BP	GO:0006919	activation of cysteine-type endopeptidase activity involved in apoptotic process	54	0.4328789943210498	1.7851448136357697	0.0013935145831301126	0.005846893314122139	0.0033109600540984037	2534	tags=50%, list=24%, signal=38%
BP	GO:0110020	regulation of actomyosin structure organization	69	0.40002295298326784	1.7360733442063083	0.0013940509522096765	0.005846893314122139	0.0033109600540984037	2398	tags=35%, list=22%, signal=27%
BP	GO:0035025	positive regulation of Rho protein signal transduction	11	0.7267730478692134	1.970038733620762	0.0014039155358571487	0.005882356710468224	0.0033310421528090035	2585	tags=82%, list=24%, signal=62%
BP	GO:1901215	negative regulation of neuron death	131	0.3300903540378933	1.6060591342247115	0.0014049625549083565	0.005882356710468224	0.0033310421528090035	1990	tags=33%, list=19%, signal=27%
BP	GO:0051057	positive regulation of small GTPase mediated signal transduction	42	0.46934915061416504	1.8315942070807387	0.0014052296586118534	0.005882356710468224	0.0033310421528090035	2585	tags=45%, list=24%, signal=34%
BP	GO:0002009	morphogenesis of an epithelium	370	0.25292880190659106	1.408786790367383	0.0014067942535268333	0.005885104430506056	0.0033325981229278927	2352	tags=30%, list=22%, signal=24%
CC	GO:0000922	spindle pole	117	-0.354938857959109	-1.6316713890244103	0.0014139840482278632	0.005911365569365518	0.0033474691966874914	2718	tags=39%, list=25%, signal=30%
BP	GO:0030510	regulation of BMP signaling pathway	49	0.44649183378529006	1.802965869961528	0.0014220212123944756	0.005941133111744811	0.003364325865422744	2581	tags=45%, list=24%, signal=34%
CC	GO:0045211	postsynaptic membrane	136	0.3258371217748428	1.5947634700902762	0.0014249250365524248	0.005949429276327135	0.00336902379098057	2669	tags=36%, list=25%, signal=27%
BP	GO:0042737	drug catabolic process	52	0.4378830798167227	1.7912765566212903	0.0014304791757472342	0.005965135018147214	0.0033779175882490556	2505	tags=44%, list=23%, signal=34%
MF	GO:0000993	RNA polymerase II complex binding	26	-0.5581654756840005	-1.875112357558333	0.001430527749722341	0.005965135018147214	0.0033779175882490556	2965	tags=62%, list=28%, signal=45%
BP	GO:0006890	retrograde vesicle-mediated transport, Golgi to ER	61	-0.4269095280470488	-1.7437215311564802	0.0014319558698825936	0.0059672501844625124	0.0033791153578681477	1884	tags=33%, list=18%, signal=27%
BP	GO:0050701	interleukin-1 secretion	27	0.5421320596812597	1.8988924268747036	0.0014355654570447666	0.005978447404659439	0.003385456083925082	2767	tags=52%, list=26%, signal=39%
BP	GO:0050769	positive regulation of neurogenesis	291	0.2670726426509902	1.449018936903634	0.0014473972550855046	0.006023849847754701	0.003411166434254855	2534	tags=30%, list=24%, signal=24%
BP	GO:1901990	regulation of mitotic cell cycle phase transition	296	-0.2815518721307599	-1.466449122044166	0.0014612106359669953	0.006077435764484038	0.0034415108958725394	2046	tags=39%, list=19%, signal=32%
BP	GO:0045862	positive regulation of proteolysis	229	0.28215049367127965	1.4873293519357802	0.0014751808665902921	0.006131604884865358	0.003472185612189837	2279	tags=34%, list=21%, signal=27%
BP	GO:0003254	regulation of membrane depolarization	31	0.5164824263238793	1.8737322586724097	0.001479595425962361	0.006146011769382116	0.0034803438966968902	1988	tags=45%, list=19%, signal=37%
MF	GO:0005540	hyaluronic acid binding	12	0.7064211943501039	1.9669676756362973	0.0014841087728054735	0.00616081028044809	0.00348872395023425	1452	tags=67%, list=14%, signal=58%
BP	GO:1904707	positive regulation of vascular smooth muscle cell proliferation	25	0.5556487321518494	1.9069476119353987	0.0014891378545150615	0.006177729383647631	0.003498304845905724	2100	tags=56%, list=20%, signal=45%
MF	GO:0016410	N-acyltransferase activity	55	-0.44106141521668546	-1.7635141662705653	0.0015002737341550038	0.006219944847936291	0.0035222104840652883	4397	tags=75%, list=41%, signal=44%
BP	GO:0051496	positive regulation of stress fiber assembly	39	0.47938478965919595	1.8382674543750435	0.0015099233353037947	0.006255948345759967	0.003542598429713978	2398	tags=41%, list=22%, signal=32%
BP	GO:0032691	negative regulation of interleukin-1 beta production	15	0.6594535666018313	1.962470555616914	0.0015141240425555569	0.006269344278440899	0.0035501842356473324	2767	tags=67%, list=26%, signal=50%
BP	GO:0048588	developmental cell growth	138	0.3237604127197833	1.588251201115206	0.0015251879205116696	0.006311122429703461	0.0035738422335845135	1693	tags=22%, list=16%, signal=19%
BP	GO:0010644	cell communication by electrical coupling	22	0.5811253698971476	1.9270678249623945	0.0015307439370644282	0.00633007065231493	0.003584572172509721	2364	tags=59%, list=22%, signal=46%
CC	GO:0005912	adherens junction	385	0.24994263377723241	1.397691914320911	0.0015333858633727686	0.00633695178230583	0.003588468796802814	3094	tags=39%, list=29%, signal=29%
MF	GO:0048020	CCR chemokine receptor binding	10	0.7404781796341029	1.9483141183680504	0.0015428469702397567	0.006371987487032264	0.0036083087036703175	1624	tags=60%, list=15%, signal=51%
MF	GO:0048037	cofactor binding	300	0.2644609880797783	1.4397928160510378	0.0015443217627019105	0.0063740159377760385	0.003609457368272786	2238	tags=28%, list=21%, signal=23%
BP	GO:0007586	digestion	39	0.4787148244045076	1.835698379698871	0.001548874316639401	0.006385404479804403	0.0036159064354447934	2352	tags=49%, list=22%, signal=38%
BP	GO:0000380	alternative mRNA splicing, via spliceosome	38	-0.49454557573153834	-1.82247984183019	0.001549051827508105	0.006385404479804403	0.0036159064354447934	2653	tags=50%, list=25%, signal=38%
BP	GO:0008643	carbohydrate transport	88	0.3690007489679519	1.6777668631639298	0.0015787977729636255	0.006503884023397517	0.003682998652625689	1589	tags=25%, list=15%, signal=21%
BP	GO:0002762	negative regulation of myeloid leukocyte differentiation	30	0.5199894644746685	1.8709703427994155	0.0015866323954069259	0.006532006303835374	0.0036989236476884526	612	tags=33%, list=6%, signal=32%
BP	GO:2000482	regulation of interleukin-8 secretion	14	0.6726973758041932	1.961732933703664	0.0015970720346032273	0.006570810656653278	0.0037208976525492737	1608	tags=50%, list=15%, signal=43%
BP	GO:0006360	transcription by RNA polymerase I	53	-0.4446312564968398	-1.76392104228424	0.001617565353156714	0.006650903228715423	0.0037662522182101963	3869	tags=58%, list=36%, signal=38%
BP	GO:0032784	regulation of DNA-templated transcription, elongation	32	-0.5201705211243454	-1.840979603507349	0.0016371374909841393	0.006727109030803566	0.003809405796195781	3931	tags=69%, list=37%, signal=44%
BP	GO:0035924	cellular response to vascular endothelial growth factor stimulus	43	0.461972838571054	1.8122585562781635	0.0016505974795054644	0.006774251836931632	0.0038361016737400375	2524	tags=51%, list=23%, signal=39%
CC	GO:0000790	nuclear chromatin	205	-0.30488465690950795	-1.5198048320589201	0.0016507011806350383	0.006774251836931632	0.0038361016737400375	3073	tags=39%, list=29%, signal=28%
BP	GO:0071539	protein localization to centrosome	26	-0.5540649383232216	-1.861336929638138	0.0016551709265003468	0.006788295951722941	0.003844054530166695	3150	tags=58%, list=29%, signal=41%
BP	GO:0061564	axon development	282	0.2677449919488487	1.447409894209792	0.0016600104559100146	0.006803837921756416	0.0038528555872714212	1799	tags=22%, list=17%, signal=19%
BP	GO:0005996	monosaccharide metabolic process	187	0.29669833509628063	1.5220315812979999	0.001664140207007794	0.006816452933887804	0.003859999176012489	1805	tags=25%, list=17%, signal=21%
BP	GO:0010660	regulation of muscle cell apoptotic process	49	0.44293619827071296	1.7886079601550782	0.001674054240282277	0.0068488220790020125	0.0038783290720274554	1663	tags=27%, list=15%, signal=23%
BP	GO:0035809	regulation of urine volume	13	0.6854824284178271	1.9559524304449907	0.0016741565082004919	0.0068488220790020125	0.0038783290720274554	1990	tags=54%, list=19%, signal=44%
BP	GO:0015718	monocarboxylic acid transport	75	0.3860147728249943	1.7030341204747343	0.0016853401408783624	0.0068860529845143174	0.0038994120701781854	2511	tags=40%, list=23%, signal=31%
BP	GO:0030099	myeloid cell differentiation	271	0.2703401960496241	1.4544699793000098	0.0016853827212098315	0.0068860529845143174	0.0038994120701781854	2058	tags=28%, list=19%, signal=23%
BP	GO:0030217	T cell differentiation	156	0.31182458004614644	1.5586001802785208	0.0016898371588672575	0.006899902198777459	0.003907254558956827	2413	tags=35%, list=22%, signal=27%
BP	GO:0072330	monocarboxylic acid biosynthetic process	204	0.2895897510793979	1.503701451368225	0.0016936438089198574	0.0069110906056679315	0.003913590294242757	2227	tags=33%, list=21%, signal=27%
BP	GO:0032720	negative regulation of tumor necrosis factor production	39	0.4770140070919726	1.8291763598540334	0.0017000957735894017	0.0069330526197981905	0.003926026873394491	2812	tags=51%, list=26%, signal=38%
BP	GO:0032732	positive regulation of interleukin-1 production	25	0.5518842199153717	1.8940280690586397	0.001705412036108777	0.00695035848678294	0.003935826784425818	1795	tags=52%, list=17%, signal=43%
BP	GO:0050820	positive regulation of coagulation	19	0.6071301723375556	1.9337440533401364	0.00170883202225955	0.006951397837760671	0.0039364153447748055	1213	tags=42%, list=11%, signal=37%
BP	GO:0006692	prostanoid metabolic process	26	0.5443159458584719	1.888079015753897	0.0017088853017828318	0.006951397837760671	0.0039364153447748055	2374	tags=62%, list=22%, signal=48%
BP	GO:0006693	prostaglandin metabolic process	26	0.5443159458584719	1.888079015753897	0.0017088853017828318	0.006951397837760671	0.0039364153447748055	2374	tags=62%, list=22%, signal=48%
BP	GO:0048483	autonomic nervous system development	27	0.5367954829873378	1.8802003298319976	0.0017177127559922444	0.0069829226215995886	0.003954267098586122	2144	tags=48%, list=20%, signal=39%
BP	GO:0032729	positive regulation of interferon-gamma production	32	0.5082307788149439	1.85777414597907	0.0017413919313991606	0.007071202792870435	0.004004258111752166	885	tags=31%, list=8%, signal=29%
BP	GO:0061418	regulation of transcription from RNA polymerase II promoter in response to hypoxia	58	-0.429744237191358	-1.7373802702037895	0.001742334167435687	0.007071202792870435	0.004004258111752166	2046	tags=55%, list=19%, signal=45%
BP	GO:0001893	maternal placenta development	26	0.5437648974928673	1.886167583866443	0.0017427022932429142	0.007071202792870435	0.004004258111752166	1691	tags=38%, list=16%, signal=32%
BP	GO:1903543	positive regulation of exosomal secretion	11	-0.713268041786159	-1.8782503339749481	0.0017573566427165805	0.007126202155696773	0.0040354029751070416	350	tags=36%, list=3%, signal=35%
BP	GO:0003198	epithelial to mesenchymal transition involved in endocardial cushion formation	14	0.6687162005736512	1.950122954468554	0.0017922697277213996	0.00726323191721993	0.0041129997503945226	1288	tags=50%, list=12%, signal=44%
BP	GO:0006836	neurotransmitter transport	122	0.33277163999343906	1.6008467327042648	0.0017948303002662822	0.007269062716078443	0.0041163015965317495	2491	tags=34%, list=23%, signal=27%
MF	GO:0016614	oxidoreductase activity, acting on CH-OH group of donors	75	0.38443829672278745	1.6960789654361772	0.0018011629556091335	0.007290153624201865	0.004128244888558756	2686	tags=43%, list=25%, signal=32%
BP	GO:0002183	cytoplasmic translational initiation	19	-0.6084008274203473	-1.880268145233844	0.0018067941972787762	0.007308381022700668	0.004138566641509833	2018	tags=47%, list=19%, signal=39%
CC	GO:0098798	mitochondrial protein complex	180	-0.3133042852001547	-1.5352257943525498	0.0018151391167421053	0.007337555506231342	0.004155087474776228	3619	tags=39%, list=34%, signal=27%
BP	GO:0010452	histone H3-K36 methylation	10	-0.7316435318660984	-1.8704248300297082	0.001822008319220261	0.007359446654640351	0.004167483924313883	2215	tags=70%, list=21%, signal=56%
BP	GO:1902305	regulation of sodium ion transmembrane transport	40	0.4713221006463777	1.8184944965731953	0.001822825907515087	0.007359446654640351	0.004167483924313883	2887	tags=52%, list=27%, signal=39%
MF	GO:0008236	serine-type peptidase activity	58	0.4161804923553215	1.7424810673607125	0.0018301397200935353	0.007384374462145771	0.0041815999634568154	1257	tags=31%, list=12%, signal=28%
BP	GO:0043277	apoptotic cell clearance	24	0.5591910168431014	1.8983090340625228	0.0018312916905701977	0.007384424489667007	0.00418162829288161	2446	tags=54%, list=23%, signal=42%
BP	GO:1901841	regulation of high voltage-gated calcium channel activity	11	0.7183547770124061	1.9472196160067508	0.0018336855978542351	0.007389479274934977	0.004184490700523608	1993	tags=64%, list=19%, signal=52%
CC	GO:0036464	cytoplasmic ribonucleoprotein granule	121	-0.3476516794938009	-1.6069859818807488	0.0018378564647614673	0.007401684208610509	0.004191402071347666	2540	tags=36%, list=24%, signal=28%
BP	GO:0060973	cell migration involved in heart development	11	0.7181644322379523	1.9467036549656587	0.0018447053430336478	0.0074246525607813895	0.004204408516387902	2802	tags=91%, list=26%, signal=67%
BP	GO:0002703	regulation of leukocyte mediated immunity	106	0.3458436799886976	1.6253994114098416	0.00185575951682418	0.007464507553706199	0.004226977474369689	2872	tags=42%, list=27%, signal=31%
BP	GO:0042573	retinoic acid metabolic process	10	0.7348562307660202	1.9335218899760658	0.0018615261877394215	0.00748305812441157	0.004237482232244759	1546	tags=60%, list=14%, signal=51%
MF	GO:0031593	polyubiquitin modification-dependent protein binding	32	-0.5172447406058772	-1.830624725558486	0.0018674436374802722	0.007502191426455154	0.004248316977359108	2336	tags=47%, list=22%, signal=37%
MF	GO:0008094	DNA-dependent ATPase activity	54	-0.4384163508114517	-1.7463022336715903	0.0018808083788169347	0.007551200926105165	0.004276069920143373	3353	tags=59%, list=31%, signal=41%
CC	GO:0070993	translation preinitiation complex	12	-0.6940425951374884	-1.8768435878094039	0.0018822893023833804	0.007552467293773564	0.004276787034778207	2018	tags=67%, list=19%, signal=54%
BP	GO:0032613	interleukin-10 production	29	0.5222267750819951	1.8627374276483186	0.0018877149143058914	0.007569549903899861	0.004286460520629454	1787	tags=41%, list=17%, signal=35%
BP	GO:0009190	cyclic nucleotide biosynthetic process	14	0.6668352246251013	1.9446376164867258	0.0018965230410913326	0.0075954692869418024	0.004301138065997258	3019	tags=71%, list=28%, signal=51%
BP	GO:0052652	cyclic purine nucleotide metabolic process	14	0.6668352246251013	1.9446376164867258	0.0018965230410913326	0.0075954692869418024	0.004301138065997258	3019	tags=71%, list=28%, signal=51%
BP	GO:0090276	regulation of peptide hormone secretion	111	0.3409406412578806	1.615340236206071	0.0019042992470245325	0.0076219018657930635	0.004316106222247339	2797	tags=39%, list=26%, signal=29%
BP	GO:0072337	modified amino acid transport	11	0.716440450900679	1.9420305179796005	0.0019196396102536524	0.00767855844101461	0.004348189526539462	2570	tags=73%, list=24%, signal=55%
BP	GO:0007520	myoblast fusion	24	0.5576899020629361	1.8932131371998735	0.0019257809424178	0.007698371688382076	0.004359409308918115	2006	tags=42%, list=19%, signal=34%
BP	GO:0070542	response to fatty acid	58	0.4151795168993214	1.7382901434394544	0.0019303894117674487	0.0077120366142127425	0.004367147439432362	1270	tags=34%, list=12%, signal=31%
CC	GO:0017053	transcriptional repressor complex	54	-0.43765702263282474	-1.743277673816622	0.0019352482105100485	0.0077266841676556465	0.004375442009169524	1695	tags=35%, list=16%, signal=30%
BP	GO:1905508	protein localization to microtubule organizing center	27	-0.5434322891908566	-1.843386768467119	0.0019390596637885993	0.007737134619057957	0.004381359857380774	3150	tags=56%, list=29%, signal=39%
BP	GO:0072676	lymphocyte migration	50	0.4369744715356676	1.772263972025201	0.0019425927941152635	0.007746462342071943	0.004386641930549512	1153	tags=28%, list=11%, signal=25%
BP	GO:0038093	Fc receptor signaling pathway	131	-0.33921708629296615	-1.5876964473785782	0.0019445084023939133	0.007749332378544009	0.004388267165627747	3719	tags=51%, list=35%, signal=34%
BP	GO:0006066	alcohol metabolic process	214	0.28393514076032667	1.4837433069067798	0.0019556376312404034	0.007788894806661226	0.004410670450945587	2145	tags=25%, list=20%, signal=21%
BP	GO:0051154	negative regulation of striated muscle cell differentiation	30	0.5148824552289478	1.8525948496559166	0.001981023876550933	0.007885156461947204	0.004465181193363864	634	tags=27%, list=6%, signal=25%
BP	GO:0043304	regulation of mast cell degranulation	18	0.6124006403831087	1.921853414307861	0.001984140269119948	0.007892712672742334	0.004469460100256624	1698	tags=50%, list=16%, signal=42%
BP	GO:0000904	cell morphogenesis involved in differentiation	424	0.2423839935934342	1.3686894990097997	0.001996583048347273	0.00793646103402523	0.0044942337824255925	2371	tags=27%, list=22%, signal=22%
BP	GO:0044270	cellular nitrogen compound catabolic process	440	-0.25628280375510587	-1.3894136868647833	0.0019975876460640663	0.00793646103402523	0.0044942337824255925	2150	tags=37%, list=20%, signal=31%
BP	GO:0060135	maternal process involved in female pregnancy	41	0.46566224763654573	1.8069481323154672	0.0020005827385499906	0.00794349028541908	0.004498214284433221	2511	tags=44%, list=23%, signal=34%
BP	GO:0010517	regulation of phospholipase activity	43	0.45746917754892885	1.794591287684693	0.00201152199800457	0.007982034627721749	0.004520041051370697	2930	tags=53%, list=27%, signal=39%
BP	GO:0036257	multivesicular body organization	22	-0.577513323122793	-1.8574207191375196	0.0020163508378316475	0.007996299528243008	0.004528118933634686	1495	tags=32%, list=14%, signal=27%
BP	GO:0022600	digestive system process	36	0.4849407890686847	1.8245117728543687	0.002026749440818003	0.008032621637003462	0.004548687301266093	2352	tags=50%, list=22%, signal=39%
CC	GO:0005775	vacuolar lumen	121	0.3313501859619082	1.591940117361743	0.002039175702437207	0.008076930655130259	0.004573778470400273	1559	tags=23%, list=15%, signal=20%
BP	GO:0048146	positive regulation of fibroblast proliferation	36	0.484600369549319	1.823230999129426	0.0020472908202857536	0.008104120046091437	0.004589175191792519	1330	tags=36%, list=12%, signal=32%
BP	GO:0045576	mast cell activation	33	0.49766615317405566	1.8334626909066452	0.002057706737000068	0.00814037830022005	0.004609707400027143	2161	tags=45%, list=20%, signal=36%
BP	GO:0045687	positive regulation of glial cell differentiation	31	0.5074433693594022	1.8409397148043294	0.002083234050664797	0.008236337186276926	0.004664046691254283	2058	tags=42%, list=19%, signal=34%
BP	GO:0009615	response to virus	209	0.28531556820793275	1.48613515550255	0.0020851712246371	0.008238969229053907	0.004665537156023704	2285	tags=33%, list=21%, signal=27%
BP	GO:1904037	positive regulation of epithelial cell apoptotic process	24	0.5552884518160709	1.8850608340312498	0.0020877625170136896	0.008239166470656718	0.004665648849367985	2275	tags=50%, list=21%, signal=39%
BP	GO:1903556	negative regulation of tumor necrosis factor superfamily cytokine production	41	0.4640300393450924	1.8006145380875465	0.002087764096422582	0.008239166470656718	0.004665648849367985	2812	tags=49%, list=26%, signal=36%
BP	GO:0045987	positive regulation of smooth muscle contraction	17	0.6234057197353423	1.924097825553899	0.002091667670131967	0.00824954747562699	0.004671527371675714	2160	tags=71%, list=20%, signal=56%
BP	GO:0006475	internal protein amino acid acetylation	117	-0.3489274599309263	-1.604036696595909	0.002094728464260918	0.008256593946721867	0.0046755176248005894	2814	tags=41%, list=26%, signal=31%
BP	GO:0031023	microtubule organizing center organization	95	-0.3698237609887287	-1.6417932670882087	0.002098184770432894	0.008262632776354526	0.004678937273939551	2017	tags=34%, list=19%, signal=28%
MF	GO:0042054	histone methyltransferase activity	41	-0.47498341449446346	-1.7814778313792146	0.0020988107330061033	0.008262632776354526	0.004678937273939551	2861	tags=51%, list=27%, signal=38%
BP	GO:0002286	T cell activation involved in immune response	55	0.4207705746871353	1.7420485964852905	0.0021041324696702674	0.00827855397903056	0.0046879530816927445	1747	tags=36%, list=16%, signal=31%
BP	GO:0072606	interleukin-8 secretion	16	0.6361580464575483	1.9292590118195359	0.0021059849152708396	0.008280814472666893	0.004689233146802597	1608	tags=50%, list=15%, signal=43%
BP	GO:0001953	negative regulation of cell-matrix adhesion	27	0.5313792808999496	1.8612293338495587	0.002114976152910293	0.008310882064243673	0.004706259726438181	982	tags=33%, list=9%, signal=30%
BP	GO:0043032	positive regulation of macrophage activation	17	0.6228575430019523	1.9224059166936742	0.0021161968219138984	0.008310882064243673	0.004706259726438181	565	tags=41%, list=5%, signal=39%
BP	GO:0071168	protein localization to chromatin	23	-0.5690983212780973	-1.8520432312913817	0.002130706122853309	0.008362795685093545	0.004735657205691374	1299	tags=39%, list=12%, signal=34%
BP	GO:2000352	negative regulation of endothelial cell apoptotic process	18	0.6099950839844525	1.9143042275937918	0.002149299301645118	0.008430665541561964	0.004774090331040449	2935	tags=67%, list=27%, signal=49%
BP	GO:0006997	nucleus organization	84	-0.3819131047397494	-1.658977460976359	0.0021565061497487523	0.00845381721135627	0.004787200584598433	3365	tags=40%, list=31%, signal=28%
BP	GO:0090022	regulation of neutrophil chemotaxis	20	0.5876916857704311	1.898389059044204	0.002158381303581704	0.008456052507381767	0.004788466380885777	1993	tags=65%, list=19%, signal=53%
BP	GO:0035813	regulation of renal sodium excretion	13	0.6773572219579777	1.9327680034426942	0.0021872401408326108	0.00856393722815427	0.0048495589956702055	1990	tags=54%, list=19%, signal=44%
CC	GO:0098802	plasma membrane receptor complex	91	0.358636355997103	1.6407561585377828	0.0022075108041133443	0.00863808575522613	0.0048915475865364344	3072	tags=48%, list=29%, signal=35%
BP	GO:0071356	cellular response to tumor necrosis factor	181	0.2955401985920954	1.509539956156435	0.002210046034138591	0.00864278714617868	0.004894209875175256	2002	tags=32%, list=19%, signal=27%
MF	GO:0097493	structural molecule activity conferring elasticity	10	0.7298328720331393	1.9203046460246835	0.0022131722208425	0.00864979251571737	0.004898176853442292	907	tags=50%, list=8%, signal=46%
BP	GO:0070199	establishment of protein localization to chromosome	15	-0.6471874460243697	-1.8708314001861936	0.0022172263951715353	0.008658126477794388	0.00490289618284458	2462	tags=60%, list=23%, signal=46%
BP	GO:0046620	regulation of organ growth	67	0.39424778287850654	1.7008008727050992	0.0022197532198166415	0.008658126477794388	0.00490289618284458	1337	tags=28%, list=12%, signal=25%
BP	GO:0050433	regulation of catecholamine secretion	14	0.660702673528057	1.9267537538652757	0.002220373759219209	0.008658126477794388	0.00490289618284458	2265	tags=64%, list=21%, signal=51%
BP	GO:0035850	epithelial cell differentiation involved in kidney development	26	0.5372474481403843	1.8635603840364723	0.0022206491058787458	0.008658126477794388	0.00490289618284458	2069	tags=38%, list=19%, signal=31%
BP	GO:0010518	positive regulation of phospholipase activity	37	0.47823375019742853	1.810825203856678	0.0022237204465724307	0.008664887849542604	0.004906724990822859	2930	tags=54%, list=27%, signal=39%
MF	GO:0015291	secondary active transmembrane transporter activity	84	0.3677463620929864	1.6576798982609613	0.0022362627025199035	0.008708523024236163	0.004931434578051862	2599	tags=39%, list=24%, signal=30%
BP	GO:0097352	autophagosome maturation	21	-0.5832555128919312	-1.8524234519833256	0.0022533095483992112	0.00876814094527315	0.004965194823785282	2275	tags=57%, list=21%, signal=45%
CC	GO:0032806	carboxy-terminal domain protein kinase complex	14	-0.6593684931739263	-1.8677134412809873	0.0022542782121643622	0.00876814094527315	0.004965194823785282	3341	tags=79%, list=31%, signal=54%
BP	GO:0043901	negative regulation of multi-organism process	113	0.3365187489194762	1.598879670651862	0.0022785309317876973	0.008857156831424283	0.005015602455221742	2284	tags=37%, list=21%, signal=30%
BP	GO:0018393	internal peptidyl-lysine acetylation	115	-0.3493795986827573	-1.6015219229782718	0.0022802484707924752	0.008858519239049904	0.0050163739550565245	2814	tags=41%, list=26%, signal=30%
BP	GO:0043247	telomere maintenance in response to DNA damage	10	-0.7238427320299482	-1.8504823183117238	0.002286225947380106	0.008876419496119285	0.005026510455404781	1712	tags=90%, list=16%, signal=76%
BP	GO:0014032	neural crest cell development	40	0.4650235204101619	1.7941927855350857	0.0022974485023020343	0.008903723059828403	0.005041971830175732	2227	tags=45%, list=21%, signal=36%
BP	GO:0071634	regulation of transforming growth factor beta production	23	0.5602179865385832	1.880015019559273	0.002297729025353709	0.008903723059828403	0.005041971830175732	2239	tags=57%, list=21%, signal=45%
BP	GO:0060218	hematopoietic stem cell differentiation	66	-0.4082211540361812	-1.6937755835697639	0.002298337843465594	0.008903723059828403	0.005041971830175732	3383	tags=61%, list=31%, signal=42%
BP	GO:0010506	regulation of autophagy	247	-0.2877277823140488	-1.4678946687504675	0.002298754425785944	0.008903723059828403	0.005041971830175732	1932	tags=28%, list=18%, signal=23%
BP	GO:0086069	bundle of His cell to Purkinje myocyte communication	11	0.7097770876044981	1.9239683680028645	0.0023075346405689715	0.008932392157041181	0.00505820647489369	2210	tags=73%, list=21%, signal=58%
BP	GO:0042769	DNA damage response, detection of DNA damage	27	-0.5378885626059838	-1.8245817904821526	0.002316099042858605	0.008960192118044035	0.005073948947937217	2465	tags=41%, list=23%, signal=31%
BP	GO:1903054	negative regulation of extracellular matrix organization	10	0.7284451398803784	1.9166533052828492	0.0023208638184803176	0.008973268224195977	0.005081353643526182	2405	tags=90%, list=22%, signal=70%
BP	GO:0007613	memory	57	0.41396567341187973	1.7268738608467078	0.0023295796040646503	0.009001595607834785	0.005097394783773889	1840	tags=33%, list=17%, signal=28%
BP	GO:0072224	metanephric glomerulus development	11	0.7093054219332628	1.92268984007124	0.0023339820289995615	0.009013232150129415	0.00510398428774385	2119	tags=73%, list=20%, signal=58%
BP	GO:0050434	positive regulation of viral transcription	37	-0.4878801464399476	-1.7871575543954379	0.002346887795650079	0.00905767296951311	0.0051291500928724336	2262	tags=68%, list=21%, signal=54%
BP	GO:0032508	DNA duplex unwinding	55	-0.43064494130841846	-1.7218655462234187	0.002368853264455269	0.009137005448613181	0.00517407423552072	3353	tags=53%, list=31%, signal=36%
BP	GO:0035272	exocrine system development	35	0.4854393303398621	1.813885346036616	0.002373271626751171	0.00914860210669101	0.005180641153983896	2436	tags=51%, list=23%, signal=40%
BP	GO:0071385	cellular response to glucocorticoid stimulus	35	0.4853961061650831	1.8137238352311953	0.002375551426584746	0.009151946042966203	0.005182534747527645	1076	tags=31%, list=10%, signal=28%
BP	GO:0042537	benzene-containing compound metabolic process	10	0.7276117721306684	1.9144605841504656	0.002386797449687145	0.009189808362431788	0.005203975300753284	236	tags=30%, list=2%, signal=29%
BP	GO:0034104	negative regulation of tissue remodeling	12	0.6906986764270537	1.9231897075039806	0.0024006342798207586	0.009237595090996743	0.005231035816636557	2278	tags=58%, list=21%, signal=46%
BP	GO:0071384	cellular response to corticosteroid stimulus	37	0.47651538565095086	1.8043186412627772	0.0024088400315388924	0.00925846832710723	0.00524285584605195	1146	tags=32%, list=11%, signal=29%
BP	GO:0019731	antibacterial humoral response	11	0.7076816708573774	1.9182883938114603	0.0024089162962195663	0.00925846832710723	0.00524285584605195	2748	tags=82%, list=26%, signal=61%
MF	GO:0017171	serine hydrolase activity	61	0.40443671646375867	1.7116057607764146	0.002422574563667923	0.009305443492927173	0.0052694567927784475	1257	tags=30%, list=12%, signal=26%
BP	GO:0050778	positive regulation of immune response	459	0.2364979942235564	1.3454423069699661	0.002438881397666647	0.009361318544045616	0.005301097538099905	1833	tags=24%, list=17%, signal=21%
MF	GO:0001091	RNA polymerase II basal transcription factor binding	14	-0.6570367723636626	-1.8611086575466584	0.002440010342730408	0.009361318544045616	0.005301097538099905	2009	tags=57%, list=19%, signal=47%
BP	GO:0003171	atrioventricular valve development	25	0.5422144626726355	1.8608421380647548	0.0024443488232206378	0.009372414422763155	0.0053073808768278686	3430	tags=72%, list=32%, signal=49%
BP	GO:0042743	hydrogen peroxide metabolic process	25	0.5421485241738221	1.8606158417455678	0.0024511073913954418	0.009392771079977802	0.005318908379597566	1892	tags=48%, list=18%, signal=40%
BP	GO:0150063	visual system development	218	0.2800769516851114	1.4669591941811086	0.0024536560514851896	0.009396980622709238	0.0053212921459981155	2364	tags=32%, list=22%, signal=25%
BP	GO:0002064	epithelial cell development	122	0.32754265429594653	1.575691930842684	0.0024642137319229695	0.009431839918996363	0.005341032156858564	2743	tags=44%, list=26%, signal=33%
MF	GO:0005267	potassium channel activity	31	0.5031892562622231	1.8255063359787222	0.0024712874522592196	0.009453330986210002	0.005353202049695917	2589	tags=52%, list=24%, signal=39%
BP	GO:0001570	vasculogenesis	60	0.40573037644084226	1.7111676713540622	0.002479703556343208	0.009479928640179344	0.005368263684156139	2405	tags=47%, list=22%, signal=36%
BP	GO:1901863	positive regulation of muscle tissue development	52	0.4243338859105362	1.7358499952309157	0.0025039181682447536	0.009566267400499538	0.0054171553213355084	2058	tags=40%, list=19%, signal=33%
BP	GO:1902893	regulation of pri-miRNA transcription by RNA polymerase II	32	0.4980134061267062	1.820425816024909	0.002505240089297487	0.009566267400499538	0.0054171553213355084	2686	tags=50%, list=25%, signal=38%
BP	GO:0006473	protein acetylation	142	-0.328585820974831	-1.556606105547109	0.0025129159193725405	0.009589926476757398	0.005430552907403556	2814	tags=40%, list=26%, signal=30%
BP	GO:0003209	cardiac atrium morphogenesis	24	0.549481765158432	1.8653486329976998	0.002535461591243996	0.009670271401566271	0.005476050374571154	1141	tags=33%, list=11%, signal=30%
BP	GO:0009063	cellular amino acid catabolic process	66	0.3936314283104114	1.6930758910561838	0.0025392563874501593	0.009679047876868843	0.0054810202889481454	2421	tags=39%, list=23%, signal=31%
BP	GO:1902115	regulation of organelle assembly	129	-0.33689914152848704	-1.5729214666027937	0.0025531155751831107	0.009726154572126135	0.005507695717743942	1947	tags=34%, list=18%, signal=28%
BP	GO:0060411	cardiac septum morphogenesis	61	0.40298086556657653	1.7054444933122828	0.0025720873621970907	0.00979267103821219	0.005545362449513922	1454	tags=26%, list=14%, signal=23%
BP	GO:0007631	feeding behavior	36	0.47845878997966973	1.800124293153493	0.0025790843109508377	0.009813544530218102	0.005557182623836956	798	tags=25%, list=7%, signal=23%
BP	GO:0070131	positive regulation of mitochondrial translation	14	-0.6551847786743774	-1.8558627388495192	0.002591145311720426	0.00984342297481642	0.005574102093926258	1366	tags=50%, list=13%, signal=44%
BP	GO:0045844	positive regulation of striated muscle tissue development	51	0.42649870848660104	1.7374681893493182	0.0025926003155604675	0.00984342297481642	0.005574102093926258	2058	tags=41%, list=19%, signal=33%
BP	GO:0048636	positive regulation of muscle organ development	51	0.42649870848660104	1.7374681893493182	0.0025926003155604675	0.00984342297481642	0.005574102093926258	2058	tags=41%, list=19%, signal=33%
BP	GO:0030183	B cell differentiation	75	0.3777580737650065	1.666606912990564	0.0025930128114215476	0.00984342297481642	0.005574102093926258	2452	tags=41%, list=23%, signal=32%
BP	GO:0048880	sensory system development	219	0.2790529194587351	1.4626265784412293	0.002602778550608572	0.009874710192004418	0.005591819319253963	2364	tags=32%, list=22%, signal=25%
BP	GO:0007098	centrosome cycle	87	-0.37429361740788436	-1.6360163967392112	0.0026173550775139775	0.009924201815266574	0.005619845277456023	2017	tags=34%, list=19%, signal=28%
BP	GO:0045744	negative regulation of G protein-coupled receptor signaling pathway	29	0.5132484705205657	1.8307125971696931	0.002634652470326208	0.009983346912451879	0.005653337774010274	1638	tags=48%, list=15%, signal=41%
BP	GO:0002097	tRNA wobble base modification	11	-0.6999736199865046	-1.8432421032365087	0.002636034964074871	0.009983346912451879	0.005653337774010274	1546	tags=73%, list=14%, signal=62%
BP	GO:0050702	interleukin-1 beta secretion	26	0.5329293226042405	1.8485820203228656	0.0026444887321784454	0.010009513425535238	0.005668155263387888	2767	tags=50%, list=26%, signal=37%
BP	GO:0043951	negative regulation of cAMP-mediated signaling	16	0.6281108094989056	1.9048543776108502	0.002658082440627254	0.01005509294527998	0.005693965888116635	2441	tags=56%, list=23%, signal=44%
BP	GO:0006513	protein monoubiquitination	51	-0.4381257299870768	-1.7241597782790197	0.002667187436773055	0.01008364911918868	0.005710136586986961	3367	tags=53%, list=31%, signal=37%
BP	GO:2001212	regulation of vasculogenesis	13	0.670219908966297	1.9124024271504672	0.00267820809964438	0.010119410195740865	0.005730387255093024	1950	tags=69%, list=18%, signal=57%
BP	GO:0007292	female gamete generation	73	0.37987951167534256	1.6673161333209365	0.0026841521805788145	0.010135959283304614	0.005739758619493159	1941	tags=34%, list=18%, signal=28%
BP	GO:0034111	negative regulation of homotypic cell-cell adhesion	12	0.687221634331884	1.9135081896464683	0.002694364141105175	0.01016859617609874	0.005758240134808351	2769	tags=75%, list=26%, signal=56%
BP	GO:0046470	phosphatidylcholine metabolic process	53	0.4197715510324889	1.7245836282980425	0.002713068642955529	0.010233227477503975	0.005794839341549522	3118	tags=51%, list=29%, signal=36%
BP	GO:0003151	outflow tract morphogenesis	56	0.41247706857826255	1.7138645791948124	0.0027156951341078266	0.010237175374647304	0.0057970749441228885	2886	tags=46%, list=27%, signal=34%
BP	GO:0006112	energy reserve metabolic process	61	0.4017442274432008	1.7002109503380625	0.0027309447106343312	0.010284807750087097	0.005824048053411894	1721	tags=33%, list=16%, signal=28%
BP	GO:0110053	regulation of actin filament organization	162	0.3015730288563217	1.5158282412477757	0.002731593840948228	0.010284807750087097	0.005824048053411894	2829	tags=37%, list=26%, signal=28%
BP	GO:0071277	cellular response to calcium ion	40	0.4609222199395775	1.7783688037520915	0.002733092429884256	0.010284807750087097	0.005824048053411894	1240	tags=25%, list=12%, signal=22%
BP	GO:0032212	positive regulation of telomere maintenance via telomerase	25	-0.5468071680318094	-1.8187797408401125	0.002747603489168724	0.010333413006275875	0.005851572082501251	2462	tags=60%, list=23%, signal=46%
BP	GO:0001709	cell fate determination	21	0.5719212840145491	1.8723760930796824	0.0027636445141768465	0.010387712559086987	0.005882320659677913	1650	tags=52%, list=15%, signal=44%
BP	GO:0042033	chemokine biosynthetic process	10	0.7228837384183532	1.9020203866035565	0.0027889926000487907	0.01046681717224025	0.005927115767126301	742	tags=40%, list=7%, signal=37%
BP	GO:0050755	chemokine metabolic process	10	0.7228837384183532	1.9020203866035565	0.0027889926000487907	0.01046681717224025	0.005927115767126301	742	tags=40%, list=7%, signal=37%
BP	GO:0006835	dicarboxylic acid transport	51	0.4249625388150212	1.73121014944274	0.002789535996367116	0.01046681717224025	0.005927115767126301	2570	tags=51%, list=24%, signal=39%
BP	GO:0050906	detection of stimulus involved in sensory perception	25	0.5380524933105403	1.846558550112957	0.0028003000804269615	0.01050008097042925	0.005945952284424359	2018	tags=52%, list=19%, signal=42%
BP	GO:0044703	multi-organism reproductive process	481	0.23349614837827562	1.3342755387431808	0.0028016419749802733	0.01050008097042925	0.005945952284424359	1898	tags=22%, list=18%, signal=19%
BP	GO:0015672	monovalent inorganic cation transport	235	0.27347603135767934	1.4463064778316292	0.0028050269865658116	0.010501116270939973	0.005946538551087841	3038	tags=42%, list=28%, signal=31%
BP	GO:0090110	cargo loading into COPII-coated vesicle	12	-0.6821968842036702	-1.8448101841466555	0.0028051593001538725	0.010501116270939973	0.005946538551087841	1321	tags=58%, list=12%, signal=51%
BP	GO:0060421	positive regulation of heart growth	32	0.4952708193185106	1.8104006324316417	0.0028075966517989077	0.010504172230748801	0.0059482690702388425	1337	tags=41%, list=12%, signal=36%
BP	GO:1990573	potassium ion import across plasma membrane	11	0.7028622201269917	1.9052244742818725	0.00281003502075018	0.010507228467663686	0.005949999746308578	1166	tags=55%, list=11%, signal=49%
BP	GO:0046622	positive regulation of organ growth	37	0.47220353037510593	1.7879918633938814	0.0028247877409697066	0.010556300208468108	0.005977787934814786	1979	tags=49%, list=18%, signal=40%
BP	GO:0051482	positive regulation of cytosolic calcium ion concentration involved in phospholipase C-activating G protein-coupled signaling pathway	10	0.721910403624286	1.8994593902456125	0.002872508532910772	0.010728446854905939	0.006075270587427242	2566	tags=90%, list=24%, signal=69%
BP	GO:0000963	mitochondrial RNA processing	10	-0.7161518457095057	-1.8308207972127797	0.0028862226446459928	0.010773457797987347	0.006100759240380749	2609	tags=80%, list=24%, signal=61%
CC	GO:0000775	chromosome, centromeric region	126	-0.3365581984716225	-1.5654735895622198	0.0029105531567788757	0.010858022139278707	0.006148646065225077	2512	tags=37%, list=23%, signal=28%
BP	GO:0031440	regulation of mRNA 3'-end processing	25	-0.5448353113343152	-1.812220988097073	0.0029148332826848832	0.010867732837628333	0.0061541450084425554	3267	tags=72%, list=30%, signal=50%
MF	GO:0005504	fatty acid binding	16	0.6242055947189434	1.8930111401492054	0.0029207740051113546	0.010883620214561	0.00616314166146193	2385	tags=56%, list=22%, signal=44%
BP	GO:0050767	regulation of neurogenesis	482	0.23307183551105318	1.332155528362287	0.0029237259324734603	0.010888358645073575	0.006165824924744393	1619	tags=19%, list=15%, signal=17%
MF	GO:0005506	iron ion binding	70	0.38386903719940735	1.6708167944518333	0.002934235016459482	0.010921219360515476	0.006184433185633033	2336	tags=47%, list=22%, signal=37%
BP	GO:0031050	dsRNA processing	40	-0.4712389295257207	-1.7575350796188476	0.0029404149212756223	0.01093166304639474	0.00619034720268552	2711	tags=45%, list=25%, signal=34%
BP	GO:0070918	production of small RNA involved in gene silencing by RNA	40	-0.4712389295257207	-1.7575350796188476	0.0029404149212756223	0.01093166304639474	0.00619034720268552	2711	tags=45%, list=25%, signal=34%
BP	GO:0007202	activation of phospholipase C activity	17	0.6118445628987434	1.8884151296369749	0.0029434982138317658	0.010936851161485002	0.006193285111913046	2735	tags=71%, list=25%, signal=53%
BP	GO:0002279	mast cell activation involved in immune response	27	0.5225069422779247	1.8301527422383996	0.002952389336186407	0.01096360051489279	0.006208432650246306	2161	tags=52%, list=20%, signal=42%
BP	GO:0043009	chordate embryonic development	383	0.24389446967370773	1.3631846166634227	0.0029577341209302854	0.010977157562215492	0.006216109691663939	2350	tags=30%, list=22%, signal=24%
MF	GO:0098632	cell-cell adhesion mediator activity	25	0.5356474852595104	1.838304730578742	0.0029805285650883907	0.011049683178573345	0.006257179265839291	2210	tags=52%, list=21%, signal=41%
BP	GO:0010470	regulation of gastrulation	22	0.5603332350795888	1.858119098758461	0.0029806861413805875	0.011049683178573345	0.006257179265839291	2562	tags=59%, list=24%, signal=45%
BP	GO:0010107	potassium ion import	12	0.6826376821863692	1.9007445781226293	0.0030079704591682364	0.011144453159182489	0.006310845307490278	2633	tags=75%, list=25%, signal=57%
CC	GO:0043202	lysosomal lumen	68	0.3860393153390891	1.6703419518629554	0.003015155681206626	0.01116469075098225	0.006322305386277473	1381	tags=24%, list=13%, signal=21%
BP	GO:0018394	peptidyl-lysine acetylation	122	-0.3393324855493238	-1.5705056354432045	0.0030177450841320985	0.011167897284509423	0.0063241211718323325	2814	tags=40%, list=26%, signal=30%
BP	GO:0006369	termination of RNA polymerase II transcription	23	-0.5582297749136745	-1.816673213535927	0.00302765595309925	0.01119817955255887	0.006341269317774565	2949	tags=57%, list=27%, signal=41%
BP	GO:0002675	positive regulation of acute inflammatory response	11	0.7002428560011786	1.898124253930502	0.0030348378224101945	0.011218339469034833	0.006352685410827717	742	tags=55%, list=7%, signal=51%
BP	GO:0016999	antibiotic metabolic process	75	0.37470581910335943	1.653140864022745	0.003039757953954522	0.011229620967365994	0.006359073861637078	2571	tags=40%, list=24%, signal=31%
BP	GO:2000242	negative regulation of reproductive process	25	0.5350753000812917	1.8363410310397124	0.0030413556786616234	0.011229620967365994	0.006359073861637078	1816	tags=48%, list=17%, signal=40%
BP	GO:0071398	cellular response to fatty acid	39	0.46243757754600306	1.7732810193815165	0.003067962588728044	0.011320635360755421	0.00641061320136345	1270	tags=36%, list=12%, signal=32%
BP	GO:0043405	regulation of MAP kinase activity	230	0.27377923800980386	1.4440502006313929	0.0030694994334640856	0.011320635360755421	0.00641061320136345	2534	tags=32%, list=24%, signal=25%
MF	GO:0016874	ligase activity	107	-0.3508720255363871	-1.589421712610609	0.003112506555333828	0.011472720408739026	0.006496735436137792	2437	tags=36%, list=23%, signal=28%
BP	GO:0061082	myeloid leukocyte cytokine production	24	0.5430747654424943	1.8435985242233077	0.0031158955668792675	0.011478682929720098	0.006500111873457483	2816	tags=58%, list=26%, signal=43%
BP	GO:0008593	regulation of Notch signaling pathway	73	0.376695327881498	1.6533405414615017	0.0031346557539448545	0.011535798841173192	0.006532455289202362	2585	tags=42%, list=24%, signal=32%
BP	GO:0070228	regulation of lymphocyte apoptotic process	32	0.4925061001623759	1.8002945468042888	0.0031349601480410477	0.011535798841173192	0.006532455289202362	2397	tags=41%, list=22%, signal=32%
BP	GO:0050806	positive regulation of synaptic transmission	81	0.36474893643838513	1.63314265574032	0.003175953023450268	0.0116800088490112	0.006614118071418624	2204	tags=37%, list=21%, signal=30%
BP	GO:0042572	retinol metabolic process	16	0.6216280639755055	1.8851943335510493	0.0031790131701974196	0.011684631504752852	0.006616735774133925	1546	tags=50%, list=14%, signal=43%
BP	GO:0007157	heterophilic cell-cell adhesion via plasma membrane cell adhesion molecules	24	0.5424448648459379	1.8414601744340802	0.003183387889627555	0.01169407796189714	0.0066220850836863935	2880	tags=50%, list=27%, signal=37%
BP	GO:0051492	regulation of stress fiber assembly	61	0.39817767993790687	1.6851170604718815	0.0032051806184690357	0.01176120252557239	0.006660096167015164	2398	tags=36%, list=22%, signal=28%
BP	GO:0048332	mesoderm morphogenesis	46	0.4361791903908601	1.7371718865883246	0.003205290688296426	0.01176120252557239	0.006660096167015164	2240	tags=37%, list=21%, signal=29%
BP	GO:0034114	regulation of heterotypic cell-cell adhesion	14	0.6481587118727046	1.8901728133361073	0.003220761936449842	0.011809849193643553	0.006687643646692889	1449	tags=50%, list=13%, signal=43%
BP	GO:0007044	cell-substrate junction assembly	82	0.36280052435967314	1.628024643852506	0.003222193421969414	0.011809849193643553	0.006687643646692889	2537	tags=33%, list=24%, signal=25%
BP	GO:0034332	adherens junction organization	106	0.3363806146353384	1.580924806999012	0.003224563860173608	0.01181185631086771	0.00668878023061807	2608	tags=38%, list=24%, signal=29%
BP	GO:1900274	regulation of phospholipase C activity	27	0.5195418629582305	1.8197671423375923	0.0032683943110075817	0.011965646969112502	0.006775868312918483	2398	tags=56%, list=22%, signal=43%
BP	GO:0042533	tumor necrosis factor biosynthetic process	12	0.6793895740536784	1.8917005067455637	0.0032729898828835	0.011968947201515283	0.006777737157973079	1496	tags=58%, list=14%, signal=50%
BP	GO:0042534	regulation of tumor necrosis factor biosynthetic process	12	0.6793895740536784	1.8917005067455637	0.0032729898828835	0.011968947201515283	0.006777737157973079	1496	tags=58%, list=14%, signal=50%
BP	GO:0003230	cardiac atrium development	29	0.5066314913145129	1.80711040859338	0.003275208010792116	0.011970303389697073	0.006778505135881091	1141	tags=28%, list=11%, signal=25%
BP	GO:1903305	regulation of regulated secretory pathway	80	0.3654546142553593	1.6323960194658425	0.003295057176838692	0.012036060037155988	0.006815741599987942	2331	tags=36%, list=22%, signal=29%
BP	GO:0008630	intrinsic apoptotic signaling pathway in response to DNA damage	74	0.37417432550243146	1.646401968815065	0.0033168436122411374	0.012108814990040885	0.006856941042118669	2142	tags=41%, list=20%, signal=33%
BP	GO:0044060	regulation of endocrine process	20	0.5741910312645313	1.854778615976021	0.003336087284581679	0.012172210362662883	0.006892840371059587	712	tags=35%, list=7%, signal=33%
BP	GO:0090069	regulation of ribosome biogenesis	11	-0.6919266609896895	-1.8220520280644852	0.0033444693606699922	0.012195926537502278	0.006906270290729847	1668	tags=45%, list=16%, signal=38%
BP	GO:0060193	positive regulation of lipase activity	44	0.44140364761258155	1.7403066338954385	0.003361650038655524	0.012250356143410798	0.006937092513958746	3237	tags=57%, list=30%, signal=40%
BP	GO:0003208	cardiac ventricle morphogenesis	56	0.40756906322979525	1.6934715509224036	0.0033631764782604645	0.012250356143410798	0.006937092513958746	2436	tags=38%, list=23%, signal=29%
BP	GO:0003417	growth plate cartilage development	11	0.6969176895799576	1.8891108395437877	0.0033786538720078636	0.012299818590230875	0.006965101950218458	2350	tags=55%, list=22%, signal=43%
BP	GO:0051053	negative regulation of DNA metabolic process	93	-0.3629177717096542	-1.6051160174970587	0.0033853657532696047	0.012317333004596878	0.006975019956794138	3023	tags=44%, list=28%, signal=32%
CC	GO:0044450	microtubule organizing center part	127	-0.3336138955266961	-1.5537053817922164	0.0033899790063924356	0.012323484794220312	0.006978503572555557	2739	tags=37%, list=25%, signal=28%
BP	GO:0050891	multicellular organismal water homeostasis	30	0.5007717216456501	1.801823120893747	0.003390860090755373	0.012323484794220312	0.006978503572555557	2240	tags=47%, list=21%, signal=37%
BP	GO:0016573	histone acetylation	113	-0.3440979479779117	-1.5727656705282176	0.003394369758880944	0.012329325133154998	0.0069818108210166225	2814	tags=41%, list=26%, signal=30%
BP	GO:1901018	positive regulation of potassium ion transmembrane transporter activity	12	0.6778461085224244	1.8874028627440578	0.003403291099543504	0.012354804663889024	0.006996239288225656	932	tags=42%, list=9%, signal=38%
BP	GO:0042340	keratan sulfate catabolic process	10	0.716200234646956	1.8844350409227242	0.003410966521099861	0.012375735194136112	0.007008091761981561	576	tags=50%, list=5%, signal=47%
BP	GO:0003177	pulmonary valve development	17	0.607503355257876	1.8750162981575058	0.003414011943466995	0.012379853046259723	0.007010423606117836	2581	tags=71%, list=24%, signal=54%
CC	GO:0034703	cation channel complex	72	0.37682908946409255	1.6493025080283248	0.003417586665283919	0.012385884558747088	0.007013839111727153	2372	tags=40%, list=22%, signal=32%
BP	GO:2001236	regulation of extrinsic apoptotic signaling pathway	114	0.3285138108836105	1.5630925978172636	0.0034203775570611065	0.012389070189913903	0.007015643060760212	2002	tags=29%, list=19%, signal=24%
BP	GO:0061005	cell differentiation involved in kidney development	32	0.48997522131939747	1.7910432352405654	0.003432769995316883	0.012427010932767265	0.00703712802333117	2069	tags=38%, list=19%, signal=30%
BP	GO:0033688	regulation of osteoblast proliferation	17	0.6072329599992949	1.8741817422453515	0.0034430009410274594	0.01244558860070746	0.007047648125741749	328	tags=29%, list=3%, signal=29%
BP	GO:0032945	negative regulation of mononuclear cell proliferation	41	0.4509126139390104	1.7497138961338372	0.0034436636359673574	0.01244558860070746	0.007047648125741749	2161	tags=44%, list=20%, signal=35%
BP	GO:0050672	negative regulation of lymphocyte proliferation	41	0.4509126139390104	1.7497138961338372	0.0034436636359673574	0.01244558860070746	0.007047648125741749	2161	tags=44%, list=20%, signal=35%
CC	GO:0031526	brush border membrane	18	0.5944387601017308	1.865484921739728	0.003454948410121124	0.01247941231749436	0.007066801711953434	1944	tags=56%, list=18%, signal=46%
BP	GO:0045655	regulation of monocyte differentiation	14	0.6450596651217883	1.8811353140191345	0.0034847224532800975	0.012579945123818959	0.0071237311081275	1969	tags=64%, list=18%, signal=53%
BP	GO:0036003	positive regulation of transcription from RNA polymerase II promoter in response to stress	21	0.5645792489923256	1.848339479590377	0.0034876162725540737	0.012583381651531401	0.007125677134054332	2551	tags=57%, list=24%, signal=44%
BP	GO:0050848	regulation of calcium-mediated signaling	63	0.3921350782126025	1.6708003011167512	0.0034909938913460347	0.012588558940413079	0.007128608912651071	2240	tags=35%, list=21%, signal=28%
BP	GO:0071108	protein K48-linked deubiquitination	24	-0.5469845747043296	-1.7998734187485468	0.0034941053848106325	0.01259277135348882	0.007130994304461017	2562	tags=54%, list=24%, signal=41%
BP	GO:0046700	heterocycle catabolic process	440	-0.2514691502687331	-1.363316906512007	0.0035056900750391512	0.012627499547667427	0.007150660075238572	2150	tags=26%, list=20%, signal=21%
BP	GO:0048708	astrocyte differentiation	47	0.43104883107136543	1.725065289413327	0.0035081164113422176	0.012629219080831984	0.007151633806981855	2785	tags=53%, list=26%, signal=40%
MF	GO:0022890	inorganic cation transmembrane transporter activity	190	0.2858386744067518	1.469792907343966	0.0035226772346983706	0.012674596602357268	0.007177330044804653	2643	tags=35%, list=25%, signal=27%
BP	GO:0006694	steroid biosynthetic process	124	0.3197670272287483	1.5425109601171607	0.003530229121198805	0.012694719592324228	0.0071887252272323345	1373	tags=23%, list=13%, signal=20%
BP	GO:0006297	nucleotide-excision repair, DNA gap filling	18	-0.5979020311199829	-1.819957372152705	0.0035673585784193828	0.012821122345067998	0.007260304173961507	1997	tags=44%, list=19%, signal=36%
BP	GO:0016180	snRNA processing	14	-0.6435512799106713	-1.8229099328919431	0.0036272392557604276	0.013029107747964284	0.007378081483009015	3181	tags=86%, list=30%, signal=60%
BP	GO:0060713	labyrinthine layer morphogenesis	11	0.6941512696053829	1.8816119999550704	0.0036365159092061157	0.013055192848562675	0.007392852870384907	992	tags=55%, list=9%, signal=50%
BP	GO:0009743	response to carbohydrate	138	0.31037301756560876	1.5225774942688273	0.003643091146718118	0.013071556273938762	0.007402119098594952	2511	tags=37%, list=23%, signal=29%
BP	GO:0030100	regulation of endocytosis	171	0.2928812465493317	1.4836592179740062	0.003649025069637883	0.013085601799254831	0.007410072753769061	2161	tags=29%, list=20%, signal=23%
BP	GO:0071824	protein-DNA complex subunit organization	130	-0.3306065899069956	-1.545423858557173	0.0036515809781392915	0.013087524744658522	0.007411161673144835	3836	tags=48%, list=36%, signal=31%
BP	GO:2000232	regulation of rRNA processing	10	-0.7078573242711808	-1.8096161009696696	0.003655025752151823	0.01309262955994683	0.007414052411626811	1668	tags=50%, list=16%, signal=42%
BP	GO:2001026	regulation of endothelial cell chemotaxis	16	0.6165662709861571	1.8698435731621101	0.0036665509042823176	0.013125705240594596	0.00743278240232501	1950	tags=62%, list=18%, signal=51%
BP	GO:0072074	kidney mesenchyme development	12	0.6751014402754327	1.879760575443852	0.003668310523258767	0.013125705240594596	0.00743278240232501	2119	tags=50%, list=20%, signal=40%
BP	GO:0009620	response to fungus	20	0.5711041251493123	1.8448071480493544	0.0036786519520588586	0.013155444066965455	0.007449622809850808	930	tags=30%, list=9%, signal=27%
BP	GO:2000249	regulation of actin cytoskeleton reorganization	25	0.529350399507842	1.8166935724108966	0.003696936791617573	0.013213541318081563	0.007482521935482834	2140	tags=48%, list=20%, signal=39%
BP	GO:0150078	positive regulation of neuroinflammatory response	11	0.6935826268374001	1.8800705995388005	0.0037026343802825904	0.013226610134636817	0.007489922503142291	1323	tags=64%, list=12%, signal=56%
BP	GO:1903055	positive regulation of extracellular matrix organization	18	0.5919918343954564	1.8578059086671435	0.0037116144741805098	0.013251383907818019	0.007503951316220535	2708	tags=61%, list=25%, signal=46%
BP	GO:2000353	positive regulation of endothelial cell apoptotic process	13	0.6584695314534211	1.8788739536227013	0.003730914173493038	0.013308497416992868	0.007536293371610971	2225	tags=62%, list=21%, signal=49%
MF	GO:0008237	metallopeptidase activity	85	0.3564731529273434	1.6103374375427044	0.003732277046496164	0.013308497416992868	0.007536293371610971	1772	tags=29%, list=16%, signal=25%
BP	GO:0030104	water homeostasis	34	0.4772025651672368	1.7705823288466436	0.0037337728864341104	0.013308497416992868	0.007536293371610971	2240	tags=47%, list=21%, signal=37%
CC	GO:0097060	synaptic membrane	187	0.28643598396297454	1.4693867879991345	0.003757735951307922	0.01338654698431849	0.007580491031080938	2669	tags=34%, list=25%, signal=26%
BP	GO:0071604	transforming growth factor beta production	25	0.5289241164748136	1.8152305988363975	0.003766775329423877	0.013411375898168529	0.007594551069040854	2239	tags=52%, list=21%, signal=41%
MF	GO:0016891	endoribonuclease activity, producing 5'-phosphomonoesters	19	-0.5860388446400528	-1.8111582394101864	0.0037709368381644128	0.013418819720650958	0.007598766333039187	2323	tags=58%, list=22%, signal=45%
BP	GO:0045932	negative regulation of muscle contraction	18	0.5913485686836756	1.8557871935924501	0.003785266475171464	0.01346241863837052	0.007623455388784866	1877	tags=50%, list=17%, signal=41%
MF	GO:0018024	histone-lysine N-methyltransferase activity	34	-0.4878845917241115	-1.75179512716259	0.0038375941565852545	0.013641036826479675	0.007724602725326211	2861	tags=53%, list=27%, signal=39%
BP	GO:0071900	regulation of protein serine/threonine kinase activity	340	0.24793751992272187	1.3685229592548742	0.0038525805072749377	0.013686799170582017	0.007750516879247711	2534	tags=31%, list=24%, signal=24%
BP	GO:0070987	error-free translesion synthesis	15	-0.629219808852754	-1.8188921667936078	0.0038583374073353845	0.013699740492894954	0.007757845249875213	2361	tags=80%, list=22%, signal=63%
BP	GO:0019934	cGMP-mediated signaling	15	0.6277022155232811	1.8679815805799003	0.0038620168310117505	0.013705295216295807	0.0077609907608848575	1817	tags=47%, list=17%, signal=39%
BP	GO:0030490	maturation of SSU-rRNA	12	-0.6707627956267241	-1.8138898977284497	0.0038943286440572653	0.01381239716118833	0.007821640107846412	2919	tags=75%, list=27%, signal=55%
BP	GO:0070528	protein kinase C signaling	18	0.5902888670476465	1.8524616072474127	0.003899092294884757	0.013821727609875946	0.0078269237245009	3378	tags=78%, list=31%, signal=53%
BP	GO:0014066	regulation of phosphatidylinositol 3-kinase signaling	86	0.3541034146005271	1.6032686699535084	0.003919502385317602	0.013886481933766024	0.0078635925960215	2119	tags=34%, list=20%, signal=27%
BP	GO:0009154	purine ribonucleotide catabolic process	21	0.5609331612540381	1.8364027888162202	0.003926930404572453	0.013905196186682785	0.007874190043335963	2453	tags=57%, list=23%, signal=44%
MF	GO:0042805	actinin binding	25	0.5271349442269748	1.8090902847351769	0.003976290942842789	0.014072291266860333	0.007968812111155802	2364	tags=52%, list=22%, signal=41%
BP	GO:0034505	tooth mineralization	11	0.6909715153872589	1.872992749431865	0.003991351703983197	0.014117881573041002	0.007994628843993004	3302	tags=91%, list=31%, signal=63%
BP	GO:0015807	L-amino acid transport	39	0.45498043239683966	1.7446855621914723	0.003993621203997745	0.01411820261969743	0.007994810645267258	2491	tags=51%, list=23%, signal=40%
BP	GO:0042147	retrograde transport, endosome to Golgi	60	-0.4081314092933711	-1.6615075466941462	0.003998425816607635	0.01412748052978052	0.008000064510528735	3535	tags=50%, list=33%, signal=34%
BP	GO:0002028	regulation of sodium ion transport	57	0.4013819903195488	1.6743805388129651	0.004009206498595264	0.014157851831551667	0.008017263074202259	2270	tags=40%, list=21%, signal=32%
CC	GO:0008287	protein serine/threonine phosphatase complex	29	-0.5115293600799621	-1.766988031658822	0.004020078896735567	0.01417814166954345	0.008028752738796047	2459	tags=45%, list=23%, signal=35%
CC	GO:1903293	phosphatase complex	29	-0.5115293600799621	-1.766988031658822	0.004020078896735567	0.01417814166954345	0.008028752738796047	2459	tags=45%, list=23%, signal=35%
BP	GO:0046058	cAMP metabolic process	14	0.6401446085399773	1.8668019321532863	0.004021516109355071	0.01417814166954345	0.008028752738796047	3179	tags=71%, list=30%, signal=50%
BP	GO:0060021	roof of mouth development	64	0.3868339095880088	1.6535557357923516	0.004030821725191699	0.014203221739664061	0.008042955000725945	2252	tags=39%, list=21%, signal=31%
BP	GO:0098868	bone growth	18	0.5889011355318906	1.8481065880396772	0.004057555690956204	0.014289652650758804	0.00809189882075133	2350	tags=44%, list=22%, signal=35%
BP	GO:0051090	regulation of DNA-binding transcription factor activity	282	0.25813832018934624	1.3954769274942609	0.004061097008208428	0.01429435557479121	0.008094561977537712	2813	tags=33%, list=26%, signal=25%
BP	GO:0014009	glial cell proliferation	32	0.48517493085784186	1.7734963729008584	0.004071583484511615	0.014323485873851934	0.008111057790163717	1361	tags=34%, list=13%, signal=30%
BP	GO:0014743	regulation of muscle hypertrophy	50	0.41787164850646785	1.6947874894754402	0.004109776173485808	0.014449999785234962	0.008182699683451767	2405	tags=38%, list=22%, signal=30%
BP	GO:0010884	positive regulation of lipid storage	17	0.5998784753940493	1.8514826437464953	0.004118667576475206	0.014473408837071221	0.00819595568648965	2023	tags=53%, list=19%, signal=43%
BP	GO:0008277	regulation of G protein-coupled receptor signaling pathway	85	0.35439716898423435	1.6009593549693797	0.004156507770810543	0.014593650984732122	0.008264046025467216	1638	tags=31%, list=15%, signal=26%
CC	GO:0030134	COPII-coated ER to Golgi transport vesicle	49	0.42049177758257206	1.6979757886129754	0.004157388845341898	0.014593650984732122	0.008264046025467216	1415	tags=33%, list=13%, signal=28%
BP	GO:0007566	embryo implantation	35	0.46931410553508646	1.753632072049832	0.004162914496107241	0.014605135860733582	0.008270549644333538	2278	tags=43%, list=21%, signal=34%
BP	GO:0097205	renal filtration	15	0.6248792422064036	1.8595806827847576	0.004171067112825587	0.01462581974627154	0.00828226244891205	2574	tags=73%, list=24%, signal=56%
BP	GO:0019068	virion assembly	25	-0.5342745655505107	-1.7770940336555596	0.004175350328435718	0.014632920566935347	0.00828628347893707	1321	tags=36%, list=12%, signal=32%
BP	GO:0010563	negative regulation of phosphorus metabolic process	401	0.2384596914681807	1.3389942724235817	0.0041807571022929955	0.014636037829745333	0.008288048712555592	1485	tags=19%, list=14%, signal=17%
BP	GO:0045936	negative regulation of phosphate metabolic process	401	0.2384596914681807	1.3389942724235817	0.0041807571022929955	0.014636037829745333	0.008288048712555592	1485	tags=19%, list=14%, signal=17%
BP	GO:0045581	negative regulation of T cell differentiation	30	0.4943200776560434	1.778609507173613	0.004220442171782423	0.014766989888309991	0.008362203825641427	1744	tags=47%, list=16%, signal=39%
BP	GO:0051054	positive regulation of DNA metabolic process	163	-0.30999495225968887	-1.4981144870337335	0.004258290977134288	0.014891379132126382	0.008432642568972153	2581	tags=34%, list=24%, signal=27%
BP	GO:0034349	glial cell apoptotic process	12	0.6698701400115343	1.8651944800280678	0.004264604226618109	0.014905412830898244	0.008440589527048617	1552	tags=42%, list=14%, signal=36%
BP	GO:0032677	regulation of interleukin-8 production	40	0.4487009623138404	1.731215721596327	0.004276189078636022	0.014937846484938773	0.008458955952972151	1833	tags=32%, list=17%, signal=27%
BP	GO:0019439	aromatic compound catabolic process	445	-0.2490536329517991	-1.3517500452843658	0.004283291053662191	0.014954593764941269	0.008468439549152903	2150	tags=26%, list=20%, signal=21%
BP	GO:1902905	positive regulation of supramolecular fiber organization	125	0.31629270762262246	1.5277961520722498	0.004300013752185615	0.015004894514896491	0.00849692369703203	2829	tags=39%, list=26%, signal=29%
BP	GO:0046634	regulation of alpha-beta T cell activation	61	0.3915101843444654	1.65689973152245	0.004303165232667612	0.015007809853437096	0.008498574585620812	2161	tags=36%, list=20%, signal=29%
BP	GO:0060841	venous blood vessel development	14	0.63758084195439	1.859325427076597	0.0043076581822214825	0.01501539807466122	0.008502871619276967	2802	tags=57%, list=26%, signal=42%
CC	GO:0030119	AP-type membrane coat adaptor complex	31	-0.49890714563663974	-1.7518086248351605	0.004317580867485129	0.015041894635109482	0.008517876006821258	3474	tags=65%, list=32%, signal=44%
BP	GO:2000514	regulation of CD4-positive, alpha-beta T cell activation	40	0.448215639691342	1.7293432091109897	0.004349560687491975	0.015145165639413219	0.008576355980993256	1442	tags=32%, list=13%, signal=28%
BP	GO:1902188	positive regulation of viral release from host cell	13	-0.6520706114987113	-1.8067880329881694	0.004362635396853791	0.015182533497106642	0.008597516531987289	541	tags=77%, list=5%, signal=73%
BP	GO:0017014	protein nitrosylation	10	0.7077766797939815	1.8622713481924298	0.004382388687547115	0.015234913463146623	0.008627178091703887	287	tags=40%, list=3%, signal=39%
BP	GO:0018119	peptidyl-cysteine S-nitrosylation	10	0.7077766797939815	1.8622713481924298	0.004382388687547115	0.015234913463146623	0.008627178091703887	287	tags=40%, list=3%, signal=39%
MF	GO:0016701	oxidoreductase activity, acting on single donors with incorporation of molecular oxygen	11	0.6873483682041377	1.8631716088305668	0.004388062530442046	0.015238287887065625	0.008629088949693107	2336	tags=73%, list=22%, signal=57%
MF	GO:0016702	oxidoreductase activity, acting on single donors with incorporation of molecular oxygen, incorporation of two atoms of oxygen	11	0.6873483682041377	1.8631716088305668	0.004388062530442046	0.015238287887065625	0.008629088949693107	2336	tags=73%, list=22%, signal=57%
BP	GO:0008037	cell recognition	64	0.38495168171159366	1.6455099863790459	0.004394064380659555	0.01524640827525042	0.008633687337154477	2559	tags=42%, list=24%, signal=32%
CC	GO:0044304	main axon	38	0.45587710023052846	1.737403947750451	0.004395106583050584	0.01524640827525042	0.008633687337154477	2225	tags=42%, list=21%, signal=34%
BP	GO:0048025	negative regulation of mRNA splicing, via spliceosome	14	-0.6366352482765034	-1.8033197259330362	0.004408406746082326	0.015284363678230857	0.008655180601415331	2047	tags=57%, list=19%, signal=46%
BP	GO:0099625	ventricular cardiac muscle cell membrane repolarization	18	0.5859274450732657	1.8387744665751604	0.004412424423003529	0.015290112439071052	0.00865843599132581	2589	tags=56%, list=24%, signal=42%
BP	GO:0001569	branching involved in blood vessel morphogenesis	22	0.5481403724285374	1.8176863891812052	0.004419405882815043	0.015306119786553435	0.008667500580884547	1338	tags=41%, list=12%, signal=36%
BP	GO:0010955	negative regulation of protein processing	24	0.5309714765206617	1.8025109852426335	0.004445494325020529	0.015380033756611334	0.00870935634755476	1930	tags=42%, list=18%, signal=34%
BP	GO:1903318	negative regulation of protein maturation	24	0.5309714765206617	1.8025109852426335	0.004445494325020529	0.015380033756611334	0.00870935634755476	1930	tags=42%, list=18%, signal=34%
BP	GO:0090114	COPII-coated vesicle budding	53	-0.42111344523341593	-1.6706222434484062	0.004455337614020775	0.015405863254458177	0.008723982993021639	2032	tags=43%, list=19%, signal=35%
BP	GO:0043551	regulation of phosphatidylinositol 3-kinase activity	41	0.4441225476970756	1.7233658346870808	0.0044898399304384535	0.015516886799595295	0.008786853051232814	2119	tags=39%, list=20%, signal=31%
MF	GO:0001227	DNA-binding transcription repressor activity, RNA polymerase II-specific	152	0.29951562977750856	1.4912070015700498	0.004508054206725056	0.01556761044434167	0.00881557667462233	1991	tags=32%, list=19%, signal=26%
MF	GO:0022804	active transmembrane transporter activity	129	0.3127092991938112	1.5179445879511626	0.00450932172901687	0.01556761044434167	0.00881557667462233	2629	tags=36%, list=24%, signal=28%
BP	GO:0001732	formation of cytoplasmic translation initiation complex	11	-0.6813434673768491	-1.7941832805904487	0.004543499153356826	0.015660571549868208	0.008868218392274297	2018	tags=64%, list=19%, signal=52%
CC	GO:0005852	eukaryotic translation initiation factor 3 complex	11	-0.6813434673768491	-1.7941832805904487	0.004543499153356826	0.015660571549868208	0.008868218392274297	2018	tags=64%, list=19%, signal=52%
CC	GO:0033290	eukaryotic 48S preinitiation complex	11	-0.6813434673768491	-1.7941832805904487	0.004543499153356826	0.015660571549868208	0.008868218392274297	2018	tags=64%, list=19%, signal=52%
BP	GO:0050869	negative regulation of B cell activation	20	0.5644849012586928	1.8234254227032778	0.0045496170216577	0.01566611511228408	0.008871357583077047	2161	tags=50%, list=20%, signal=40%
BP	GO:0090596	sensory organ morphogenesis	140	0.30574789129766583	1.5034130488027042	0.0045499426915615185	0.01566611511228408	0.008871357583077047	2145	tags=31%, list=20%, signal=25%
BP	GO:1903706	regulation of hemopoiesis	310	0.2510297439983263	1.371516119528317	0.004558388967932582	0.015686861663411118	0.00888310587372501	2058	tags=28%, list=19%, signal=23%
BP	GO:0033630	positive regulation of cell adhesion mediated by integrin	16	0.6081828785183689	1.844419489385816	0.004585971379976669	0.01577340474641657	0.00893211321410139	2129	tags=44%, list=20%, signal=35%
BP	GO:0002440	production of molecular mediator of immune response	116	0.32166867004610356	1.5349178055829054	0.004603267196961746	0.015824494130669556	0.008961043947289485	2374	tags=34%, list=22%, signal=26%
MF	GO:0016887	ATPase activity	205	-0.2918502830361265	-1.4548304099399765	0.004619024371925345	0.015862188841744833	0.008982389587771684	2774	tags=36%, list=26%, signal=27%
BP	GO:2001259	positive regulation of cation channel activity	39	0.45066574465438397	1.728140293706033	0.004619128139563658	0.015862188841744833	0.008982389587771684	618	tags=18%, list=6%, signal=17%
CC	GO:0019908	nuclear cyclin-dependent protein kinase holoenzyme complex	11	-0.6806855450885281	-1.792450772353189	0.00464051988467347	0.01592370439553183	0.009017224418912272	1919	tags=82%, list=18%, signal=67%
BP	GO:0042790	nucleolar large rRNA transcription by RNA polymerase I	11	-0.6806180778128227	-1.7922731106247753	0.00464601162418196	0.01592370439553183	0.009017224418912272	1380	tags=45%, list=13%, signal=40%
BP	GO:1901836	regulation of transcription of nucleolar large rRNA by RNA polymerase I	11	-0.6806180778128227	-1.7922731106247753	0.00464601162418196	0.01592370439553183	0.009017224418912272	1380	tags=45%, list=13%, signal=40%
BP	GO:0072111	cell proliferation involved in kidney development	15	0.6209850470982621	1.8479919316965867	0.00464687114381955	0.01592370439553183	0.009017224418912272	2872	tags=73%, list=27%, signal=54%
BP	GO:0014855	striated muscle cell proliferation	45	0.42940394725517805	1.7016843103593804	0.004649823817968264	0.015925400814183064	0.009018185061442844	1462	tags=31%, list=14%, signal=27%
BP	GO:0070168	negative regulation of biomineral tissue development	13	0.650596704593273	1.8564096654175	0.004655349339183666	0.015935902650771345	0.009024132007892935	2405	tags=77%, list=22%, signal=60%
BP	GO:0061512	protein localization to cilium	35	-0.47809021185002704	-1.7285793189832406	0.0046582716832304005	0.015937487068285638	0.009025029226777734	2256	tags=51%, list=21%, signal=41%
BP	GO:0010759	positive regulation of macrophage chemotaxis	11	0.6849793361021875	1.8567499548964865	0.004663556159927358	0.015947147185398036	0.009030499527013897	1524	tags=73%, list=14%, signal=62%
BP	GO:0090330	regulation of platelet aggregation	15	0.6207430769854299	1.847271851851967	0.0046668815937211654	0.015950101649426767	0.009032172571459017	2870	tags=53%, list=27%, signal=39%
BP	GO:1901888	regulation of cell junction assembly	73	0.3684729874559792	1.6172521491587315	0.004677217727669411	0.015977000988559715	0.009047405043229236	2537	tags=40%, list=24%, signal=31%
BP	GO:0007602	phototransduction	19	-0.5792645807038886	-1.790222316721548	0.004687898457804393	0.016005048475538707	0.009063287684491217	2765	tags=53%, list=26%, signal=39%
BP	GO:0042104	positive regulation of activated T cell proliferation	10	0.704822476962392	1.8544983776396002	0.004734034720650194	0.016154052127337157	0.009147664996084685	1980	tags=60%, list=18%, signal=49%
BP	GO:0070373	negative regulation of ERK1 and ERK2 cascade	53	0.406596181273146	1.670454121598868	0.004749029556216174	0.016196690275937266	0.009171809990564864	2294	tags=36%, list=21%, signal=28%
MF	GO:0008324	cation transmembrane transporter activity	216	0.2724639760935118	1.425556368319652	0.004827357099848432	0.01645516781010933	0.00931817982229388	2599	tags=34%, list=24%, signal=27%
CC	GO:0035579	specific granule membrane	65	0.38073418456867764	1.6326682797380327	0.00483210713632591	0.016462699391899	0.009322444782352163	2610	tags=38%, list=24%, signal=29%
BP	GO:0006633	fatty acid biosynthetic process	88	0.34769590385540405	1.5808983249437616	0.00483671027269492	0.016466309301428516	0.009324488990380088	2223	tags=35%, list=21%, signal=28%
BP	GO:0032330	regulation of chondrocyte differentiation	37	0.4576915712805165	1.733042539397047	0.004838248905851836	0.016466309301428516	0.009324488990380088	1288	tags=32%, list=12%, signal=29%
BP	GO:0055024	regulation of cardiac muscle tissue development	59	0.3923664666092451	1.649054762211384	0.004865476343195681	0.0165444650665134	0.009368746787177666	2058	tags=34%, list=19%, signal=28%
MF	GO:0003707	steroid hormone receptor activity	36	0.4610295886581618	1.7345497246301673	0.004868306933856758	0.0165444650665134	0.009368746787177666	2418	tags=47%, list=23%, signal=37%
BP	GO:0001954	positive regulation of cell-matrix adhesion	39	0.4493701701682723	1.7231722336759456	0.00486887266695078	0.0165444650665134	0.009368746787177666	2537	tags=38%, list=24%, signal=29%
BP	GO:0045682	regulation of epidermis development	44	0.43164010663869273	1.7018122643561953	0.004875658064278614	0.016558838708870767	0.00937688624742097	1552	tags=36%, list=14%, signal=31%
BP	GO:0050704	regulation of interleukin-1 secretion	22	0.5446994086301872	1.8062758210557166	0.004892993816422952	0.016600314099696718	0.009400372799145995	2767	tags=59%, list=26%, signal=44%
BP	GO:0050706	regulation of interleukin-1 beta secretion	22	0.5446994086301872	1.8062758210557166	0.004892993816422952	0.016600314099696718	0.009400372799145995	2767	tags=59%, list=26%, signal=44%
BP	GO:0070201	regulation of establishment of protein localization	467	0.23004353726424193	1.3109331284103556	0.004928323312115388	0.01671142598770681	0.009463292883876859	2275	tags=27%, list=21%, signal=22%
BP	GO:0044344	cellular response to fibroblast growth factor stimulus	83	0.3529566563930144	1.5875744177357505	0.004957269432234388	0.0168007876155224	0.009513896300797775	1631	tags=28%, list=15%, signal=24%
MF	GO:0004527	exonuclease activity	51	-0.4239697969364158	-1.6684518188522126	0.004970187670767731	0.016835763777613644	0.00953370249005217	3705	tags=59%, list=34%, signal=39%
MF	GO:0044325	ion channel binding	78	0.36006413250226066	1.6005120942234763	0.004988264302140876	0.01688541788167515	0.009561820457361854	2870	tags=45%, list=27%, signal=33%
BP	GO:0042036	negative regulation of cytokine biosynthetic process	19	0.5709499205442867	1.8185078981607428	0.00499005790793332	0.01688541788167515	0.009561820457361854	668	tags=37%, list=6%, signal=35%
BP	GO:0003401	axis elongation	19	0.5708845468386227	1.8182996791982657	0.004999004672447768	0.01690686340159788	0.009573964557824919	1546	tags=37%, list=14%, signal=32%
BP	GO:0044282	small molecule catabolic process	261	0.259968906456704	1.392357914403533	0.005024456261122537	0.01698407750238604	0.009617689111974942	2500	tags=29%, list=23%, signal=23%
MF	GO:0022843	voltage-gated cation channel activity	35	0.4633881358225674	1.731489182195667	0.005029238432865594	0.016991379064113164	0.009621823817007553	2589	tags=51%, list=24%, signal=39%
BP	GO:1905207	regulation of cardiocyte differentiation	40	0.44412778546092824	1.7135711067406443	0.005032833794963039	0.016994665446253516	0.009623684818979817	2058	tags=40%, list=19%, signal=32%
BP	GO:0007549	dosage compensation	15	-0.6194755660459917	-1.790724383988311	0.005046916147042093	0.017033341996267066	0.009645586452077156	1067	tags=40%, list=10%, signal=36%
BP	GO:2001242	regulation of intrinsic apoptotic signaling pathway	124	0.31405390548686185	1.5149516680296768	0.005057212788365464	0.017059208156485272	0.009660233858594486	2279	tags=34%, list=21%, signal=27%
BP	GO:0032958	inositol phosphate biosynthetic process	16	0.6046362952976478	1.833663863990766	0.0050623781155664785	0.017067747236665338	0.009665069341620432	3011	tags=62%, list=28%, signal=45%
MF	GO:0015171	amino acid transmembrane transporter activity	32	0.4782286801073665	1.748105220704585	0.00506731411891479	0.017075504675282287	0.009669462199160827	3195	tags=62%, list=30%, signal=44%
BP	GO:0043537	negative regulation of blood vessel endothelial cell migration	25	0.5195624653204911	1.7831020664030166	0.005077937555335777	0.01710240923002902	0.009684697624412144	2405	tags=52%, list=22%, signal=40%
BP	GO:0099622	cardiac muscle cell membrane repolarization	25	0.519097930417665	1.7815078150849686	0.005134258956792473	0.017283115864942973	0.009787027599933596	2589	tags=52%, list=24%, signal=40%
BP	GO:1904994	regulation of leukocyte adhesion to vascular endothelial cell	13	0.6469924712520261	1.8461253624631933	0.00513968259584933	0.017292390042109897	0.009792279351331238	1323	tags=54%, list=12%, signal=47%
BP	GO:0007266	Rho protein signal transduction	117	0.3186911138369865	1.5228922973222592	0.005182283526101907	0.017426672158349952	0.009868320198831698	2585	tags=36%, list=24%, signal=28%
BP	GO:0048858	cell projection morphogenesis	377	0.23946975046865215	1.3364147086910054	0.005203010575408364	0.017487296954692012	0.009902650614694017	1766	tags=20%, list=16%, signal=17%
CC	GO:0005903	brush border	45	0.4266189707815445	1.6906477309329553	0.005216369959236314	0.01752310903880317	0.009922930167197508	2857	tags=51%, list=27%, signal=38%
BP	GO:0055008	cardiac muscle tissue morphogenesis	50	0.411625478959761	1.6694545193092734	0.005225782999187306	0.017535727081663486	0.009930075472170063	1000	tags=22%, list=9%, signal=20%
MF	GO:0008026	ATP-dependent helicase activity	43	-0.4455076608588061	-1.6889522049307406	0.005228244555829298	0.017535727081663486	0.009930075472170063	2664	tags=44%, list=25%, signal=33%
MF	GO:0070035	purine NTP-dependent helicase activity	43	-0.4455076608588061	-1.6889522049307406	0.005228244555829298	0.017535727081663486	0.009930075472170063	2664	tags=44%, list=25%, signal=33%
BP	GO:0034243	regulation of transcription elongation from RNA polymerase II promoter	19	-0.5756321299424111	-1.7789961954736593	0.005257608339829232	0.017625091589287857	0.009980680519859888	4192	tags=79%, list=39%, signal=48%
BP	GO:0009404	toxin metabolic process	13	0.6460685002455284	1.8434889078133037	0.00528564604306364	0.017709920557938155	0.010028717197039053	308	tags=23%, list=3%, signal=22%
BP	GO:0086064	cell communication by electrical coupling involved in cardiac conduction	18	0.5789443950319466	1.816860056825693	0.00533419037479941	0.017863335208630583	0.010115592354984765	2698	tags=67%, list=25%, signal=50%
BP	GO:0035196	production of miRNAs involved in gene silencing by miRNA	38	-0.4625543498728775	-1.7045870386105817	0.005345294666252165	0.017891275535802702	0.010131414314133889	2711	tags=45%, list=25%, signal=34%
BP	GO:0042113	B cell activation	142	0.30251115132894624	1.4906559812676596	0.005351860598076015	0.017904004478850065	0.010138622419309832	2452	tags=35%, list=23%, signal=27%
BP	GO:1901381	positive regulation of potassium ion transmembrane transport	16	0.602295391301157	1.8265646688203474	0.005356236475836829	0.01790939750434605	0.01014167636454684	932	tags=31%, list=9%, signal=29%
CC	GO:0098685	Schaffer collateral - CA1 synapse	48	0.4171545564044881	1.6768631321691116	0.0053690530921725954	0.01794299331473874	0.010160700892654199	2204	tags=38%, list=21%, signal=30%
BP	GO:0071804	cellular potassium ion transport	62	0.3844502253840044	1.632406228099461	0.00538715970601032	0.01798495357802518	0.010184462016406073	2924	tags=45%, list=27%, signal=33%
BP	GO:0071805	potassium ion transmembrane transport	62	0.3844502253840044	1.632406228099461	0.00538715970601032	0.01798495357802518	0.010184462016406073	2924	tags=45%, list=27%, signal=33%
BP	GO:0007179	transforming growth factor beta receptor signaling pathway	126	0.3118108785916101	1.5079326362098693	0.0053904643865395774	0.01798671947722784	0.010185462004161183	2862	tags=40%, list=27%, signal=29%
CC	GO:0035869	ciliary transition zone	47	-0.4319810487401932	-1.6701734354083884	0.005409260710830526	0.0180401489481121	0.010215717874125856	4080	tags=55%, list=38%, signal=34%
BP	GO:0060043	regulation of cardiac muscle cell proliferation	30	0.4861799303062536	1.7493205016879723	0.005421749556876238	0.018072498522920793	0.01023403668793078	1337	tags=33%, list=12%, signal=29%
BP	GO:0045580	regulation of T cell differentiation	92	0.3409399779983084	1.562691698941869	0.005455678603959921	0.01817624542604642	0.01029278615256625	2397	tags=36%, list=22%, signal=28%
BP	GO:0030890	positive regulation of B cell proliferation	26	0.5102829564647039	1.770028141796117	0.00546482581994932	0.018197364498084068	0.010304745393164562	2374	tags=50%, list=22%, signal=39%
BP	GO:0003382	epithelial cell morphogenesis	20	0.5580316514373762	1.8025798345272153	0.005496707572918136	0.018291721850119406	0.010358177772825904	2697	tags=60%, list=25%, signal=45%
BP	GO:0060143	positive regulation of syncytium formation by plasma membrane fusion	14	0.6285249598633258	1.8329164907840478	0.0054988077413630565	0.018291721850119406	0.010358177772825904	1333	tags=43%, list=12%, signal=38%
BP	GO:0010569	regulation of double-strand break repair via homologous recombination	25	-0.5254808325441109	-1.7478444839542169	0.005525775865324273	0.018368710559173895	0.010401774692865526	2418	tags=48%, list=23%, signal=37%
BP	GO:0070296	sarcoplasmic reticulum calcium ion transport	24	0.5240264529166558	1.7789344243677996	0.005527621233084736	0.018368710559173895	0.010401774692865526	2364	tags=54%, list=22%, signal=42%
BP	GO:0072171	mesonephric tubule morphogenesis	41	0.43821491670310697	1.700441960473227	0.00553601622490955	0.018387178440499172	0.010412232625662786	2186	tags=39%, list=20%, signal=31%
BP	GO:1902475	L-alpha-amino acid transmembrane transport	34	0.4650792962192941	1.725600915639948	0.005552848823178533	0.018433637486781194	0.010438541305867325	3311	tags=68%, list=31%, signal=47%
CC	GO:0044452	nucleolar part	120	-0.3303938616988005	-1.5251175019636314	0.005557640234069957	0.018440096629172207	0.010442198968371397	3244	tags=43%, list=30%, signal=31%
MF	GO:0016893	endonuclease activity, active with either ribo- or deoxyribonucleic acids and producing 5'-phosphomonoesters	24	-0.5327532240453363	-1.7530446214687379	0.0055714869479592515	0.018476579029056268	0.010462858105147849	2323	tags=50%, list=22%, signal=39%
BP	GO:0045746	negative regulation of Notch signaling pathway	29	0.49027210448770686	1.7487579004691385	0.0055771337516183645	0.018485844864699234	0.010468105132933971	1711	tags=41%, list=16%, signal=35%
BP	GO:1903307	positive regulation of regulated secretory pathway	29	0.4900654772732089	1.7480208791895315	0.005613348905849653	0.01859523265921932	0.010530048903515034	2265	tags=45%, list=21%, signal=35%
BP	GO:0032965	regulation of collagen biosynthetic process	26	0.5094775624486737	1.7672344563407294	0.005615875048471021	0.01859523265921932	0.010530048903515034	2119	tags=46%, list=20%, signal=37%
BP	GO:0010832	negative regulation of myotube differentiation	15	0.6136721396539377	1.8262294206385437	0.005634053338965905	0.018645896647854477	0.010558738745032601	3264	tags=73%, list=30%, signal=51%
BP	GO:0002821	positive regulation of adaptive immune response	58	0.3907680433318975	1.6360832132758554	0.005639628003702244	0.018654818511480625	0.010563790989444679	1526	tags=33%, list=14%, signal=28%
MF	GO:1901618	organic hydroxy compound transmembrane transporter activity	12	0.659312456808101	1.8357975398500959	0.005644913725135104	0.018662775989222183	0.010568297124501061	2737	tags=75%, list=25%, signal=56%
BP	GO:0007603	phototransduction, visible light	14	-0.6280828869601299	-1.7790944856453281	0.005653904562819341	0.018682968672651366	0.01057973177271973	2765	tags=71%, list=26%, signal=53%
BP	GO:0072075	metanephric mesenchyme development	11	0.6774339953866342	1.8362970590281178	0.005679576665469188	0.018758234858430346	0.010622353267785605	2119	tags=55%, list=20%, signal=44%
BP	GO:0097009	energy homeostasis	24	0.5231800379665907	1.776061064285327	0.005689602807680627	0.018781775951997176	0.010635684042992553	1985	tags=38%, list=18%, signal=31%
BP	GO:0003081	regulation of systemic arterial blood pressure by renin-angiotensin	15	0.6130494312965151	1.8243763003006317	0.005716318521894768	0.018860358463278052	0.010680183496261743	1037	tags=47%, list=10%, signal=42%
BP	GO:0033006	regulation of mast cell activation involved in immune response	19	0.5659772996888902	1.802669818541646	0.0057505328916613915	0.018963589383188713	0.010738640771571776	1698	tags=47%, list=16%, signal=40%
BP	GO:0038111	interleukin-7-mediated signaling pathway	14	0.6266226638451845	1.8273689788081318	0.005762768258193312	0.0189942717767511	0.01075601549931032	935	tags=36%, list=9%, signal=33%
BP	GO:0061136	regulation of proteasomal protein catabolic process	124	-0.32681346555351065	-1.5163887458273035	0.005777313582929928	0.019032532799891172	0.010777681829178138	2228	tags=35%, list=21%, signal=28%
BP	GO:0042551	neuron maturation	33	0.4689868381236133	1.7278046030291014	0.005807053045633341	0.019120784418548805	0.010827656673661652	1366	tags=36%, list=13%, signal=32%
BP	GO:2000515	negative regulation of CD4-positive, alpha-beta T cell activation	21	0.5475911176202604	1.7927231352853052	0.0058164294519780346	0.01914193136049653	0.010839631696343551	2051	tags=52%, list=19%, signal=42%
BP	GO:0048017	inositol lipid-mediated signaling	115	0.31826020653466447	1.51644110655805	0.005824641476128479	0.01915922678442261	0.010849425693713	2355	tags=34%, list=22%, signal=27%
BP	GO:0018146	keratan sulfate biosynthetic process	22	0.5389542467278065	1.7872243095836962	0.0058379251910624305	0.019193178710342235	0.010868651881782496	1035	tags=32%, list=10%, signal=29%
MF	GO:0015662	ATPase activity, coupled to transmembrane movement of ions, phosphorylative mechanism	12	0.6578161820196391	1.8316312943207813	0.005841469797723924	0.019195093452967053	0.01086973615611487	1166	tags=58%, list=11%, signal=52%
BP	GO:0061298	retina vasculature development in camera-type eye	13	0.6418151185953922	1.831352328039266	0.005847384158100529	0.01920478932817609	0.010875226705331685	2227	tags=62%, list=21%, signal=49%
BP	GO:0006363	termination of RNA polymerase I transcription	29	-0.500303992158971	-1.728211976332775	0.005876051150308672	0.01928739946055798	0.010922006907002133	3497	tags=66%, list=33%, signal=44%
BP	GO:1903320	regulation of protein modification by small protein conjugation or removal	168	-0.30271836748761005	-1.469385315543021	0.005880543094207789	0.01928739946055798	0.010922006907002133	2842	tags=37%, list=26%, signal=28%
BP	GO:0044320	cellular response to leptin stimulus	14	0.6257922176944206	1.82494721588439	0.00588476681639217	0.01928739946055798	0.010922006907002133	1042	tags=43%, list=10%, signal=39%
BP	GO:0045860	positive regulation of protein kinase activity	344	0.24297964801698824	1.3427627738626229	0.005889668181046786	0.01928739946055798	0.010922006907002133	2240	tags=27%, list=21%, signal=22%
BP	GO:0007498	mesoderm development	72	0.3653362622563475	1.5990007949492546	0.0058900338458927675	0.01928739946055798	0.010922006907002133	2468	tags=43%, list=23%, signal=33%
BP	GO:0045730	respiratory burst	21	0.5472038222868773	1.7914551941482004	0.00589039560685868	0.01928739946055798	0.010922006907002133	2822	tags=67%, list=26%, signal=49%
BP	GO:0071353	cellular response to interleukin-4	22	0.5385401391071225	1.785851088738024	0.005896281998047291	0.019296922902700228	0.010927399811373131	3055	tags=68%, list=28%, signal=49%
BP	GO:0033622	integrin activation	17	0.5865341297899934	1.8102962613515698	0.005918215348113262	0.019349791368905783	0.010957337997401813	2862	tags=71%, list=27%, signal=52%
BP	GO:0043583	ear development	123	0.31229945271743786	1.5044894295957822	0.005918408409440009	0.019349791368905783	0.010957337997401813	2145	tags=33%, list=20%, signal=26%
BP	GO:1901722	regulation of cell proliferation involved in kidney development	10	0.6962119123043982	1.831842632809172	0.005931829020907555	0.01938016412805932	0.010974537386357177	2872	tags=80%, list=27%, signal=59%
BP	GO:0000731	DNA synthesis involved in DNA repair	33	-0.47997388982334066	-1.7111290600430564	0.005933679881183594	0.01938016412805932	0.010974537386357177	2361	tags=48%, list=22%, signal=38%
MF	GO:0140223	general transcription initiation factor activity	13	-0.6403867754600138	-1.7744139085270239	0.005939755473373321	0.01939023449242273	0.010980240000095134	1231	tags=46%, list=11%, signal=41%
BP	GO:0006883	cellular sodium ion homeostasis	10	0.6961263029019138	1.831617381056841	0.005953806897976497	0.019426318579500352	0.011000673581568912	1479	tags=60%, list=14%, signal=52%
BP	GO:0045582	positive regulation of T cell differentiation	56	0.3938623475170421	1.6365194041323976	0.005957759994037582	0.01942943369973001	0.011002437601893896	2334	tags=38%, list=22%, signal=30%
BP	GO:0030514	negative regulation of BMP signaling pathway	26	0.5074187569490163	1.7600930387669869	0.005967571759655879	0.019451268447878405	0.011014802113272274	2581	tags=54%, list=24%, signal=41%
BP	GO:0042446	hormone biosynthetic process	46	0.42001431921207677	1.6727920161572278	0.005970458787473788	0.019451268447878405	0.011014802113272274	2352	tags=43%, list=22%, signal=34%
CC	GO:0034702	ion channel complex	90	0.341119387682633	1.5573297377351085	0.006001694258187718	0.01954320542364644	0.011066863889998616	2643	tags=40%, list=25%, signal=30%
CC	GO:0097525	spliceosomal snRNP complex	32	-0.48365287862095485	-1.7117369181056434	0.006036163420956788	0.019645574569462577	0.011124833162629393	2022	tags=38%, list=19%, signal=31%
BP	GO:0035994	response to muscle stretch	16	0.5976857353372489	1.8125850919537507	0.006050810781930383	0.019674962430589908	0.011141474826679081	1479	tags=44%, list=14%, signal=38%
BP	GO:0003231	cardiac ventricle development	102	0.3285232132731931	1.53402995584599	0.006051265451260137	0.019674962430589908	0.011141474826679081	2582	tags=35%, list=24%, signal=27%
BP	GO:0003184	pulmonary valve morphogenesis	13	0.6401776866505663	1.8266800872065392	0.0060552714920118185	0.019678113976046432	0.011143259473765085	2581	tags=77%, list=24%, signal=59%
BP	GO:1901385	regulation of voltage-gated calcium channel activity	17	0.5856089510823796	1.8074407624634232	0.00606539025880485	0.01970111723160673	0.011156285683785098	1993	tags=41%, list=19%, signal=34%
BP	GO:0048562	embryonic organ morphogenesis	159	0.2914058989173026	1.460575674498654	0.006097223688908333	0.019794593939942887	0.011209219375347773	1677	tags=25%, list=16%, signal=21%
BP	GO:0006362	transcription elongation from RNA polymerase I promoter	27	-0.5100418135357	-1.730122315397563	0.006100856238475612	0.019796468916035034	0.01121028113081516	3497	tags=67%, list=33%, signal=45%
BP	GO:0120039	plasma membrane bounded cell projection morphogenesis	374	0.2381703023258888	1.328007038113879	0.006105691033992857	0.019802241191328188	0.011213549836414888	1766	tags=20%, list=16%, signal=17%
BP	GO:0050829	defense response to Gram-negative bacterium	19	0.5634727758380895	1.7946927679459104	0.006126297001268204	0.019859131850033997	0.011245765696754144	1409	tags=47%, list=13%, signal=41%
[truncated: 474 more rows]
