# Supplementary material for: Gene expression variability in human and chimpanzee populations share common determinants
Source: eLife. 2020 Oct 21;9:e59929. doi: 10.7554/eLife.59929 (PMC7644215; doi:10.7554/eLife.59929)
Supplement: Figure 3—figure supplement 1—source data 1. [file elife-59929-fig3-figsupp1-data1.txt]

GeneSetName	Spearman.rho.estimate	p.value	method	alternative	q.value	n
GO_REGULATION_OF_IMMUNE_SYSTEM_PROCESS	0.36007182361526235	2.19259018218794e-20	Spearman's rank correlation rho	two.sided	1.398334846472645e-16	619
GO_IMMUNE_EFFECTOR_PROCESS	0.3701402985224326	3.906849068158744e-18	Spearman's rank correlation rho	two.sided	1.2458058136664774e-14	514
GO_REGULATION_OF_RESPONSE_TO_EXTERNAL_STIMULUS	0.39132787233130145	1.4525529449185518e-16	Spearman's rank correlation rho	two.sided	3.0879085624036134e-13	413
GO_INTERSPECIES_INTERACTION_BETWEEN_ORGANISMS	0.3702083097860797	6.206399223882273e-16	Spearman's rank correlation rho	two.sided	8.203050052085571e-13	445
GO_POSITIVE_REGULATION_OF_IMMUNE_SYSTEM_PROCESS	0.37235877714141863	6.431194593186785e-16	Spearman's rank correlation rho	two.sided	8.203050052085571e-13	440
GO_CYTOKINE_MEDIATED_SIGNALING_PATHWAY	0.41330400786245897	1.708105417764056e-15	Spearman's rank correlation rho	two.sided	1.8155872952697715e-12	326
GO_REGULATION_OF_DEFENSE_RESPONSE	0.4215869775070691	3.3433237989467155e-15	Spearman's rank correlation rho	two.sided	3.0460295701454174e-12	304
GO_POSITIVE_REGULATION_OF_SIGNALING	0.27864718478520584	1.0766694248542366e-14	Spearman's rank correlation rho	two.sided	8.583138262316472e-12	748
GO_WHOLE_MEMBRANE	0.2672623093077027	2.4430722213888378e-14	Spearman's rank correlation rho	two.sided	1.7312010685251402e-11	787
GO_POSITIVE_REGULATION_OF_TRANSPORT	0.3576295685222744	9.377002136570583e-14	Spearman's rank correlation rho	two.sided	5.980227837165043e-11	408
GO_REGULATION_OF_RESPONSE_TO_STRESS	0.2777432284444746	5.976150176355503e-13	Spearman's rank correlation rho	two.sided	3.464834798934476e-10	654
GO_REGULATION_OF_RESPONSE_TO_BIOTIC_STIMULUS	0.457764012654254	1.1449330931300516e-12	Spearman's rank correlation rho	two.sided	6.084887841822835e-10	215
GO_CELL_CELL_SIGNALING	0.2881202582081273	1.7130420841707957e-12	Spearman's rank correlation rho	two.sided	8.379257712832014e-10	577
GO_RESPONSE_TO_CYTOKINE	0.3067780752261074	1.839415611942446e-12	Spearman's rank correlation rho	two.sided	8.379257712832014e-10	510
GO_CELL_ACTIVATION	0.28461595885320945	2.112603299586001e-12	Spearman's rank correlation rho	two.sided	8.551857911424371e-10	587
GO_POSITIVE_REGULATION_OF_RESPONSE_TO_EXTERNAL_STIMULUS	0.41982138561792737	2.1454912311859804e-12	Spearman's rank correlation rho	two.sided	8.551857911424371e-10	257
GO_POSITIVE_REGULATION_OF_DEFENSE_RESPONSE	0.4638302572650775	2.6377221793840486e-12	Spearman's rank correlation rho	two.sided	9.895411181099296e-10	203
GO_REGULATION_OF_TRANSPORT	0.2566382591360996	3.3428867460272363e-12	Spearman's rank correlation rho	two.sided	1.1844122036210145e-9	714
GO_SECRETION	0.26599682538136277	5.064341434800372e-12	Spearman's rank correlation rho	two.sided	1.6194888332642172e-9	652
GO_ACTIVATION_OF_IMMUNE_RESPONSE	0.43126258176722193	5.328672239837476e-12	Spearman's rank correlation rho	two.sided	1.6194888332642172e-9	236
GO_SIGNALING_RECEPTOR_BINDING	0.29939315693815655	5.332655609895034e-12	Spearman's rank correlation rho	two.sided	1.6194888332642172e-9	514
GO_PROTEOLYSIS	0.24237133224472587	1.4378547669154947e-11	Spearman's rank correlation rho	two.sided	4.168176070887166e-9	756
GO_MOLECULAR_FUNCTION_REGULATOR	0.26137375661848494	2.577528795865509e-11	Spearman's rank correlation rho	two.sided	7.147092536301982e-9	631
GO_PROTEIN_CONTAINING_COMPLEX_ASSEMBLY	0.22955235236541935	3.0361183255770026e-11	Spearman's rank correlation rho	two.sided	8.06791226338521e-9	823
GO_EXOCYTOSIS	0.3304624924820129	3.600455589279784e-11	Spearman's rank correlation rho	two.sided	9.184830899211923e-9	386
GO_POSITIVE_REGULATION_OF_INTRACELLULAR_SIGNAL_TRANSDUCTION	0.31950909148881285	9.633800085369148e-11	Spearman's rank correlation rho	two.sided	2.3630776745520422e-8	396
GO_PROTEIN_PHOSPHORYLATION	0.22441328747618589	1.6452597986454905e-10	Spearman's rank correlation rho	two.sided	3.886193643779311e-8	793
GO_POSITIVE_REGULATION_OF_RESPONSE_TO_BIOTIC_STIMULUS	0.47831167676459757	1.71267949503084e-10	Spearman's rank correlation rho	two.sided	3.900962559840293e-8	162
GO_LOCOMOTION	0.2529728384944316	1.7956583885073266e-10	Spearman's rank correlation rho	two.sided	3.9380354207386905e-8	622
GO_POSITIVE_REGULATION_OF_MULTI_ORGANISM_PROCESS	0.40506046910516347	1.8524528275328765e-10	Spearman's rank correlation rho	two.sided	3.9380354207386905e-8	233
GO_SIGNAL_TRANSDUCTION_BY_PROTEIN_PHOSPHORYLATION	0.3304506541819699	2.34619543100352e-10	Spearman's rank correlation rho	two.sided	4.826765569486023e-8	354
GO_POSITIVE_REGULATION_OF_PROTEIN_METABOLIC_PROCESS	0.2261563232517034	7.729903379042025e-10	Spearman's rank correlation rho	two.sided	1.540557108920578e-7	723
GO_LEUKOCYTE_MEDIATED_IMMUNITY	0.32375930934900915	1.1573497575861767e-9	Spearman's rank correlation rho	two.sided	2.236682812115698e-7	337
GO_ANTIGEN_RECEPTOR_MEDIATED_SIGNALING_PATHWAY	0.5195585404957289	2.633437210965561e-9	Spearman's rank correlation rho	two.sided	4.939668063942343e-7	118
GO_RESPONSE_TO_VIRUS	0.457486052061766	2.8924249635616983e-9	Spearman's rank correlation rho	two.sided	5.270450903505881e-7	156
GO_BIOLOGICAL_ADHESION	0.2776885643601346	3.090950701877735e-9	Spearman's rank correlation rho	two.sided	5.44064418390745e-7	444
GO_POSITIVE_REGULATION_OF_PHOSPHORUS_METABOLIC_PROCESS	0.28613472858077177	3.1564457750780223e-9	Spearman's rank correlation rho	two.sided	5.44064418390745e-7	417
GO_MEMBRANE_PROTEIN_COMPLEX	0.26742133569319076	3.977678950923784e-9	Spearman's rank correlation rho	two.sided	6.675746639201849e-7	473
GO_ORGANONITROGEN_COMPOUND_CATABOLIC_PROCESS	0.22274352815996118	7.669908437989773e-9	Spearman's rank correlation rho	two.sided	1.2536278605890557e-6	658
GO_NEGATIVE_REGULATION_OF_RESPONSE_TO_STIMULUS	0.21504992759261696	7.969673731972526e-9	Spearman's rank correlation rho	two.sided	1.2536278605890557e-6	709
GO_INTRACELLULAR_TRANSPORT	0.19157789177855913	8.059326991193798e-9	Spearman's rank correlation rho	two.sided	1.2536278605890557e-6	892
GO_POSITIVE_REGULATION_OF_PROTEIN_MODIFICATION_PROCESS	0.25303919291689875	9.93512589747227e-9	Spearman's rank correlation rho	two.sided	1.5086128399305332e-6	499
GO_IMMUNE_RESPONSE_REGULATING_SIGNALING_PATHWAY	0.3673078652583613	1.2968265601343764e-8	Spearman's rank correlation rho	two.sided	1.9064813945901593e-6	229
GO_CELL_MOTILITY	0.24182552310505892	1.3205874131302103e-8	Spearman's rank correlation rho	two.sided	1.9064813945901593e-6	542
GO_REGULATION_OF_CELL_ADHESION	0.3511963574274331	1.3452139732347419e-8	Spearman's rank correlation rho	two.sided	1.9064813945901593e-6	251
GO_POSITIVE_REGULATION_OF_CELLULAR_COMPONENT_ORGANIZATION	0.2428255769933069	1.4959620148235657e-8	Spearman's rank correlation rho	two.sided	2.07403676108041e-6	530
GO_POSITIVE_REGULATION_OF_MULTICELLULAR_ORGANISMAL_PROCESS	0.21083106952940098	1.9163107511610523e-8	Spearman's rank correlation rho	two.sided	2.6002900459411698e-6	697
GO_REGULATION_OF_ANATOMICAL_STRUCTURE_SIZE	0.3836417899372266	3.1410494944194396e-8	Spearman's rank correlation rho	two.sided	4.173373534628367e-6	198
GO_REGULATION_OF_IMMUNE_EFFECTOR_PROCESS	0.42021221532091096	3.914235118767157e-8	Spearman's rank correlation rho	two.sided	5.040606257138233e-6	161
GO_MYELOID_LEUKOCYTE_ACTIVATION	0.31357742146421697	3.951837365547836e-8	Spearman's rank correlation rho	two.sided	5.040606257138233e-6	294
GO_CELL	0.25963052802990383	5.057033970559022e-8	Spearman's rank correlation rho	two.sided	6.3238186956133764e-6	428
GO_REGULATION_OF_PROTEIN_MODIFICATION_PROCESS	0.1909774567715125	6.212064063960302e-8	Spearman's rank correlation rho	two.sided	7.618795165121556e-6	791
GO_SECRETORY_VESICLE	0.26197164528404254	6.575755743341161e-8	Spearman's rank correlation rho	two.sided	7.912678469911085e-6	413
GO_ACTIVATION_OF_INNATE_IMMUNE_RESPONSE	0.44497877009684644	7.993009582956287e-8	Spearman's rank correlation rho	two.sided	9.439962935192628e-6	136
GO_REGULATION_OF_CELL_POPULATION_PROLIFERATION	0.21160377591832785	8.653565621094933e-8	Spearman's rank correlation rho	two.sided	1.0034277725302312e-5	628
GO_CYTOKINE_PRODUCTION	0.2909475678789581	9.253071839259819e-8	Spearman's rank correlation rho	two.sided	1.0537840533851645e-5	328
GO_MACROMOLECULE_CATABOLIC_PROCESS	0.19508933494124872	9.754201066974802e-8	Spearman's rank correlation rho	two.sided	1.091366360371766e-5	738
GO_ENDOSOME	0.24761267956878805	1.1367252469374506e-7	Spearman's rank correlation rho	two.sided	1.2499171516573278e-5	450
GO_CELL_CELL_ADHESION	0.32364605852977946	1.178371104923532e-7	Spearman's rank correlation rho	two.sided	1.2737488008915876e-5	259
GO_RESPONSE_TO_OXYGEN_CONTAINING_COMPOUND	0.1984599516614899	1.5028635641141647e-7	Spearman's rank correlation rho	two.sided	1.5974306767911844e-5	689
GO_VIRAL_LIFE_CYCLE	0.42203589985829	1.6539438950025285e-7	Spearman's rank correlation rho	two.sided	1.7291977175275366e-5	145
GO_TAXIS	0.35703670338056703	2.0774750675509848e-7	Spearman's rank correlation rho	two.sided	2.1369671500962228e-5	203
GO_POSITIVE_REGULATION_OF_CELL_ADHESION	0.3995136528770655	2.1357511627089088e-7	Spearman's rank correlation rho	two.sided	2.162040461429203e-5	160
GO_G_PROTEIN_COUPLED_RECEPTOR_SIGNALING_PATHWAY	0.35291279295232797	2.3761228130162103e-7	Spearman's rank correlation rho	two.sided	2.3677869643139968e-5	206
GO_REGULATION_OF_CELL_CELL_ADHESION	0.394344965944547	2.4212543353833435e-7	Spearman's rank correlation rho	two.sided	2.3756407704769106e-5	163
GO_TUMOR_NECROSIS_FACTOR_MEDIATED_SIGNALING_PATHWAY	0.5203779366700716	2.677973710430264e-7	Spearman's rank correlation rho	two.sided	2.5877128889323984e-5	89
GO_NEGATIVE_REGULATION_OF_MULTICELLULAR_ORGANISMAL_PROCESS	0.23444654311495133	3.0727641133640833e-7	Spearman's rank correlation rho	two.sided	2.9248805509842982e-5	466
GO_RESPONSE_TO_TUMOR_NECROSIS_FACTOR	0.40551786686014873	3.701129210683377e-7	Spearman's rank correlation rho	two.sided	3.4650351155977284e-5	149
GO_CATALYTIC_COMPLEX	0.18199944072405608	3.748892746431185e-7	Spearman's rank correlation rho	two.sided	3.4650351155977284e-5	769
GO_IMMUNE_RESPONSE_REGULATING_CELL_SURFACE_RECEPTOR_SIGNALING_PATHWAY	0.39149185515059176	3.8603396770812506e-7	Spearman's rank correlation rho	two.sided	3.5170714876314344e-5	160
GO_REGULATION_OF_VESICLE_MEDIATED_TRANSPORT	0.32792516008768147	4.242895663579993e-7	Spearman's rank correlation rho	two.sided	3.811164713199063e-5	230
GO_INTERACTION_WITH_HOST	0.5090093427172079	4.5004470414483765e-7	Spearman's rank correlation rho	two.sided	3.9863632861450495e-5	90
GO_ESTABLISHMENT_OF_LOCALIZATION_IN_CELL	0.33033098441170194	4.930997707186937e-7	Spearman's rank correlation rho	two.sided	4.307900420074622e-5	224
GO_ANTIGEN_PROCESSING_AND_PRESENTATION	0.45717873372740636	5.504028786215223e-7	Spearman's rank correlation rho	two.sided	4.743541365452545e-5	112
GO_REGULATION_OF_INTRACELLULAR_SIGNAL_TRANSDUCTION	0.18358015706663694	5.769193922164696e-7	Spearman's rank correlation rho	two.sided	4.9057745874917264e-5	734
GO_REGULATION_OF_PHOSPHORUS_METABOLIC_PROCESS	0.18258503963978973	6.026493117980337e-7	Spearman's rank correlation rho	two.sided	5.057137802585462e-5	737
GO_VACUOLE	0.249221494617914	6.537680153320204e-7	Spearman's rank correlation rho	two.sided	5.414852857028056e-5	391
GO_PROTEIN_CATABOLIC_PROCESS	0.2230656448349248	7.065120773513823e-7	Spearman's rank correlation rho	two.sided	5.776685219387007e-5	487
GO_CELLULAR_MACROMOLECULE_LOCALIZATION	0.1560833943606718	9.461047137478556e-7	Spearman's rank correlation rho	two.sided	7.637756882728225e-5	977
GO_T_CELL_RECEPTOR_SIGNALING_PATHWAY	0.4706617192331478	1.2034744888332168e-6	Spearman's rank correlation rho	two.sided	9.59401994184482e-5	99
GO_VESICLE_MEMBRANE	0.2642039454406877	1.235019279371931e-6	Spearman's rank correlation rho	two.sided	9.615316446457123e-5	330
GO_SECRETORY_GRANULE	0.2561744683860271	1.2362995718584153e-6	Spearman's rank correlation rho	two.sided	9.615316446457123e-5	349
GO_IMMUNE_SYSTEM_DEVELOPMENT	0.22747489361884268	1.3126280040338935e-6	Spearman's rank correlation rho	two.sided	1.0085961087778677e-4	443
GO_PROTEIN_CONTAINING_COMPLEX_BINDING	0.2174051888985233	1.3420110831010615e-6	Spearman's rank correlation rho	two.sided	1.018897582269412e-4	485
GO_REGULATION_OF_CELL_DIFFERENTIATION	0.1803098285647375	1.3729810894396223e-6	Spearman's rank correlation rho	two.sided	1.0251159727328021e-4	708
GO_MEMBRANE_REGION	0.3927136082308496	1.382349107479872e-6	Spearman's rank correlation rho	two.sided	1.0251159727328021e-4	144
GO_POSITIVE_REGULATION_OF_CELLULAR_BIOSYNTHETIC_PROCESS	0.16241072366883813	1.4080184774292355e-6	Spearman's rank correlation rho	two.sided	1.0321499996184966e-4	873
GO_CELL_ACTIVATION_INVOLVED_IN_IMMUNE_RESPONSE	0.2655262379447904	1.4496696514892147e-6	Spearman's rank correlation rho	two.sided	1.0506065165731393e-4	320
GO_POSITIVE_REGULATION_OF_CYTOKINE_PRODUCTION	0.3345424090147708	1.5838607907163968e-6	Spearman's rank correlation rho	two.sided	1.1349604198481008e-4	199
GO_REGULATION_OF_SECRETION	0.2794645662424866	1.7398360382054376e-6	Spearman's rank correlation rho	two.sided	1.2328763685453124e-4	286
GO_CLATHRIN_COATED_PIT	0.6906191369606003	1.8742700831822213e-6	Spearman's rank correlation rho	two.sided	1.313543609968792e-4	40
GO_SIDE_OF_MEMBRANE	0.3454506728666678	2.0801597255670593e-6	Spearman's rank correlation rho	two.sided	1.4276000358193035e-4	182
GO_GLIOGENESIS	0.44072838476508197	2.087143428551918e-6	Spearman's rank correlation rho	two.sided	1.4276000358193035e-4	109
GO_INTRINSIC_COMPONENT_OF_PLASMA_MEMBRANE	0.23184701440996267	2.1041693416229993e-6	Spearman's rank correlation rho	two.sided	1.4276000358193035e-4	412
GO_NEGATIVE_REGULATION_OF_SIGNALING	0.19033820719451416	2.2069824574578776e-6	Spearman's rank correlation rho	two.sided	1.4815932512331274e-4	612
GO_RESPONSE_TO_NITROGEN_COMPOUND	0.21025844657574405	2.2612558954399596e-6	Spearman's rank correlation rho	two.sided	1.4883837803886317e-4	497
GO_RESPONSE_TO_ABIOTIC_STIMULUS	0.19861391251050972	2.263773374643978e-6	Spearman's rank correlation rho	two.sided	1.4883837803886317e-4	558
GO_POSITIVE_REGULATION_OF_ENDOCYTOSIS	0.5920027341079972	2.536558172615952e-6	Spearman's rank correlation rho	two.sided	1.6507164009780495e-4	56
GO_REGULATION_OF_PHOSPHORYLATION	0.18092133514203954	2.5682730343919495e-6	Spearman's rank correlation rho	two.sided	1.6544731084074704e-4	667
GO_POST_TRANSLATIONAL_PROTEIN_MODIFICATION	0.3239669374065775	2.7497295942502547e-6	Spearman's rank correlation rho	two.sided	1.7536531638485812e-4	203
GO_INTRACELLULAR_PROTEIN_TRANSPORT	0.1844152337700015	3.40503568940118e-6	Spearman's rank correlation rho	two.sided	2.1499998538463587e-4	626
GO_MYELOID_LEUKOCYTE_MEDIATED_IMMUNITY	0.28890873547031526	3.438625558680216e-6	Spearman's rank correlation rho	two.sided	2.1499998538463587e-4	252
GO_POSITIVE_REGULATION_OF_KINASE_ACTIVITY	0.3066015308167775	3.6238471546857258e-6	Spearman's rank correlation rho	two.sided	2.2358845755238982e-4	222
GO_PLASMA_MEMBRANE_RAFT	0.6135414165666266	3.6461035955817136e-6	Spearman's rank correlation rho	two.sided	2.2358845755238982e-4	50
GO_REGULATION_OF_ANATOMICAL_STRUCTURE_MORPHOGENESIS	0.22525669918189636	3.692621998937179e-6	Spearman's rank correlation rho	two.sided	2.2428450401514922e-4	416
GO_LEUKOCYTE_MIGRATION	0.36517246194665554	3.777237854510674e-6	Spearman's rank correlation rho	two.sided	2.2725957147500076e-4	154
GO_CELLULAR_PROTEIN_CONTAINING_COMPLEX_ASSEMBLY	0.20977477594021737	4.018329538454353e-6	Spearman's rank correlation rho	two.sided	2.395054980356488e-4	477
GO_INFLAMMATORY_RESPONSE	0.27750220397393455	4.174134502208869e-6	Spearman's rank correlation rho	two.sided	2.4648835071699397e-4	269
GO_VESICLE_LUMEN	0.359751672982343	4.316937047288708e-6	Spearman's rank correlation rho	two.sided	2.525823111907791e-4	157
GO_SYNAPSE	0.20711208281116275	4.766583929976915e-6	Spearman's rank correlation rho	two.sided	2.7635560327731996e-4	482
GO_POSITIVE_REGULATION_OF_MAPK_CASCADE	0.3386506713625358	4.8948249341022015e-6	Spearman's rank correlation rho	two.sided	2.8123404937747357e-4	176
GO_REGULATION_OF_CELL_ACTIVATION	0.2896083265334467	5.593803815834402e-6	Spearman's rank correlation rho	two.sided	3.185245592647916e-4	240
GO_LYMPHOCYTE_ACTIVATION	0.2595553283925377	5.64894380116899e-6	Spearman's rank correlation rho	two.sided	3.1881777454943164e-4	300
GO_POSITIVE_REGULATION_OF_TYPE_I_INTERFERON_PRODUCTION	0.6427061310782242	5.846263377407321e-6	Spearman's rank correlation rho	two.sided	3.270598555517893e-4	43
GO_POSITIVE_REGULATION_OF_TRANSFERASE_ACTIVITY	0.2736091897556617	5.969993742389072e-6	Spearman's rank correlation rho	two.sided	3.31077563800182e-4	268
GO_CELLULAR_HOMEOSTASIS	0.23051890405992487	6.3015890326276454e-06	Spearman's rank correlation rho	two.sided	3.456123939885197e-4	376
GO_NIK_NF_KAPPAB_SIGNALING	0.4654115740903807	6.340470040216019e-6	Spearman's rank correlation rho	two.sided	3.456123939885197e-4	88
GO_REGULATION_OF_LYMPHOCYTE_ACTIVATION	0.3145530683721638	6.7579328380617055e-6	Spearman's rank correlation rho	two.sided	3.652460932307727e-4	199
GO_ENZYME_LINKED_RECEPTOR_PROTEIN_SIGNALING_PATHWAY	0.2151684687305953	7.45121039669918e-6	Spearman's rank correlation rho	two.sided	3.9933151006740536e-4	428
GO_RESPONSE_TO_OXYGEN_LEVELS	0.3119728777714137	8.531678483996437e-6	Spearman's rank correlation rho	two.sided	4.51094957900418e-4	198
GO_CHEMICAL_HOMEOSTASIS	0.20808644046547992	8.558538878513227e-6	Spearman's rank correlation rho	two.sided	4.51094957900418e-4	450
GO_MITOTIC_CELL_CYCLE	0.19548031751753814	8.720240810256951e-6	Spearman's rank correlation rho	two.sided	4.5585042367364407e-4	512
GO_ION_HOMEOSTASIS	0.2567932591709834	9.145633654065909e-6	Spearman's rank correlation rho	two.sided	4.7420093365139305e-4	293
GO_REGULATION_OF_PROTEIN_CATABOLIC_PROCESS	0.30692495502810213	9.33523150197949e-6	Spearman's rank correlation rho	two.sided	4.8012809804236087e-4	203
GO_POSITIVE_REGULATION_OF_CELL_POPULATION_PROLIFERATION	0.23542085910332552	1.0209479578244242e-5	Spearman's rank correlation rho	two.sided	5.20891543694272e-4	344
GO_RESPONSE_TO_INTERLEUKIN_1	0.45314947225059593	1.0358176394091633e-5	Spearman's rank correlation rho	two.sided	5.242838412468007e-4	89
GO_POSITIVE_REGULATION_OF_RECEPTOR_MEDIATED_ENDOCYTOSIS	0.7416529830322933	1.158554241265577e-5	Spearman's rank correlation rho	two.sided	5.817901521335633e-4	28
GO_POSITIVE_REGULATION_OF_PROTEIN_CATABOLIC_PROCESS	0.38973539829154796	1.2743015303515724e-5	Spearman's rank correlation rho	two.sided	6.349155303849284e-4	120
GO_PEPTIDYL_AMINO_ACID_MODIFICATION	0.18330841233290468	1.2909485848083012e-5	Spearman's rank correlation rho	two.sided	6.382237343196198e-4	561
GO_LEUKOCYTE_CELL_CELL_ADHESION	0.3638790015274356	1.3216705407212098e-5	Spearman's rank correlation rho	two.sided	6.48385916297897e-4	138
GO_IMPORT_INTO_CELL	0.2560165125065657	1.4945412930267164e-5	Spearman's rank correlation rho	two.sided	7.275960595379928e-4	279
GO_VACUOLAR_MEMBRANE	0.2926639363601819	1.543754827757255e-5	Spearman's rank correlation rho	two.sided	7.458613670440457e-4	213
GO_REGULATION_OF_STRESS_ACTIVATED_PROTEIN_KINASE_SIGNALING_CASCADE	0.43933747412008284	1.6200234244223e-5	Spearman's rank correlation rho	two.sided	7.768253126256509e-4	91
GO_REGULATION_OF_PLASMA_LIPOPROTEIN_PARTICLE_LEVELS	0.6423076923076924	1.6717908651905118e-5	Spearman's rank correlation rho	two.sided	7.95666117949348e-4	39
GO_CELLULAR_RESPONSE_TO_OXYGEN_CONTAINING_COMPOUND	0.19603525918492765	1.6845952377546633e-5	Spearman's rank correlation rho	two.sided	7.958212205382767e-4	475
GO_PLASMA_MEMBRANE_REGION	0.21208966361063875	1.717698914926658e-5	Spearman's rank correlation rho	two.sided	8.054931439224077e-4	404
GO_CELLULAR_PROTEIN_CATABOLIC_PROCESS	0.20771237751323404	1.7315334090705292e-5	Spearman's rank correlation rho	two.sided	8.060537885837648e-4	423
GO_LATE_ENDOSOME	0.34938592347661784	1.8702120133627145e-5	Spearman's rank correlation rho	two.sided	8.581161335633438e-4	145
GO_EARLY_ENDOSOME	0.3207744830367449	1.8702822503352158e-5	Spearman's rank correlation rho	two.sided	8.581161335633438e-4	173
GO_LEUKOCYTE_ADHESION_TO_VASCULAR_ENDOTHELIAL_CELL	0.8441176470588234	1.9317135913505526e-5	Spearman's rank correlation rho	two.sided	8.799711117061567e-4	16
GO_ENDOCYTOSIS	0.2746496104206951	2.034588009313202e-5	Spearman's rank correlation rho	two.sided	9.202611397973885e-4	234
GO_NEGATIVE_REGULATION_OF_RESPONSE_TO_EXTERNAL_STIMULUS	0.36379811430032394	2.061096419298921e-5	Spearman's rank correlation rho	two.sided	9.25685966209347e-4	132
GO_TRANSMEMBRANE_RECEPTOR_PROTEIN_TYROSINE_KINASE_SIGNALING_PATHWAY	0.2390605252849128	2.219813831451657e-5	Spearman's rank correlation rho	two.sided	9.899978032423425e-4	310
GO_REGULATION_OF_CELLULAR_COMPONENT_MOVEMENT	0.2203162209450105	2.2699934229637028e-5	Spearman's rank correlation rho	two.sided	0.001005346619763911	365
GO_CELLULAR_ION_HOMEOSTASIS	0.26633066181938364	2.4721281244104824e-5	Spearman's rank correlation rho	two.sided	0.0010873182775239794	246
GO_RESPONSE_TO_BACTERIUM	0.2846527546063164	2.5539950921807118e-5	Spearman's rank correlation rho	two.sided	0.0011156318846425196	214
GO_POSITIVE_REGULATION_OF_SUPRAMOLECULAR_FIBER_ORGANIZATION	0.4188551275094954	2.5787111145168514e-5	Spearman's rank correlation rho	two.sided	0.001118765518849346	96
GO_POSITIVE_REGULATION_OF_CELLULAR_COMPONENT_BIOGENESIS	0.2726427043431632	2.7357507752744834e-5	Spearman's rank correlation rho	two.sided	0.0011716497686375337	232
GO_REGULATION_OF_HEMOPOIESIS	0.27874164121068606	2.7373502143459938e-5	Spearman's rank correlation rho	two.sided	0.0011716497686375337	220
GO_REGULATION_OF_VIRAL_LIFE_CYCLE	0.4974637302995512	2.7574162903930522e-5	Spearman's rank correlation rho	two.sided	0.001172370260650754	66
GO_REGULATION_OF_T_CELL_ACTIVATION	0.3451008086908597	2.9144093588396822e-5	Spearman's rank correlation rho	two.sided	0.0012309128934916596	142
GO_POSITIVE_REGULATION_OF_DNA_BINDING_TRANSCRIPTION_FACTOR_ACTIVITY	0.38646769398981795	2.9667348884932052e-5	Spearman's rank correlation rho	two.sided	0.001244769292947951	112
GO_POSITIVE_REGULATION_OF_PROTEIN_CONTAINING_COMPLEX_ASSEMBLY	0.3879343629343629	2.995989190156602e-5	Spearman's rank correlation rho	two.sided	0.0012488277096065945	111
GO_PROTEIN_DNA_COMPLEX_SUBUNIT_ORGANIZATION	0.37650783912000263	3.031758070548314e-5	Spearman's rank correlation rho	two.sided	0.001255531279072223	118
GO_CELLULAR_MACROMOLECULE_CATABOLIC_PROCESS	0.16537185368208218	3.1508563254430155e-5	Spearman's rank correlation rho	two.sided	0.0012964346128268268	629
GO_PLASMA_MEMBRANE_PROTEIN_COMPLEX	0.32117423423722996	3.20936602660909e-5	Spearman's rank correlation rho	two.sided	0.0013120439044027096	163
GO_REGULATION_OF_SYMBIOSIS_ENCOMPASSING_MUTUALISM_THROUGH_PARASITISM	0.39611237818784983	3.346705797974167e-5	Spearman's rank correlation rho	two.sided	0.0013557756471098067	105
GO_MEMBRANE_ORGANIZATION	0.21319917994007256	3.35885457002646e-5	Spearman's rank correlation rho	two.sided	0.0013557756471098067	374
GO_MOLECULAR_TRANSDUCER_ACTIVITY	0.2796070902460818	3.4327707229918405e-05	Spearman's rank correlation rho	two.sided	0.0013768967934199932	215
GO_REGULATION_OF_MITOTIC_CELL_CYCLE	0.23049251248106412	3.488374038643348e-5	Spearman's rank correlation rho	two.sided	0.0013904544883126362	318
GO_REGULATION_OF_CATABOLIC_PROCESS	0.1801891173554601	3.562132811641662e-5	Spearman's rank correlation rho	two.sided	0.0014110355220993017	522
GO_RECEPTOR_MEDIATED_ENDOCYTOSIS	0.3760350593933802	3.637431168020914e-5	Spearman's rank correlation rho	two.sided	0.0014319685657431648	116
GO_POSITIVE_REGULATION_OF_CELL_CELL_ADHESION	0.39061306060071715	3.682839827707097e-5	Spearman's rank correlation rho	two.sided	0.0014409501017178033	107
GO_REGULATION_OF_GLIOGENESIS	0.619838056680162	3.808091926385162e-5	Spearman's rank correlation rho	two.sided	0.0014808712128869528	39
GO_POSITIVE_REGULATION_OF_ESTABLISHMENT_OF_PROTEIN_LOCALIZATION	0.2958282230398692	3.8806027020581154e-5	Spearman's rank correlation rho	two.sided	0.0014999229588894313	189
GO_PEPTIDYL_TYROSINE_MODIFICATION	0.33494644905671295	3.9801765246845784e-5	Spearman's rank correlation rho	two.sided	0.0015291425075151096	146
GO_POSITIVE_REGULATION_OF_DEVELOPMENTAL_GROWTH	0.5064516129032258	4.009238493209502e-5	Spearman's rank correlation rho	two.sided	0.0015310844140813602	61
GO_POSITIVE_REGULATION_OF_I_KAPPAB_KINASE_NF_KAPPAB_SIGNALING	0.39709959231217234	4.545710765921413e-5	Spearman's rank correlation rho	two.sided	0.0017256242394030126	101
GO_CAVEOLA	0.6203085676769887	4.7742341422392004e-5	Spearman's rank correlation rho	two.sided	0.0018016512398871354	38
GO_ENDOCYTIC_VESICLE_MEMBRANE	0.4908424908424908	4.805196853630544e-5	Spearman's rank correlation rho	two.sided	0.00180266894839935	64
GO_CELL_SURFACE_RECEPTOR_SIGNALING_PATHWAY_INVOLVED_IN_CELL_CELL_SIGNALING	0.2540140390817682	4.948512246612659e-5	Spearman's rank correlation rho	two.sided	0.001845577361234274	251
GO_NEGATIVE_REGULATION_OF_PROTEIN_METABOLIC_PROCESS	0.17747346981743484	5.037724841143505e-5	Spearman's rank correlation rho	two.sided	0.0018642195854023857	516
GO_REGULATION_OF_PROTEOLYSIS	0.22898548366760083	5.070388107931692e-5	Spearman's rank correlation rho	two.sided	0.0018642195854023857	309
GO_POSITIVE_REGULATION_OF_GROWTH	0.39850340136054424	5.0861902304940705e-5	Spearman's rank correlation rho	two.sided	0.0018642195854023857	99
GO_DEVELOPMENTAL_GROWTH	0.25604335147705776	5.121571421877405e-5	Spearman's rank correlation rho	two.sided	0.0018664609155194685	246
GO_POSITIVE_REGULATION_OF_RNA_METABOLIC_PROCESS	0.14642155327084871	5.200606526545929e-5	Spearman's rank correlation rho	two.sided	0.0018844952370042083	758
GO_POSITIVE_REGULATION_OF_MOLECULAR_FUNCTION	0.15074594698879162	5.251926959355619e-5	Spearman's rank correlation rho	two.sided	0.0018923398123897284	714
GO_POSITIVE_REGULATION_OF_SECRETION	0.3078365669337572	5.350291969176131e-5	Spearman's rank correlation rho	two.sided	0.0019169518101712294	168
GO_HOMEOSTATIC_PROCESS	0.14424561331621108	5.389519610105029e-5	Spearman's rank correlation rho	two.sided	0.0019202189034678348	778
GO_PROTEIN_LIPID_COMPLEX_SUBUNIT_ORGANIZATION	0.7982456140350878	5.5545992467438796e-5	Spearman's rank correlation rho	two.sided	0.0019680400904655546	19
GO_PROTEIN_COMPLEX_OLIGOMERIZATION	0.26914230008508816	5.590454129804049e-5	Spearman's rank correlation rho	two.sided	0.0019698004339906844	220
GO_CELL_SURFACE	0.2506763671513858	5.639196890472423e-5	Spearman's rank correlation rho	two.sided	0.0019760575349576696	254
GO_ENTRY_INTO_HOST	0.5544941380807642	5.787377531650759e-5	Spearman's rank correlation rho	two.sided	0.0020169003411459616	48
GO_REGULATION_OF_MAPK_CASCADE	0.24518649440092868	5.958104548544927e-5	Spearman's rank correlation rho	two.sided	0.0020560127007702668	264
GO_ESTABLISHMENT_OF_PROTEIN_LOCALIZATION_TO_ORGANELLE	0.22886862915460932	5.964084751258435e-5	Spearman's rank correlation rho	two.sided	0.0020560127007702668	302
GO_REGULATION_OF_CELLULAR_COMPONENT_BIOGENESIS	0.19644769284179459	6.027118518557363e-5	Spearman's rank correlation rho	two.sided	0.0020665718183687422	413
GO_CELL_CELL_SIGNALING_BY_WNT	0.26263327770727357	6.082358540451596e-5	Spearman's rank correlation rho	two.sided	0.0020743599837442896	229
GO_RESPONSE_TO_ENDOGENOUS_STIMULUS	0.15434050579321035	6.186234504893064e-5	Spearman's rank correlation rho	two.sided	0.0020985641283890236	668
GO_GROWTH	0.1985950428835909	6.703618308968367e-5	Spearman's rank correlation rho	two.sided	0.002255641497783881	399
GO_CELLULAR_RESPONSE_TO_BIOTIC_STIMULUS	0.40027995520716686	6.720010653098917e-5	Spearman's rank correlation rho	two.sided	0.002255641497783881	95
GO_REGULATION_OF_CELLULAR_LOCALIZATION	0.2068179769681118	7.028280537472712e-5	Spearman's rank correlation rho	two.sided	0.002346764102027951	364
GO_POSITIVE_REGULATION_OF_INTERFERON_BETA_PRODUCTION	0.7929824561403509	7.112498903952171e-5	Spearman's rank correlation rho	two.sided	0.002362515676970699	19
GO_ENDOSOME_MEMBRANE	0.2515712082513934	7.20904026777364e-5	Spearman's rank correlation rho	two.sided	0.0023821760699610133	245
GO_RESPONSE_TO_DRUG	0.19247608001964772	7.331763356594179e-5	Spearman's rank correlation rho	two.sided	0.0024090532038794983	419
GO_ANTIGEN_PROCESSING_AND_PRESENTATION_OF_PEPTIDE_ANTIGEN	0.40230073707140934	7.365924915775132e-5	Spearman's rank correlation rho	two.sided	0.0024090532038794983	93
GO_ADAPTIVE_IMMUNE_RESPONSE	0.31819100731962363	7.457508999792058e-5	Spearman's rank correlation rho	two.sided	0.002426562211207366	151
GO_MODIFICATION_DEPENDENT_MACROMOLECULE_CATABOLIC_PROCESS	0.20738174420070116	7.624981344332444e-5	Spearman's rank correlation rho	two.sided	0.002456361621755747	360
GO_REGULATION_OF_PROTEIN_CONTAINING_COMPLEX_ASSEMBLY	0.2826123077340423	7.626122520592644e-5	Spearman's rank correlation rho	two.sided	0.002456361621755747	192
GO_ENZYME_REGULATOR_ACTIVITY	0.19158151170202273	7.7756938140631e-5	Spearman's rank correlation rho	two.sided	0.002491952671800345	420
GO_POSITIVE_REGULATION_OF_GLIOGENESIS	0.6880131362889983	7.965441175649145e-5	Spearman's rank correlation rho	two.sided	0.002539999050876781	28
GO_REGULATION_OF_PROTEIN_LOCALIZATION	0.19035527069469338	8.164341724193893e-5	Spearman's rank correlation rho	two.sided	0.002590471579733537	423
GO_CELL_CYCLE_PROCESS	0.1534686199284439	8.336170216735516e-5	Spearman's rank correlation rho	two.sided	0.0026318971861070952	652
GO_NEGATIVE_REGULATION_OF_LOCOMOTION	0.3490990700493996	8.388495122369952e-5	Spearman's rank correlation rho	two.sided	0.002635370824666829	123
GO_POSITIVE_REGULATION_OF_CYTOSKELETON_ORGANIZATION	0.3780433159073936	8.573546412683895e-5	Spearman's rank correlation rho	two.sided	0.0026803039789668453	104
GO_STRESS_ACTIVATED_PROTEIN_KINASE_SIGNALING_CASCADE	0.35371029767839346	8.811724400468925e-5	Spearman's rank correlation rho	two.sided	0.002731448117793478	119
GO_STEROL_BINDING	0.6480938416422287	8.860391081717261e-5	Spearman's rank correlation rho	two.sided	0.002731448117793478	32
GO_T_CELL_ACTIVATION	0.272564129783016	8.865629664144977e-5	Spearman's rank correlation rho	two.sided	0.002731448117793478	203
GO_NEGATIVE_REGULATION_OF_MOLECULAR_FUNCTION	0.18030116729340093	9.001413111595807e-5	Spearman's rank correlation rho	two.sided	0.002757692987346759	468
GO_POSITIVE_REGULATION_OF_CATABOLIC_PROCESS	0.25336255282162246	9.037295553512717e-5	Spearman's rank correlation rho	two.sided	0.002757692987346759	235
GO_G_PROTEIN_COUPLED_RECEPTOR_BINDING	0.41698896426040294	9.209203472238301e-5	Spearman's rank correlation rho	two.sided	0.002796768304121096	84
GO_LEUKOCYTE_PROLIFERATION	0.34271616047994	9.420163616602932e-5	Spearman's rank correlation rho	two.sided	0.0028472769084922985	126
GO_RESPONSE_TO_CHEMOKINE	0.7729323308270677	9.64370522147114e-5	Spearman's rank correlation rho	two.sided	0.002901093868692411	20
GO_POSITIVE_REGULATION_OF_ORGANELLE_ORGANIZATION	0.2242935430854894	1.0054078923621917e-4	Spearman's rank correlation rho	two.sided	0.003010345909621482	297
GO_NEGATIVE_REGULATION_OF_CELL_MOTILITY	0.35950495708297303	1.0225633629190679e-4	Spearman's rank correlation rho	two.sided	0.0030474049622513473	113
GO_POSITIVE_REGULATION_OF_LOCOMOTION	0.2625987104252699	1.0302198567153941e-4	Spearman's rank correlation rho	two.sided	0.0030559424528317333	215
GO_DEVELOPMENTAL_MATURATION	0.3904535274356103	1.0385386890059576e-4	Spearman's rank correlation rho	two.sided	0.003066356492266888	95
GO_I_KAPPAB_KINASE_NF_KAPPAB_SIGNALING	0.3214478359518815	1.1034197420314073e-4	Spearman's rank correlation rho	two.sided	0.0032429087712139253	141
GO_PROTEIN_MODIFICATION_BY_SMALL_PROTEIN_REMOVAL	0.3029018390255553	1.1190532485846992e-4	Spearman's rank correlation rho	two.sided	0.003273768562951313	159
GO_REGULATION_OF_CELLULAR_COMPONENT_SIZE	0.31555435589445985	1.1317213306495801e-4	Spearman's rank correlation rho	two.sided	0.0032957108515158547	146
GO_MULTI_ORGANISM_REPRODUCTIVE_PROCESS	0.208400046851377	1.1902080982515001e-4	Spearman's rank correlation rho	two.sided	0.0034502767794486098	336
GO_GOLGI_APPARATUS	0.14065911267667605	1.2020790784950553e-4	Spearman's rank correlation rho	two.sided	0.003459740154963339	744
GO_ORGANIC_CYCLIC_COMPOUND_CATABOLIC_PROCESS	0.21214304441298304	1.2043223367522738e-4	Spearman's rank correlation rho	two.sided	0.003459740154963339	325
GO_POSITIVE_REGULATION_OF_STRESS_ACTIVATED_PROTEIN_KINASE_SIGNALING_CASCADE	0.46956605222734255	1.2405928150262515e-4	Spearman's rank correlation rho	two.sided	0.00354795508931315	63
GO_POSTSYNAPSE	0.2557628381157793	1.2686818652704552e-4	Spearman's rank correlation rho	two.sided	0.0036026476870888247	221
GO_POSITIVE_REGULATION_OF_CELL_ACTIVATION	0.318686587610771	1.2710147665394707e-4	Spearman's rank correlation rho	two.sided	0.0036026476870888247	141
GO_REGULATION_OF_PEPTIDYL_TYROSINE_PHOSPHORYLATION	0.3509981851179674	1.321931050894388e-4	Spearman's rank correlation rho	two.sided	0.0037303886406758425	115
GO_RESPONSE_TO_TYPE_I_INTERFERON	0.5356151711378353	1.3307579364378586e-4	Spearman's rank correlation rho	two.sided	0.0037387542781886288	47
GO_POSITIVE_REGULATION_OF_CELL_CYCLE_PROCESS	0.33300524934383197	1.4215654566781578e-4	Spearman's rank correlation rho	two.sided	0.003976360308323641	127
GO_REGULATION_OF_ANIMAL_ORGAN_MORPHOGENESIS	0.38080575149213236	1.4493675808214087e-4	Spearman's rank correlation rho	two.sided	0.004036423963210534	96
GO_REGULATION_OF_GROWTH	0.22450574102929638	1.617298093450564e-4	Spearman's rank correlation rho	two.sided	0.00448451988246151	279
GO_ENDOSOMAL_VESICLE_FUSION	0.9666666666666667	1.6534391534391533e-4	Spearman's rank correlation rho	two.sided	0.0045648861746854464	9
GO_SECOND_MESSENGER_MEDIATED_SIGNALING	0.33039370078740155	1.712634359905566e-4	Spearman's rank correlation rho	two.sided	0.0047011931097644235	126
GO_TYPE_I_INTERFERON_PRODUCTION	0.4506210207702746	1.7175535907930231e-4	Spearman's rank correlation rho	two.sided	0.0047011931097644235	66
GO_CELL_CYCLE_PHASE_TRANSITION	0.20918591411841245	1.7312135178574226e-4	Spearman's rank correlation rho	two.sided	0.004718331958174553	319
GO_JNK_CASCADE	0.41577409931840303	1.750559457731755e-4	Spearman's rank correlation rho	two.sided	0.004743925218413486	78
GO_VASCULAR_PROCESS_IN_CIRCULATORY_SYSTEM	0.45327797202797204	1.755480954292901e-4	Spearman's rank correlation rho	two.sided	0.004743925218413486	65
GO_VESICLE_ORGANIZATION	0.27182466233699626	1.8426889952006e-4	Spearman's rank correlation rho	two.sided	0.004958580994017319	186
GO_REGULATION_OF_DEVELOPMENTAL_GROWTH	0.3339127159053734	1.8545795610321264e-4	Spearman's rank correlation rho	two.sided	0.00496960907837994	122
GO_VIRAL_GENOME_REPLICATION	0.49524270278987254	1.9745704693655865e-4	Spearman's rank correlation rho	two.sided	0.0052690030742801415	53
GO_CELL_CYCLE	0.1250104427929347	1.9934217604056762e-4	Spearman's rank correlation rho	two.sided	0.005277743425909315	881
GO_WOUND_HEALING	0.2683001830818181	1.994396947337808e-4	Spearman's rank correlation rho	two.sided	0.005277743425909315	189
GO_RESPONSE_TO_MOLECULE_OF_BACTERIAL_ORIGIN	0.3095209555203562	2.013524175463301e-4	Spearman's rank correlation rho	two.sided	0.005303462933847275	141
GO_POSITIVE_REGULATION_OF_TRANSCRIPTION_BY_RNA_POLYMERASE_II	0.16584774368013133	2.020747714249725e-4	Spearman's rank correlation rho	two.sided	0.005303462933847275	499
GO_RECEPTOR_METABOLIC_PROCESS	0.37865080221321445	2.1960853236654542e-4	Spearman's rank correlation rho	two.sided	0.005740015941067062	92
GO_PHAGOCYTOSIS	0.3485404503753127	2.2259171746911278e-4	Spearman's rank correlation rho	two.sided	0.005794242019991998	109
GO_REGULATION_OF_CELL_CYCLE_PROCESS	0.1927929017268719	2.299457862713027e-4	Spearman's rank correlation rho	two.sided	0.005961342355462645	362
GO_POSITIVE_REGULATION_OF_IMMUNE_EFFECTOR_PROCESS	0.38609025297076616	2.4626489003974335e-4	Spearman's rank correlation rho	two.sided	0.006358567133940581	87
GO_REGULATION_OF_HYDROLASE_ACTIVITY	0.16405409324034295	2.5403306002013586e-4	Spearman's rank correlation rho	two.sided	0.006532693373564755	493
GO_TRANSMEMBRANE_TRANSPORT	0.15335071774273776	2.56740027304076e-4	Spearman's rank correlation rho	two.sided	0.006575790239393374	564
GO_RECEPTOR_REGULATOR_ACTIVITY	0.31420849138808155	2.607481217515769e-4	Spearman's rank correlation rho	two.sided	0.006651734332472144	132
GO_AGING	0.28764343380101287	2.6215693039201066e-4	Spearman's rank correlation rho	two.sided	0.006656308072566237	158
GO_POSITIVE_REGULATION_OF_LEUKOCYTE_CELL_CELL_ADHESION	0.3684490481522956	2.63014831756377e-4	Spearman's rank correlation rho	two.sided	0.006656308072566237	95
GO_LATE_ENDOSOME_MEMBRANE	0.4050000632279112	2.6429488494744886e-4	Spearman's rank correlation rho	two.sided	0.006658501752555147	78
GO_POSITIVE_REGULATION_OF_LIPID_METABOLIC_PROCESS	0.4820659424433009	2.6518961923322696e-4	Spearman's rank correlation rho	two.sided	0.006658501752555147	54
GO_REGULATION_OF_SUPRAMOLECULAR_FIBER_ORGANIZATION	0.2971726269182238	2.730075623099486e-4	Spearman's rank correlation rho	two.sided	0.0068279166666884725	147
GO_RESPONSE_TO_NUTRIENT	0.34344361041608745	2.778086851510429e-4	Spearman's rank correlation rho	two.sided	0.006920852109058927	109
GO_RESPONSE_TO_LIPID	0.18686917927810362	2.9002982336952856e-4	Spearman's rank correlation rho	two.sided	0.007197194676292287	372
GO_PEPTIDASE_ACTIVITY	0.25206076579285147	2.959354552468088e-4	Spearman's rank correlation rho	two.sided	0.007304772834239298	202
GO_REGULATION_OF_CELL_CYCLE_PHASE_TRANSITION	0.2375965545152038	2.966557451618875e-4	Spearman's rank correlation rho	two.sided	0.007304772834239298	229
GO_REGULATION_OF_ION_TRANSPORT	0.24614110336503237	2.983681627160993e-4	Spearman's rank correlation rho	two.sided	0.007318681494982554	213
GO_NEGATIVE_REGULATION_OF_PROTEIN_BINDING	0.5426829268292684	3.0699498129108425e-4	Spearman's rank correlation rho	two.sided	0.00750143730123499	41
GO_MULTICELLULAR_ORGANISM_REPRODUCTION	0.21683054823861025	3.151169690633133e-4	Spearman's rank correlation rho	two.sided	0.007670509542084757	272
GO_CELL_DIVISION	0.2151961055547337	3.1835810213330597e-4	Spearman's rank correlation rho	two.sided	0.007719939090377295	277
GO_RECEPTOR_COMPLEX	0.35991742057647796	3.2055735207594355e-4	Spearman's rank correlation rho	two.sided	0.007729632126956919	97
GO_HUMORAL_IMMUNE_RESPONSE	0.5031480677377335	3.211818415599192e-4	Spearman's rank correlation rho	two.sided	0.007729632126956919	48
GO_CANONICAL_WNT_SIGNALING_PATHWAY	0.2975639384090088	3.2572093456324715e-4	Spearman's rank correlation rho	two.sided	0.007807150238370177	143
GO_NEUTROPHIL_MIGRATION	0.6044721407624634	3.271020628280992e-4	Spearman's rank correlation rho	two.sided	0.007807150238370177	32
GO_NEGATIVE_REGULATION_OF_TRANSPORT	0.24621938301160054	3.280753611908373e-4	Spearman's rank correlation rho	two.sided	0.007807150238370177	210
GO_REGULATION_OF_ESTABLISHMENT_OF_PROTEIN_LOCALIZATION	0.20479613501692348	3.4063407399295524e-4	Spearman's rank correlation rho	two.sided	0.008075873805871069	302
GO_METAL_ION_TRANSPORT	0.20705786770258125	3.59920907665953e-4	Spearman's rank correlation rho	two.sided	0.008501528723829798	293
GO_NEGATIVE_REGULATION_OF_CANONICAL_WNT_SIGNALING_PATHWAY	0.3661513801766256	3.623652531779417e-4	Spearman's rank correlation rho	two.sided	0.008527681496392261	92
GO_VESICLE_BUDDING_FROM_MEMBRANE	0.4559660401734904	3.7163044391999383e-4	Spearman's rank correlation rho	two.sided	0.00871356941688402	58
GO_METAL_ION_HOMEOSTASIS	0.23221343873517786	3.852546936540732e-4	Spearman's rank correlation rho	two.sided	0.008999927413531202	231
GO_POSITIVE_REGULATION_OF_NUCLEOBASE_CONTAINING_COMPOUND_METABOLIC_PROCESS	0.12260058274837897	3.9350190094543814e-4	Spearman's rank correlation rho	two.sided	0.0091590406633345	832
GO_CYTOKINE_SECRETION_INVOLVED_IN_IMMUNE_RESPONSE	0.9761904761904763	3.968253968253968e-4	Spearman's rank correlation rho	two.sided	0.009161530805184054	8
GO_REGULATION_OF_CYTOKINE_SECRETION_INVOLVED_IN_IMMUNE_RESPONSE	0.9761904761904763	3.968253968253968e-4	Spearman's rank correlation rho	two.sided	0.009161530805184054	8
GO_ACTIN_POLYMERIZATION_OR_DEPOLYMERIZATION	0.37373332361303485	3.979184718007079e-4	Spearman's rank correlation rho	two.sided	0.009161530805184054	87
GO_ENDOPLASMIC_RETICULUM	0.13917379706481697	4.100159324403762e-4	Spearman's rank correlation rho	two.sided	0.009406101313907123	642
GO_ION_TRANSPORT	0.1491108125149745	4.24088985772963e-4	Spearman's rank correlation rho	two.sided	0.009694077900083767	555
GO_INTERSTRAND_CROSS_LINK_REPAIR	0.6512820512820512	4.2923414693915845e-4	Spearman's rank correlation rho	two.sided	0.00977664730308745	26
GO_NEGATIVE_REGULATION_OF_SIGNALING_RECEPTOR_ACTIVITY	0.6607692307692308	4.467262266283162e-4	Spearman's rank correlation rho	two.sided	0.010119880075856895	25
GO_REGULATION_OF_TRANSFERASE_ACTIVITY	0.1681548727663605	4.490355853268527e-4	Spearman's rank correlation rho	two.sided	0.010119880075856895	433
GO_REGULATION_OF_TUBE_SIZE	0.45012150481405155	4.4906384051902117e-4	Spearman's rank correlation rho	two.sided	0.010119880075856895	58
GO_REGULATION_OF_CELL_PROJECTION_ASSEMBLY	0.39279141910720855	4.5325245568651783e-4	Spearman's rank correlation rho	two.sided	0.010178306881966477	77
GO_PRODUCTION_OF_MOLECULAR_MEDIATOR_INVOLVED_IN_INFLAMMATORY_RESPONSE	0.5616473616473617	4.557066775279332e-4	Spearman's rank correlation rho	two.sided	0.010197512530977955	36
GO_GLIAL_CELL_DIFFERENTIATION	0.36377330534633906	4.619175542351046e-4	Spearman's rank correlation rho	two.sided	0.010300353964205582	90
GO_KINASE_BINDING	0.1839754987293224	4.950032480587279e-4	Spearman's rank correlation rho	two.sided	0.010999675345570847	356
GO_RUFFLE_ORGANIZATION	0.6798418972332015	5.030728249218714e-4	Spearman's rank correlation rho	two.sided	0.01114017685941049	23
GO_NEGATIVE_REGULATION_OF_WNT_SIGNALING_PATHWAY	0.3307325159335791	5.054460547295011e-4	Spearman's rank correlation rho	two.sided	0.01115400111350171	108
GO_POSITIVE_REGULATION_OF_GLIAL_CELL_DIFFERENTIATION	0.7051948051948052	5.131823971675136e-4	Spearman's rank correlation rho	two.sided	0.011285673154114323	21
GO_REGULATION_OF_KINASE_ACTIVITY	0.17929839238421102	5.30341452264426e-4	Spearman's rank correlation rho	two.sided	0.011622948133994263	371
GO_REGULATION_OF_CELLULAR_CATABOLIC_PROCESS	0.16332940281745956	5.427784313442536e-4	Spearman's rank correlation rho	two.sided	0.011854778542014794	446
GO_REGULATION_OF_INFLAMMATORY_RESPONSE	0.304182977127859	5.650864165265268e-4	Spearman's rank correlation rho	two.sided	0.01229988250433567	126
GO_AMINE_METABOLIC_PROCESS	0.4072707343807089	5.707246002967484e-4	Spearman's rank correlation rho	two.sided	0.012380351563550543	69
GO_REGULATION_OF_WNT_SIGNALING_PATHWAY	0.26293570682710954	5.758933944874083e-4	Spearman's rank correlation rho	two.sided	0.012419038649448138	169
GO_MICROTUBULE_CYTOSKELETON	0.14682876725293467	5.78064586486906e-4	Spearman's rank correlation rho	two.sided	0.012419038649448138	546
GO_POSITIVE_REGULATION_OF_CELL_CYCLE	0.2651796079254416	5.783499637624885e-4	Spearman's rank correlation rho	two.sided	0.012419038649448138	166
GO_CATION_TRANSPORT	0.1753767320218329	5.846075227865276e-4	Spearman's rank correlation rho	two.sided	0.01251128308732403	381
GO_APPENDAGE_DEVELOPMENT	-0.42977260708619774	6.138309139777785e-4	Spearman's rank correlation rho	two.sided	0.013092762311652788	61
GO_REGULATION_OF_VIRAL_GENOME_REPLICATION	0.4963109354413701	6.16097735401726e-4	Spearman's rank correlation rho	two.sided	0.013097308976445884	45
GO_IDENTICAL_PROTEIN_BINDING	0.12031087851262275	6.703781279782621e-4	Spearman's rank correlation rho	two.sided	0.014203882011791551	796
GO_AMYLOID_BETA_CLEARANCE	0.7928571428571427	6.740294345503671e-4	Spearman's rank correlation rho	two.sided	0.014233956514455776	15
GO_ACTIVATION_OF_PROTEIN_KINASE_B_ACTIVITY	0.7735294117647059	6.830218932354828e-4	Spearman's rank correlation rho	two.sided	0.014376253140377718	16
GO_NEGATIVE_REGULATION_OF_DEFENSE_RESPONSE	0.36623147642836146	7.158437837879136e-4	Spearman's rank correlation rho	two.sided	0.015017525901335822	83
GO_FEMALE_PREGNANCY	0.37964666912035333	7.195797554335296e-4	Spearman's rank correlation rho	two.sided	0.015046407250383542	77
GO_CELL_MATURATION	0.44019138755980863	7.712064292110573e-4	Spearman's rank correlation rho	two.sided	0.0160732215221241	56
GO_NEURON_TO_NEURON_SYNAPSE	0.28901459891247794	7.766754303256025e-4	Spearman's rank correlation rho	two.sided	0.016087651577921257	133
GO_ENDOPEPTIDASE_REGULATOR_ACTIVITY	0.4599999999999999	7.769438853578166e-4	Spearman's rank correlation rho	two.sided	0.016087651577921257	51
GO_REGULATION_OF_ACTIN_FILAMENT_ORGANIZATION	0.32731845538812987	7.849385007566354e-4	Spearman's rank correlation rho	two.sided	0.01620059134956972	103
GO_NEGATIVE_REGULATION_OF_CELL_CYCLE_PHASE_TRANSITION	0.28311441611547317	8.012521660896887e-4	Spearman's rank correlation rho	two.sided	0.016483948083146713	138
GO_CELLULAR_RESPONSE_TO_LIPID	0.21800379331306452	8.076125982964761e-4	Spearman's rank correlation rho	two.sided	0.016561375773445543	233
GO_DIVALENT_INORGANIC_CATION_HOMEOSTASIS	0.2536803705570356	8.433675421833001e-4	Spearman's rank correlation rho	two.sided	0.017185095015276007	171
GO_REGULATION_OF_CELL_CYCLE	0.1377691081305697	8.43417406841047e-4	Spearman's rank correlation rho	two.sided	0.017185095015276007	584
GO_NEGATIVE_REGULATION_OF_CYTOKINE_PRODUCTION	0.297784112161587	8.637639426262145e-4	Spearman's rank correlation rho	two.sided	0.017543617013375964	123
GO_NUCLEOSOME_ORGANIZATION	0.4248392752776155	8.849223831440674e-4	Spearman's rank correlation rho	two.sided	0.017916300653257267	59
GO_CELL_SUBSTRATE_ADHESION	0.31802151296067716	8.919027902773185e-4	Spearman's rank correlation rho	two.sided	0.01800048286457588	107
GO_PROTEIN_TETRAMERIZATION	0.40502622377622377	8.982093534825363e-4	Spearman's rank correlation rho	two.sided	0.01807057726449594	65
GO_POSITIVE_REGULATION_OF_CELL_GROWTH	0.39063948910856444	9.025356347488521e-4	Spearman's rank correlation rho	two.sided	0.01810051590555829	70
GO_REGULATION_OF_RESPONSE_TO_WOUNDING	0.4450088695371714	9.437343534433083e-4	Spearman's rank correlation rho	two.sided	0.018867432136226634	53
GO_LEUKOCYTE_TETHERING_OR_ROLLING	0.8727272727272727	9.489770596170623e-4	Spearman's rank correlation rho	two.sided	0.01891295768792383	11
GO_MODIFICATION_OF_MORPHOLOGY_OR_PHYSIOLOGY_OF_OTHER_ORGANISM	0.4059981684981685	9.581181135260564e-4	Spearman's rank correlation rho	two.sided	0.0190356509888851	64
GO_NEGATIVE_REGULATION_OF_HYDROLASE_ACTIVITY	0.251775147928994	9.920829716508334e-4	Spearman's rank correlation rho	two.sided	0.01964924369599813	169
GO_DEVELOPMENTAL_PROCESS_INVOLVED_IN_REPRODUCTION	0.17883446545808354	0.0010468889114432205	Spearman's rank correlation rho	two.sided	0.02063624842649447	333
GO_NEGATIVE_REGULATION_OF_IMMUNE_SYSTEM_PROCESS	0.23473167092661545	0.0010483880025480487	Spearman's rank correlation rho	two.sided	0.02063624842649447	192
GO_REGULATION_OF_MYELINATION	0.7558823529411764	0.001069496134981939	Spearman's rank correlation rho	two.sided	0.02094492388385885	16
GO_PROTEIN_HOMOOLIGOMERIZATION	0.26890382038502697	0.0010706380432717513	Spearman's rank correlation rho	two.sided	0.02094492388385885	146
GO_POSITIVE_REGULATION_OF_INTRACELLULAR_TRANSPORT	0.3284636019356196	0.001081196566855146	Spearman's rank correlation rho	two.sided	0.021086797167861243	97
GO_RUFFLE_ASSEMBLY	0.7529411764705882	0.001146847461765499	Spearman's rank correlation rho	two.sided	0.02229900727886503	16
GO_NEGATIVE_REGULATION_OF_PROTEOLYSIS	0.2796594607278032	0.0011596000543002123	Spearman's rank correlation rho	two.sided	0.02247843360062541	133
GO_CELLULAR_NITROGEN_COMPOUND_CATABOLIC_PROCESS	0.1850730359960506	0.0011643202593277526	Spearman's rank correlation rho	two.sided	0.02250153935546632	306
GO_REGULATION_OF_NEUROTRANSMITTER_LEVELS	0.27707052970441914	0.0011864649711862993	Spearman's rank correlation rho	two.sided	0.022860232457390824	135
GO_ANTIGEN_PROCESSING_AND_PRESENTATION_OF_PEPTIDE_ANTIGEN_VIA_MHC_CLASS_I	0.41831492817373656	0.001192465448080287	Spearman's rank correlation rho	two.sided	0.02290664238248985	58
GO_STEROL_TRANSPORT	0.5111062479483531	0.0012095015852707927	Spearman's rank correlation rho	two.sided	0.023110625090245383	38
GO_PLASMA_LIPOPROTEIN_PARTICLE_CLEARANCE	0.6088888888888888	0.0012118176594817227	Spearman's rank correlation rho	two.sided	0.023110625090245383	26
GO_CILIARY_TRANSITION_ZONE	-0.5793103448275861	0.0012139555475320129	Spearman's rank correlation rho	two.sided	0.023110625090245383	29
GO_REGULATION_OF_CELL_DEVELOPMENT	0.1759194438351004	0.0012246783688176542	Spearman's rank correlation rho	two.sided	0.02323191726216034	335
GO_GLIAL_CELL_PROLIFERATION	0.6982456140350878	0.0012287211275602973	Spearman's rank correlation rho	two.sided	0.02323191726216034	19
GO_CELLULAR_RESPONSE_TO_OXYGEN_LEVELS	0.28911661141994816	0.0012329433565152028	Spearman's rank correlation rho	two.sided	0.02323191726216034	123
GO_POSITIVE_REGULATION_OF_CELL_DIFFERENTIATION	0.1644925791498524	0.001234897852161663	Spearman's rank correlation rho	two.sided	0.02323191726216034	383
GO_POSITIVE_REGULATION_OF_STEROID_METABOLIC_PROCESS	0.8131868131868133	0.001238858671873486	Spearman's rank correlation rho	two.sided	0.023237883142646583	13
GO_NEGATIVE_REGULATION_OF_CELL_POPULATION_PROLIFERATION	0.19262459266888657	0.0012487662129915596	Spearman's rank correlation rho	two.sided	0.023355032505954897	278
GO_REGULATION_OF_CELL_DEATH	0.11964820992812239	0.0012578149099954144	Spearman's rank correlation rho	two.sided	0.02345548123175301	724
GO_POSITIVE_REGULATION_OF_CATALYTIC_ACTIVITY	0.135521202852219	0.0012656686153168718	Spearman's rank correlation rho	two.sided	0.023511304471516177	564
GO_ACTIVATION_OF_PROTEIN_KINASE_ACTIVITY	0.2931491240564023	0.0012681816152077185	Spearman's rank correlation rho	two.sided	0.023511304471516177	119
GO_REGULATION_OF_ORGANELLE_ORGANIZATION	0.13271019398898184	0.001293001232667938	Spearman's rank correlation rho	two.sided	0.023832979765868213	586
GO_SPECIFIC_GRANULE	0.38754090510016764	0.001293006558639763	Spearman's rank correlation rho	two.sided	0.023832979765868213	67
GO_NEGATIVE_REGULATION_OF_IMMUNE_RESPONSE	0.4184599429608505	0.0013149824878632699	Spearman's rank correlation rho	two.sided	0.02416819462760131	57
GO_POSITIVE_REGULATION_OF_ACTIN_FILAMENT_POLYMERIZATION	0.4683794466403161	0.0013251147962145943	Spearman's rank correlation rho	two.sided	0.024262574671601735	45
GO_SOMATODENDRITIC_COMPARTMENT	0.1800590603210098	0.001327726418365285	Spearman's rank correlation rho	two.sided	0.024262574671601735	316
GO_SCF_DEPENDENT_PROTEASOMAL_UBIQUITIN_DEPENDENT_PROTEIN_CATABOLIC_PROCESS	0.4172932330827068	0.0013599300525954173	Spearman's rank correlation rho	two.sided	0.02478005363907664	57
GO_REGULATION_OF_LIPID_METABOLIC_PROCESS	0.22756972421052704	0.001376696411491905	Spearman's rank correlation rho	two.sided	0.02501409409466594	195
GO_MICROTUBULE_ORGANIZING_CENTER	0.16840056866310132	0.001383776735160507	Spearman's rank correlation rho	two.sided	0.025071312866839505	358
GO_GOLGI_MEMBRANE	0.16330283390795494	0.001398777628611924	Spearman's rank correlation rho	two.sided	0.025264531789093124	381
GO_REPRODUCTION	0.14290167117409258	0.0014023641499258182	Spearman's rank correlation rho	two.sided	0.025264531789093124	497
GO_POSITIVE_REGULATION_OF_PROTEIN_SERINE_THREONINE_KINASE_ACTIVITY	0.2749410840534171	0.001412339010935665	Spearman's rank correlation rho	two.sided	0.025354520986339564	133
GO_REGULATION_OF_NUCLEOCYTOPLASMIC_TRANSPORT	0.3902972027972028	0.00141531038282494	Spearman's rank correlation rho	two.sided	0.025354520986339564	65
GO_PROTEASOMAL_PROTEIN_CATABOLIC_PROCESS	0.19065599971402866	0.0014282159359803855	Spearman's rank correlation rho	two.sided	0.025471578829026283	278
GO_ANTIGEN_PROCESSING_AND_PRESENTATION_OF_EXOGENOUS_PEPTIDE_ANTIGEN_VIA_MHC_CLASS_I	0.460622880049337	0.0014298325399406508	Spearman's rank correlation rho	two.sided	0.025471578829026283	46
GO_CELL_BODY	0.21114030642080228	0.0014403544172517618	Spearman's rank correlation rho	two.sided	0.02558754594761749	226
GO_MUSCLE_CELL_DIFFERENTIATION	0.24999999999999994	0.001474969923687515	Spearman's rank correlation rho	two.sided	0.026129697329195962	160
GO_NUCLEAR_TRANSPORT	0.22895081289611463	0.0014800472775691844	Spearman's rank correlation rho	two.sided	0.026147014141441716	191
GO_POSITIVE_REGULATION_OF_MITOTIC_CELL_CYCLE	0.3945372503840246	0.001489515194548226	Spearman's rank correlation rho	two.sided	0.026241586180044876	63
GO_NEGATIVE_REGULATION_OF_CELL_CYCLE_G2_M_PHASE_TRANSITION	0.42077922077922075	0.001512055533830189	Spearman's rank correlation rho	two.sided	0.026565306573089295	55
GO_REGULATION_OF_GLIAL_CELL_DIFFERENTIATION	0.5879120879120878	0.0015416875951346338	Spearman's rank correlation rho	two.sided	0.027011500467944687	27
GO_ACTIN_FILAMENT_DEPOLYMERIZATION	0.6199999999999999	0.0015508829228726552	Spearman's rank correlation rho	two.sided	0.02709816386729212	24
GO_POSITIVE_REGULATION_OF_JNK_CASCADE	0.44316326530612243	0.001580869656763592	Spearman's rank correlation rho	two.sided	0.02754664381748334	49
GO_NEUROTRANSMITTER_BIOSYNTHETIC_PROCESS	0.47621748642735595	0.0016152941589692303	Spearman's rank correlation rho	two.sided	0.02793100546191817	42
GO_POSITIVE_REGULATION_OF_ION_TRANSPORT	0.3050901928260419	0.0016236964223825339	Spearman's rank correlation rho	two.sided	0.02793100546191817	105
GO_NEGATIVE_REGULATION_OF_BLOOD_CIRCULATION	0.8021978021978022	0.0016243101165734465	Spearman's rank correlation rho	two.sided	0.02793100546191817	13
GO_DIVALENT_INORGANIC_CATION_TRANSPORT	0.23517827512202152	0.0016271814938204755	Spearman's rank correlation rho	two.sided	0.02793100546191817	177
GO_POSITIVE_REGULATION_OF_CELL_MATRIX_ADHESION	0.6558441558441559	0.0016277010022739576	Spearman's rank correlation rho	two.sided	0.02793100546191817	21
GO_LYMPHOCYTE_MIGRATION	0.511969111969112	0.0016292052254379091	Spearman's rank correlation rho	two.sided	0.02793100546191817	36
GO_ADAPTIVE_IMMUNE_RESPONSE_BASED_ON_SOMATIC_RECOMBINATION_OF_IMMUNE_RECEPTORS_BUILT_FROM_IMMUNOGLOBULIN_SUPERFAMILY_DOMAINS	0.30181821744156434	0.0016512569773014167	Spearman's rank correlation rho	two.sided	0.028233163890412475	107
GO_REGULATION_OF_LYMPHOCYTE_MIGRATION	0.6053846153846154	0.0016648679766271218	Spearman's rank correlation rho	two.sided	0.028389772536133742	25
GO_POSITIVE_REGULATION_OF_NUCLEOCYTOPLASMIC_TRANSPORT	0.4917004048582996	0.001679553256255782	Spearman's rank correlation rho	two.sided	0.028514830755087168	39
GO_REGULATION_OF_PHAGOCYTOSIS	0.49775686617791876	0.0016811440501817818	Spearman's rank correlation rho	two.sided	0.028514830755087168	38
GO_POSITIVE_REGULATION_OF_CELLULAR_CATABOLIC_PROCESS	0.21953889100877635	0.0016859660497534031	Spearman's rank correlation rho	two.sided	0.02852076630284078	203
GO_REGULATION_OF_ACTIN_FILAMENT_BASED_PROCESS	0.2591166745394426	0.0017013798941328453	Spearman's rank correlation rho	two.sided	0.028650737719063017	145
GO_NEGATIVE_REGULATION_OF_CATALYTIC_ACTIVITY	0.1746890781912115	0.0017026340081005066	Spearman's rank correlation rho	two.sided	0.028650737719063017	321
GO_REGULATION_OF_T_CELL_MIGRATION	0.6397515527950309	0.0017221128677051454	Spearman's rank correlation rho	two.sided	0.0288430802029466	22
GO_REGULATION_OF_INTRACELLULAR_TRANSPORT	0.23717036494523278	0.0017231095839835824	Spearman's rank correlation rho	two.sided	0.0288430802029466	173
GO_CELL_LEADING_EDGE	0.2313228458719893	0.0017292510900917748	Spearman's rank correlation rho	two.sided	0.028870108129458227	181
GO_REGULATION_OF_METAL_ION_TRANSPORT	0.26304257505849427	0.0017448976032471803	Spearman's rank correlation rho	two.sided	0.029055268118480495	140
GO_ANTIMICROBIAL_HUMORAL_RESPONSE	0.6661654135338345	0.0017684060985491278	Spearman's rank correlation rho	two.sided	0.029370037081843322	20
GO_T_CELL_MIGRATION	0.5897435897435896	0.0018509069171102005	Spearman's rank correlation rho	two.sided	0.03066038219418619	26
GO_VESICLE_LOCALIZATION	0.3147721106890939	0.0018712559333408586	Spearman's rank correlation rho	two.sided	0.03091716053455899	96
GO_ANATOMICAL_STRUCTURE_MATURATION	0.41298701298701296	0.0018770222705132794	Spearman's rank correlation rho	two.sided	0.0309322973041039	55
GO_PROTEIN_LOCALIZATION_TO_ORGANELLE	0.1387232777427116	0.0019362504466908011	Spearman's rank correlation rho	two.sided	0.0318261071525994	497
GO_MICROTUBULE_BASED_MOVEMENT	0.2865619821668114	0.001975975279939208	Spearman's rank correlation rho	two.sided	0.032390813862109215	115
GO_GRANULOCYTE_MIGRATION	0.4733449477351917	0.001985674429601287	Spearman's rank correlation rho	two.sided	0.032390813862109215	41
GO_RESPONSE_TO_EXTRACELLULAR_STIMULUS	0.19203264128257944	0.0019858429640581847	Spearman's rank correlation rho	two.sided	0.032390813862109215	257
GO_MULTI_ORGANISM_CELLULAR_PROCESS	0.6195652173913043	0.0020166132854205704	Spearman's rank correlation rho	two.sided	0.03280879441886518	23
GO_UBIQUITIN_DEPENDENT_ERAD_PATHWAY	0.40945165945165946	0.0020672458236169365	Spearman's rank correlation rho	two.sided	0.03354696905728492	55
GO_IRON_ION_TRANSPORT	0.4769230769230769	0.00208561528012643	Spearman's rank correlation rho	two.sided	0.03375916478312745	40
GO_TISSUE_MORPHOGENESIS	0.197551172763416	0.002141956045021429	Spearman's rank correlation rho	two.sided	0.03458335908835509	240
GO_REGULATION_OF_CELL_CYCLE_G1_S_PHASE_TRANSITION	0.3255631697893125	0.0021927484573107587	Spearman's rank correlation rho	two.sided	0.03531403502997808	87
GO_POSITIVE_REGULATION_OF_CELLULAR_PROTEIN_LOCALIZATION	0.25293654542591715	0.0022049347469357814	Spearman's rank correlation rho	two.sided	0.03542084764532091	145
GO_RESPONSE_TO_ETHANOL	0.39992221934145716	0.002214075435804216	Spearman's rank correlation rho	two.sided	0.03547832084026461	57
GO_CYCLIC_NUCLEOTIDE_MEDIATED_SIGNALING	0.43010204081632647	0.0022265281488393854	Spearman's rank correlation rho	two.sided	0.03558844477632066	49
GO_REGULATION_OF_LEUKOCYTE_PROLIFERATION	0.31593791902347296	0.0022531945842713063	Spearman's rank correlation rho	two.sided	0.035924639824004574	92
GO_RECEPTOR_INTERNALIZATION	0.42948979591836733	0.0022618684493417706	Spearman's rank correlation rho	two.sided	0.03597300228877194	49
GO_POSITIVE_REGULATION_OF_MUSCLE_CELL_DIFFERENTIATION	0.4205429864253393	0.002304615212128971	Spearman's rank correlation rho	two.sided	0.03656167521473464	51
GO_RESPONSE_TO_WOUNDING	0.19673979868712127	0.0023841667413177507	Spearman's rank correlation rho	two.sided	0.03772986875438216	237
GO_INTERFERON_BETA_PRODUCTION	0.5767521367521368	0.0024333381364093545	Spearman's rank correlation rho	two.sided	0.038408044215118134	26
GO_CELL_ADHESION_MOLECULE_BINDING	0.22023380596597117	0.002439065711234571	Spearman's rank correlation rho	two.sided	0.038408044215118134	188
GO_EXTRACELLULAR_MATRIX_STRUCTURAL_CONSTITUENT	-0.4385445575084797	0.0025141290074802087	Spearman's rank correlation rho	two.sided	0.039315204683733826	46
GO_POSITIVE_REGULATION_OF_EPITHELIAL_CELL_DIFFERENTIATION	0.6800825593395253	0.0025143813197634345	Spearman's rank correlation rho	two.sided	0.039315204683733826	18
GO_CHROMATIN_ORGANIZATION	0.1572196971229279	0.0025151679415861415	Spearman's rank correlation rho	two.sided	0.039315204683733826	368
GO_POSITIVE_REGULATION_OF_CELL_CYCLE_G1_S_PHASE_TRANSITION	0.7357142857142855	0.002549818431622927	Spearman's rank correlation rho	two.sided	0.03965163310404886	15
GO_SERINE_TYPE_ENDOPEPTIDASE_INHIBITOR_ACTIVITY	0.7357142857142855	0.002549818431622927	Spearman's rank correlation rho	two.sided	0.03965163310404886	15
GO_PROCESS_UTILIZING_AUTOPHAGIC_MECHANISM	0.18246540739486253	0.0025553428970726553	Spearman's rank correlation rho	two.sided	0.03965163310404886	272
GO_REGULATION_OF_MORPHOGENESIS_OF_AN_EPITHELIUM	0.34280246069719755	0.002562127515637344	Spearman's rank correlation rho	two.sided	0.03966041367538757	76
GO_REGULATION_OF_TRANSCRIPTION_FROM_RNA_POLYMERASE_II_PROMOTER_IN_RESPONSE_TO_HYPOXIA	0.43200740055504167	0.0026429252926323784	Spearman's rank correlation rho	two.sided	0.040812063222222306	47
GO_REGULATION_OF_VACUOLE_ORGANIZATION	0.583076923076923	0.0026539055779217524	Spearman's rank correlation rho	two.sided	0.04088263141045095	25
GO_INTEGRIN_ACTIVATION	0.8666666666666666	0.002681415171038883	Spearman's rank correlation rho	two.sided	0.04103329388444116	10
GO_PHOSPHATIDIC_ACID_BINDING	0.8666666666666666	0.002681415171038883	Spearman's rank correlation rho	two.sided	0.04103329388444116	10
GO_DEVELOPMENTAL_CELL_GROWTH	0.32491647261314166	0.0026829879391561573	Spearman's rank correlation rho	two.sided	0.04103329388444116	84
GO_RESPONSE_TO_TOXIC_SUBSTANCE	0.19743504137361365	0.002750319162198604	Spearman's rank correlation rho	two.sided	0.041787676457219494	228
GO_REGULATION_OF_ENDOCYTOSIS	0.2903172299398714	0.00275739830440279	Spearman's rank correlation rho	two.sided	0.041787676457219494	105
GO_AMINE_TRANSPORT	0.6037549407114625	0.0027753085381537358	Spearman's rank correlation rho	two.sided	0.041787676457219494	23
GO_HYDROGEN_PEROXIDE_BIOSYNTHETIC_PROCESS	-0.9642857142857141	0.002777777777777778	Spearman's rank correlation rho	two.sided	0.041787676457219494	7
GO_NEGATIVE_REGULATION_OF_CILIUM_ASSEMBLY	1	0.002777777777777778	Spearman's rank correlation rho	two.sided	0.041787676457219494	6
GO_NEGATIVE_REGULATION_OF_NIK_NF_KAPPAB_SIGNALING	0.9642857142857141	0.002777777777777778	Spearman's rank correlation rho	two.sided	0.041787676457219494	7
GO_NEGATIVE_REGULATION_OF_MULTI_ORGANISM_PROCESS	0.3182729459794415	0.002778179899606421	Spearman's rank correlation rho	two.sided	0.041787676457219494	87
GO_REGULATION_OF_DNA_TEMPLATED_TRANSCRIPTION_IN_RESPONSE_TO_STRESS	0.34616808589411324	0.0028409286613123273	Spearman's rank correlation rho	two.sided	0.04259184499732083	73
GO_ACTIVE_TRANSMEMBRANE_TRANSPORTER_ACTIVITY	0.2743260051851519	0.0028482299900039008	Spearman's rank correlation rho	two.sided	0.04259184499732083	117
GO_T_CELL_PROLIFERATION	0.33496882863971467	0.0028516788396907937	Spearman's rank correlation rho	two.sided	0.04259184499732083	78
GO_PROTEIN_DOMAIN_SPECIFIC_BINDING	0.1661938319464863	0.002983987289861195	Spearman's rank correlation rho	two.sided	0.0444638347322525	318
GO_POSITIVE_REGULATION_OF_DEVELOPMENTAL_PROCESS	0.12939373340215996	0.0030315385706367916	Spearman's rank correlation rho	two.sided	0.0450670905047954	523
GO_REGULATION_OF_G_PROTEIN_COUPLED_RECEPTOR_SIGNALING_PATHWAY	0.39851343624928526	0.0030396500089124165	Spearman's rank correlation rho	two.sided	0.04508258816521707	54
GO_APPENDAGE_MORPHOGENESIS	-0.4217325227963526	0.003059999947281073	Spearman's rank correlation rho	two.sided	0.045279108152205316	48
GO_REGULATION_OF_WOUND_HEALING	0.44931529049509766	0.003101935843201878	Spearman's rank correlation rho	two.sided	0.045611961687116266	42
GO_CHROMOSOME_ORGANIZATION	0.12259124932588523	0.00310466508140147	Spearman's rank correlation rho	two.sided	0.045611961687116266	580
GO_G1_DNA_DAMAGE_CHECKPOINT	0.45452961672473874	0.0031050398104369415	Spearman's rank correlation rho	two.sided	0.045611961687116266	41
GO_CYTOKINE_PRODUCTION_INVOLVED_IN_INFLAMMATORY_RESPONSE	0.586086956521739	0.0031170821815314073	Spearman's rank correlation rho	two.sided	0.045611961687116266	24
GO_CELLULAR_RESPONSE_TO_ENDOGENOUS_STIMULUS	0.12559482593803795	0.0031182542637817733	Spearman's rank correlation rho	two.sided	0.045611961687116266	552
GO_ANTIMICROBIAL_HUMORAL_IMMUNE_RESPONSE_MEDIATED_BY_ANTIMICROBIAL_PEPTIDE	0.7972027972027973	0.003161252109393291	Spearman's rank correlation rho	two.sided	0.04583548844645117	12
GO_CLATHRIN_COATED_ENDOCYTIC_VESICLE_MEMBRANE	0.7972027972027973	0.003161252109393291	Spearman's rank correlation rho	two.sided	0.04583548844645117	12
GO_SENSORY_PERCEPTION_OF_PAIN	0.5637606837606837	0.0031661524421462053	Spearman's rank correlation rho	two.sided	0.04583548844645117	26
GO_REGENERATION	0.33361375466638626	0.003167545818565353	Spearman's rank correlation rho	two.sided	0.04583548844645117	77
GO_POSITIVE_REGULATION_OF_CELLULAR_PROTEIN_CATABOLIC_PROCESS	0.3273323956868261	0.0031742764741736935	Spearman's rank correlation rho	two.sided	0.04583548844645117	80
GO_SYNAPTIC_SIGNALING	0.1936038474269359	0.003176657683952387	Spearman's rank correlation rho	two.sided	0.04583548844645117	231
GO_REGULATION_OF_CIRCADIAN_RHYTHM	0.4288004933703361	0.003190501013340091	Spearman's rank correlation rho	two.sided	0.04593131464282889	46
GO_STRIATED_MUSCLE_CELL_DIFFERENTIATION	0.26661698956780927	0.0032046952315598833	Spearman's rank correlation rho	two.sided	0.04603174930287753	121
GO_CIRCULATORY_SYSTEM_PROCESS	0.20855005685248273	0.003247403375116798	Spearman's rank correlation rho	two.sided	0.046540381827011854	198
GO_ENDOCYTIC_VESICLE	0.2650410910016159	0.0032634125817652686	Spearman's rank correlation rho	two.sided	0.046664953793713715	122
GO_MULTI_MULTICELLULAR_ORGANISM_PROCESS	0.31244076693154477	0.003344037354169661	Spearman's rank correlation rho	two.sided	0.04771086739034899	87
GO_REGULATION_OF_CYTOSOLIC_CALCIUM_ION_CONCENTRATION	0.2843354758449098	0.00339162686494076	Spearman's rank correlation rho	two.sided	0.048281835040756456	105
GO_AMINOPEPTIDASE_ACTIVITY	0.5700000000000001	0.0034390078654045722	Spearman's rank correlation rho	two.sided	0.048847297747443105	25
GO_REGULATION_OF_VASOCONSTRICTION	0.558974358974359	0.0034799824444156466	Spearman's rank correlation rho	two.sided	0.04922658893854243	26
GO_CELL_CYCLE_G2_M_PHASE_TRANSITION	0.24506186052485124	0.0034811486592473927	Spearman's rank correlation rho	two.sided	0.04922658893854243	141
GO_RESPONSE_TO_HEAT	0.2875019083861556	0.003500431090014565	Spearman's rank correlation rho	two.sided	0.04938974830352979	102
GO_RESPONSE_TO_ALCOHOL	0.29024902490249027	0.00350975828319514	Spearman's rank correlation rho	two.sided	0.04941203278714032	100
GO_NON_RECOMBINATIONAL_REPAIR	0.44895470383275266	0.003529279710720428	Spearman's rank correlation rho	two.sided	0.04957742221962878	41
GO_POSITIVE_REGULATION_OF_STRIATED_MUSCLE_CELL_DIFFERENTIATION	0.49060351413292586	0.003584833592904893	Spearman's rank correlation rho	two.sided	0.050247136749542655	34
GO_REGULATION_OF_AUTOPHAGOSOME_ASSEMBLY	0.6024844720496894	0.003610565563333545	Spearman's rank correlation rho	two.sided	0.050496829144217506	22
GO_POSITIVE_REGULATION_OF_ERK1_AND_ERK2_CASCADE	0.37182550708530154	0.003638758748234689	Spearman's rank correlation rho	two.sided	0.05077977564808077	60
GO_REGULATION_OF_ADAPTIVE_IMMUNE_RESPONSE	0.3446242673431895	0.0036509596384384445	Spearman's rank correlation rho	two.sided	0.05080759105770033	70
GO_COVALENT_CHROMATIN_MODIFICATION	0.1822783515696902	0.003666117207681504	Spearman's rank correlation rho	two.sided	0.05080759105770033	253
GO_NEGATIVE_REGULATION_OF_RESPONSE_TO_WOUNDING	0.5463980463980462	0.0036708561890489997	Spearman's rank correlation rho	two.sided	0.05080759105770033	27
GO_MYELOID_LEUKOCYTE_MIGRATION	0.3545141425738441	0.0036726184724922965	Spearman's rank correlation rho	two.sided	0.05080759105770033	66
GO_CELL_MATRIX_ADHESION	0.35659965034965035	0.003731504641615358	Spearman's rank correlation rho	two.sided	0.051510495302636405	65
GO_REGULATION_OF_CELLULAR_RESPONSE_TO_STRESS	0.1534835752277903	0.003777422007099104	Spearman's rank correlation rho	two.sided	0.05203172574139555	355
GO_RESPONSE_TO_INTERFERON_BETA	0.7362637362637363	0.0038188476083304453	Spearman's rank correlation rho	two.sided	0.052376091969796555	14
GO_MRNA_5_UTR_BINDING	-0.7362637362637363	0.0038188476083304635	Spearman's rank correlation rho	two.sided	0.052376091969796555	14
GO_POSITIVE_REGULATION_OF_NEURON_APOPTOTIC_PROCESS	0.5535042735042734	0.003870807881301161	Spearman's rank correlation rho	two.sided	0.052974810912283656	26
GO_CHROMATIN_ASSEMBLY	0.41185410334346506	0.00389061102436064	Spearman's rank correlation rho	two.sided	0.05313181450646059	48
GO_REGULATION_OF_EXTENT_OF_CELL_GROWTH	0.44372822299651576	0.003972458577057136	Spearman's rank correlation rho	two.sided	0.054133641123165446	41
GO_MACROMOLECULE_DEACYLATION	0.35380244755244755	0.004027030974810338	Spearman's rank correlation rho	two.sided	0.05458583821037793	65
GO_CALCIUM_MEDIATED_SIGNALING	0.3275734791524265	0.004031220699883413	Spearman's rank correlation rho	two.sided	0.05458583821037793	76
GO_POSITIVE_REGULATION_OF_CELL_KILLING	0.6385964912280702	0.004031319093565842	Spearman's rank correlation rho	two.sided	0.05458583821037793	19
GO_PLASMA_MEMBRANE_SIGNALING_RECEPTOR_COMPLEX	0.4102257924446374	0.0040451469654610986	Spearman's rank correlation rho	two.sided	0.05465702904583569	48
GO_COATED_VESICLE	0.22998614288936867	0.004068731279397246	Spearman's rank correlation rho	two.sided	0.05485946680050763	155
GO_EPITHELIUM_DEVELOPMENT	0.1433168957305983	0.004105668970478654	Spearman's rank correlation rho	two.sided	0.05524071663141899	400
GO_REGULATION_OF_CILIUM_ASSEMBLY	0.548034188034188	0.004298464265526032	Spearman's rank correlation rho	two.sided	0.057712970259000636	26
GO_PROTEIN_HETEROTETRAMERIZATION	0.8090909090909091	0.004428016876155232	Spearman's rank correlation rho	two.sided	0.059327497534573094	11
GO_POSITIVE_REGULATION_OF_PROTEOLYSIS_INVOLVED_IN_CELLULAR_PROTEIN_CATABOLIC_PROCESS	0.33724083632228147	0.0044897892112634894	Spearman's rank correlation rho	two.sided	0.06002902482160204	70
GO_LOW_DENSITY_LIPOPROTEIN_PARTICLE_RECEPTOR_CATABOLIC_PROCESS	0.8666666666666667	0.004508377425044092	Spearman's rank correlation rho	two.sided	0.06015144782400368	9
GO_LIPOPOLYSACCHARIDE_BINDING	0.904761904761905	0.004563492063492064	Spearman's rank correlation rho	two.sided	0.060633100615259464	8
GO_MANNOSE_BINDING	-0.904761904761905	0.004563492063492064	Spearman's rank correlation rho	two.sided	0.060633100615259464	8
GO_ORGANIC_HYDROXY_COMPOUND_METABOLIC_PROCESS	0.18746888586187005	0.004595772650846564	Spearman's rank correlation rho	two.sided	0.06093505047990306	227
GO_NEGATIVE_REGULATION_OF_MITOTIC_CELL_CYCLE	0.21576787385700918	0.004666767425886576	Spearman's rank correlation rho	two.sided	0.061670663756472385	171
GO_NEGATIVE_REGULATION_OF_AUTOPHAGY	0.41264261486278137	0.004670593151811325	Spearman's rank correlation rho	two.sided	0.061670663756472385	46
GO_LYMPHOCYTE_CHEMOTAXIS	0.6150375939849624	0.004697070242726488	Spearman's rank correlation rho	two.sided	0.06174916334811355	20
GO_RESPONSE_TO_HORMONE	0.1380133265770473	0.004701882568299586	Spearman's rank correlation rho	two.sided	0.06174916334811355	418
GO_RESPONSE_TO_INTERFERON_GAMMA	0.3561985344111203	0.004705585095963514	Spearman's rank correlation rho	two.sided	0.06174916334811355	62
GO_RESPONSE_TO_ORGANIC_CYCLIC_COMPOUND	0.14425939686750222	0.004782187745239661	Spearman's rank correlation rho	two.sided	0.06262552451043782	381
GO_PLATELET_ACTIVATION	0.40679925994449584	0.004839604883844069	Spearman's rank correlation rho	two.sided	0.06324756347664297	47
GO_BLASTOCYST_DEVELOPMENT	0.39836734693877546	0.004865144710750902	Spearman's rank correlation rho	two.sided	0.06345131378496556	49
GO_CYTOSOLIC_CALCIUM_ION_TRANSPORT	0.3414079335940618	0.00489353774194931	Spearman's rank correlation rho	two.sided	0.06369136806438891	67
GO_VACUOLAR_TRANSPORT	0.3088669039300835	0.004915188124544549	Spearman's rank correlation rho	two.sided	0.06384286496779788	82
GO_POSITIVE_REGULATION_OF_ORGAN_GROWTH	0.6263157894736843	0.005000086368806044	Spearman's rank correlation rho	two.sided	0.06479401733327253	19
GO_FORMATION_OF_PRIMARY_GERM_LAYER	0.5210727969348659	0.0050087356563783	Spearman's rank correlation rho	two.sided	0.06479401733327253	28
GO_ESTABLISHMENT_OF_ORGANELLE_LOCALIZATION	0.20307225305847515	0.0050224801731759555	Spearman's rank correlation rho	two.sided	0.06484029728084846	190
GO_REGULATION_OF_CELL_SUBSTRATE_ADHESION	0.3453671328671329	0.005048315969666837	Spearman's rank correlation rho	two.sided	0.06504217349722094	65
GO_POSITIVE_REGULATION_OF_CELL_SUBSTRATE_ADHESION	0.42759906004375664	0.005075891191603759	Spearman's rank correlation rho	two.sided	0.06526560115777297	42
GO_ERK1_AND_ERK2_CASCADE	0.27723937099592305	0.005137238864226561	Spearman's rank correlation rho	two.sided	0.06574263864749384	101
GO_CELLULAR_RESPONSE_TO_NITROGEN_COMPOUND	0.16491638442857953	0.005142094768275067	Spearman's rank correlation rho	two.sided	0.06574263864749384	287
GO_ADENYLATE_CYCLASE_ACTIVATING_G_PROTEIN_COUPLED_RECEPTOR_SIGNALING_PATHWAY	0.5384615384615384	0.005143917105563578	Spearman's rank correlation rho	two.sided	0.06574263864749384	26
GO_REGULATION_OF_SYSTEM_PROCESS	0.1903402641937743	0.005166615416923615	Spearman's rank correlation rho	two.sided	0.06586387813580143	215
GO_POSITIVE_REGULATION_OF_T_CELL_MIGRATION	0.6964285714285713	0.005176940903746716	Spearman's rank correlation rho	two.sided	0.06586387813580143	15
GO_POSITIVE_REGULATION_OF_PROTEIN_LOCALIZATION_TO_NUCLEUS	0.4170542635658915	0.005184385660465018	Spearman's rank correlation rho	two.sided	0.06586387813580143	44
GO_EMBRYONIC_DIGIT_MORPHOGENESIS	-0.5701581027667985	0.005209012884793273	Spearman's rank correlation rho	two.sided	0.06604518513309407	23
GO_SPECIFIC_GRANULE_LUMEN	0.537094017094017	0.005275517617938752	Spearman's rank correlation rho	two.sided	0.0666607633816789	26
GO_EMBRYONIC_APPENDAGE_MORPHOGENESIS	-0.4258163844096912	0.005278468639091751	Spearman's rank correlation rho	two.sided	0.0666607633816789	42
GO_RESPONSE_TO_TEMPERATURE_STIMULUS	0.24089735872925186	0.005320629432662012	Spearman's rank correlation rho	two.sided	0.06706041102696479	133
GO_CHROMATIN_ASSEMBLY_OR_DISASSEMBLY	0.34040288070138824	0.005376974629079167	Spearman's rank correlation rho	two.sided	0.06763690760796084	66
GO_ENDOTHELIUM_DEVELOPMENT	0.4576576576576577	0.0054280398479331264	Spearman's rank correlation rho	two.sided	0.06814484847654513	36
GO_PROTEIN_LIPID_COMPLEX_ASSEMBLY	0.8303030303030301	0.005556804545853975	Spearman's rank correlation rho	two.sided	0.06962433404447664	10
GO_PERINUCLEAR_REGION_OF_CYTOPLASM	0.14960212710858278	0.005569315267232852	Spearman's rank correlation rho	two.sided	0.06964426225675292	342
GO_RESPONSE_TO_PEPTIDE	0.178232056513837	0.005580386856765345	Spearman's rank correlation rho	two.sided	0.0696461513527558	241
GO_NEGATIVE_REGULATION_OF_CELL_CELL_ADHESION	0.32442600810341504	0.005629275256478091	Spearman's rank correlation rho	two.sided	0.07011908484806306	72
GO_REGULATION_OF_SIGNALING_RECEPTOR_ACTIVITY	0.39183673469387753	0.00566597987608851	Spearman's rank correlation rho	two.sided	0.07043870741605841	49
GO_REGULATION_OF_PRODUCTION_OF_MOLECULAR_MEDIATOR_OF_IMMUNE_RESPONSE	0.3572180011689071	0.005727021887348886	Spearman's rank correlation rho	two.sided	0.07105905689243568	59
GO_PHOSPHATIDYLCHOLINE_BIOSYNTHETIC_PROCESS	0.5642292490118577	0.005784783974051964	Spearman's rank correlation rho	two.sided	0.07155482046284518	23
GO_PORE_COMPLEX	0.7362637362637362	0.005789417675680594	Spearman's rank correlation rho	two.sided	0.07155482046284518	13
GO_REGULATION_OF_BLOOD_CIRCULATION	0.2595927153449278	0.005835995785444979	Spearman's rank correlation rho	two.sided	0.071990989314199	112
GO_RESPONSE_TO_GROWTH_FACTOR	0.16024241121093422	0.005854991455923002	Spearman's rank correlation rho	two.sided	0.07208588276048714	295
GO_RESPONSE_TO_INTERFERON_ALPHA	0.7622377622377623	0.005897475990334394	Spearman's rank correlation rho	two.sided	0.072469045114613	12
GO_STEROID_BINDING	0.4256097560975611	0.005909462649164286	Spearman's rank correlation rho	two.sided	0.07247669212093785	41
GO_PROTEIN_IMPORT	0.25323322693281786	0.005995155369263554	Spearman's rank correlation rho	two.sided	0.07338108576856281	117
GO_PEPTIDE_BINDING	0.27506493506493507	0.006006215648547933	Spearman's rank correlation rho	two.sided	0.07338108576856281	99
GO_ANATOMICAL_STRUCTURE_FORMATION_INVOLVED_IN_MORPHOGENESIS	0.1368678411374992	0.006019729217931391	Spearman's rank correlation rho	two.sided	0.07340556444450527	402
GO_SEXUAL_REPRODUCTION	0.16763433523557372	0.0060368583978351875	Spearman's rank correlation rho	two.sided	0.07347395489753131	267
GO_POSITIVE_REGULATION_OF_PHOSPHOLIPID_METABOLIC_PROCESS	0.7909090909090909	0.006060830551403658	Spearman's rank correlation rho	two.sided	0.07348523938985857	11
GO_REGULATION_OF_LYMPHOCYTE_CHEMOTAXIS	0.7909090909090909	0.006060830551403658	Spearman's rank correlation rho	two.sided	0.07348523938985857	11
GO_PLATELET_MORPHOGENESIS	0.85	0.00607363315696649	Spearman's rank correlation rho	two.sided	0.07350073082860702	9
GO_POSITIVE_REGULATION_OF_PROTEOLYSIS	0.20738973205387395	0.006116822076177357	Spearman's rank correlation rho	two.sided	0.07388319041455059	174
GO_NEURON_PROJECTION_GUIDANCE	0.3068403115871471	0.006137197455122376	Spearman's rank correlation rho	two.sided	0.07390254959060086	79
GO_NEGATIVE_REGULATION_OF_JNK_CASCADE	0.6470588235294119	0.006147347328608053	Spearman's rank correlation rho	two.sided	0.07390254959060086	17
GO_LEUKOCYTE_CHEMOTAXIS	0.3147368421052631	0.0061531886083902206	Spearman's rank correlation rho	two.sided	0.07390254959060086	75
GO_NEURAL_PRECURSOR_CELL_PROLIFERATION	0.3660894660894661	0.006259878546089896	Spearman's rank correlation rho	two.sided	0.07497454160045779	55
GO_NEGATIVE_REGULATION_OF_INFLAMMATORY_RESPONSE	0.37990950226244335	0.006265955595751817	Spearman's rank correlation rho	two.sided	0.07497454160045779	51
GO_TRANSCRIPTION_PREINITIATION_COMPLEX_ASSEMBLY	0.5275213675213675	0.006279327088823144	Spearman's rank correlation rho	two.sided	0.07499383522073665	26
GO_COATED_VESICLE_MEMBRANE	0.2967702743748102	0.006297117878323679	Spearman's rank correlation rho	two.sided	0.07506573760086517	84
GO_LAMELLIPODIUM	0.2788913773796193	0.006358629471039817	Spearman's rank correlation rho	two.sided	0.07559572297038075	95
GO_CYTOKINE_RECEPTOR_BINDING	0.27320964749536175	0.006365284145257749	Spearman's rank correlation rho	two.sided	0.07559572297038075	99
GO_PIGMENT_GRANULE	0.3647907647907648	0.006457606478477262	Spearman's rank correlation rho	two.sided	0.07654961583384695	55
GO_IMPORT_INTO_NUCLEUS	0.2824931029699613	0.006527796789929315	Spearman's rank correlation rho	two.sided	0.07723809903097134	92
GO_CELL_ADHESION_MEDIATED_BY_INTEGRIN	0.5818181818181818	0.006553755698773634	Spearman's rank correlation rho	two.sided	0.07740164732774964	21
GO_G_PROTEIN_COUPLED_RECEPTOR_SIGNALING_PATHWAY_COUPLED_TO_CYCLIC_NUCLEOTIDE_SECOND_MESSENGER	0.4205574912891987	0.0065786312692239935	Spearman's rank correlation rho	two.sided	0.07755182013677939	41
GO_MATERNAL_PROCESS_INVOLVED_IN_FEMALE_PREGNANCY	0.5247863247863247	0.006594228479088912	Spearman's rank correlation rho	two.sided	0.0775922631805092	26
GO_HYDROLASE_ACTIVITY_ACTING_ON_ACID_PHOSPHORUS_NITROGEN_BONDS	0.39710144927536234	0.006632672502276753	Spearman's rank correlation rho	two.sided	0.07782941091794485	46
GO_ENZYME_INHIBITOR_ACTIVITY	0.23133179009464777	0.00663878994833569	Spearman's rank correlation rho	two.sided	0.07782941091794485	137
GO_ACTIVATION_OF_MAPK_ACTIVITY	0.36664760815704206	0.0066839467811249335	Spearman's rank correlation rho	two.sided	0.0782150264115166	54
GO_REGULATION_OF_AMYLOID_PRECURSOR_PROTEIN_CATABOLIC_PROCESS	0.6087719298245615	0.006706831000790893	Spearman's rank correlation rho	two.sided	0.07826113327738167	19
GO_MORPHOGENESIS_OF_A_BRANCHING_STRUCTURE	0.37334585503286943	0.006712429595697158	Spearman's rank correlation rho	two.sided	0.07826113327738167	52
GO_NITRIC_OXIDE_SYNTHASE_BINDING	0.9285714285714283	0.006746031746031746	Spearman's rank correlation rho	two.sided	0.07836637380541969	7
GO_RNA_POLYMERASE_I_REGULATORY_REGION_DNA_BINDING	0.9285714285714283	0.006746031746031746	Spearman's rank correlation rho	two.sided	0.07836637380541969	7
GO_GOLGI_VESICLE_BUDDING	0.4089398973119904	0.006853805148028972	Spearman's rank correlation rho	two.sided	0.0794735804195908	43
GO_PRESYNAPSE	0.19778823156432263	0.006888079039233896	Spearman's rank correlation rho	two.sided	0.07962395924714567	186
GO_REGULATION_OF_RECEPTOR_MEDIATED_ENDOCYTOSIS	0.3687308498629253	0.006891743911513329	Spearman's rank correlation rho	two.sided	0.07962395924714567	53
GO_ANIMAL_ORGAN_MORPHOGENESIS	0.13936397769939698	0.006911454761123995	Spearman's rank correlation rho	two.sided	0.07970126945735559	375
GO_REGULATION_OF_AUTOPHAGY	0.2014792961312326	0.006923429723142261	Spearman's rank correlation rho	two.sided	0.07970126945735559	179
GO_REGULATION_OF_PROTEIN_IMPORT	0.45154061624649866	0.0069588815298096355	Spearman's rank correlation rho	two.sided	0.07995955095372469	35
GO_PROTEIN_HETEROOLIGOMERIZATION	0.4281376518218623	0.006975633422334214	Spearman's rank correlation rho	two.sided	0.07995955095372469	39
GO_POSITIVE_REGULATION_OF_GLYCOPROTEIN_BIOSYNTHETIC_PROCESS	0.7818181818181817	0.007012112913583695	Spearman's rank correlation rho	two.sided	0.07995955095372469	11
GO_POSITIVE_REGULATION_OF_GLYCOPROTEIN_METABOLIC_PROCESS	0.7818181818181817	0.007012112913583695	Spearman's rank correlation rho	two.sided	0.07995955095372469	11
GO_REGULATION_OF_DNA_BINDING_TRANSCRIPTION_FACTOR_ACTIVITY	0.19475578671810415	0.007015939972162523	Spearman's rank correlation rho	two.sided	0.07995955095372469	191
GO_POSITIVE_REGULATION_OF_MAP_KINASE_ACTIVITY	0.2770870209153632	0.007021091909988724	Spearman's rank correlation rho	two.sided	0.07995955095372469	94
GO_REGULATION_OF_MUSCLE_CELL_DIFFERENTIATION	0.29971870604781997	0.007108466308733096	Spearman's rank correlation rho	two.sided	0.08081030825220861	80
GO_MITOCHONDRIAL_TRANSCRIPTION	0.880952380952381	0.007242063492063492	Spearman's rank correlation rho	two.sided	0.08218257177621427	8
GO_CELLULAR_RESPONSE_TO_DNA_DAMAGE_STIMULUS	0.1270375418934716	0.007259639171958398	Spearman's rank correlation rho	two.sided	0.0822356928508919	446
GO_CELL_CHEMOTAXIS	0.27006228920809183	0.007317904233345491	Spearman's rank correlation rho	two.sided	0.08274872922528333	98
GO_REGULATION_OF_NEUROTRANSMITTER_TRANSPORT	0.3767106842737095	0.007336569693886311	Spearman's rank correlation rho	two.sided	0.08281296132376467	50
GO_POSITIVE_REGULATION_OF_LIPID_BIOSYNTHETIC_PROCESS	0.4548510313216196	0.007393315863380802	Spearman's rank correlation rho	two.sided	0.0833060504424815	34
GO_INNATE_IMMUNE_RESPONSE_ACTIVATING_CELL_SURFACE_RECEPTOR_SIGNALING_PATHWAY	0.37257918552036196	0.0074157692339558625	Spearman's rank correlation rho	two.sided	0.08341167899863028	51
GO_AMYLOID_BETA_METABOLIC_PROCESS	0.5172649572649572	0.007529980330915112	Spearman's rank correlation rho	two.sided	0.08454719843397117	26
GO_NEGATIVE_REGULATION_OF_IMMUNE_EFFECTOR_PROCESS	0.3789795918367347	0.0075866802327754276	Spearman's rank correlation rho	two.sided	0.08503412133386534	49
GO_NEGATIVE_REGULATION_OF_SECRETION	0.29178036186558076	0.0076330786841435965	Spearman's rank correlation rho	two.sided	0.08540407609752859	83
GO_REGULATION_OF_NATURAL_KILLER_CELL_ACTIVATION	0.6160990712074303	0.007674227942527325	Spearman's rank correlation rho	two.sided	0.08571410636355399	18
GO_LIPID_BINDING	0.155791130714169	0.0077044362521816725	Spearman's rank correlation rho	two.sided	0.0859010658552903	292
GO_MICROVILLUS	0.5253846153846153	0.007767231694194174	Spearman's rank correlation rho	two.sided	0.0864500708477371	25
GO_CELL_RECOGNITION	0.40274841437632136	0.007815249110401984	Spearman's rank correlation rho	two.sided	0.08683296856769732	43
GO_ACTIN_FILAMENT_POLYMERIZATION	0.3115312881857355	0.007953430207983062	Spearman's rank correlation rho	two.sided	0.08821457477977362	72
GO_CELLULAR_KETONE_METABOLIC_PROCESS	0.2500854204394028	0.007970950980825342	Spearman's rank correlation rho	two.sided	0.08825541677576838	112
GO_REGULATION_OF_AXONOGENESIS	0.32753496503496504	0.007991517036304817	Spearman's rank correlation rho	two.sided	0.0883297765382702	65
GO_EPIDERMAL_GROWTH_FACTOR_RECEPTOR_BINDING	0.6678571428571428	0.008132107624902246	Spearman's rank correlation rho	two.sided	0.08972820803974636	15
GO_REGULATION_OF_NERVOUS_SYSTEM_DEVELOPMENT	0.1448970655953668	0.008189376102315436	Spearman's rank correlation rho	two.sided	0.0900826102945607	332
GO_REGULATION_OF_CHEMOTAXIS	0.3062125138837467	0.008192477181073838	Spearman's rank correlation rho	two.sided	0.0900826102945607	74
GO_LYMPHOCYTE_MEDIATED_IMMUNITY	0.27320879711139623	0.008230909564814799	Spearman's rank correlation rho	two.sided	0.09009047294455441	93
GO_POSITIVE_REGULATION_OF_OLIGODENDROCYTE_DIFFERENTIATION	0.806060606060606	0.008235570822851156	Spearman's rank correlation rho	two.sided	0.09009047294455441	10
GO_REGULATION_OF_MORPHOGENESIS_OF_A_BRANCHING_STRUCTURE	0.806060606060606	0.008235570822851156	Spearman's rank correlation rho	two.sided	0.09009047294455441	10
GO_REGULATION_OF_REPRODUCTIVE_PROCESS	0.3829787234042553	0.008253051466458154	Spearman's rank correlation rho	two.sided	0.09011098470905031	47
GO_TRANSCYTOSIS	0.8333333333333334	0.008267195767195767	Spearman's rank correlation rho	two.sided	0.09011098470905031	9
GO_MITOTIC_DNA_INTEGRITY_CHECKPOINT	0.3421390999415547	0.008279834123775504	Spearman's rank correlation rho	two.sided	0.09011098470905031	59
GO_PHOSPHOPROTEIN_BINDING	0.38228492136910264	0.008377924651931785	Spearman's rank correlation rho	two.sided	0.09102319260876977	47
GO_TRANSCRIPTION_COREGULATOR_ACTIVITY	0.15317482882277217	0.00840719668582364	Spearman's rank correlation rho	two.sided	0.09118588070349089	295
GO_NEUROBLAST_PROLIFERATION	0.5539243365330321	0.008423163648781967	Spearman's rank correlation rho	two.sided	0.09120170933395465	22
GO_CELL_JUNCTION	0.12287966385845518	0.008437256931943048	Spearman's rank correlation rho	two.sided	0.09120170933395465	459
GO_RECEPTOR_TYROSINE_KINASE_BINDING	0.4182186234817814	0.008525943978798842	Spearman's rank correlation rho	two.sided	0.09200442365207298	39
GO_HYDROLASE_ACTIVITY_ACTING_ON_ACID_ANHYDRIDES	0.13685789357597405	0.008610578217205025	Spearman's rank correlation rho	two.sided	0.09276076565967366	368
GO_DNA_TEMPLATED_TRANSCRIPTION_TERMINATION	0.38893280632411065	0.008674291066706514	Spearman's rank correlation rho	two.sided	0.09328955313165568	45
GO_NEGATIVE_REGULATION_OF_ACTIN_FILAMENT_DEPOLYMERIZATION	0.607843137254902	0.008722941167313938	Spearman's rank correlation rho	two.sided	0.09365483727964947	18
GO_GAMETE_GENERATION	0.17856866864691254	0.008760007098606908	Spearman's rank correlation rho	two.sided	0.09377818085494932	215
GO_COPII_COATED_VESICLE_BUDDING	0.42769084874348035	0.008778458123103622	Spearman's rank correlation rho	two.sided	0.09377818085494932	37
GO_POSITIVE_REGULATION_OF_PROTEIN_POLYMERIZATION	0.328821044546851	0.008778542574499698	Spearman's rank correlation rho	two.sided	0.09377818085494932	63
GO_SIGNAL_RELEASE	0.21351526734521536	0.00881225829065256	Spearman's rank correlation rho	two.sided	0.09398093237169741	150
GO_REGULATION_OF_PROTEIN_OLIGOMERIZATION	0.7087912087912088	0.00882856143647148	Spearman's rank correlation rho	two.sided	0.09399761543961664	13
GO_REGULATION_OF_LEUKOCYTE_MIGRATION	0.2899277326106594	0.008861377223413788	Spearman's rank correlation rho	two.sided	0.09418975982456222	81
GO_REGULATION_OF_CELLULAR_AMINE_METABOLIC_PROCESS	0.37939407955596666	0.008916084912441674	Spearman's rank correlation rho	two.sided	0.09461357203136714	47
GO_LYMPHOCYTE_DIFFERENTIATION	0.20510160734220484	0.008939966639887194	Spearman's rank correlation rho	two.sided	0.09470940805099465	162
GO_HETEROTYPIC_CELL_CELL_ADHESION	0.5623376623376622	0.009004106539311267	Spearman's rank correlation rho	two.sided	0.09523071130098451	21
GO_VESICLE_COAT	0.42626837363679465	0.009024394975098826	Spearman's rank correlation rho	two.sided	0.09528726718775901	37
GO_COAGULATION	0.2346996685196889	0.009110396446839074	Spearman's rank correlation rho	two.sided	0.09603634358571521	123
GO_NEGATIVE_REGULATION_OF_CELL_CYCLE_PROCESS	0.19345516362090948	0.009161954057685388	Spearman's rank correlation rho	two.sided	0.09615483872218292	181
GO_PEPTIDASE_REGULATOR_ACTIVITY	0.322027972027972	0.009163887721760588	Spearman's rank correlation rho	two.sided	0.09615483872218292	65
GO_CALCIUM_ION_TRANSMEMBRANE_TRANSPORT	0.2549450549450549	0.009166868635036794	Spearman's rank correlation rho	two.sided	0.09615483872218292	104
GO_NEGATIVE_REGULATION_OF_PEPTIDASE_ACTIVITY	0.288550135501355	0.009200990366553028	Spearman's rank correlation rho	two.sided	0.09635427736174508	81
GO_NEUROGENESIS	0.10639291582826597	0.009341124959660243	Spearman's rank correlation rho	two.sided	0.09766142617164954	596
GO_TRANSFERRIN_TRANSPORT	0.5355731225296443	0.009375965911471027	Spearman's rank correlation rho	two.sided	0.09786525334967952	23
GO_CLATHRIN_COATED_VESICLE_MEMBRANE	0.3806968855997533	0.009450314161649315	Spearman's rank correlation rho	two.sided	0.09848011324882643	46
GO_POLY_PURINE_TRACT_BINDING	-0.7032967032967032	0.009556640507870813	Spearman's rank correlation rho	two.sided	0.09942566174984145	13
GO_REGULATION_OF_PROTEIN_BINDING	0.2545907832886702	0.009618707389662083	Spearman's rank correlation rho	two.sided	0.09990841229905503	103
GO_ORGANIC_HYDROXY_COMPOUND_TRANSPORT	0.30358865521898515	0.0097730353730219	Spearman's rank correlation rho	two.sided	0.10134634020541046	72
GO_LIPID_DROPLET	0.3963212057369743	0.009815814938546752	Spearman's rank correlation rho	two.sided	0.101624720691359	42
GO_POSITIVE_REGULATION_OF_LIPID_KINASE_ACTIVITY	0.7939393939393938	0.009844136166311602	Spearman's rank correlation rho	two.sided	0.10175275190722415	10
GO_STRUCTURAL_CONSTITUENT_OF_RIBOSOME	-0.269835961140309	0.00988087133930388	Spearman's rank correlation rho	two.sided	0.10180795840330575	91
GO_REGULATION_OF_CELL_PROJECTION_ORGANIZATION	0.16035868805504802	0.009881404147080657	Spearman's rank correlation rho	two.sided	0.10180795840330575	258
GO_NEGATIVE_REGULATION_OF_CELL_ADHESION	0.2586641929499072	0.00990734411625288	Spearman's rank correlation rho	two.sided	0.10182445013040269	99
GO_POSITIVE_REGULATION_OF_MITOTIC_NUCLEAR_DIVISION	0.543760587238848	0.009914936985959666	Spearman's rank correlation rho	two.sided	0.10182445013040269	22
GO_REGULATION_OF_RUFFLE_ASSEMBLY	0.7272727272727274	0.0100009174971863	Spearman's rank correlation rho	two.sided	0.10248916727983481	12
GO_SIGNAL_TRANSDUCTION_INVOLVED_IN_CELL_CYCLE_CHECKPOINT	0.38208168642951246	0.01001180300935964	Spearman's rank correlation rho	two.sided	0.10248916727983481	45
GO_INTERLEUKIN_1_MEDIATED_SIGNALING_PATHWAY	0.3367375188409364	0.010059524834942215	Spearman's rank correlation rho	two.sided	0.102812659349569	58
GO_REGULATION_OF_STRIATED_MUSCLE_CELL_DIFFERENTIATION	0.3657142857142857	0.01014135333670132	Spearman's rank correlation rho	two.sided	0.10328592606475305	49
GO_REGULATION_OF_CELLULAR_PROTEIN_LOCALIZATION	0.1618251256221116	0.01014520186045525	Spearman's rank correlation rho	two.sided	0.10328592606475305	252
GO_RESPONSE_TO_ACID_CHEMICAL	0.2180993336584459	0.010175840421660086	Spearman's rank correlation rho	two.sided	0.10328592606475305	138
GO_STEROID_METABOLIC_PROCESS	0.2192254559710269	0.010181687780460913	Spearman's rank correlation rho	two.sided	0.10328592606475305	137
GO_POSITIVE_REGULATION_OF_RESPONSE_TO_CYTOKINE_STIMULUS	0.5092307692307693	0.010186806997191716	Spearman's rank correlation rho	two.sided	0.10328592606475305	25
GO_NEGATIVE_REGULATION_OF_DEVELOPMENTAL_PROCESS	0.136858577097706	0.010258624582500393	Spearman's rank correlation rho	two.sided	0.10384899614356932	351
GO_POSITIVE_REGULATION_OF_AXON_EXTENSION	0.5669172932330827	0.010323831557775111	Spearman's rank correlation rho	two.sided	0.10434346777397197	20
GO_TERTIARY_GRANULE_LUMEN	0.5532467532467533	0.010382330700536327	Spearman's rank correlation rho	two.sided	0.10476868550397497	21
GO_PROTEIN_PHOSPHORYLATED_AMINO_ACID_BINDING	0.47142857142857136	0.010555826224734093	Spearman's rank correlation rho	two.sided	0.1063511614836165	29
GO_HISTONE_EXCHANGE	0.551948051948052	0.010592680860000727	Spearman's rank correlation rho	two.sided	0.10655414418511291	21
GO_VESICLE_TARGETING	0.3670212765957447	0.010681306916173914	Spearman's rank correlation rho	two.sided	0.10676698151817426	48
GO_MICROTUBULE_ASSOCIATED_COMPLEX	0.3133493372299343	0.010685346621598436	Spearman's rank correlation rho	two.sided	0.10676698151817426	66
GO_REGULATION_OF_CYTOSKELETON_ORGANIZATION	0.16929267146658902	0.010692203020071718	Spearman's rank correlation rho	two.sided	0.10676698151817426	227
GO_BLOOD_MICROPARTICLE	0.5061538461538462	0.010712690557057739	Spearman's rank correlation rho	two.sided	0.10676698151817426	25
GO_DOPAMINE_RECEPTOR_BINDING	0.8571428571428573	0.010714285714285714	Spearman's rank correlation rho	two.sided	0.10676698151817426	8
GO_MITOTIC_DNA_REPLICATION	-0.8571428571428573	0.010714285714285714	Spearman's rank correlation rho	two.sided	0.10676698151817426	8
GO_REGULATION_OF_T_CELL_CHEMOTAXIS	0.8166666666666667	0.010769400352733686	Spearman's rank correlation rho	two.sided	0.10698389619316767	9
GO_REGULATION_OF_CELLULAR_PROTEIN_CATABOLIC_PROCESS	0.21449120253435508	0.010769603714432125	Spearman's rank correlation rho	two.sided	0.10698389619316767	141
GO_AMYLOID_BETA_FORMATION	0.5506493506493506	0.010806526404270059	Spearman's rank correlation rho	two.sided	0.10718372872709235	21
GO_CHROMOSOME_CENTROMERIC_REGION	0.2555720470006184	0.010852915144341363	Spearman's rank correlation rho	two.sided	0.10747668318925986	99
GO_REGULATION_OF_PHOSPHATIDYLINOSITOL_3_KINASE_SIGNALING	0.38181818181818183	0.010982240764193806	Spearman's rank correlation rho	two.sided	0.10858878183381321	44
GO_PROTEIN_MODIFICATION_BY_SMALL_PROTEIN_CONJUGATION_OR_REMOVAL	0.10402278502115299	0.011011573123821882	Spearman's rank correlation rho	two.sided	0.1087102675005795	597
GO_PROTEIN_CONTAINING_COMPLEX_REMODELING	0.6923076923076923	0.011147186330633326	Spearman's rank correlation rho	two.sided	0.10987899922724022	13
GO_POSITIVE_REGULATION_OF_CELL_CYCLE_PHASE_TRANSITION	0.43254392666157365	0.011224283998732784	Spearman's rank correlation rho	two.sided	0.11046821999317986	34
GO_REGULATION_OF_INTRACELLULAR_PROTEIN_TRANSPORT	0.23469034713412523	0.011370077256347472	Spearman's rank correlation rho	two.sided	0.11173067798116518	116
GO_POSITIVE_REGULATION_OF_BLOOD_VESSEL_DIAMETER	0.4745484400656815	0.011502143063023102	Spearman's rank correlation rho	two.sided	0.11265921338825079	28
GO_REGULATION_OF_SYNAPSE_STRUCTURE_OR_ACTIVITY	0.28195030473511484	0.011511326766019106	Spearman's rank correlation rho	two.sided	0.11265921338825079	80
GO_HOMEOSTASIS_OF_NUMBER_OF_CELLS	0.2303493298145704	0.011518840053353654	Spearman's rank correlation rho	two.sided	0.11265921338825079	120
GO_MAINTENANCE_OF_LOCATION	0.21101726911586063	0.01153522793541006	Spearman's rank correlation rho	two.sided	0.11265921338825079	143
GO_EXOGENOUS_PROTEIN_BINDING	0.5217391304347826	0.011682580553631158	Spearman's rank correlation rho	two.sided	0.1139238756779298	23
GO_PROTEIN_INSERTION_INTO_MITOCHONDRIAL_MEMBRANE_INVOLVED_IN_APOPTOTIC_SIGNALING_PATHWAY	0.7454545454545454	0.011865892290386152	Spearman's rank correlation rho	two.sided	0.11548258208766936	11
GO_POSITIVE_REGULATION_OF_UBIQUITIN_DEPENDENT_PROTEIN_CATABOLIC_PROCESS	0.3294779907102649	0.011878636971511891	Spearman's rank correlation rho	two.sided	0.11548258208766936	58
GO_POSITIVE_REGULATION_OF_INTRACELLULAR_PROTEIN_TRANSPORT	0.291462421325435	0.012001383940262955	Spearman's rank correlation rho	two.sided	0.11649832343571195	74
GO_VESICLE_MEDIATED_TRANSPORT_BETWEEN_ENDOSOMAL_COMPARTMENTS	0.5313382269904009	0.012028951681160058	Spearman's rank correlation rho	two.sided	0.11658172478716865	22
GO_CIRCULATORY_SYSTEM_DEVELOPMENT	0.12315122207690397	0.012046535799756087	Spearman's rank correlation rho	two.sided	0.11658172478716865	415
GO_HEMATOPOIETIC_STEM_CELL_DIFFERENTIATION	0.3390192304642867	0.01215093207691794	Spearman's rank correlation rho	two.sided	0.11741386192671316	54
GO_ROUGH_ENDOPLASMIC_RETICULUM_MEMBRANE	0.5851393188854489	0.012216109607244813	Spearman's rank correlation rho	two.sided	0.11779873836728826	18
GO_POSITIVE_REGULATION_OF_HEART_GROWTH	0.6392857142857142	0.012261236638828502	Spearman's rank correlation rho	two.sided	0.11779873836728826	15
GO_CAVEOLIN_MEDIATED_ENDOCYTOSIS	0.8928571428571427	0.012301587301587301	Spearman's rank correlation rho	two.sided	0.11779873836728826	7
GO_MEGAKARYOCYTE_DEVELOPMENT	0.8928571428571427	0.012301587301587301	Spearman's rank correlation rho	two.sided	0.11779873836728826	7
GO_OXALOACETATE_METABOLIC_PROCESS	-0.8928571428571427	0.012301587301587301	Spearman's rank correlation rho	two.sided	0.11779873836728826	7
GO_STEROID_ESTERIFICATION	0.8928571428571427	0.012301587301587301	Spearman's rank correlation rho	two.sided	0.11779873836728826	7
GO_REGULATION_OF_CELL_SIZE	0.3028209336946978	0.012347472130579087	Spearman's rank correlation rho	two.sided	0.11806085822793519	68
GO_REGULATION_OF_CELL_CYCLE_G2_M_PHASE_TRANSITION	0.2391344639051061	0.01243556198720733	Spearman's rank correlation rho	two.sided	0.11872513428175875	109
GO_RESPONSE_TO_INORGANIC_SUBSTANCE	0.15497475497475496	0.012588224705482383	Spearman's rank correlation rho	two.sided	0.12000299471960822	259
GO_TRANSITION_METAL_ION_BINDING	0.11854764479155093	0.012668287988638678	Spearman's rank correlation rho	two.sided	0.12058598637977169	442
GO_ENDOPEPTIDASE_ACTIVITY	0.24060032524148203	0.012718449713662084	Spearman's rank correlation rho	two.sided	0.12088303974411088	107
GO_REGULATION_OF_CELL_MATRIX_ADHESION	0.39716599190283397	0.012826247897736408	Spearman's rank correlation rho	two.sided	0.1213214987505024	39
GO_CELL_CORTEX	0.22234101382488475	0.012841913563050346	Spearman's rank correlation rho	two.sided	0.1213214987505024	125
GO_REGULATION_OF_TRANSMEMBRANE_TRANSPORT	0.18378396371981545	0.012857240698580097	Spearman's rank correlation rho	two.sided	0.1213214987505024	183
GO_OXIDOREDUCTASE_ACTIVITY_ACTING_ON_THE_CH_CH_GROUP_OF_DONORS_NAD_OR_NADP_AS_ACCEPTOR	-0.6357142857142856	0.012874679092204612	Spearman's rank correlation rho	two.sided	0.1213214987505024	15
GO_POSITIVE_REGULATION_OF_LEUKOCYTE_MEDIATED_CYTOTOXICITY	0.6357142857142856	0.012874679092204612	Spearman's rank correlation rho	two.sided	0.1213214987505024	15
GO_SECONDARY_METABOLIC_PROCESS	0.538961038961039	0.012895838510802062	Spearman's rank correlation rho	two.sided	0.1213214987505024	21
GO_REGULATION_OF_RESPONSE_TO_CYTOKINE_STIMULUS	0.2709324693732915	0.012897743783897889	Spearman's rank correlation rho	two.sided	0.1213214987505024	84
GO_CELLULAR_TRANSITION_METAL_ION_HOMEOSTASIS	0.3124519969278034	0.01296764355021029	Spearman's rank correlation rho	two.sided	0.12179935971493155	63
GO_KINETOCHORE	0.3024982041663341	0.013129951491898188	Spearman's rank correlation rho	two.sided	0.12314248806764082	67
GO_G_PROTEIN_ALPHA_SUBUNIT_BINDING	0.7062937062937064	0.01328611352164718	Spearman's rank correlation rho	two.sided	0.12405976966182591	12
GO_LIPOPROTEIN_PARTICLE_RECEPTOR_BINDING	0.7062937062937064	0.01328611352164718	Spearman's rank correlation rho	two.sided	0.12405976966182591	12
GO_T_CELL_CHEMOTAXIS	0.7062937062937064	0.01328611352164718	Spearman's rank correlation rho	two.sided	0.12405976966182591	12
GO_INTRACELLULAR_LIGAND_GATED_ION_CHANNEL_ACTIVITY	-0.7363636363636363	0.013375365914531173	Spearman's rank correlation rho	two.sided	0.12471057612811197	11
GO_LOW_DENSITY_LIPOPROTEIN_PARTICLE_CLEARANCE	0.5631578947368421	0.013458884230130263	Spearman's rank correlation rho	two.sided	0.12512343456684102	19
GO_MODULATION_BY_VIRUS_OF_HOST_MORPHOLOGY_OR_PHYSIOLOGY	0.5631578947368421	0.013458884230130263	Spearman's rank correlation rho	two.sided	0.12512343456684102	19
GO_CHROMOSOME_SEGREGATION	0.20941060815943516	0.013487351904246719	Spearman's rank correlation rho	two.sided	0.12520557505433094	139
GO_LEUKOCYTE_DIFFERENTIATION	0.16265997368076993	0.013515411395512487	Spearman's rank correlation rho	two.sided	0.12528369303226572	230
GO_MUSCLE_STRUCTURE_DEVELOPMENT	0.1472319873660072	0.013554278760610357	Spearman's rank correlation rho	two.sided	0.12545675173124618	281
GO_DEFENSE_RESPONSE_TO_BACTERIUM	0.35540599218410773	0.013597718203339175	Spearman's rank correlation rho	two.sided	0.12545675173124618	48
GO_POSITIVE_REGULATION_OF_CELL_DEVELOPMENT	0.1716974922345615	0.013599165096990908	Spearman's rank correlation rho	two.sided	0.12545675173124618	206
GO_POSITIVE_REGULATION_OF_LYMPHOCYTE_MIGRATION	0.6117647058823529	0.013640906352828771	Spearman's rank correlation rho	two.sided	0.12545675173124618	16
GO_REGULATION_OF_ALCOHOL_BIOSYNTHETIC_PROCESS	0.37962887934527184	0.01364440829547976	Spearman's rank correlation rho	two.sided	0.12545675173124618	42
GO_POSITIVE_REGULATION_OF_LEUKOCYTE_MIGRATION	0.3205143191116307	0.013658758768139462	Spearman's rank correlation rho	two.sided	0.12545675173124618	59
GO_NEURONAL_STEM_CELL_POPULATION_MAINTENANCE	-0.7696969696969695	0.013671782103275252	Spearman's rank correlation rho	two.sided	0.12545675173124618	10
GO_ACTIN_FILAMENT_ORGANIZATION	0.19115110414439468	0.013734296051621388	Spearman's rank correlation rho	two.sided	0.1256783947779779	166
GO_EXTRACELLULAR_VESICLE_BIOGENESIS	0.5768833849329206	0.01373534865367323	Spearman's rank correlation rho	two.sided	0.1256783947779779	18
GO_REGULATION_OF_CYTOPLASMIC_TRANSPORT	0.8	0.01382826278659612	Spearman's rank correlation rho	two.sided	0.12634728578023005	9
GO_INO80_TYPE_COMPLEX	0.6758241758241759	0.01389700008096835	Spearman's rank correlation rho	two.sided	0.12679367789406973	13
GO_REGULATION_OF_LEUKOCYTE_MEDIATED_IMMUNITY	0.27982543772017454	0.013958708030939442	Spearman's rank correlation rho	two.sided	0.12717475177445564	77
GO_RESPONSE_TO_PEPTIDE_HORMONE	0.16948424486463898	0.014009673649551583	Spearman's rank correlation rho	two.sided	0.12745700699810983	210
GO_NUCLEOTIDE_EXCISION_REPAIR	0.30388986013986014	0.014154737369328926	Spearman's rank correlation rho	two.sided	0.12859332293093578	65
GO_MORPHOGENESIS_OF_AN_EPITHELIUM	0.17290084232303826	0.014197159858476398	Spearman's rank correlation rho	two.sided	0.12863806148285054	201
GO_REGULATION_OF_LIPID_BIOSYNTHETIC_PROCESS	0.253537098033373	0.014200002822473252	Spearman's rank correlation rho	two.sided	0.12863806148285054	93
GO_POSITIVE_REGULATION_OF_PROTEIN_IMPORT	0.49826086956521737	0.014234183530086174	Spearman's rank correlation rho	two.sided	0.1287648005347686	24
GO_PROTEIN_SELF_ASSOCIATION	0.4456062291434928	0.014352410779730866	Spearman's rank correlation rho	two.sided	0.12965040269205386	30
GO_INTERCALATED_DISC	0.6483516483516484	0.014526443615874674	Spearman's rank correlation rho	two.sided	0.13084519343742393	14
GO_RESPONSE_TO_MISFOLDED_PROTEIN	0.6993006993006995	0.014539311870507278	Spearman's rank correlation rho	two.sided	0.13084519343742393	12
GO_PROTEIN_POLYUBIQUITINATION	0.180558927886084	0.014546224751097184	Spearman's rank correlation rho	two.sided	0.13084519343742393	183
GO_VESICLE_TARGETING_TO_FROM_OR_WITHIN_GOLGI	0.390080971659919	0.014639621541710333	Spearman's rank correlation rho	two.sided	0.1314568530017165	39
GO_NEGATIVE_REGULATION_OF_RESPONSE_TO_BIOTIC_STIMULUS	0.37590146665586255	0.014655448604886896	Spearman's rank correlation rho	two.sided	0.1314568530017165	42
GO_REGULATION_OF_TRANS_SYNAPTIC_SIGNALING	0.1983966538863716	0.014727608313172469	Spearman's rank correlation rho	two.sided	0.1319185736875597	151
GO_POSITIVE_REGULATION_OF_NEURON_DEATH	0.3668780831571529	0.014775273518992185	Spearman's rank correlation rho	two.sided	0.1321599040520313	44
GO_CELL_GROWTH	0.17226880672016803	0.014808996246899369	Spearman's rank correlation rho	two.sided	0.13227602226157734	200
GO_MITOCHONDRIAL_MATRIX	-0.14374091355798674	0.014865541826524642	Spearman's rank correlation rho	two.sided	0.13259538744870691	287
GO_PHAGOCYTIC_VESICLE	0.32756132756132755	0.015004130839085646	Spearman's rank correlation rho	two.sided	0.1333900010529187	55
GO_REGULATION_OF_BINDING	0.17906329056622572	0.015012818141363952	Spearman's rank correlation rho	two.sided	0.1333900010529187	184
GO_MICROTUBULE_PLUS_END	0.7272727272727273	0.015017374282560154	Spearman's rank correlation rho	two.sided	0.1333900010529187	11
GO_REGULATION_OF_CALCIUM_ION_TRANSPORT	0.24623921733641907	0.015240610347110157	Spearman's rank correlation rho	two.sided	0.13506640203728348	97
GO_TRANSITION_METAL_ION_TRANSPORT	0.29185239313116557	0.015248464472880245	Spearman's rank correlation rho	two.sided	0.13506640203728348	69
GO_NEGATIVE_REGULATION_OF_WOUND_HEALING	0.5039525691699606	0.01532134005093603	Spearman's rank correlation rho	two.sided	0.13552368507873763	23
GO_ENDOLYSOSOME	0.8333333333333335	0.015376984126984126	Spearman's rank correlation rho	two.sided	0.13582749264649233	8
GO_NEGATIVE_REGULATION_OF_CELL_CYCLE	0.1342929054585496	0.015463056390107107	Spearman's rank correlation rho	two.sided	0.13634388548517834	325
GO_HEART_DEVELOPMENT	0.16136536030341345	0.015478202248944173	Spearman's rank correlation rho	two.sided	0.13634388548517834	225
GO_REGULATION_OF_PROTEIN_LOCALIZATION_TO_NUCLEUS	0.2932778562430812	0.015504672067241057	Spearman's rank correlation rho	two.sided	0.13638866982063788	68
GO_POSITIVE_REGULATION_OF_TRANSMEMBRANE_TRANSPORT	0.2791749644381223	0.015545041112899446	Spearman's rank correlation rho	two.sided	0.13655542855935482	75
GO_PRIMARY_ACTIVE_TRANSMEMBRANE_TRANSPORTER_ACTIVITY	0.31987295825771334	0.015638282905627368	Spearman's rank correlation rho	two.sided	0.13697465798053932	57
GO_NEGATIVE_REGULATION_OF_CELL_DIFFERENTIATION	0.15034337127141922	0.01565336109197423	Spearman's rank correlation rho	two.sided	0.13697465798053932	258
GO_GLAND_MORPHOGENESIS	0.396633475580844	0.01567415890298064	Spearman's rank correlation rho	two.sided	0.13697465798053932	37
GO_REGULATION_OF_UBIQUITIN_DEPENDENT_PROTEIN_CATABOLIC_PROCESS	0.2545581759064905	0.01568158145837086	Spearman's rank correlation rho	two.sided	0.13697465798053932	90
GO_PROTEASE_BINDING	0.33467087851105604	0.015700362994355448	Spearman's rank correlation rho	two.sided	0.13697465798053932	52
GO_REGULATION_OF_RESPONSE_TO_REACTIVE_OXYGEN_SPECIES	-0.5833333333333334	0.015738956786002546	Spearman's rank correlation rho	two.sided	0.13697465798053932	17
GO_ACTIN_BASED_CELL_PROJECTION	0.2805331358756016	0.01574310833651774	Spearman's rank correlation rho	two.sided	0.13697465798053932	74
GO_BRANCHING_MORPHOGENESIS_OF_AN_EPITHELIAL_TUBE	0.39521100047415836	0.01607740044370561	Spearman's rank correlation rho	two.sided	0.13858208813600484	37
GO_REGULATION_OF_NIK_NF_KAPPAB_SIGNALING	0.3543015726179463	0.016158996755179983	Spearman's rank correlation rho	two.sided	0.13858208813600484	46
GO_DNA_REPLICATION_INDEPENDENT_NUCLEOSOME_ORGANIZATION	0.5233766233766234	0.01618603399858191	Spearman's rank correlation rho	two.sided	0.13858208813600484	21
GO_POSITIVE_REGULATION_OF_PEPTIDYL_TYROSINE_PHOSPHORYLATION	0.27037487828627066	0.016203585984032758	Spearman's rank correlation rho	two.sided	0.13858208813600484	79
GO_MONOVALENT_INORGANIC_CATION_HOMEOSTASIS	0.32647226986849626	0.01636087621768057	Spearman's rank correlation rho	two.sided	0.13858208813600484	54
GO_NEGATIVE_REGULATION_OF_BIOSYNTHETIC_PROCESS	0.09118974289984053	0.016417842966211155	Spearman's rank correlation rho	two.sided	0.13858208813600484	692
GO_RAS_PROTEIN_SIGNAL_TRANSDUCTION	0.19025555290183901	0.01641886590174989	Spearman's rank correlation rho	two.sided	0.13858208813600484	159
GO_LIPID_METABOLIC_PROCESS	0.0945334427341438	0.016576827583179382	Spearman's rank correlation rho	two.sided	0.13858208813600484	642
GO_DENDRITIC_CELL_APOPTOTIC_PROCESS	0.9999999999999998	0.016666666666666666	Spearman's rank correlation rho	two.sided	0.13858208813600484	5
GO_EPITHELIAL_CILIUM_MOVEMENT_INVOLVED_IN_DETERMINATION_OF_LEFT_RIGHT_ASYMMETRY	0.9999999999999998	0.016666666666666666	Spearman's rank correlation rho	two.sided	0.13858208813600484	5
GO_GLUTAMINE_TRANSPORT	0.9999999999999998	0.016666666666666666	Spearman's rank correlation rho	two.sided	0.13858208813600484	5
GO_GLYCOSIDE_CATABOLIC_PROCESS	0.9428571428571428	0.016666666666666666	Spearman's rank correlation rho	two.sided	0.13858208813600484	6
GO_GLYCOSIDE_METABOLIC_PROCESS	0.9428571428571428	0.016666666666666666	Spearman's rank correlation rho	two.sided	0.13858208813600484	6
GO_LEUCINE_BINDING	-0.9999999999999998	0.016666666666666666	Spearman's rank correlation rho	two.sided	0.13858208813600484	5
GO_METALLOENDOPEPTIDASE_INHIBITOR_ACTIVITY	0.9428571428571428	0.016666666666666666	Spearman's rank correlation rho	two.sided	0.13858208813600484	6
GO_MITOCHONDRIAL_DNA_REPLICATION	0.9428571428571428	0.016666666666666666	Spearman's rank correlation rho	two.sided	0.13858208813600484	6
GO_MUTLALPHA_COMPLEX_BINDING	-0.9999999999999998	0.016666666666666666	Spearman's rank correlation rho	two.sided	0.13858208813600484	5
GO_NEGATIVE_REGULATION_OF_CERAMIDE_BIOSYNTHETIC_PROCESS	0.9999999999999998	0.016666666666666666	Spearman's rank correlation rho	two.sided	0.13858208813600484	5
GO_NEGATIVE_REGULATION_OF_DENDRITIC_CELL_APOPTOTIC_PROCESS	0.9999999999999998	0.016666666666666666	Spearman's rank correlation rho	two.sided	0.13858208813600484	5
GO_NEGATIVE_REGULATION_OF_SPHINGOLIPID_BIOSYNTHETIC_PROCESS	0.9999999999999998	0.016666666666666666	Spearman's rank correlation rho	two.sided	0.13858208813600484	5
GO_PEPTIDE_HORMONE_RECEPTOR_BINDING	0.9999999999999998	0.016666666666666666	Spearman's rank correlation rho	two.sided	0.13858208813600484	5
GO_POSITIVE_REGULATION_OF_CELL_PROLIFERATION_INVOLVED_IN_KIDNEY_DEVELOPMENT	-0.9428571428571428	0.016666666666666666	Spearman's rank correlation rho	two.sided	0.13858208813600484	6
GO_POSITIVE_REGULATION_OF_CYTOKINE_SECRETION_INVOLVED_IN_IMMUNE_RESPONSE	0.9999999999999998	0.016666666666666666	Spearman's rank correlation rho	two.sided	0.13858208813600484	5
GO_POSITIVE_REGULATION_OF_SECONDARY_METABOLITE_BIOSYNTHETIC_PROCESS	0.9999999999999998	0.016666666666666666	Spearman's rank correlation rho	two.sided	0.13858208813600484	5
GO_REGULATION_OF_ATPASE_COUPLED_CALCIUM_TRANSMEMBRANE_TRANSPORTER_ACTIVITY	-0.9999999999999998	0.016666666666666666	Spearman's rank correlation rho	two.sided	0.13858208813600484	5
GO_REGULATION_OF_HISTONE_H2B_UBIQUITINATION	-0.9999999999999998	0.016666666666666666	Spearman's rank correlation rho	two.sided	0.13858208813600484	5
GO_REGULATION_OF_MELANIN_BIOSYNTHETIC_PROCESS	0.9999999999999998	0.016666666666666666	Spearman's rank correlation rho	two.sided	0.13858208813600484	5
GO_REGULATION_OF_RIBONUCLEASE_ACTIVITY	0.9999999999999998	0.016666666666666666	Spearman's rank correlation rho	two.sided	0.13858208813600484	5
GO_REGULATION_OF_THYMOCYTE_APOPTOTIC_PROCESS	-0.9428571428571428	0.016666666666666666	Spearman's rank correlation rho	two.sided	0.13858208813600484	6
GO_REGULATION_OF_TYPE_B_PANCREATIC_CELL_PROLIFERATION	0.9999999999999998	0.016666666666666666	Spearman's rank correlation rho	two.sided	0.13858208813600484	5
GO_RENAL_VESICLE_DEVELOPMENT	0.9999999999999998	0.016666666666666666	Spearman's rank correlation rho	two.sided	0.13858208813600484	5
GO_RIBOSOMAL_LARGE_SUBUNIT_EXPORT_FROM_NUCLEUS	-0.9999999999999998	0.016666666666666666	Spearman's rank correlation rho	two.sided	0.13858208813600484	5
GO_URINARY_TRACT_SMOOTH_MUSCLE_CONTRACTION	0.9999999999999998	0.016666666666666666	Spearman's rank correlation rho	two.sided	0.13858208813600484	5
GO_V_D_J_RECOMBINATION	0.9999999999999998	0.016666666666666666	Spearman's rank correlation rho	two.sided	0.13858208813600484	5
GO_MICROTUBULE_BINDING	0.2312153451282353	0.016745147245893394	Spearman's rank correlation rho	two.sided	0.1388480165533342	107
GO_REGULATION_OF_COAGULATION	0.45970695970695963	0.01675231124571472	Spearman's rank correlation rho	two.sided	0.1388480165533342	27
GO_REGULATION_OF_PEPTIDE_SECRETION	0.18288573691410473	0.01676396286503755	Spearman's rank correlation rho	two.sided	0.1388480165533342	171
GO_REGULATION_OF_DEFENSE_RESPONSE_TO_VIRUS	0.3976833976833978	0.01693454429581267	Spearman's rank correlation rho	two.sided	0.1400789415783279	36
GO_POSITIVE_REGULATION_OF_ACTIN_FILAMENT_BUNDLE_ASSEMBLY	0.48608695652173906	0.017100959842459264	Spearman's rank correlation rho	two.sided	0.14127226300905252	24
GO_CELL_CORTEX_REGION	0.5456140350877193	0.01720077650214307	Spearman's rank correlation rho	two.sided	0.1419130304669849	19
GO_CERAMIDE_CATABOLIC_PROCESS	0.6853146853146853	0.017305023487059572	Spearman's rank correlation rho	two.sided	0.14246167719443337	12
GO_NEGATIVE_REGULATION_OF_CELL_CYCLE_G1_S_PHASE_TRANSITION	0.29060579455662866	0.017347144684229102	Spearman's rank correlation rho	two.sided	0.14246167719443337	67
GO_EXTERNAL_SIDE_OF_PLASMA_MEMBRANE	0.22997119849526834	0.01735439626883212	Spearman's rank correlation rho	two.sided	0.14246167719443337	107
GO_CYTOPLASMIC_PATTERN_RECOGNITION_RECEPTOR_SIGNALING_PATHWAY_IN_RESPONSE_TO_VIRUS	0.5759803921568628	0.017356628042025063	Spearman's rank correlation rho	two.sided	0.14246167719443337	17
GO_REGULATION_OF_BODY_FLUID_LEVELS	0.17645365412629205	0.017493415674973353	Spearman's rank correlation rho	two.sided	0.14339986225376347	181
GO_EXOPEPTIDASE_ACTIVITY	0.3202020202020202	0.017536197670978557	Spearman's rank correlation rho	two.sided	0.14341937667274388	55
GO_CELL_PROJECTION_MEMBRANE	0.22309414942440733	0.01754077258796058	Spearman's rank correlation rho	two.sided	0.14341937667274388	113
GO_NEGATIVE_REGULATION_OF_STRESS_ACTIVATED_PROTEIN_KINASE_SIGNALING_CASCADE	0.5293233082706768	0.017815488654847694	Spearman's rank correlation rho	two.sided	0.1454790379310826	20
GO_DIGESTIVE_SYSTEM_PROCESS	0.4730769230769231	0.017948532713646204	Spearman's rank correlation rho	two.sided	0.1462226622349063	25
GO_DENDRITIC_TREE	0.15471107895544023	0.01795240898024192	Spearman's rank correlation rho	two.sided	0.1462226622349063	234
GO_REGULATION_OF_POTASSIUM_ION_TRANSMEMBRANE_TRANSPORTER_ACTIVITY	0.5421052631578949	0.01804116084052545	Spearman's rank correlation rho	two.sided	0.14661688298177064	19
GO_DRUG_BINDING	0.08922915149403375	0.018046788299605387	Spearman's rank correlation rho	two.sided	0.14661688298177064	702
GO_INOSITOL_LIPID_MEDIATED_SIGNALING	0.293006993006993	0.018162119292119142	Spearman's rank correlation rho	two.sided	0.14736613491892572	65
GO_PHAGOCYTIC_VESICLE_MEMBRANE	0.38786154575628257	0.018303690132490637	Spearman's rank correlation rho	two.sided	0.14820737794169622	37
GO_CELL_SUBSTRATE_JUNCTION	0.1793784852431964	0.01831227603220574	Spearman's rank correlation rho	two.sided	0.14820737794169622	173
GO_FATTY_ACID_BETA_OXIDATION_USING_ACYL_COA_OXIDASE	0.7454545454545454	0.01841384131432769	Spearman's rank correlation rho	two.sided	0.14865209018866957	10
GO_SECONDARY_METABOLITE_BIOSYNTHETIC_PROCESS	0.7454545454545454	0.01841384131432769	Spearman's rank correlation rho	two.sided	0.14865209018866957	10
GO_CHROMOSOME_LOCALIZATION	0.40412528647822765	0.018450275119114068	Spearman's rank correlation rho	two.sided	0.14875791349787806	34
GO_T_CELL_DIFFERENTIATION	0.2168768420014681	0.01848842954542644	Spearman's rank correlation rho	two.sided	0.14887732481116533	118
GO_POSITIVE_REGULATION_OF_EXOCYTOSIS	0.3588039867109635	0.01864667217928818	Spearman's rank correlation rho	two.sided	0.1499622209274147	43
GO_LIGAND_GATED_CALCIUM_CHANNEL_ACTIVITY	-0.7090909090909091	0.018728386801019483	Spearman's rank correlation rho	two.sided	0.15022023782970126	11
GO_STEROL_METABOLIC_PROCESS	0.25643413992102865	0.018779233100868046	Spearman's rank correlation rho	two.sided	0.15022023782970126	84
GO_RETINOIC_ACID_RECEPTOR_BINDING	0.6783216783216784	0.01882512605252116	Spearman's rank correlation rho	two.sided	0.15022023782970126	12
GO_ANAPHASE_PROMOTING_COMPLEX_DEPENDENT_CATABOLIC_PROCESS	0.32268988872762455	0.018837864123492466	Spearman's rank correlation rho	two.sided	0.15022023782970126	53
GO_ROUGH_ENDOPLASMIC_RETICULUM	0.3540521494009866	0.018876180746681834	Spearman's rank correlation rho	two.sided	0.15022023782970126	44
GO_POSITIVE_REGULATION_OF_CELL_DEATH	0.13314410410665983	0.018881161691165178	Spearman's rank correlation rho	two.sided	0.15022023782970126	311
GO_REGULATION_OF_GTPASE_ACTIVITY	0.17748096730855353	0.018894847320982157	Spearman's rank correlation rho	two.sided	0.15022023782970126	175
GO_DEFENSE_RESPONSE_TO_GRAM_POSITIVE_BACTERIUM	0.5385964912280703	0.018914300092580886	Spearman's rank correlation rho	two.sided	0.15022023782970126	19
GO_PEPTIDE_TRANSMEMBRANE_TRANSPORTER_ACTIVITY	0.5385964912280703	0.018914300092580886	Spearman's rank correlation rho	two.sided	0.15022023782970126	19
GO_REGULATION_OF_TYPE_I_INTERFERON_MEDIATED_SIGNALING_PATHWAY	0.5385964912280703	0.018914300092580886	Spearman's rank correlation rho	two.sided	0.15022023782970126	19
GO_BASOLATERAL_PLASMA_MEMBRANE	0.2765772718502798	0.018959495690653402	Spearman's rank correlation rho	two.sided	0.15039190057165133	72
GO_RUFFLE	0.25639276475293576	0.019300273814784552	Spearman's rank correlation rho	two.sided	0.15290486559007946	83
GO_RECEPTOR_CATABOLIC_PROCESS	0.5368421052631579	0.019363439855904722	Spearman's rank correlation rho	two.sided	0.15321496431765075	19
GO_ADP_BINDING	0.5661764705882354	0.019716022341249636	Spearman's rank correlation rho	two.sided	0.15581149052923743	17
GO_DEVELOPMENTAL_PIGMENTATION	0.5090909090909091	0.01977535653293681	Spearman's rank correlation rho	two.sided	0.15608697957250534	21
GO_NUCLEOID	0.4861660079051383	0.01984711723848971	Spearman's rank correlation rho	two.sided	0.15645974884665995	23
GO_POSITIVE_REGULATION_OF_BINDING	0.23723629014070946	0.01994866482883383	Spearman's rank correlation rho	two.sided	0.15688412109636923	96
GO_REGULATION_OF_MAP_KINASE_ACTIVITY	0.2033577109912988	0.019971297370180992	Spearman's rank correlation rho	two.sided	0.15688412109636923	131
GO_TRANSPORT_VESICLE	0.17203911555301435	0.019974747724704974	Spearman's rank correlation rho	two.sided	0.15688412109636923	183
GO_GLYCOSYL_COMPOUND_METABOLIC_PROCESS	-0.2995040220353228	0.02008315992658951	Spearman's rank correlation rho	two.sided	0.15754158710775015	60
GO_NUCLEAR_SPECK	0.15804903606854093	0.020212316461701116	Spearman's rank correlation rho	two.sided	0.15835996594782273	216
GO_AXON_DEVELOPMENT	0.1720928288268203	0.020280768393253025	Spearman's rank correlation rho	two.sided	0.15843499276716239	182
GO_LATERAL_PLASMA_MEMBRANE	0.5479876160990712	0.02028979730503395	Spearman's rank correlation rho	two.sided	0.15843499276716239	18
GO_COPII_COATED_ER_TO_GOLGI_TRANSPORT_VESICLE	0.3462450592885375	0.020296420389230938	Spearman's rank correlation rho	two.sided	0.15843499276716239	45
GO_POSITIVE_REGULATION_OF_PROTEIN_EXPORT_FROM_NUCLEUS	0.5999999999999999	0.02042116971800914	Spearman's rank correlation rho	two.sided	0.15921391672995233	15
GO_MODIFICATION_OF_MORPHOLOGY_OR_PHYSIOLOGY_OF_OTHER_ORGANISM_INVOLVED_IN_SYMBIOTIC_INTERACTION	0.30710396681358576	0.020508865827259033	Spearman's rank correlation rho	two.sided	0.1597024053780189	57
GO_NUCLEIC_ACID_PHOSPHODIESTER_BOND_HYDROLYSIS	0.17708018335853315	0.02061446866641814	Spearman's rank correlation rho	two.sided	0.16032897213191424	171
GO_POSITIVE_REGULATION_OF_WNT_SIGNALING_PATHWAY	0.2557111916500691	0.020652858955128715	Spearman's rank correlation rho	two.sided	0.16043190383128542	82
GO_SECRETORY_GRANULE_MEMBRANE	0.21201395812562315	0.020786833485534076	Spearman's rank correlation rho	two.sided	0.1612761824856414	119
GO_EXTRACELLULAR_TRANSPORT	0.7000000000000001	0.02081238435009628	Spearman's rank correlation rho	two.sided	0.16127821854266977	11
GO_INTEGRIN_MEDIATED_SIGNALING_PATHWAY	0.49294184076792763	0.0210318250002501	Spearman's rank correlation rho	two.sided	0.1626630714031698	22
GO_REGULATION_OF_MACROAUTOPHAGY	0.234391436987166	0.021042105885211163	Spearman's rank correlation rho	two.sided	0.1626630714031698	97
GO_REGULATION_OF_ION_TRANSMEMBRANE_TRANSPORT	0.19221927497789565	0.021125325139257786	Spearman's rank correlation rho	two.sided	0.16283503328740212	144
GO_REGULATION_OF_PROTEIN_TYROSINE_KINASE_ACTIVITY	0.3520084566596195	0.02113339169604107	Spearman's rank correlation rho	two.sided	0.16283503328740212	43
GO_REGULATION_OF_SENSORY_PERCEPTION	0.7333333333333333	0.02116648107226565	Spearman's rank correlation rho	two.sided	0.16283503328740212	10
GO_REGULATION_OF_TRANSLATIONAL_INITIATION_IN_RESPONSE_TO_STRESS	0.7333333333333333	0.02116648107226565	Spearman's rank correlation rho	two.sided	0.16283503328740212	10
GO_PEPTIDYL_THREONINE_MODIFICATION	0.35580585041730817	0.021277719728614204	Spearman's rank correlation rho	two.sided	0.16332978218287791	42
GO_THYROID_HORMONE_RECEPTOR_BINDING	0.48122529644268774	0.021282012375806528	Spearman's rank correlation rho	two.sided	0.16332978218287791	23
GO_INTESTINAL_ABSORPTION	0.7666666666666667	0.02138999118165785	Spearman's rank correlation rho	two.sided	0.16356797239622	9
GO_NEGATIVE_REGULATION_OF_AUTOPHAGOSOME_ASSEMBLY	0.7666666666666667	0.02138999118165785	Spearman's rank correlation rho	two.sided	0.16356797239622	9
GO_POSITIVE_REGULATION_OF_STEROID_BIOSYNTHETIC_PROCESS	0.7666666666666667	0.02138999118165785	Spearman's rank correlation rho	two.sided	0.16356797239622	9
GO_DOUBLE_STRANDED_RNA_BINDING	0.3597560975609757	0.021419500976738365	Spearman's rank correlation rho	two.sided	0.16359747198092603	41
GO_RECEPTOR_SIGNALING_PATHWAY_VIA_STAT	0.2832898444838744	0.02148043503546497	Spearman's rank correlation rho	two.sided	0.1638666255620983	66
GO_ANAPHASE_PROMOTING_COMPLEX	0.5764705882352941	0.02156338380890962	Spearman's rank correlation rho	two.sided	0.16404333864964113	16
GO_REGULATION_OF_AMINO_ACID_TRANSPORT	0.5764705882352941	0.02156338380890962	Spearman's rank correlation rho	two.sided	0.16404333864964113	16
GO_DEVELOPMENTAL_GROWTH_INVOLVED_IN_MORPHOGENESIS	0.2554878048780488	0.02158076547400236	Spearman's rank correlation rho	two.sided	0.16404333864964113	81
GO_MAIN_AXON	0.4906832298136645	0.02169751310619214	Spearman's rank correlation rho	two.sided	0.164545216382231	22
GO_FC_EPSILON_RECEPTOR_SIGNALING_PATHWAY	0.28058903344241365	0.021757488461096503	Spearman's rank correlation rho	two.sided	0.164545216382231	67
GO_FATTY_ACID_SYNTHASE_ACTIVITY	-0.8095238095238095	0.02177579365079365	Spearman's rank correlation rho	two.sided	0.164545216382231	8
GO_HISTONE_H3_K9_DEMETHYLATION	0.8095238095238095	0.02177579365079365	Spearman's rank correlation rho	two.sided	0.164545216382231	8
GO_MESENCHYMAL_TO_EPITHELIAL_TRANSITION	0.8095238095238095	0.02177579365079365	Spearman's rank correlation rho	two.sided	0.164545216382231	8
GO_REGULATION_OF_NITRIC_OXIDE_BIOSYNTHETIC_PROCESS	0.4266009852216748	0.021873317457951756	Spearman's rank correlation rho	two.sided	0.16508653888550429	29
GO_MOTOR_ACTIVITY	0.405791788856305	0.021959669117312935	Spearman's rank correlation rho	two.sided	0.16554236073812936	32
GO_EPITHELIAL_CELL_PROLIFERATION	0.18508184321257748	0.021998919127556818	Spearman's rank correlation rho	two.sided	0.16564245099983121	153
GO_AMIDE_TRANSMEMBRANE_TRANSPORTER_ACTIVITY	0.4334975369458128	0.02210031698132286	Spearman's rank correlation rho	two.sided	0.16620970005368388	28
GO_MUSCLE_HYPERTROPHY	0.36210131332082546	0.022238708436648408	Spearman's rank correlation rho	two.sided	0.1670340950566955	40
GO_CELLULAR_RESPONSE_TO_AMMONIUM_ION	0.4329501915708812	0.0222832479636899	Spearman's rank correlation rho	two.sided	0.1670340950566955	28
GO_PHYSIOLOGICAL_CARDIAC_MUSCLE_HYPERTROPHY	0.6373626373626373	0.02228850675346257	Spearman's rank correlation rho	two.sided	0.1670340950566955	13
GO_CELLULAR_EXTRAVASATION	0.44078144078144077	0.02233304447872333	Spearman's rank correlation rho	two.sided	0.1670578917531801	27
GO_NUCLEAR_ENVELOPE	0.14197857453671406	0.02235652591985231	Spearman's rank correlation rho	two.sided	0.1670578917531801	259
GO_HISTONE_DEACETYLATION	0.3202714932126696	0.02237026618339101	Spearman's rank correlation rho	two.sided	0.1670578917531801	51
GO_ORGANIC_HYDROXY_COMPOUND_BIOSYNTHETIC_PROCESS	0.20355155605549305	0.022401034706263312	Spearman's rank correlation rho	two.sided	0.16709200851388298	126
GO_VACUOLE_ORGANIZATION	0.23807468828506695	0.022509687550613947	Spearman's rank correlation rho	two.sided	0.1677063153931358	92
GO_REGULATION_OF_BLOOD_PRESSURE	0.27899273685050685	0.02254214434338049	Spearman's rank correlation rho	two.sided	0.16775215953378378	67
GO_ACTIVE_ION_TRANSMEMBRANE_TRANSPORTER_ACTIVITY	0.274643770551699	0.022677828374422712	Spearman's rank correlation rho	two.sided	0.16852175003653483	69
GO_MRNA_METABOLIC_PROCESS	0.1074278885327829	0.02269840857038938	Spearman's rank correlation rho	two.sided	0.16852175003653483	450
GO_DNA_TEMPLATED_TRANSCRIPTION_INITIATION	0.20703156753827398	0.022857507052251053	Spearman's rank correlation rho	two.sided	0.16950562957886098	121
GO_DNA_REPAIR	0.13768761294523424	0.022950183531100284	Spearman's rank correlation rho	two.sided	0.16999522659928049	273
GO_INFLAMMATORY_RESPONSE_TO_ANTIGENIC_STIMULUS	0.6909090909090909	0.02305887420901616	Spearman's rank correlation rho	two.sided	0.1706021694715796	11
GO_TRANSFERASE_COMPLEX	0.10839746735618423	0.02316400259255809	Spearman's rank correlation rho	two.sided	0.1711813804921734	439
GO_APOPTOTIC_SIGNALING_PATHWAY	0.1290774055258866	0.023310400369292637	Spearman's rank correlation rho	two.sided	0.17202202775350958	309
GO_HORMONE_RECEPTOR_BINDING	0.23929703255545953	0.023331703830246638	Spearman's rank correlation rho	two.sided	0.17202202775350958	90
GO_CENTROSOME	0.1329822036075969	0.023519248143646813	Spearman's rank correlation rho	two.sided	0.17320453442334008	290
GO_REGULATION_OF_CATION_TRANSMEMBRANE_TRANSPORT	0.21380735982505897	0.02377100074240452	Spearman's rank correlation rho	two.sided	0.1733406092633981	112
GO_CELL_TRAILING_EDGE	0.8571428571428569	0.023809523809523808	Spearman's rank correlation rho	two.sided	0.1733406092633981	7
GO_EYELID_DEVELOPMENT_IN_CAMERA_TYPE_EYE	-0.8571428571428569	0.023809523809523808	Spearman's rank correlation rho	two.sided	0.1733406092633981	7
GO_G_PROTEIN_COUPLED_RECEPTOR_INTERNALIZATION	0.8571428571428569	0.023809523809523808	Spearman's rank correlation rho	two.sided	0.1733406092633981	7
GO_LYSINE_METABOLIC_PROCESS	-0.8571428571428569	0.023809523809523808	Spearman's rank correlation rho	two.sided	0.1733406092633981	7
GO_NEGATIVE_REGULATION_OF_PROTEIN_IMPORT_INTO_NUCLEUS	0.8571428571428569	0.023809523809523808	Spearman's rank correlation rho	two.sided	0.1733406092633981	7
GO_NEURON_PROJECTION_ARBORIZATION	0.8571428571428569	0.023809523809523808	Spearman's rank correlation rho	two.sided	0.1733406092633981	7
GO_POST_ANAL_TAIL_MORPHOGENESIS	-0.8571428571428569	0.023809523809523808	Spearman's rank correlation rho	two.sided	0.1733406092633981	7
GO_REGULATION_OF_NMDA_RECEPTOR_ACTIVITY	0.8571428571428569	0.023809523809523808	Spearman's rank correlation rho	two.sided	0.1733406092633981	7
GO_RESPONSE_TO_VITAMIN_E	0.8571428571428569	0.023809523809523808	Spearman's rank correlation rho	two.sided	0.1733406092633981	7
GO_SPINDLE	0.1675045360399948	0.02391185589420336	Spearman's rank correlation rho	two.sided	0.17353044478806334	182
GO_NEGATIVE_REGULATION_OF_CELL_DEATH	0.10893748780761137	0.023917444828974885	Spearman's rank correlation rho	two.sided	0.17353044478806334	430
GO_NEGATIVE_REGULATION_OF_BLOOD_VESSEL_DIAMETER	0.37221431958274065	0.02392028499094847	Spearman's rank correlation rho	two.sided	0.17353044478806334	37
GO_POSITIVE_REGULATION_OF_NATURAL_KILLER_CELL_ACTIVATION	0.6573426573426574	0.02398108317146215	Spearman's rank correlation rho	two.sided	0.17353044478806334	12
GO_REGULATION_OF_PROTEIN_SERINE_THREONINE_KINASE_ACTIVITY	0.154012412760511	0.023994347257316133	Spearman's rank correlation rho	two.sided	0.17353044478806334	215
GO_POSITIVE_REGULATION_OF_CALCIUM_ION_TRANSPORT_INTO_CYTOSOL	0.43589743589743585	0.023998856550867143	Spearman's rank correlation rho	two.sided	0.17353044478806334	27
GO_REACTIVE_NITROGEN_SPECIES_METABOLIC_PROCESS	0.37709137709137713	0.02403237041089314	Spearman's rank correlation rho	two.sided	0.17357597796587243	36
GO_REGULATION_OF_LYMPHOCYTE_MEDIATED_IMMUNITY	0.31341244770767523	0.024079387493736854	Spearman's rank correlation rho	two.sided	0.17369979460836704	52
GO_DISULFIDE_OXIDOREDUCTASE_ACTIVITY	0.5067669172932331	0.024103985662759397	Spearman's rank correlation rho	two.sided	0.17369979460836704	20
GO_PROTEASOME_ASSEMBLY	0.7212121212121211	0.02419458752846973	Spearman's rank correlation rho	two.sided	0.17390374815671783	10
GO_SMOOTH_MUSCLE_CELL_APOPTOTIC_PROCESS	0.7212121212121211	0.02419458752846973	Spearman's rank correlation rho	two.sided	0.17390374815671783	10
GO_RESPONSE_TO_ZINC_ION	0.43528693528693524	0.024214092269284497	Spearman's rank correlation rho	two.sided	0.17390374815671783	27
GO_TRANSITION_METAL_ION_HOMEOSTASIS	0.2658048749115699	0.02430506653566312	Spearman's rank correlation rho	two.sided	0.17436076612610285	72
GO_ALCOHOL_METABOLIC_PROCESS	0.17812902847767487	0.024340355317453793	Spearman's rank correlation rho	two.sided	0.1744177269383257	160
GO_ACTIVATED_T_CELL_PROLIFERATION	0.5335397316821465	0.02439276352621333	Spearman's rank correlation rho	two.sided	0.1744737278141961	18
GO_NON_CANONICAL_WNT_SIGNALING_PATHWAY	0.2753611621039189	0.02441762891034542	Spearman's rank correlation rho	two.sided	0.1744737278141961	67
GO_REGULATION_OF_CELLULAR_KETONE_METABOLIC_PROCESS	0.24154334038054964	0.024430242840102208	Spearman's rank correlation rho	two.sided	0.1744737278141961	87
GO_ANCHORED_COMPONENT_OF_MEMBRANE	0.3067276538974652	0.02446672692187224	Spearman's rank correlation rho	two.sided	0.17447846934309663	54
GO_REGULATION_OF_CELLULAR_AMINO_ACID_METABOLIC_PROCESS	0.3611336032388664	0.02448562323721235	Spearman's rank correlation rho	two.sided	0.17447846934309663	39
GO_REGULATION_OF_PROTEASOMAL_PROTEIN_CATABOLIC_PROCESS	0.21439938687645108	0.02467538039240323	Spearman's rank correlation rho	two.sided	0.17563439215397567	110
GO_POSITIVE_REGULATION_OF_REACTIVE_OXYGEN_SPECIES_BIOSYNTHETIC_PROCESS	0.47035573122529645	0.024738216447753498	Spearman's rank correlation rho	two.sided	0.17588534594201585	23
GO_RESPONSE_TO_FIBROBLAST_GROWTH_FACTOR	0.29013614893025846	0.024875103913499407	Spearman's rank correlation rho	two.sided	0.1761119871783714	60
GO_REGULATION_OF_AMYLOID_BETA_FORMATION	0.5647058823529412	0.02488231680218511	Spearman's rank correlation rho	two.sided	0.1761119871783714	16
GO_PHOTORECEPTOR_CONNECTING_CILIUM	-0.6043956043956044	0.024890232021744653	Spearman's rank correlation rho	two.sided	0.1761119871783714	14
GO_RESPONSE_TO_AMINO_ACID_STARVATION	0.3917112299465241	0.024901905918211512	Spearman's rank correlation rho	two.sided	0.1761119871783714	33
GO_MITOTIC_NUCLEAR_DIVISION	0.1910755749573619	0.024908165333526525	Spearman's rank correlation rho	two.sided	0.1761119871783714	138
GO_CELLULAR_RESPONSE_TO_PEPTIDE	0.16892802113141095	0.025115116363888954	Spearman's rank correlation rho	two.sided	0.17732153557435068	176
GO_POSITIVE_REGULATION_OF_CHEMOTAXIS	0.29718693284936487	0.02513484426925984	Spearman's rank correlation rho	two.sided	0.17732153557435068	57
GO_PERIKARYON	0.3272432932469935	0.025213142344957334	Spearman's rank correlation rho	two.sided	0.17766886218140493	47
GO_FIBROBLAST_PROLIFERATION	0.35931174089068824	0.025257068225338564	Spearman's rank correlation rho	two.sided	0.17766886218140493	39
GO_REGULATION_OF_PEPTIDYL_SERINE_PHOSPHORYLATION	0.2845307345571756	0.025334640941828815	Spearman's rank correlation rho	two.sided	0.17766886218140493	62
GO_RESPONSE_TO_ACTIVITY	0.39662756598240473	0.02537102503469591	Spearman's rank correlation rho	two.sided	0.17766886218140493	32
GO_RIBONUCLEOTIDE_BINDING	0.08077597615385734	0.025376935317379765	Spearman's rank correlation rho	two.sided	0.17766886218140493	766
GO_NEGATIVE_REGULATION_OF_PLASMA_MEMBRANE_BOUNDED_CELL_PROJECTION_ASSEMBLY	0.6818181818181818	0.025475583780770562	Spearman's rank correlation rho	two.sided	0.17766886218140493	11
GO_TYPE_B_PANCREATIC_CELL_PROLIFERATION	0.6818181818181818	0.025475583780770562	Spearman's rank correlation rho	two.sided	0.17766886218140493	11
GO_DYNEIN_LIGHT_INTERMEDIATE_CHAIN_BINDING	0.75	0.02549052028218695	Spearman's rank correlation rho	two.sided	0.17766886218140493	9
GO_GERMINAL_CENTER_FORMATION	0.75	0.02549052028218695	Spearman's rank correlation rho	two.sided	0.17766886218140493	9
GO_POSITIVE_REGULATION_OF_CYTOKINE_PRODUCTION_INVOLVED_IN_INFLAMMATORY_RESPONSE	0.75	0.02549052028218695	Spearman's rank correlation rho	two.sided	0.17766886218140493	9
GO_RESPONSE_TO_INTERLEUKIN_2	0.75	0.02549052028218695	Spearman's rank correlation rho	two.sided	0.17766886218140493	9
GO_METAPHASE_PLATE_CONGRESSION	0.431013431013431	0.025765645013739933	Spearman's rank correlation rho	two.sided	0.17939042575744438	27
GO_MYOBLAST_FUSION	0.5441176470588236	0.025955851538269605	Spearman's rank correlation rho	two.sided	0.1805176457754646	17
GO_CARDIAC_MUSCLE_TISSUE_DEVELOPMENT	0.2557484620642515	0.02601938357240848	Spearman's rank correlation rho	two.sided	0.18076237445974597	76
GO_DEFENSE_RESPONSE_TO_GRAM_NEGATIVE_BACTERIUM	0.6	0.026174312532748222	Spearman's rank correlation rho	two.sided	0.18164083415463347	14
GO_REGULATION_OF_CELL_MORPHOGENESIS	0.16535729463906257	0.02621080856102787	Spearman's rank correlation rho	two.sided	0.181696393205627	181
GO_POSITIVE_REGULATION_OF_PHOSPHATIDYLINOSITOL_3_KINASE_SIGNALING	0.421455938697318	0.02642373183991209	Spearman's rank correlation rho	two.sided	0.18297351804110068	28
GO_ANCHORING_JUNCTION	0.12874802807688712	0.026568265251665387	Spearman's rank correlation rho	two.sided	0.1837748143633175	297
GO_PROTEIN_LOCALIZATION_TO_MEMBRANE	0.13185231227981375	0.026620001859698775	Spearman's rank correlation rho	two.sided	0.1839331869212805	283
GO_CELLULAR_IRON_ION_HOMEOSTASIS	0.36076157128788705	0.02667786141184786	Spearman's rank correlation rho	two.sided	0.18413347790242746	38
GO_PYRIMIDINE_CONTAINING_COMPOUND_CATABOLIC_PROCESS	-0.5416666666666667	0.026735324121772076	Spearman's rank correlation rho	two.sided	0.1843305997352726	17
GO_RNA_PHOSPHODIESTER_BOND_HYDROLYSIS	0.23374902251306745	0.026813726361461503	Spearman's rank correlation rho	two.sided	0.18463901142656475	90
GO_COPI_VESICLE_COAT	0.6208791208791209	0.02686691041304337	Spearman's rank correlation rho	two.sided	0.18463901142656475	13
GO_EPIBOLY	0.6208791208791209	0.02686691041304337	Spearman's rank correlation rho	two.sided	0.18463901142656475	13
GO_PLATELET_ALPHA_GRANULE	0.37014157014157023	0.02692889480512642	Spearman's rank correlation rho	two.sided	0.18486578150782612	36
GO_REGULATION_OF_LEUKOCYTE_MEDIATED_CYTOTOXICITY	0.44461538461538463	0.02704297058030941	Spearman's rank correlation rho	two.sided	0.18544928464296812	25
GO_NEGATIVE_REGULATION_OF_SMOOTHENED_SIGNALING_PATHWAY	0.5749999999999998	0.02747831380025162	Spearman's rank correlation rho	two.sided	0.18823228449761573	15
GO_CALCIUM_RELEASE_CHANNEL_ACTIVITY	-0.709090909090909	0.027514119111185485	Spearman's rank correlation rho	two.sided	0.18827532934069927	10
GO_GLUTAMINE_FAMILY_AMINO_ACID_CATABOLIC_PROCESS	0.5558823529411764	0.02762345972770195	Spearman's rank correlation rho	two.sided	0.18874205406466182	16
GO_PRODUCTION_OF_MOLECULAR_MEDIATOR_OF_IMMUNE_RESPONSE	0.24216027874564455	0.02764151471676748	Spearman's rank correlation rho	two.sided	0.18874205406466182	83
GO_POSITIVE_REGULATION_OF_MYOTUBE_DIFFERENTIATION	0.5232198142414861	0.02770721785794186	Spearman's rank correlation rho	two.sided	0.18898834589626953	18
GO_ANIMAL_ORGAN_REGENERATION	0.39076246334310855	0.027776740796940733	Spearman's rank correlation rho	two.sided	0.18926013811158626	32
GO_MACROAUTOPHAGY	0.16928546566555613	0.027894400787704283	Spearman's rank correlation rho	two.sided	0.18966116376810574	169
GO_RNA_POLYMERASE_I_PREINITIATION_COMPLEX_ASSEMBLY	0.7857142857142858	0.027926587301587303	Spearman's rank correlation rho	two.sided	0.18966116376810574	8
GO_VIRAL_RNA_GENOME_REPLICATION	0.7857142857142858	0.027926587301587303	Spearman's rank correlation rho	two.sided	0.18966116376810574	8
GO_MAMMARY_GLAND_MORPHOGENESIS	0.6433566433566434	0.02795455282181709	Spearman's rank correlation rho	two.sided	0.18966116376810574	12
GO_DNA_METABOLIC_PROCESS	0.10435701885971184	0.028073685231384864	Spearman's rank correlation rho	two.sided	0.19026702079296445	443
GO_TRANSFERASE_COMPLEX_TRANSFERRING_PHOSPHORUS_CONTAINING_GROUPS	0.17988753854525666	0.028268019873713832	Spearman's rank correlation rho	two.sided	0.1913807271938655	149
GO_SYNAPSE_ORGANIZATION	0.19617204301075267	0.028485154917217356	Spearman's rank correlation rho	two.sided	0.19260439614193456	125
GO_APICAL_PLASMA_MEMBRANE	0.21719413517593908	0.02850916349421939	Spearman's rank correlation rho	two.sided	0.19260439614193456	102
GO_MYELOID_CELL_APOPTOTIC_PROCESS	0.6153846153846154	0.02853989259784792	Spearman's rank correlation rho	two.sided	0.19260796431961172	13
GO_OXIDOREDUCTASE_ACTIVITY_ACTING_ON_SINGLE_DONORS_WITH_INCORPORATION_OF_MOLECULAR_OXYGEN	0.5529411764705882	0.028587615858500264	Spearman's rank correlation rho	two.sided	0.19265254608021137	16
GO_VENTRICULAR_SEPTUM_DEVELOPMENT	0.41598248494800216	0.02860691441819337	Spearman's rank correlation rho	two.sided	0.19265254608021137	28
GO_POSITIVE_REGULATION_OF_CALCIUM_MEDIATED_SIGNALING	0.4932330827067669	0.028661115409191733	Spearman's rank correlation rho	two.sided	0.19281395626922337	20
GO_PATTERN_RECOGNITION_RECEPTOR_SIGNALING_PATHWAY	0.24347335140018064	0.028743360481625662	Spearman's rank correlation rho	two.sided	0.19297017271268327	81
GO_ALCOHOL_BINDING	0.3610715979137032	0.028744851910944395	Spearman's rank correlation rho	two.sided	0.19297017271268327	37
GO_ATP_DEPENDENT_CHROMATIN_REMODELING	0.3386273397617697	0.028793202756218397	Spearman's rank correlation rho	two.sided	0.1930915077801545	42
GO_DIGESTION	0.40111234705228027	0.028866678436717433	Spearman's rank correlation rho	two.sided	0.19338090184433504	30
GO_REGULATION_OF_T_CELL_DIFFERENTIATION	0.2674994013887781	0.02893636967877677	Spearman's rank correlation rho	two.sided	0.19359034910687337	67
GO_SARCOPLASM	-0.3708683473389356	0.02895865336502983	Spearman's rank correlation rho	two.sided	0.19359034910687337	35
GO_NEGATIVE_REGULATION_OF_INNATE_IMMUNE_RESPONSE	0.458498023715415	0.0290153511526975	Spearman's rank correlation rho	two.sided	0.19376626795085497	23
GO_POSITIVE_REGULATION_OF_CELL_CYCLE_ARREST	0.30359429693502943	0.02907556138728481	Spearman's rank correlation rho	two.sided	0.19396525056060207	52
GO_FICOLIN_1_RICH_GRANULE	0.2502802460697197	0.029471603380810413	Spearman's rank correlation rho	two.sided	0.19621939290263576	76
GO_CELL_CYCLE_G1_S_PHASE_TRANSITION	0.18421639588025632	0.029474993737493595	Spearman's rank correlation rho	two.sided	0.19621939290263576	140
GO_RESPONSE_TO_OXIDATIVE_STRESS	0.13940910912027227	0.029545242334823908	Spearman's rank correlation rho	two.sided	0.19648195222187437	244
GO_PEROXISOME_ORGANIZATION	0.3411149825783973	0.029609636214564822	Spearman's rank correlation rho	two.sided	0.1967050700209968	41
GO_REGULATION_OF_CHROMOSOME_SEGREGATION	0.32896405919661736	0.0297257377215051	Spearman's rank correlation rho	two.sided	0.19694124384907952	44
GO_RESPONSE_TO_DSRNA	0.42905982905982903	0.02975137946245031	Spearman's rank correlation rho	two.sided	0.19694124384907952	26
GO_NEURON_PROJECTION	0.10028303105308647	0.029758499239085794	Spearman's rank correlation rho	two.sided	0.19694124384907952	470
GO_RESPONSE_TO_FOOD	0.5678571428571427	0.029804473389253135	Spearman's rank correlation rho	two.sided	0.19694124384907952	15
GO_ENZYME_ACTIVATOR_ACTIVITY	0.14969149602074577	0.02980837184031325	Spearman's rank correlation rho	two.sided	0.19694124384907952	211
GO_REGULATION_OF_LIPID_KINASE_ACTIVITY	0.3988876529477197	0.02983046942588413	Spearman's rank correlation rho	two.sided	0.19694124384907952	30
GO_LIPID_BIOSYNTHETIC_PROCESS	0.11601177730979363	0.03001068695416772	Spearman's rank correlation rho	two.sided	0.19792615040382425	350
GO_PROTEIN_DISULFIDE_OXIDOREDUCTASE_ACTIVITY	0.6363636363636365	0.03011426472965619	Spearman's rank correlation rho	two.sided	0.1982068220219159	12
GO_MITOTIC_SPINDLE	0.29605488850771866	0.030115401670633937	Spearman's rank correlation rho	two.sided	0.1982068220219159	54
GO_NEUROTRANSMITTER_TRANSPORT	0.2216087900162778	0.03020744184891469	Spearman's rank correlation rho	two.sided	0.19860763006821863	96
GO_REGULATION_OF_MUSCLE_HYPERTROPHY	0.42769230769230765	0.030319713372989176	Spearman's rank correlation rho	two.sided	0.1991404924468196	26
GO_RNA_POLYMERASE_COMPLEX	0.2503840682788051	0.030522514756334506	Spearman's rank correlation rho	two.sided	0.20026624862239228	75
GO_PHOSPHATIDYLSERINE_ACYL_CHAIN_REMODELING	0.6636363636363636	0.030850873832849596	Spearman's rank correlation rho	two.sided	0.20221266118485204	11
GO_ZINC_ION_BINDING	0.11620922634528953	0.030979559263132825	Spearman's rank correlation rho	two.sided	0.20284765585449183	345
GO_SYNCYTIUM_FORMATION	0.44347826086956516	0.03111748577362676	Spearman's rank correlation rho	two.sided	0.20327924421665786	24
GO_THYMOCYTE_APOPTOTIC_PROCESS	-0.7333333333333333	0.031123236331569666	Spearman's rank correlation rho	two.sided	0.20327924421665786	9
GO_PHOSPHATIDYLINOSITOL_PHOSPHATE_PHOSPHATASE_ACTIVITY	0.6969696969696969	0.03114109545956814	Spearman's rank correlation rho	two.sided	0.20327924421665786	10
GO_REGULATION_OF_CALCIUM_MEDIATED_SIGNALING	0.34221388367729827	0.03121749202635915	Spearman's rank correlation rho	two.sided	0.2034174056171885	40
GO_TERTIARY_GRANULE	0.278966379549875	0.03122605264458316	Spearman's rank correlation rho	two.sided	0.2034174056171885	60
GO_DNA_BINDING_TRANSCRIPTION_FACTOR_ACTIVITY	-0.1011839771812209	0.03134367523544225	Spearman's rank correlation rho	two.sided	0.20397528957404154	453
GO_NEGATIVE_REGULATION_OF_CELL_DEVELOPMENT	0.20255838711823812	0.031586349352427455	Spearman's rank correlation rho	two.sided	0.20505345601360794	113
GO_REGULATION_OF_CELL_ADHESION_MEDIATED_BY_INTEGRIN	0.49824561403508777	0.031617415009406714	Spearman's rank correlation rho	two.sided	0.20505345601360794	19
GO_ENTRAINMENT_OF_CIRCADIAN_CLOCK_BY_PHOTOPERIOD	0.5441176470588235	0.03163796028422379	Spearman's rank correlation rho	two.sided	0.20505345601360794	16
GO_PHOTOPERIODISM	0.5441176470588235	0.03163796028422379	Spearman's rank correlation rho	two.sided	0.20505345601360794	16
GO_MYELOID_CELL_DIFFERENTIATION	0.16337601189447698	0.03173366148809045	Spearman's rank correlation rho	two.sided	0.20546491341077797	173
GO_POSITIVE_REGULATION_OF_MUSCLE_TISSUE_DEVELOPMENT	0.39443826473859844	0.031837434933700344	Spearman's rank correlation rho	two.sided	0.20592774828455745	30
GO_MITOCHONDRIAL_ENVELOPE	-0.10609256690797485	0.03194645521256821	Spearman's rank correlation rho	two.sided	0.20642354796037157	409
GO_DNA_STRAND_ELONGATION_INVOLVED_IN_DNA_REPLICATION	-0.6043956043956044	0.03211951180970178	Spearman's rank correlation rho	two.sided	0.20724302161550706	13
GO_PEROXISOMAL_TRANSPORT	0.3590733590733591	0.03213826977815953	Spearman's rank correlation rho	two.sided	0.20724302161550706	36
GO_CELL_JUNCTION_ORGANIZATION	0.23420066821909485	0.032236565363529035	Spearman's rank correlation rho	two.sided	0.2076669021835744	84
GO_TISSUE_REGENERATION	0.43153846153846154	0.032329038681776286	Spearman's rank correlation rho	two.sided	0.20805245828402585	25
GO_HINDBRAIN_MORPHOGENESIS	-0.6293706293706295	0.032394749720125744	Spearman's rank correlation rho	two.sided	0.2080554495878129	12
GO_POSITIVE_REGULATION_OF_TISSUE_REMODELING	0.6293706293706295	0.032394749720125744	Spearman's rank correlation rho	two.sided	0.2080554495878129	12
GO_REGULATION_OF_PROTEIN_POLYMERIZATION	0.22227029930470588	0.03244222269636687	Spearman's rank correlation rho	two.sided	0.20815072697278467	93
GO_RESPONSE_TO_VITAMIN	0.3130203515263645	0.032614330472729235	Spearman's rank correlation rho	two.sided	0.20904467152116052	47
GO_SMALL_MOLECULE_METABOLIC_PROCESS	0.06876962080884674	0.032765846626907305	Spearman's rank correlation rho	two.sided	0.20980496954170955	964
GO_NEGATIVE_REGULATION_OF_CATABOLIC_PROCESS	0.1739386545834786	0.032799829492996535	Spearman's rank correlation rho	two.sided	0.2098119127511276	151
GO_CELL_FATE_COMMITMENT	0.2786090005844536	0.03295404111373167	Spearman's rank correlation rho	two.sided	0.2102719319491903	59
GO_POSITIVE_REGULATION_OF_PROTEIN_KINASE_B_SIGNALING	0.2613137520951393	0.03297116336451425	Spearman's rank correlation rho	two.sided	0.2102719319491903	67
GO_CARDIAC_CELL_DEVELOPMENT	0.3793988269794722	0.03297517100079879	Spearman's rank correlation rho	two.sided	0.2102719319491903	32
GO_REGULATION_OF_ERBB_SIGNALING_PATHWAY	0.326336454243431	0.03320208001065843	Spearman's rank correlation rho	two.sided	0.2102719319491903	43
GO_REGULATION_OF_LYMPHOCYTE_DIFFERENTIATION	0.23564175400790155	0.03330123022813696	Spearman's rank correlation rho	two.sided	0.2102719319491903	82
GO_COENZYME_TRANSPORT	0.8857142857142858	0.03333333333333333	Spearman's rank correlation rho	two.sided	0.2102719319491903	6
GO_INTRINSIC_APOPTOTIC_SIGNALING_PATHWAY_IN_RESPONSE_TO_HYPOXIA	-0.8857142857142858	0.03333333333333333	Spearman's rank correlation rho	two.sided	0.2102719319491903	6
GO_LUNG_CELL_DIFFERENTIATION	0.8857142857142858	0.03333333333333333	Spearman's rank correlation rho	two.sided	0.2102719319491903	6
GO_NEGATIVE_REGULATION_OF_AMYLOID_BETA_CLEARANCE	0.8857142857142858	0.03333333333333333	Spearman's rank correlation rho	two.sided	0.2102719319491903	6
GO_NEGATIVE_REGULATION_OF_CHEMOKINE_PRODUCTION	0.8857142857142858	0.03333333333333333	Spearman's rank correlation rho	two.sided	0.2102719319491903	6
GO_POSITIVE_REGULATION_OF_PROTEIN_OLIGOMERIZATION	0.8857142857142858	0.03333333333333333	Spearman's rank correlation rho	two.sided	0.2102719319491903	6
GO_PRE_SNORNP_COMPLEX	-0.8857142857142858	0.03333333333333333	Spearman's rank correlation rho	two.sided	0.2102719319491903	6
GO_PROTEIN_DISULFIDE_ISOMERASE_ACTIVITY	0.8857142857142858	0.03333333333333333	Spearman's rank correlation rho	two.sided	0.2102719319491903	6
GO_RESPIRATORY_CHAIN_COMPLEX_III	0.8857142857142858	0.03333333333333333	Spearman's rank correlation rho	two.sided	0.2102719319491903	6
GO_HEART_GROWTH	0.3846774193548388	0.03340083807317812	Spearman's rank correlation rho	two.sided	0.2104895631410068	31
GO_NUCLEOTIDE_EXCISION_REPAIR_DNA_DAMAGE_RECOGNITION	0.557142857142857	0.033574653493354846	Spearman's rank correlation rho	two.sided	0.21137606518379026	15
GO_RIBONUCLEASE_ACTIVITY	0.2603160667251976	0.033664273614485235	Spearman's rank correlation rho	two.sided	0.2115126034899151	67
GO_NEGATIVE_REGULATION_OF_CELLULAR_COMPONENT_ORGANIZATION	0.11973024959399223	0.033706176301838475	Spearman's rank correlation rho	two.sided	0.2115126034899151	315
GO_CIRCADIAN_REGULATION_OF_GENE_EXPRESSION	0.3904338153503893	0.033737075520148506	Spearman's rank correlation rho	two.sided	0.2115126034899151	30
GO_POSITIVE_REGULATION_OF_NEURAL_PRECURSOR_CELL_PROLIFERATION	0.6545454545454545	0.033825160787594746	Spearman's rank correlation rho	two.sided	0.2115126034899151	11
GO_MODIFICATION_BY_SYMBIONT_OF_HOST_MORPHOLOGY_OR_PHYSIOLOGY	0.4466403162055336	0.03387153359219305	Spearman's rank correlation rho	two.sided	0.2115126034899151	23
GO_PYRIMIDINE_RIBONUCLEOTIDE_METABOLIC_PROCESS	-0.5162477978302529	0.03387829321945541	Spearman's rank correlation rho	two.sided	0.2115126034899151	17
GO_INTERLEUKIN_2_BIOSYNTHETIC_PROCESS	0.598901098901099	0.0340306577688047	Spearman's rank correlation rho	two.sided	0.2115126034899151	13
GO_INTRACELLULAR_STEROL_TRANSPORT	0.598901098901099	0.0340306577688047	Spearman's rank correlation rho	two.sided	0.2115126034899151	13
GO_CENTROMERIC_SISTER_CHROMATID_COHESION	0.8214285714285713	0.034126984126984124	Spearman's rank correlation rho	two.sided	0.2115126034899151	7
GO_DETECTION_OF_STIMULUS_INVOLVED_IN_SENSORY_PERCEPTION_OF_PAIN	0.8214285714285713	0.034126984126984124	Spearman's rank correlation rho	two.sided	0.2115126034899151	7
GO_DETECTION_OF_TEMPERATURE_STIMULUS	0.8214285714285713	0.034126984126984124	Spearman's rank correlation rho	two.sided	0.2115126034899151	7
GO_INNER_EAR_AUDITORY_RECEPTOR_CELL_DIFFERENTIATION	-0.8214285714285713	0.034126984126984124	Spearman's rank correlation rho	two.sided	0.2115126034899151	7
GO_MKS_COMPLEX	-0.8214285714285713	0.034126984126984124	Spearman's rank correlation rho	two.sided	0.2115126034899151	7
GO_MYOBLAST_PROLIFERATION	0.8214285714285713	0.034126984126984124	Spearman's rank correlation rho	two.sided	0.2115126034899151	7
GO_POSITIVE_REGULATION_OF_TELOMERE_CAPPING	0.8214285714285713	0.034126984126984124	Spearman's rank correlation rho	two.sided	0.2115126034899151	7
GO_SENSORY_PERCEPTION_OF_TEMPERATURE_STIMULUS	0.8214285714285713	0.034126984126984124	Spearman's rank correlation rho	two.sided	0.2115126034899151	7
GO_CARDIAC_MUSCLE_CELL_DIFFERENTIATION	0.3137218624730188	0.03419763851272347	Spearman's rank correlation rho	two.sided	0.21167133652999215	46
GO_TRANSCRIPTION_INITIATION_FROM_RNA_POLYMERASE_I_PROMOTER	0.4108669108669108	0.03421897543763563	Spearman's rank correlation rho	two.sided	0.21167133652999215	27
GO_TRANSCRIPTION_INITIATION_FROM_RNA_POLYMERASE_II_PROMOTER	0.23021301543873365	0.034255827731145265	Spearman's rank correlation rho	two.sided	0.2116939682383598	85
GO_MUSCLE_CELL_DEVELOPMENT	0.2466493891151425	0.034386758818091036	Spearman's rank correlation rho	two.sided	0.21226243685923907	74
GO_P53_BINDING	0.3280933473786565	0.034414381541898756	Spearman's rank correlation rho	two.sided	0.21226243685923907	42
GO_PHOSPHATIDYLCHOLINE_METABOLIC_PROCESS	0.3203664552501762	0.034476409573324686	Spearman's rank correlation rho	two.sided	0.21243956177909398	44
GO_DRUG_METABOLIC_PROCESS	0.13327904268489754	0.034524440866398706	Spearman's rank correlation rho	two.sided	0.21253018176046648	252
GO_NEGATIVE_REGULATION_OF_ESTABLISHMENT_OF_PROTEIN_LOCALIZATION	0.2383398247322298	0.034643746486253096	Spearman's rank correlation rho	two.sided	0.21305896391983392	79
GO_SISTER_CHROMATID_SEGREGATION	0.22068954888029219	0.03471291886602591	Spearman's rank correlation rho	two.sided	0.21327870494808868	92
GO_BRANCHING_INVOLVED_IN_BLOOD_VESSEL_MORPHOGENESIS	0.6223776223776225	0.03480012285534383	Spearman's rank correlation rho	two.sided	0.21341009072535314	12
GO_AMIDE_BINDING	0.1883254593175853	0.03483978765216596	Spearman's rank correlation rho	two.sided	0.21341009072535314	126
GO_PHOSPHOLIPID_METABOLIC_PROCESS	0.141412512769015	0.03489071961348895	Spearman's rank correlation rho	two.sided	0.21341009072535314	223
GO_BROWN_FAT_CELL_DIFFERENTIATION	0.5535714285714285	0.034909389272554006	Spearman's rank correlation rho	two.sided	0.21341009072535314	15
GO_SCHWANN_CELL_DIFFERENTIATION	-0.5535714285714285	0.034909389272554006	Spearman's rank correlation rho	two.sided	0.21341009072535314	15
GO_MYD88_INDEPENDENT_TOLL_LIKE_RECEPTOR_SIGNALING_PATHWAY	0.5352941176470588	0.03493507933407495	Spearman's rank correlation rho	two.sided	0.21341009072535314	16
GO_APICAL_PART_OF_CELL	0.18588998211091237	0.03506313020666141	Spearman's rank correlation rho	two.sided	0.21375163027868996	129
GO_AMYLOID_PRECURSOR_PROTEIN_CATABOLIC_PROCESS	0.4253846153846154	0.03509101110331938	Spearman's rank correlation rho	two.sided	0.21375163027868996	25
GO_GLYCOLIPID_CATABOLIC_PROCESS	0.6848484848484847	0.03509153793416391	Spearman's rank correlation rho	two.sided	0.21375163027868996	10
GO_FIBRILLAR_CENTER	0.23906473273561876	0.035271131158405175	Spearman's rank correlation rho	two.sided	0.2144691279215765	78
GO_POSITIVE_REGULATION_OF_LYMPHOCYTE_DIFFERENTIATION	0.3154150197628458	0.035276586850173125	Spearman's rank correlation rho	two.sided	0.2144691279215765	45
GO_LIGASE_ACTIVITY_FORMING_CARBON_SULFUR_BONDS	0.40842490842490836	0.03538125629424995	Spearman's rank correlation rho	two.sided	0.21490061863014237	27
GO_POSITIVE_REGULATION_OF_LEUKOCYTE_CHEMOTAXIS	0.3263106717445912	0.03545017428131271	Spearman's rank correlation rho	two.sided	0.2151143456814994	42
GO_GLIAL_CELL_ACTIVATION	0.4636363636363637	0.03569515751081989	Spearman's rank correlation rho	two.sided	0.21635874682096817	21
GO_REGULATION_OF_LEUKOCYTE_CHEMOTAXIS	0.3014285714285714	0.0357262995730176	Spearman's rank correlation rho	two.sided	0.21635874682096817	49
GO_CHROMATIN_REMODELING	0.22972562518983497	0.035757022921467325	Spearman's rank correlation rho	two.sided	0.21635874682096817	84
GO_MYOTUBE_DIFFERENTIATION	0.3013265306122449	0.0357912154255374	Spearman's rank correlation rho	two.sided	0.21636036348327362	49
GO_LYMPH_NODE_DEVELOPMENT	0.5934065934065934	0.036025718049200975	Spearman's rank correlation rho	two.sided	0.21736587998307447	13
GO_REGULATION_OF_SYNCYTIUM_FORMATION_BY_PLASMA_MEMBRANE_FUSION	0.5934065934065934	0.036025718049200975	Spearman's rank correlation rho	two.sided	0.21736587998307447	13
GO_CHROMATIN_REMODELING_AT_CENTROMERE	0.5323529411764706	0.03609119249304751	Spearman's rank correlation rho	two.sided	0.21755510541645676	16
GO_RIBOSOMAL_SMALL_SUBUNIT_BIOGENESIS	-0.3068917668825162	0.036320510178540155	Spearman's rank correlation rho	two.sided	0.21872620135631235	47
GO_LIPID_LOCALIZATION	0.16170195534543763	0.036354063425102834	Spearman's rank correlation rho	two.sided	0.21872620135631235	168
GO_CELL_CELL_CONTACT_ZONE	0.4859649122807018	0.03659554781772387	Spearman's rank correlation rho	two.sided	0.21942864898040146	19
GO_CYTOLYSIS	0.761904761904762	0.03675595238095238	Spearman's rank correlation rho	two.sided	0.21942864898040146	8
GO_NEURON_PROJECTION_EXTENSION_INVOLVED_IN_NEURON_PROJECTION_GUIDANCE	0.761904761904762	0.03675595238095238	Spearman's rank correlation rho	two.sided	0.21942864898040146	8
GO_POSITIVE_REGULATION_OF_CELL_ADHESION_MEDIATED_BY_INTEGRIN	0.761904761904762	0.03675595238095238	Spearman's rank correlation rho	two.sided	0.21942864898040146	8
GO_RESPONSE_TO_SALT_STRESS	-0.761904761904762	0.03675595238095238	Spearman's rank correlation rho	two.sided	0.21942864898040146	8
GO_SOMATIC_DIVERSIFICATION_OF_IMMUNE_RECEPTORS_VIA_SOMATIC_MUTATION	0.761904761904762	0.03675595238095238	Spearman's rank correlation rho	two.sided	0.21942864898040146	8
GO_SPERMATID_NUCLEUS_DIFFERENTIATION	-0.761904761904762	0.03675595238095238	Spearman's rank correlation rho	two.sided	0.21942864898040146	8
GO_RESPONSE_TO_AMMONIUM_ION	0.2908733885426449	0.03681821350006232	Spearman's rank correlation rho	two.sided	0.21942864898040146	52
GO_CCR_CHEMOKINE_RECEPTOR_BINDING	0.7166666666666667	0.03686618165784832	Spearman's rank correlation rho	two.sided	0.21942864898040146	9
GO_POSITIVE_REGULATION_OF_MYELOID_LEUKOCYTE_CYTOKINE_PRODUCTION_INVOLVED_IN_IMMUNE_RESPONSE	0.7166666666666667	0.03686618165784832	Spearman's rank correlation rho	two.sided	0.21942864898040146	9
GO_REGULATION_OF_NATURAL_KILLER_CELL_DIFFERENTIATION	0.7166666666666667	0.03686618165784832	Spearman's rank correlation rho	two.sided	0.21942864898040146	9
GO_CYTOPLASMIC_PATTERN_RECOGNITION_RECEPTOR_SIGNALING_PATHWAY	0.39792008757526	0.036883693061805944	Spearman's rank correlation rho	two.sided	0.21942864898040146	28
GO_LOW_DENSITY_LIPOPROTEIN_PARTICLE_RECEPTOR_BINDING	0.6454545454545454	0.037001045754552736	Spearman's rank correlation rho	two.sided	0.21992165340376446	11
GO_I_BAND	0.2930316742081448	0.03729009656179834	Spearman's rank correlation rho	two.sided	0.22128496928121258	51
GO_CLATHRIN_COATED_VESICLE	0.21417973124300113	0.037326276178378415	Spearman's rank correlation rho	two.sided	0.22128496928121258	95
GO_EPHRIN_RECEPTOR_BINDING	0.6153846153846154	0.037334511366369796	Spearman's rank correlation rho	two.sided	0.22128496928121258	12
GO_PROTEIN_TARGETING	0.1416747043903833	0.03754380496128745	Spearman's rank correlation rho	two.sided	0.2223188549959548	216
GO_TRANSPORTER_ACTIVITY	0.10390534856887633	0.03757904400916595	Spearman's rank correlation rho	two.sided	0.2223210997581176	401
GO_SEX_DIFFERENTIATION	0.2101263320986012	0.03782920380895796	Spearman's rank correlation rho	two.sided	0.2234507213130299	98
GO_STEM_CELL_DIFFERENTIATION	0.20105752722862283	0.037840058674702776	Spearman's rank correlation rho	two.sided	0.2234507213130299	107
GO_RECEPTOR_BIOSYNTHETIC_PROCESS	0.5879120879120879	0.03810697022388497	Spearman's rank correlation rho	two.sided	0.22472103750272762	13
GO_MITOCHONDRIAL_FISSION	0.48245614035087725	0.03812565176576126	Spearman's rank correlation rho	two.sided	0.22472103750272762	19
GO_REGULATION_OF_LIPASE_ACTIVITY	0.42782608695652163	0.03816207009945741	Spearman's rank correlation rho	two.sided	0.22472799837313753	24
GO_REGULATION_OF_MICROTUBULE_BASED_MOVEMENT	0.5648351648351648	0.03835458380811534	Spearman's rank correlation rho	two.sided	0.2256533095915235	14
GO_B_CELL_HOMEOSTASIS	0.5264705882352941	0.0384919290730341	Spearman's rank correlation rho	two.sided	0.22625263923968034	16
GO_ASTROCYTE_DIFFERENTIATION	0.40991452991452987	0.03854594522920267	Spearman's rank correlation rho	two.sided	0.22636151398469043	26
GO_POSITIVE_REGULATION_OF_JUN_KINASE_ACTIVITY	0.4269565217391304	0.03858810263317112	Spearman's rank correlation rho	two.sided	0.22640061181409657	24
GO_POSITIVE_REGULATION_OF_NF_KAPPAB_TRANSCRIPTION_FACTOR_ACTIVITY	0.2533721765504031	0.03883507143474059	Spearman's rank correlation rho	two.sided	0.22749616086507254	67
GO_SECONDARY_ACTIVE_TRANSMEMBRANE_TRANSPORTER_ACTIVITY	0.2678521811614338	0.03884617269686793	Spearman's rank correlation rho	two.sided	0.22749616086507254	60
GO_SUPRAMOLECULAR_FIBER_ORGANIZATION	0.1262724845344307	0.038906717759621776	Spearman's rank correlation rho	two.sided	0.22764169560324327	268
GO_POSITIVE_REGULATION_OF_GTPASE_ACTIVITY	0.17799726855916498	0.039002146219548804	Spearman's rank correlation rho	two.sided	0.2279287165308251	135
GO_REGULATION_OF_PEPTIDYL_THREONINE_PHOSPHORYLATION	0.44551101072840193	0.03902725158873069	Spearman's rank correlation rho	two.sided	0.2279287165308251	22
GO_REGULATION_OF_NEUROBLAST_PROLIFERATION	0.6727272727272726	0.03938140928290607	Spearman's rank correlation rho	two.sided	0.2297866569425221	10
GO_PHOSPHATIDYLINOSITOL_3_KINASE_SIGNALING	0.28157042119306264	0.03949864472388103	Spearman's rank correlation rho	two.sided	0.230260046302247	54
GO_REGULATION_OF_PROTEASOMAL_UBIQUITIN_DEPENDENT_PROTEIN_CATABOLIC_PROCESS	0.23843527738264578	0.039627949975648454	Spearman's rank correlation rho	two.sided	0.23080286855264903	75
GO_PROTEIN_TYROSINE_KINASE_BINDING	0.29520408163265305	0.03986952285796024	Spearman's rank correlation rho	two.sided	0.23168064605635905	49
GO_PROTEIN_POLYMERIZATION	0.1887836490528415	0.03990181744636308	Spearman's rank correlation rho	two.sided	0.23168064605635905	119
GO_ERBB_SIGNALING_PATHWAY	0.2539400897609853	0.03991343911808132	Spearman's rank correlation rho	two.sided	0.23168064605635905	66
GO_NEURON_SPINE	0.24830105955425652	0.03992397111743723	Spearman's rank correlation rho	two.sided	0.23168064605635905	69
GO_REGULATION_OF_ESTABLISHMENT_OF_PLANAR_POLARITY	0.27333419756287275	0.039986451362713844	Spearman's rank correlation rho	two.sided	0.23171205639242953	57
GO_REGULATION_OF_TRANSLATION_IN_RESPONSE_TO_STRESS	0.6083916083916084	0.04000204878864573	Spearman's rank correlation rho	two.sided	0.23171205639242953	12
GO_ATPASE_ACTIVITY	0.14357231407836635	0.04007743619120171	Spearman's rank correlation rho	two.sided	0.2317385010932968	205
GO_MICROTUBULE_ORGANIZING_CENTER_ORGANIZATION	-0.23630895420369102	0.040092103939821135	Spearman's rank correlation rho	two.sided	0.2317385010932968	76
GO_REGULATION_OF_PHOSPHOLIPID_METABOLIC_PROCESS	0.3602941176470588	0.04011562396729738	Spearman's rank correlation rho	two.sided	0.2317385010932968	33
GO_CATION_TRANSMEMBRANE_TRANSPORT	0.12261974769445257	0.040326814779399964	Spearman's rank correlation rho	two.sided	0.2326436811912162	280
GO_ENDOPLASMIC_RETICULUM_TO_GOLGI_VESICLE_MEDIATED_TRANSPORT	0.1941948269381898	0.04034527433767402	Spearman's rank correlation rho	two.sided	0.2326436811912162	112
GO_BONE_CELL_DEVELOPMENT	0.6363636363636364	0.04038640398276635	Spearman's rank correlation rho	two.sided	0.2326704766673729	11
GO_LEUKOCYTE_HOMEOSTASIS	0.3144065237088493	0.0405085994210265	Spearman's rank correlation rho	two.sided	0.23316383114307024	43
GO_TUBE_DEVELOPMENT	0.10485767560191772	0.04056374372545743	Spearman's rank correlation rho	two.sided	0.23321335506709065	382
GO_REGULATION_OF_EXOCYTOSIS	0.23418686576581316	0.040590339181008885	Spearman's rank correlation rho	two.sided	0.23321335506709065	77
GO_POSITIVE_REGULATION_OF_MYELOID_LEUKOCYTE_MEDIATED_IMMUNITY	0.5392857142857143	0.04065921836580946	Spearman's rank correlation rho	two.sided	0.23339883385310461	15
GO_REGULATION_OF_MUSCLE_SYSTEM_PROCESS	0.21384646209330638	0.040853792799116016	Spearman's rank correlation rho	two.sided	0.23430486703204823	92
GO_POSITIVE_REGULATION_OF_CANONICAL_WNT_SIGNALING_PATHWAY	0.2585925499231951	0.04100412778378986	Spearman's rank correlation rho	two.sided	0.23495577778506316	63
GO_NUCLEAR_CHROMOSOME_SEGREGATION	0.19587619312389953	0.041373015547158866	Spearman's rank correlation rho	two.sided	0.2368567145243617	109
GO_TISSUE_MIGRATION	0.19403299403299404	0.04143844152026271	Spearman's rank correlation rho	two.sided	0.2370185087391633	111
GO_POSITIVE_REGULATION_OF_PHAGOCYTOSIS	0.3822660098522167	0.041534934094714294	Spearman's rank correlation rho	two.sided	0.23727820256150625	29
GO_EXTRINSIC_COMPONENT_OF_MEMBRANE	0.18647128272796717	0.04155825481738824	Spearman's rank correlation rho	two.sided	0.23727820256150625	120
GO_POSITIVE_REGULATION_OF_ION_TRANSMEMBRANE_TRANSPORT	0.27113041223749035	0.04166659831136086	Spearman's rank correlation rho	two.sided	0.23749874455384543	57
GO_POSITIVE_REGULATION_OF_GENE_EXPRESSION_EPIGENETIC	0.35762032085561496	0.04170085178776617	Spearman's rank correlation rho	two.sided	0.23749874455384543	33
GO_T_CELL_MEDIATED_IMMUNITY	0.34705882352941175	0.04170860126477004	Spearman's rank correlation rho	two.sided	0.23749874455384543	35
GO_EAR_DEVELOPMENT	-0.2496607869742198	0.041860202660302645	Spearman's rank correlation rho	two.sided	0.238149365772613	67
GO_CYTOSOLIC_TRANSPORT	0.22402501994038868	0.041953376502402634	Spearman's rank correlation rho	two.sided	0.23844837532386165	83
GO_AGGRESOME	0.4616541353383459	0.04198753788322923	Spearman's rank correlation rho	two.sided	0.23844837532386165	20
GO_NUCLEOBASE_CONTAINING_COMPOUND_KINASE_ACTIVITY	-0.4014361487975121	0.04208592604837283	Spearman's rank correlation rho	two.sided	0.23879448461265457	26
GO_PHAGOSOME_MATURATION	0.403076923076923	0.0421531024162757	Spearman's rank correlation rho	two.sided	0.23896304106219524	26
GO_REGULATION_OF_PROTEIN_DEPOLYMERIZATION	0.31561461794019935	0.04222037569549993	Spearman's rank correlation rho	two.sided	0.23913184701766405	42
GO_REGULATION_OF_HORMONE_LEVELS	0.15931800422298703	0.04230929334730586	Spearman's rank correlation rho	two.sided	0.2394228361200533	163
GO_REGULATION_OF_CELLULAR_RESPONSE_TO_GROWTH_FACTOR_STIMULUS	0.19312916812916814	0.04240957114264743	Spearman's rank correlation rho	two.sided	0.23977753788115472	111
GO_PHOSPHATASE_REGULATOR_ACTIVITY	0.30101757631822385	0.042487998344451446	Spearman's rank correlation rho	two.sided	0.24000818064668994	46
GO_NUCLEOSIDE_METABOLIC_PROCESS	-0.2823845809697476	0.042530755354538444	Spearman's rank correlation rho	two.sided	0.24003709807193097	52
GO_KINESIN_COMPLEX	0.6013986013986015	0.04280686898757623	Spearman's rank correlation rho	two.sided	0.24116859424514267	12
GO_POSITIVE_REGULATION_OF_RECEPTOR_INTERNALIZATION	0.6013986013986015	0.04280686898757623	Spearman's rank correlation rho	two.sided	0.24116859424514267	12
GO_PROTEIN_KINASE_B_SIGNALING	0.1972189334206615	0.04287521436908019	Spearman's rank correlation rho	two.sided	0.24134044538026975	106
GO_CELLULAR_PIGMENTATION	0.37931034482758613	0.04323735848663267	Spearman's rank correlation rho	two.sided	0.2426158712240736	29
GO_ASTROCYTE_ACTIVATION	0.7	0.04325396825396825	Spearman's rank correlation rho	two.sided	0.2426158712240736	9
GO_PEPTIDYL_ARGININE_METHYLATION	-0.7	0.04325396825396825	Spearman's rank correlation rho	two.sided	0.2426158712240736	9
GO_REGULATION_OF_PLATELET_ACTIVATION	0.7	0.04325396825396825	Spearman's rank correlation rho	two.sided	0.2426158712240736	9
GO_POSITIVE_REGULATION_OF_PEPTIDE_SECRETION	0.196654659042245	0.043482862096129116	Spearman's rank correlation rho	two.sided	0.243522498420135	106
GO_PLATELET_DEGRANULATION	0.28139673866643894	0.0436407623922716	Spearman's rank correlation rho	two.sided	0.243522498420135	52
GO_BLASTOCYST_FORMATION	0.4840041279669763	0.043671160756054046	Spearman's rank correlation rho	two.sided	0.243522498420135	18
GO_DICARBOXYLIC_ACID_METABOLIC_PROCESS	-0.28989795918367345	0.04370811115811617	Spearman's rank correlation rho	two.sided	0.243522498420135	49
GO_INTERCELLULAR_BRIDGE	0.3342816500711237	0.0437209524002249	Spearman's rank correlation rho	two.sided	0.243522498420135	37
GO_CELLULAR_DEFENSE_RESPONSE	0.532142857142857	0.0437916986710857	Spearman's rank correlation rho	two.sided	0.243522498420135	15
GO_REGULATION_OF_NUCLEAR_DIVISION	0.22069454287739193	0.04385115902194709	Spearman's rank correlation rho	two.sided	0.243522498420135	84
GO_DNA_INTEGRITY_CHECKPOINT	0.21315388731119067	0.04385749430719835	Spearman's rank correlation rho	two.sided	0.243522498420135	90
GO_CARDIOVASCULAR_SYSTEM_DEVELOPMENT	0.1229971579524928	0.04389754713407979	Spearman's rank correlation rho	two.sided	0.243522498420135	269
GO_ANDROGEN_METABOLIC_PROCESS	0.6272727272727273	0.0439890872097468	Spearman's rank correlation rho	two.sided	0.243522498420135	11
GO_NEGATIVE_REGULATION_OF_CD4_POSITIVE_ALPHA_BETA_T_CELL_DIFFERENTIATION	0.6272727272727273	0.0439890872097468	Spearman's rank correlation rho	two.sided	0.243522498420135	11
GO_CARDIAC_SEPTUM_DEVELOPMENT	0.3130216351997407	0.044012277864698975	Spearman's rank correlation rho	two.sided	0.243522498420135	42
GO_INCLUSION_BODY	0.3130216351997407	0.044012277864698975	Spearman's rank correlation rho	two.sided	0.243522498420135	42
GO_SCHWANN_CELL_DEVELOPMENT	-0.6606060606060605	0.044026552847842626	Spearman's rank correlation rho	two.sided	0.243522498420135	10
GO_BETA_CATENIN_DESTRUCTION_COMPLEX_DISASSEMBLY	0.6606060606060605	0.04402655284784273	Spearman's rank correlation rho	two.sided	0.243522498420135	10
GO_RESPONSE_TO_VITAMIN_A	0.6606060606060605	0.04402655284784273	Spearman's rank correlation rho	two.sided	0.243522498420135	10
GO_POSITIVE_REGULATION_OF_CHROMATIN_ORGANIZATION	0.26347165400350675	0.04406950090608795	Spearman's rank correlation rho	two.sided	0.24354882492922522	59
GO_POSITIVE_REGULATION_OF_STRESS_FIBER_ASSEMBLY	0.45714285714285713	0.0442347847366224	Spearman's rank correlation rho	two.sided	0.24425060561120357	20
GO_MITOTIC_CELL_CYCLE_CHECKPOINT	0.21274231386590936	0.04427381736144902	Spearman's rank correlation rho	two.sided	0.24425465562930154	90
GO_NEGATIVE_REGULATION_OF_CELLULAR_AMIDE_METABOLIC_PROCESS	0.21132345914954612	0.04451823691836191	Spearman's rank correlation rho	two.sided	0.24539082047495628	91
GO_CARBON_CARBON_LYASE_ACTIVITY	-0.3699666295884316	0.044946288709838134	Spearman's rank correlation rho	two.sided	0.24753635579104527	30
GO_LIGASE_ACTIVITY_FORMING_CARBON_OXYGEN_BONDS	0.4556390977443609	0.045004488816939865	Spearman's rank correlation rho	two.sided	0.24764303189386114	20
GO_IRON_ION_HOMEOSTASIS	0.3006587615283267	0.04518521451190906	Spearman's rank correlation rho	two.sided	0.24842315577978216	45
GO_POSITIVE_REGULATION_OF_PEPTIDYL_SERINE_PHOSPHORYLATION	0.28785714285714287	0.04526327207099922	Spearman's rank correlation rho	two.sided	0.24844770639295488	49
GO_INORGANIC_ION_TRANSMEMBRANE_TRANSPORT	0.1208701422347884	0.045267593217503725	Spearman's rank correlation rho	two.sided	0.24844770639295488	275
GO_RESPONSE_TO_FATTY_ACID	0.31793236115467655	0.045583613246159886	Spearman's rank correlation rho	two.sided	0.24996704009825063	40
GO_MRNA_METHYLATION	0.7380952380952382	0.04583333333333333	Spearman's rank correlation rho	two.sided	0.25004642378175207	8
GO_PEPTIDE_CROSS_LINKING	-0.7380952380952382	0.04583333333333333	Spearman's rank correlation rho	two.sided	0.25004642378175207	8
GO_POSITIVE_REGULATION_OF_TYPE_I_INTERFERON_MEDIATED_SIGNALING_PATHWAY	0.7380952380952382	0.04583333333333333	Spearman's rank correlation rho	two.sided	0.25004642378175207	8
GO_PYRIMIDINE_RIBONUCLEOSIDE_MONOPHOSPHATE_METABOLIC_PROCESS	-0.7380952380952382	0.04583333333333333	Spearman's rank correlation rho	two.sided	0.25004642378175207	8
GO_REGULATION_OF_FERTILIZATION	0.7380952380952382	0.04583333333333333	Spearman's rank correlation rho	two.sided	0.25004642378175207	8
GO_REGULATION_OF_T_CELL_MEDIATED_CYTOTOXICITY	0.7380952380952382	0.04583333333333333	Spearman's rank correlation rho	two.sided	0.25004642378175207	8
GO_REGULATION_OF_MYOTUBE_DIFFERENTIATION	0.3681868743047831	0.04604828696795159	Spearman's rank correlation rho	two.sided	0.2510043986821186	30
GO_MALE_GAMETE_GENERATION	0.15633087823720773	0.046367679540152175	Spearman's rank correlation rho	two.sided	0.25252953699491215	163
GO_NEUTRAL_AMINO_ACID_TRANSPORT	0.4926470588235295	0.046565822758785715	Spearman's rank correlation rho	two.sided	0.25339228297655314	17
GO_ORGANELLE_FISSION	0.14122582610019793	0.04669559104199936	Spearman's rank correlation rho	two.sided	0.2538818065337986	199
GO_NEGATIVE_REGULATION_OF_PROTEIN_CONTAINING_COMPLEX_DISASSEMBLY	0.3343629343629344	0.04680779310553985	Spearman's rank correlation rho	two.sided	0.2542750707631746	36
GO_MULTICELLULAR_ORGANISMAL_RESPONSE_TO_STRESS	0.3668520578420467	0.04688898803222911	Spearman's rank correlation rho	two.sided	0.2544993681647681	30
GO_RHYTHMIC_PROCESS	0.1810188321365669	0.047041417384971376	Spearman's rank correlation rho	two.sided	0.25510959443961706	121
GO_LYSOSOMAL_TRANSPORT	0.2512480798771121	0.047260411494449414	Spearman's rank correlation rho	two.sided	0.25607946341489635	63
GO_CELLULAR_RESPONSE_TO_DSRNA	0.565934065934066	0.04733959518115795	Spearman's rank correlation rho	two.sided	0.25629076925132704	13
GO_REACTIVE_OXYGEN_SPECIES_BIOSYNTHETIC_PROCESS	0.2847959183673469	0.04768102498624256	Spearman's rank correlation rho	two.sided	0.2571854251883321	49
GO_CELL_CELL_JUNCTION_ORGANIZATION	0.26616541353383455	0.04768763856065663	Spearman's rank correlation rho	two.sided	0.2571854251883321	56
GO_MRNA_MODIFICATION	0.6181818181818182	0.04781690535530356	Spearman's rank correlation rho	two.sided	0.2571854251883321	11
GO_FEAR_RESPONSE	0.5428571428571428	0.047886999241906605	Spearman's rank correlation rho	two.sided	0.2571854251883321	14
GO_CELLULAR_RESPONSE_TO_CHEMICAL_STRESS	0.14642289285910098	0.04801549128327569	Spearman's rank correlation rho	two.sided	0.2571854251883321	183
GO_GLIAL_CELL_PROJECTION	0.7857142857142855	0.04801587301587302	Spearman's rank correlation rho	two.sided	0.2571854251883321	7
GO_MESSENGER_RIBONUCLEOPROTEIN_COMPLEX	-0.7857142857142855	0.04801587301587302	Spearman's rank correlation rho	two.sided	0.2571854251883321	7
GO_POSITIVE_REGULATION_OF_CYTOSOLIC_CALCIUM_ION_CONCENTRATION_INVOLVED_IN_PHOSPHOLIPASE_C_ACTIVATING_G_PROTEIN_COUPLED_SIGNALING_PATHWAY	0.7857142857142855	0.04801587301587302	Spearman's rank correlation rho	two.sided	0.2571854251883321	7
GO_POSITIVE_REGULATION_OF_MYELINATION	0.7857142857142855	0.04801587301587302	Spearman's rank correlation rho	two.sided	0.2571854251883321	7
GO_REGULATION_OF_LEUKOCYTE_ADHESION_TO_VASCULAR_ENDOTHELIAL_CELL	0.7857142857142855	0.04801587301587302	Spearman's rank correlation rho	two.sided	0.2571854251883321	7
GO_SERINE_TYPE_EXOPEPTIDASE_ACTIVITY	0.7857142857142855	0.04801587301587302	Spearman's rank correlation rho	two.sided	0.2571854251883321	7
GO_POSITIVE_REGULATION_OF_MEMBRANE_PERMEABILITY	0.36507230255839823	0.04802909456725978	Spearman's rank correlation rho	two.sided	0.2571854251883321	30
GO_REGULATION_OF_JUN_KINASE_ACTIVITY	0.36507230255839823	0.04802909456725978	Spearman's rank correlation rho	two.sided	0.2571854251883321	30
GO_FC_RECEPTOR_SIGNALING_PATHWAY	0.2090216899205663	0.048188825606693964	Spearman's rank correlation rho	two.sided	0.25782427325656854	90
GO_SPINDLE_POLE	0.21495016611295684	0.04837802697475724	Spearman's rank correlation rho	two.sided	0.2586195930182777	85
GO_MYELOID_CELL_DEVELOPMENT	0.4	0.04856306096381931	Spearman's rank correlation rho	two.sided	0.25939132124073133	25
GO_REGULATION_OF_HEMATOPOIETIC_PROGENITOR_CELL_DIFFERENTIATION	0.2647003537699151	0.04866896838663574	Spearman's rank correlation rho	two.sided	0.2597394704617636	56
GO_RESPONSE_TO_PROSTAGLANDIN	0.5214285714285714	0.048830207904973076	Spearman's rank correlation rho	two.sided	0.2601830883662591	15
GO_POSITIVE_REGULATION_OF_MUSCLE_HYPERTROPHY	0.5874125874125875	0.04884485830929574	Spearman's rank correlation rho	two.sided	0.2601830883662591	12
GO_POSITIVE_REGULATION_OF_RELEASE_OF_SEQUESTERED_CALCIUM_ION_INTO_CYTOSOL	0.47368421052631576	0.04887448196700284	Spearman's rank correlation rho	two.sided	0.2601830883662591	18
GO_DEVELOPMENT_OF_PRIMARY_FEMALE_SEXUAL_CHARACTERISTICS	0.3222453222453222	0.04899154960597097	Spearman's rank correlation rho	two.sided	0.26020941988271495	38
GO_PROTEIN_LOCALIZATION_TO_NUCLEUS	0.1574308945106333	0.04902113176499327	Spearman's rank correlation rho	two.sided	0.26020941988271495	157
GO_AMINO_SUGAR_CATABOLIC_PROCESS	0.6484848484848484	0.049042631683376504	Spearman's rank correlation rho	two.sided	0.26020941988271495	10
GO_POSITIVE_REGULATION_OF_G1_S_TRANSITION_OF_MITOTIC_CELL_CYCLE	0.6484848484848484	0.049042631683376504	Spearman's rank correlation rho	two.sided	0.26020941988271495	10
GO_POSITIVE_REGULATION_OF_DNA_BINDING	0.34511573614268204	0.0491829406538808	Spearman's rank correlation rho	two.sided	0.2603066323349646	33
GO_NEUROINFLAMMATORY_RESPONSE	0.38339438339438336	0.04923985272788018	Spearman's rank correlation rho	two.sided	0.2603066323349646	27
GO_PROTEIN_LOCALIZATION_TO_VACUOLE	0.34056531703590526	0.04933119801437111	Spearman's rank correlation rho	two.sided	0.2603066323349646	34
GO_NEUROTRANSMITTER_METABOLIC_PROCESS	0.24899193548387094	0.04933332854824636	Spearman's rank correlation rho	two.sided	0.2603066323349646	63
GO_POSITIVE_REGULATION_OF_CARDIAC_MUSCLE_TISSUE_DEVELOPMENT	0.4596491228070176	0.04933557029489871	Spearman's rank correlation rho	two.sided	0.2603066323349646	19
GO_TERMINATION_OF_RNA_POLYMERASE_II_TRANSCRIPTION	0.4596491228070176	0.04933557029489871	Spearman's rank correlation rho	two.sided	0.2603066323349646	19
GO_SH2_DOMAIN_BINDING	0.5029411764705882	0.049346666382350086	Spearman's rank correlation rho	two.sided	0.2603066323349646	16
GO_SYNAPTIC_MEMBRANE	0.17148701037813127	0.04938963541491386	Spearman's rank correlation rho	two.sided	0.26031797979140453	132
GO_RNA_BINDING	0.06590325075954162	0.049489605206436006	Spearman's rank correlation rho	two.sided	0.26062949435276056	889
GO_EMBRYO_IMPLANTATION	0.4251835121400338	0.049772460206300224	Spearman's rank correlation rho	two.sided	0.2619028373876935	22
GO_UBIQUITIN_LIKE_PROTEIN_CONJUGATING_ENZYME_BINDING	0.5384615384615384	0.0499891360155955	Spearman's rank correlation rho	two.sided	0.2628261329119857	14
GO_NEGATIVE_REGULATION_OF_PROTEIN_CONTAINING_COMPLEX_ASSEMBLY	0.2608244749805549	0.05031826444354465	Spearman's rank correlation rho	two.sided	0.2639112359922382	57
GO_POSITIVE_REGULATION_OF_LYMPHOCYTE_CHEMOTAXIS	0.6833333333333333	0.05031966490299824	Spearman's rank correlation rho	two.sided	0.2639112359922382	9
GO_POSITIVE_REGULATION_OF_RECEPTOR_BIOSYNTHETIC_PROCESS	0.6833333333333333	0.05031966490299824	Spearman's rank correlation rho	two.sided	0.2639112359922382	9
GO_PROTEIN_HOMOTETRAMERIZATION	0.30443237987197147	0.050397807772292025	Spearman's rank correlation rho	two.sided	0.26410388072521496	42
GO_POSITIVE_REGULATION_OF_DEPHOSPHORYLATION	0.39692307692307693	0.050442893311437705	Spearman's rank correlation rho	two.sided	0.2641231182421091	25
GO_ZYMOGEN_ACTIVATION	-0.5178571428571428	0.05060350080867368	Spearman's rank correlation rho	two.sided	0.26474671041250986	15
GO_NEGATIVE_REGULATION_OF_MACROAUTOPHAGY	0.44511278195488724	0.05069077059266621	Spearman's rank correlation rho	two.sided	0.2649859075431829	20
GO_REGULATION_OF_CELL_MORPHOGENESIS_INVOLVED_IN_DIFFERENTIATION	0.1930655010323771	0.05084189058620551	Spearman's rank correlation rho	two.sided	0.2653959931618748	103
GO_RESPONSE_TO_X_RAY	0.5	0.05085244659891098	Spearman's rank correlation rho	two.sided	0.2653959931618748	16
GO_SMALL_GTPASE_MEDIATED_SIGNAL_TRANSDUCTION	0.13965367482408816	0.05097424839736894	Spearman's rank correlation rho	two.sided	0.2658141458895647	196
GO_REGULATION_OF_INTRINSIC_APOPTOTIC_SIGNALING_PATHWAY_IN_RESPONSE_TO_DNA_DAMAGE	0.41304347826086957	0.05125168934177947	Spearman's rank correlation rho	two.sided	0.2669007302732357	23
GO_MATERNAL_PLACENTA_DEVELOPMENT	0.456140350877193	0.0512663189941814	Spearman's rank correlation rho	two.sided	0.2669007302732357	19
GO_POSITIVE_REGULATION_OF_MRNA_METABOLIC_PROCESS	0.2864246068455134	0.05131189230966343	Spearman's rank correlation rho	two.sided	0.26692009835062486	47
GO_RESPONSE_TO_RADIATION	0.1363931274780728	0.05180789793005889	Spearman's rank correlation rho	two.sided	0.2685621923205205	204
GO_MODULATION_BY_VIRUS_OF_HOST_CELLULAR_PROCESS	0.6090909090909091	0.05187760807631141	Spearman's rank correlation rho	two.sided	0.2685621923205205	11
GO_REGULATION_OF_CYCLASE_ACTIVITY	0.6090909090909091	0.05187760807631141	Spearman's rank correlation rho	two.sided	0.2685621923205205	11
GO_REGULATION_OF_HETEROTYPIC_CELL_CELL_ADHESION	0.6090909090909091	0.05187760807631141	Spearman's rank correlation rho	two.sided	0.2685621923205205	11
GO_REGULATION_OF_SPHINGOLIPID_BIOSYNTHETIC_PROCESS	0.6090909090909091	0.05187760807631141	Spearman's rank correlation rho	two.sided	0.2685621923205205	11
GO_SULFUR_COMPOUND_METABOLIC_PROCESS	-0.13501944279976316	0.05189762586645915	Spearman's rank correlation rho	two.sided	0.2685621923205205	208
GO_ARTERY_DEVELOPMENT	0.37219485495347565	0.05192233738022964	Spearman's rank correlation rho	two.sided	0.2685621923205205	28
GO_ION_TRANSMEMBRANE_TRANSPORT	0.10113031184798818	0.052253703807182326	Spearman's rank correlation rho	two.sided	0.27005712181843755	369
GO_REGULATION_OF_GLYCOPROTEIN_METABOLIC_PROCESS	0.42066629023150753	0.05244970899477296	Spearman's rank correlation rho	two.sided	0.27085062409431443	22
GO_ASTROCYTE_DEVELOPMENT	0.554945054945055	0.05253247107993847	Spearman's rank correlation rho	two.sided	0.27099055701988684	13
GO_HEMATOPOIETIC_PROGENITOR_CELL_DIFFERENTIATION	0.19847462857760823	0.05256178942304917	Spearman's rank correlation rho	two.sided	0.27099055701988684	96
GO_AZUROPHIL_GRANULE	0.22034927098218232	0.0527315996961481	Spearman's rank correlation rho	two.sided	0.27164643953922657	78
GO_TRANSCRIPTION_COACTIVATOR_ACTIVITY	0.15249639762843284	0.05278493249499577	Spearman's rank correlation rho	two.sided	0.271701714784484	162
GO_MEMBRANE_COAT	0.25540619520748103	0.05324719110571569	Spearman's rank correlation rho	two.sided	0.2736804053172897	58
GO_PROTEIN_LOCALIZATION_TO_MICROTUBULE_ORGANIZING_CENTER	0.4526315789473685	0.05325516941421989	Spearman's rank correlation rho	two.sided	0.2736804053172897	19
GO_POSITIVE_REGULATION_OF_NERVOUS_SYSTEM_DEVELOPMENT	0.13672921950395453	0.05353259034262701	Spearman's rank correlation rho	two.sided	0.27488457987242093	200
GO_CONDENSED_CHROMOSOME_CENTROMERIC_REGION	0.2506807446512921	0.053616609029579786	Spearman's rank correlation rho	two.sided	0.2750945143885318	60
GO_REGULATION_OF_SMALL_MOLECULE_METABOLIC_PROCESS	0.12999544176014766	0.053687703336919315	Spearman's rank correlation rho	two.sided	0.2752378526695484	221
GO_REGULATION_OF_LIPID_LOCALIZATION	0.25706507648431426	0.05381988864072407	Spearman's rank correlation rho	two.sided	0.2756939010446955	57
GO_MAMMARY_GLAND_EPITHELIAL_CELL_PROLIFERATION	0.4941176470588235	0.05396872687882119	Spearman's rank correlation rho	two.sided	0.27623445406348446	16
GO_SMALL_GTPASE_BINDING	0.1364614115352884	0.05406295341376408	Spearman's rank correlation rho	two.sided	0.2764948388002651	200
GO_EXPORT_ACROSS_PLASMA_MEMBRANE	0.4508771929824562	0.05427172953946178	Spearman's rank correlation rho	two.sided	0.2768947508649637	19
GO_REGULATION_OF_DEFENSE_RESPONSE_TO_VIRUS_BY_VIRUS	0.5107142857142856	0.05429554105535795	Spearman's rank correlation rho	two.sided	0.2768947508649637	15
GO_COLLAGEN_BINDING	-0.4779411764705883	0.05430632384404311	Spearman's rank correlation rho	two.sided	0.2768947508649637	17
GO_PEPTIDE_SECRETION	0.132061811887016	0.054347150755699875	Spearman's rank correlation rho	two.sided	0.2768947508649637	213
GO_REGULATION_OF_PROTEIN_LOCALIZATION_TO_MEMBRANE	0.2278603125602933	0.054413408249299446	Spearman's rank correlation rho	two.sided	0.2768947508649637	72
GO_LAMELLIPODIUM_MEMBRANE	0.6363636363636362	0.054445067937541794	Spearman's rank correlation rho	two.sided	0.2768947508649637	10
GO_T_CELL_RECEPTOR_COMPLEX	0.6363636363636362	0.054445067937541794	Spearman's rank correlation rho	two.sided	0.2768947508649637	10
GO_REGULATION_OF_DEPHOSPHORYLATION	0.20005371370594724	0.05465983501849718	Spearman's rank correlation rho	two.sided	0.27738186685599653	93
GO_RIBOSOMAL_SUBUNIT	-0.18640647348106354	0.05466352995508064	Spearman's rank correlation rho	two.sided	0.27738186685599653	107
GO_NUCLEAR_OUTER_MEMBRANE_ENDOPLASMIC_RETICULUM_MEMBRANE_NETWORK	0.08183820909569961	0.05467132873904454	Spearman's rank correlation rho	two.sided	0.27738186685599653	552
GO_AXON	0.12816266329540668	0.0549494304390998	Spearman's rank correlation rho	two.sided	0.2784941027212926	225
GO_GLUTAMATERGIC_SYNAPSE	0.16879378388343413	0.054977883669137834	Spearman's rank correlation rho	two.sided	0.2784941027212926	130
GO_CELLULAR_RESPONSE_TO_CARBOHYDRATE_STIMULUS	0.2578307900374744	0.05504938994927106	Spearman's rank correlation rho	two.sided	0.2785908391495956	56
GO_REGULATION_OF_FILOPODIUM_ASSEMBLY	0.43759398496240604	0.0550843466661855	Spearman's rank correlation rho	two.sided	0.2785908391495956	20
GO_RESPIRATORY_SYSTEM_PROCESS	-0.5494505494505495	0.05528102117621933	Spearman's rank correlation rho	two.sided	0.27892195350947185	13
GO_ATTACHMENT_OF_SPINDLE_MICROTUBULES_TO_KINETOCHORE	0.5494505494505495	0.0552810211762194	Spearman's rank correlation rho	two.sided	0.27892195350947185	13
GO_T_CELL_MEDIATED_CYTOTOXICITY	0.5494505494505495	0.0552810211762194	Spearman's rank correlation rho	two.sided	0.27892195350947185	13
GO_CELLULAR_RESPONSE_TO_LIPOPROTEIN_PARTICLE_STIMULUS	0.5734265734265734	0.05548132408162134	Spearman's rank correlation rho	two.sided	0.27949035589954535	12
GO_MIDBODY_ABSCISSION	0.5734265734265734	0.05548132408162134	Spearman's rank correlation rho	two.sided	0.27949035589954535	12
GO_DNA_CATABOLIC_PROCESS	0.4061264822134388	0.055577255451607764	Spearman's rank correlation rho	two.sided	0.2795320169214963	23
GO_P38MAPK_CASCADE	0.4061264822134388	0.055577255451607764	Spearman's rank correlation rho	two.sided	0.2795320169214963	23
GO_POSITIVE_REGULATION_OF_CELLULAR_AMIDE_METABOLIC_PROCESS	0.22053315105946683	0.05574564171951527	Spearman's rank correlation rho	two.sided	0.2801579896858881	76
GO_CELL_MORPHOGENESIS_INVOLVED_IN_DIFFERENTIATION	0.11807719607475796	0.055856099092142106	Spearman's rank correlation rho	two.sided	0.28049207564858003	263
GO_FOREBRAIN_CELL_MIGRATION	0.4360902255639098	0.05599748883849525	Spearman's rank correlation rho	two.sided	0.28098084651832556	20
GO_REGULATION_OF_GLIAL_CELL_PROLIFERATION	0.6	0.05617886624179285	Spearman's rank correlation rho	two.sided	0.2816693388091999	11
GO_ACTIN_FILAMENT_BASED_PROCESS	0.11031790467870874	0.056311814660371363	Spearman's rank correlation rho	two.sided	0.2821141271373897	300
GO_NEGATIVE_REGULATION_OF_VIRAL_LIFE_CYCLE	0.3467741935483872	0.05660940206812493	Spearman's rank correlation rho	two.sided	0.2833823875451963	31
GO_ENDOSOME_TRANSPORT_VIA_MULTIVESICULAR_BODY_SORTING_PATHWAY	0.5252747252747252	0.056710638481129665	Spearman's rank correlation rho	two.sided	0.2834249279344528	14
GO_ERAD_PATHWAY	0.23413680261792644	0.056712511547108824	Spearman's rank correlation rho	two.sided	0.2834249279344528	67
GO_SPECIFIC_GRANULE_MEMBRANE	0.3207207207207208	0.05699123810130405	Spearman's rank correlation rho	two.sided	0.2834249279344528	36
GO_REGULATION_OF_PEPTIDASE_ACTIVITY	0.15034794110881067	0.057018412114750956	Spearman's rank correlation rho	two.sided	0.2834249279344528	161
GO_POSITIVE_REGULATION_OF_NIK_NF_KAPPAB_SIGNALING	0.3252100840336135	0.057124335062112314	Spearman's rank correlation rho	two.sided	0.2834249279344528	35
GO_MEMBRANE_PROTEIN_ECTODOMAIN_PROTEOLYSIS	0.48823529411764705	0.057227924362199804	Spearman's rank correlation rho	two.sided	0.2834249279344528	16
GO_REGULATION_OF_LEUKOCYTE_APOPTOTIC_PROCESS	0.3115220483641536	0.05737006116254626	Spearman's rank correlation rho	two.sided	0.2834249279344528	38
GO_NEGATIVE_REGULATION_OF_LONG_TERM_SYNAPTIC_POTENTIATION	0.7142857142857144	0.05758928571428571	Spearman's rank correlation rho	two.sided	0.2834249279344528	8
GO_POSITIVE_REGULATION_OF_POTASSIUM_ION_TRANSMEMBRANE_TRANSPORTER_ACTIVITY	0.7142857142857144	0.05758928571428571	Spearman's rank correlation rho	two.sided	0.2834249279344528	8
GO_PROTEIN_IMPORT_INTO_PEROXISOME_MATRIX	0.7142857142857144	0.05758928571428571	Spearman's rank correlation rho	two.sided	0.2834249279344528	8
GO_REGULATION_OF_EARLY_ENDOSOME_TO_LATE_ENDOSOME_TRANSPORT	0.7142857142857144	0.05758928571428571	Spearman's rank correlation rho	two.sided	0.2834249279344528	8
GO_SPECTRIN_BINDING	-0.7142857142857144	0.05758928571428571	Spearman's rank correlation rho	two.sided	0.2834249279344528	8
GO_SYNAPTIC_VESICLE_BUDDING	0.7142857142857144	0.05758928571428571	Spearman's rank correlation rho	two.sided	0.2834249279344528	8
GO_LAMELLIPODIUM_ORGANIZATION	0.3451612903225807	0.05782760716552176	Spearman's rank correlation rho	two.sided	0.2834249279344528	31
GO_POSITIVE_REGULATION_OF_LEUKOCYTE_MEDIATED_IMMUNITY	0.27030012004801923	0.05792125528374669	Spearman's rank correlation rho	two.sided	0.2834249279344528	50
GO_LIPID_TRANSFER_ACTIVITY	0.42207792207792205	0.05792416664092894	Spearman's rank correlation rho	two.sided	0.2834249279344528	21
GO_NATURAL_KILLER_CELL_ACTIVATION	0.33944281524926684	0.05793333781532587	Spearman's rank correlation rho	two.sided	0.2834249279344528	32
GO_PROTEIN_DEPOLYMERIZATION	0.27010804321728693	0.05810482929378907	Spearman's rank correlation rho	two.sided	0.2834249279344528	50
GO_POSITIVE_REGULATION_OF_DNA_TEMPLATED_TRANSCRIPTION_INITIATION	0.543956043956044	0.05813399461819289	Spearman's rank correlation rho	two.sided	0.2834249279344528	13
GO_PROTEIN_TRANSMEMBRANE_IMPORT_INTO_INTRACELLULAR_ORGANELLE	0.41163184641445505	0.05814229383782272	Spearman's rank correlation rho	two.sided	0.2834249279344528	22
GO_NEGATIVE_REGULATION_OF_INTRACELLULAR_PROTEIN_TRANSPORT	0.40217391304347827	0.058174596138964016	Spearman's rank correlation rho	two.sided	0.2834249279344528	23
GO_RESPONSE_TO_INTERLEUKIN_4	0.45717234262125905	0.05818190218774046	Spearman's rank correlation rho	two.sided	0.2834249279344528	18
GO_INSULIN_RECEPTOR_BINDING	0.5035714285714284	0.05818681038400159	Spearman's rank correlation rho	two.sided	0.2834249279344528	15
GO_MATING	0.5035714285714284	0.05818681038400159	Spearman's rank correlation rho	two.sided	0.2834249279344528	15
GO_ATG1_ULK1_KINASE_COMPLEX	-0.8285714285714285	0.058333333333333334	Spearman's rank correlation rho	two.sided	0.2834249279344528	6
GO_CELLULAR_RESPONSE_TO_INTERFERON_ALPHA	0.8285714285714285	0.058333333333333334	Spearman's rank correlation rho	two.sided	0.2834249279344528	6
GO_DETECTION_OF_TEMPERATURE_STIMULUS_INVOLVED_IN_SENSORY_PERCEPTION	0.8285714285714285	0.058333333333333334	Spearman's rank correlation rho	two.sided	0.2834249279344528	6
GO_GLUCOSAMINE_CONTAINING_COMPOUND_CATABOLIC_PROCESS	0.8285714285714285	0.058333333333333334	Spearman's rank correlation rho	two.sided	0.2834249279344528	6
GO_MDA_5_SIGNALING_PATHWAY	0.8285714285714285	0.058333333333333334	Spearman's rank correlation rho	two.sided	0.2834249279344528	6
GO_MEIOTIC_SPINDLE_ORGANIZATION	-0.8285714285714285	0.058333333333333334	Spearman's rank correlation rho	two.sided	0.2834249279344528	6
GO_MHC_CLASS_I_PROTEIN_BINDING	0.8285714285714285	0.058333333333333334	Spearman's rank correlation rho	two.sided	0.2834249279344528	6
GO_OXOGLUTARATE_DEHYDROGENASE_COMPLEX	-0.8285714285714285	0.058333333333333334	Spearman's rank correlation rho	two.sided	0.2834249279344528	6
GO_POLYPRENOL_METABOLIC_PROCESS	0.8285714285714285	0.058333333333333334	Spearman's rank correlation rho	two.sided	0.2834249279344528	6
GO_POSITIVE_REGULATION_OF_NATURAL_KILLER_CELL_MEDIATED_CYTOTOXICITY	0.8285714285714285	0.058333333333333334	Spearman's rank correlation rho	two.sided	0.2834249279344528	6
GO_POSITIVE_REGULATION_OF_NATURAL_KILLER_CELL_MEDIATED_IMMUNITY	0.8285714285714285	0.058333333333333334	Spearman's rank correlation rho	two.sided	0.2834249279344528	6
GO_POSITIVE_REGULATION_OF_SMAD_PROTEIN_SIGNAL_TRANSDUCTION	0.8285714285714285	0.058333333333333334	Spearman's rank correlation rho	two.sided	0.2834249279344528	6
GO_REGULATION_OF_INTEGRIN_MEDIATED_SIGNALING_PATHWAY	0.8285714285714285	0.058333333333333334	Spearman's rank correlation rho	two.sided	0.2834249279344528	6
GO_WIDE_PORE_CHANNEL_ACTIVITY	0.8285714285714285	0.058333333333333334	Spearman's rank correlation rho	two.sided	0.2834249279344528	6
GO_NUCLEAR_EXPORT	0.17950251136091847	0.05835110109960221	Spearman's rank correlation rho	two.sided	0.2834249279344528	112
GO_CORTICAL_CYTOSKELETON_ORGANIZATION	0.4705882352941177	0.058527517292276524	Spearman's rank correlation rho	two.sided	0.28406547417128386	17
GO_XENOBIOTIC_METABOLIC_PROCESS	-0.3184041184041184	0.05888508871864411	Spearman's rank correlation rho	two.sided	0.2845255511963317	36
GO_GTP_RHO_BINDING	0.6666666666666666	0.05888999118165785	Spearman's rank correlation rho	two.sided	0.2845255511963317	9
GO_MELANIN_METABOLIC_PROCESS	0.6666666666666666	0.05888999118165785	Spearman's rank correlation rho	two.sided	0.2845255511963317	9
GO_REGULATION_OF_AMYLOID_BETA_CLEARANCE	0.6666666666666666	0.05888999118165785	Spearman's rank correlation rho	two.sided	0.2845255511963317	9
GO_REGULATION_OF_NON_CANONICAL_WNT_SIGNALING_PATHWAY	0.6666666666666666	0.05888999118165785	Spearman's rank correlation rho	two.sided	0.2845255511963317	9
GO_RESPONSE_TO_UV_C	-0.6666666666666666	0.05888999118165785	Spearman's rank correlation rho	two.sided	0.2845255511963317	9
GO_ENDOPEPTIDASE_COMPLEX	0.2806660499537465	0.05916219475714398	Spearman's rank correlation rho	two.sided	0.28547226069038995	46
GO_REGULATION_OF_NEURAL_PRECURSOR_CELL_PROLIFERATION	0.3687423687423687	0.059175461575658055	Spearman's rank correlation rho	two.sided	0.28547226069038995	27
GO_RESPONSE_TO_ESTRADIOL	0.24937709557353352	0.05927705989949601	Spearman's rank correlation rho	two.sided	0.28574624095903833	58
GO_POSITIVE_REGULATION_OF_NITRIC_OXIDE_METABOLIC_PROCESS	0.40937323546019194	0.05963806297775297	Spearman's rank correlation rho	two.sided	0.28722008795304815	22
GO_REGULATION_OF_LIPID_TRANSPORT	0.29341220322502226	0.059672876578461334	Spearman's rank correlation rho	two.sided	0.28722008795304815	42
GO_REGULATION_OF_PH	0.2893385684083359	0.060197111564392475	Spearman's rank correlation rho	two.sided	0.28846904024001485	43
GO_CLATHRIN_VESICLE_COAT	0.4999999999999999	0.06020913419114233	Spearman's rank correlation rho	two.sided	0.28846904024001485	15
GO_EXTRACELLULAR_MATRIX_DISASSEMBLY	0.4999999999999999	0.06020913419114233	Spearman's rank correlation rho	two.sided	0.28846904024001485	15
GO_ANTIBIOTIC_BIOSYNTHETIC_PROCESS	-0.6242424242424242	0.060248982824472434	Spearman's rank correlation rho	two.sided	0.28846904024001485	10
GO_CYTOSKELETAL_ADAPTOR_ACTIVITY	0.6242424242424242	0.06024898282447255	Spearman's rank correlation rho	two.sided	0.28846904024001485	10
GO_EPITHELIAL_CELL_MORPHOGENESIS	0.6242424242424242	0.06024898282447255	Spearman's rank correlation rho	two.sided	0.28846904024001485	10
GO_REGULATION_OF_SMAD_PROTEIN_SIGNAL_TRANSDUCTION	0.6242424242424242	0.06024898282447255	Spearman's rank correlation rho	two.sided	0.28846904024001485	10
GO_MOLECULAR_ADAPTOR_ACTIVITY	0.15323457650749392	0.06038403536785855	Spearman's rank correlation rho	two.sided	0.2888987739209397	151
GO_KINASE_ACTIVATOR_ACTIVITY	0.3038461538461538	0.06044067018757469	Spearman's rank correlation rho	two.sided	0.28895296619235966	39
GO_PIGMENT_CELL_DIFFERENTIATION	0.4823529411764706	0.06063398130531645	Spearman's rank correlation rho	two.sided	0.28917550949038867	16
GO_COCHLEA_DEVELOPMENT	-0.4403508771929825	0.06068972566602582	Spearman's rank correlation rho	two.sided	0.28917550949038867	19
GO_PEPTIDYL_THREONINE_DEPHOSPHORYLATION	0.5909090909090909	0.06072825338573941	Spearman's rank correlation rho	two.sided	0.28917550949038867	11
GO_PHOSPHATASE_ACTIVATOR_ACTIVITY	0.5909090909090909	0.06072825338573941	Spearman's rank correlation rho	two.sided	0.28917550949038867	11
GO_STEROL_TRANSPORTER_ACTIVITY	0.5909090909090909	0.06072825338573941	Spearman's rank correlation rho	two.sided	0.28917550949038867	11
GO_AUTOPHAGOSOME_ORGANIZATION	0.2647058823529411	0.060759276321681925	Spearman's rank correlation rho	two.sided	0.28917550949038867	51
GO_DEPHOSPHORYLATION	0.12958700067704806	0.06089051894754874	Spearman's rank correlation rho	two.sided	0.28958403342530736	210
GO_MITOCHONDRION	-0.06424252635422362	0.06103283364357461	Spearman's rank correlation rho	two.sided	0.29004456600975165	851
GO_REGULATION_OF_EXOSOMAL_SECRETION	0.5384615384615384	0.061093637494277486	Spearman's rank correlation rho	two.sided	0.290117339570399	13
GO_B_CELL_RECEPTOR_SIGNALING_PATHWAY	0.40711462450592883	0.06116363264943962	Spearman's rank correlation rho	two.sided	0.29023361940742753	22
GO_NUCLEOTIDE_SUGAR_BIOSYNTHETIC_PROCESS	0.4385964912280702	0.06181379326613285	Spearman's rank correlation rho	two.sided	0.29310068016848834	19
GO_PRESYNAPTIC_ACTIVE_ZONE	0.32887700534759357	0.062172897222639155	Spearman's rank correlation rho	two.sided	0.2945844111716678	33
GO_NEGATIVE_REGULATION_OF_COAGULATION	0.49642857142857133	0.062283635114077	Spearman's rank correlation rho	two.sided	0.2948900175363521	15
GO_REGULATION_OF_SMALL_GTPASE_MEDIATED_SIGNAL_TRANSDUCTION	0.18512193880724453	0.06259428866956933	Spearman's rank correlation rho	two.sided	0.2961409951695523	102
GO_MEMBRANE_RAFT_ORGANIZATION	0.5594405594405595	0.06274871992683886	Spearman's rank correlation rho	two.sided	0.29648585860831206	12
GO_CYTOPLASMIC_REGION	0.19488926221044028	0.06276015926483358	Spearman's rank correlation rho	two.sided	0.29648585860831206	92
GO_PIGMENTATION	0.2677551020408163	0.06314510264996472	Spearman's rank correlation rho	two.sided	0.2979367990847483	49
GO_REGULATION_OF_CALCIUM_ION_TRANSPORT_INTO_CYTOSOL	0.28616732105104203	0.0631607275338805	Spearman's rank correlation rho	two.sided	0.2979367990847483	43
GO_LOCALIZATION_WITHIN_MEMBRANE	0.3272058823529412	0.06357331935229389	Spearman's rank correlation rho	two.sided	0.2994937378772484	33
GO_NEGATIVE_REGULATION_OF_CELLULAR_PROTEIN_LOCALIZATION	0.2432495616598481	0.06358471005068747	Spearman's rank correlation rho	two.sided	0.2994937378772484	59
GO_SMALL_RIBOSOMAL_SUBUNIT	-0.28903654485049834	0.0637170312803099	Spearman's rank correlation rho	two.sided	0.2998955026117397	42
GO_EXOCYTIC_VESICLE	0.19629583899246822	0.06380580795598227	Spearman's rank correlation rho	two.sided	0.30009187575390994	90
GO_CILIUM_MOVEMENT	0.512087912087912	0.06408235666081205	Spearman's rank correlation rho	two.sided	0.3007505221501072	14
GO_FORELIMB_MORPHOGENESIS	-0.512087912087912	0.06408235666081219	Spearman's rank correlation rho	two.sided	0.3007505221501072	14
GO_LOW_DENSITY_LIPOPROTEIN_RECEPTOR_PARTICLE_METABOLIC_PROCESS	0.5329670329670331	0.06416218074634468	Spearman's rank correlation rho	two.sided	0.3007505221501072	13
GO_NEGATIVE_REGULATION_OF_CD4_POSITIVE_ALPHA_BETA_T_CELL_ACTIVATION	0.5329670329670331	0.06416218074634468	Spearman's rank correlation rho	two.sided	0.3007505221501072	13
GO_REGULATION_OF_SYSTEMIC_ARTERIAL_BLOOD_PRESSURE_MEDIATED_BY_A_CHEMICAL_SIGNAL	0.47647058823529415	0.06419082716012989	Spearman's rank correlation rho	two.sided	0.3007505221501072	16
GO_NUCLEOTIDE_SUGAR_METABOLIC_PROCESS	0.36202686202686196	0.06422879619138631	Spearman's rank correlation rho	two.sided	0.3007505221501072	27
GO_DEVELOPMENT_OF_PRIMARY_SEXUAL_CHARACTERISTICS	0.20398075217920833	0.06436129829534484	Spearman's rank correlation rho	two.sided	0.30114985301266645	83
GO_NEGATIVE_REGULATION_OF_FIBROBLAST_PROLIFERATION	0.49285714285714277	0.06441109817618507	Spearman's rank correlation rho	two.sided	0.3011619140554098	15
GO_REGULATION_OF_OLIGODENDROCYTE_DIFFERENTIATION	0.4607843137254903	0.06453884381010777	Spearman's rank correlation rho	two.sided	0.3015381352709738	17
GO_ORGANELLAR_RIBOSOME	-0.22536931709737754	0.06477830901565727	Spearman's rank correlation rho	two.sided	0.3022490791184189	68
GO_REGULATION_OF_STEROID_METABOLIC_PROCESS	0.23425499231950844	0.06478579398360197	Spearman's rank correlation rho	two.sided	0.3022490791184189	63
GO_CALCIUM_ION_TRANSMEMBRANE_IMPORT_INTO_CYTOSOL	0.2606334841628959	0.06495045636472235	Spearman's rank correlation rho	two.sided	0.3027957846083435	51
GO_LYMPHOCYTE_COSTIMULATION	0.37538461538461537	0.06527040464040904	Spearman's rank correlation rho	two.sided	0.30406509768638773	25
GO_CARTILAGE_DEVELOPMENT	0.2154609403924472	0.06536954609133891	Spearman's rank correlation rho	two.sided	0.30430467012016243	74
GO_NEURON_DEATH	0.14869267355035856	0.06575351783663394	Spearman's rank correlation rho	two.sided	0.3054642617839287	154
GO_INTRAMOLECULAR_OXIDOREDUCTASE_ACTIVITY	0.4103896103896104	0.06579699516980549	Spearman's rank correlation rho	two.sided	0.3054642617839287	21
GO_ADENYL_NUCLEOTIDE_BINDING	0.07229868688697469	0.06587426958096616	Spearman's rank correlation rho	two.sided	0.3054642617839287	648
GO_POSITIVE_REGULATION_OF_ESTABLISHMENT_OF_PROTEIN_LOCALIZATION_TO_MITOCHONDRION	0.3668376068376068	0.06603292091297187	Spearman's rank correlation rho	two.sided	0.3054642617839287	26
GO_TRANSFERASE_ACTIVITY_TRANSFERRING_ACYL_GROUPS	0.15523352883256988	0.06611003260381211	Spearman's rank correlation rho	two.sided	0.3054642617839287	141
GO_FEMALE_SEX_DIFFERENTIATION	0.2765480895915678	0.06619673903640819	Spearman's rank correlation rho	two.sided	0.3054642617839287	45
GO_RESPONSE_TO_LIGHT_STIMULUS	0.15743834823678754	0.06621292529780304	Spearman's rank correlation rho	two.sided	0.3054642617839287	137
GO_ENDOLYSOSOME_MEMBRANE	0.7499999999999998	0.06626984126984127	Spearman's rank correlation rho	two.sided	0.3054642617839287	7
GO_HISTONE_DEMETHYLASE_ACTIVITY_H3_K9_SPECIFIC	0.7499999999999998	0.06626984126984127	Spearman's rank correlation rho	two.sided	0.3054642617839287	7
GO_NEGATIVE_REGULATION_OF_PROTEIN_OLIGOMERIZATION	0.7499999999999998	0.06626984126984127	Spearman's rank correlation rho	two.sided	0.3054642617839287	7
GO_OXYGEN_BINDING	0.7499999999999998	0.06626984126984127	Spearman's rank correlation rho	two.sided	0.3054642617839287	7
GO_PHOSPHATIDYLINOSITOL_BISPHOSPHATE_PHOSPHATASE_ACTIVITY	0.7499999999999998	0.06626984126984127	Spearman's rank correlation rho	two.sided	0.3054642617839287	7
GO_POSITIVE_REGULATION_OF_MONOCYTE_DIFFERENTIATION	-0.7499999999999998	0.06626984126984127	Spearman's rank correlation rho	two.sided	0.3054642617839287	7
GO_CATALYTIC_ACTIVITY_ACTING_ON_RNA	0.12404275820875338	0.06631996924242449	Spearman's rank correlation rho	two.sided	0.3054642617839287	220
GO_INTERLEUKIN_8_PRODUCTION	0.3463054187192118	0.0663370973822482	Spearman's rank correlation rho	two.sided	0.3054642617839287	29
GO_EPITHELIAL_CELL_DIFFERENTIATION_INVOLVED_IN_KIDNEY_DEVELOPMENT	0.4892857142857142	0.06659230530919916	Spearman's rank correlation rho	two.sided	0.3064181841971667	15
GO_NEGATIVE_REGULATION_OF_PROTEIN_DEPHOSPHORYLATION	0.3458128078817734	0.06674375021990542	Spearman's rank correlation rho	two.sided	0.3068936196385159	29
GO_CENTROMERE_COMPLEX_ASSEMBLY	0.4195488721804511	0.066834981818297	Spearman's rank correlation rho	two.sided	0.3070917033924697	20
GO_CELL_CYCLE_CHECKPOINT	0.1671860181547216	0.06688428549253055	Spearman's rank correlation rho	two.sided	0.30709699124748835	121
GO_BETA_TUBULIN_BINDING	0.38932806324110675	0.06727660806445725	Spearman's rank correlation rho	two.sided	0.3086760983866538	23
GO_DNA_DOUBLE_STRAND_BREAK_PROCESSING	0.5274725274725275	0.06734183775998462	Spearman's rank correlation rho	two.sided	0.3087532582687788	13
GO_CELLULAR_RESPONSE_TO_PEPTIDE_HORMONE_STIMULUS	0.14915301498780065	0.06762150423249418	Spearman's rank correlation rho	two.sided	0.30967947491457626	151
GO_OVULATION_CYCLE	0.37230769230769234	0.06764096940039936	Spearman's rank correlation rho	two.sided	0.30967947491457626	25
GO_REGULATION_OF_MYELOID_CELL_DIFFERENTIATION	0.18339688988048308	0.06778468211778349	Spearman's rank correlation rho	two.sided	0.3101148086554135	100
GO_OSSIFICATION	0.14952664562869464	0.06785427608712835	Spearman's rank correlation rho	two.sided	0.31021066818960474	150
GO_CYTOKINE_SECRETION	0.20788072686806858	0.06791397515746488	Spearman's rank correlation rho	two.sided	0.31026118609812164	78
GO_ORGANELLE_INNER_MEMBRANE	-0.1062724952555461	0.06836829464415425	Spearman's rank correlation rho	two.sided	0.31175881262426425	295
GO_CELLULAR_RESPONSE_TO_HEAT	0.20620740019474199	0.06837362801268045	Spearman's rank correlation rho	two.sided	0.31175881262426425	79
GO_CARBOHYDRATE_BIOSYNTHETIC_PROCESS	0.1760839120866558	0.06838844641390984	Spearman's rank correlation rho	two.sided	0.31175881262426425	108
GO_HYDROLASE_ACTIVITY_ACTING_ON_CARBON_NITROGEN_BUT_NOT_PEPTIDE_BONDS_IN_LINEAR_AMIDES	0.2597358943577431	0.06873970630512176	Spearman's rank correlation rho	two.sided	0.31313625397946293	50
GO_MONOAMINE_TRANSPORT	0.4857142857142856	0.06882803493421512	Spearman's rank correlation rho	two.sided	0.3133148291336295	15
GO_ORGANIC_ACID_TRANSPORT	0.16510751071472238	0.06921350786362689	Spearman's rank correlation rho	two.sided	0.31454791048761654	122
GO_PRESYNAPTIC_ACTIVE_ZONE_MEMBRANE	0.5032967032967033	0.06937541494630213	Spearman's rank correlation rho	two.sided	0.31454791048761654	14
GO_CELLULAR_RESPONSE_TO_ZINC_ION	0.6904761904761907	0.06939484126984127	Spearman's rank correlation rho	two.sided	0.31454791048761654	8
GO_FIBRONECTIN_BINDING	-0.6904761904761907	0.06939484126984127	Spearman's rank correlation rho	two.sided	0.31454791048761654	8
GO_MICROTUBULE_ANCHORING_AT_MICROTUBULE_ORGANIZING_CENTER	0.6904761904761907	0.06939484126984127	Spearman's rank correlation rho	two.sided	0.31454791048761654	8
GO_POSITIVE_REGULATION_OF_BONE_RESORPTION	0.6904761904761907	0.06939484126984127	Spearman's rank correlation rho	two.sided	0.31454791048761654	8
GO_CELLULAR_RESPONSE_TO_ORGANIC_CYCLIC_COMPOUND	0.12067447868042491	0.06958866568387384	Spearman's rank correlation rho	two.sided	0.3150718643160338	227
GO_TRANSCRIPTION_BY_RNA_POLYMERASE_III	0.30630630630630634	0.0696092413543861	Spearman's rank correlation rho	two.sided	0.3150718643160338	36
GO_NEGATIVE_REGULATION_OF_PEPTIDE_SECRETION	0.25610859728506785	0.06987711925748175	Spearman's rank correlation rho	two.sided	0.3160600432092153	51
GO_REGULATION_OF_ALPHA_BETA_T_CELL_ACTIVATION	0.27922077922077926	0.07006195696389378	Spearman's rank correlation rho	two.sided	0.3164936710201528	43
GO_PEPTIDASE_COMPLEX	0.2418330308529946	0.07009890947816186	Spearman's rank correlation rho	two.sided	0.3164936710201528	57
GO_SYNAPTIC_VESICLE_LOCALIZATION	0.35470085470085466	0.0701218679133729	Spearman's rank correlation rho	two.sided	0.3164936710201528	27
GO_ENDOPLASMIC_RETICULUM_ORGANIZATION	0.3195187165775401	0.07034101106575442	Spearman's rank correlation rho	two.sided	0.31720988700592895	33
GO_MUSCLE_CELL_APOPTOTIC_PROCESS	0.3145912910618793	0.07039224097743585	Spearman's rank correlation rho	two.sided	0.31720988700592895	34
GO_AZUROPHIL_GRANULE_LUMEN	0.272463768115942	0.07042976727258039	Spearman's rank correlation rho	two.sided	0.31720988700592895	45
GO_CELLULAR_RESPONSE_TO_VIRUS	0.33526140155728584	0.07065574010553129	Spearman's rank correlation rho	two.sided	0.31788299586148466	30
GO_NEGATIVE_REGULATION_OF_ORGAN_GROWTH	-0.5454545454545455	0.07067890506141758	Spearman's rank correlation rho	two.sided	0.31788299586148466	12
GO_REGULATION_OF_CALCIUM_ION_TRANSMEMBRANE_TRANSPORT	0.23693746347165406	0.07094134915082653	Spearman's rank correlation rho	two.sided	0.3185291420806981	59
GO_GROWTH_FACTOR_RECEPTOR_BINDING	0.27193675889328056	0.07099135217465793	Spearman's rank correlation rho	two.sided	0.3185291420806981	45
GO_EXORIBONUCLEASE_COMPLEX	-0.4509803921568628	0.07100636503784737	Spearman's rank correlation rho	two.sided	0.3185291420806981	17
GO_CLEAVAGE_FURROW	0.3470169677066228	0.07102235241948826	Spearman's rank correlation rho	two.sided	0.3185291420806981	28
GO_REGULATION_OF_STEROID_BIOSYNTHETIC_PROCESS	0.2522837872449415	0.07136665717179502	Spearman's rank correlation rho	two.sided	0.31984839073686233	52
GO_TUMOR_NECROSIS_FACTOR_SUPERFAMILY_CYTOKINE_PRODUCTION	0.22168568920105358	0.07152047668073984	Spearman's rank correlation rho	two.sided	0.3203126764560596	67
GO_EPITHELIAL_CELL_DEVELOPMENT	0.23231094658910628	0.07174802333372889	Spearman's rank correlation rho	two.sided	0.3211062743199551	61
GO_REGULATION_OF_EPITHELIAL_CELL_MIGRATION	0.18852395850993325	0.0719793183356582	Spearman's rank correlation rho	two.sided	0.32191552301023213	92
GO_SYNAPTIC_VESICLE_ENDOCYTOSIS	0.4120300751879699	0.07226317969442266	Spearman's rank correlation rho	two.sided	0.3229585670407625	20
GO_REGULATION_OF_LEUKOCYTE_DIFFERENTIATION	0.15997047239786852	0.0724088119712658	Spearman's rank correlation rho	two.sided	0.3233828094949685	127
GO_ENTRAINMENT_OF_CIRCADIAN_CLOCK	0.44852941176470595	0.07269686260296576	Spearman's rank correlation rho	two.sided	0.32422264981780846	17
GO_NEGATIVE_REGULATION_OF_DNA_BINDING	-0.3516483516483516	0.07269853732789536	Spearman's rank correlation rho	two.sided	0.32422264981780846	27
GO_REGULATION_OF_CELL_KILLING	0.32701612903225813	0.07302107753854845	Spearman's rank correlation rho	two.sided	0.3254335463429701	31
GO_REGULATION_OF_CELL_GROWTH_INVOLVED_IN_CARDIAC_MUSCLE_CELL_DEVELOPMENT	0.6	0.07311987503928273	Spearman's rank correlation rho	two.sided	0.32564629231143194	10
GO_AMYLOID_PRECURSOR_PROTEIN_METABOLIC_PROCESS	0.3161764705882353	0.0734552683690424	Spearman's rank correlation rho	two.sided	0.32691170798844343	33
GO_HISTONE_BINDING	0.17368091067614963	0.07365299614055557	Spearman's rank correlation rho	two.sided	0.32756310728109633	107
GO_NEGATIVE_REGULATION_OF_LEUKOCYTE_CELL_CELL_ADHESION	0.25531812725090036	0.07371920737136665	Spearman's rank correlation rho	two.sided	0.3275755242795008	50
GO_ADHERENS_JUNCTION_ORGANIZATION	0.4617647058823529	0.07376824514971768	Spearman's rank correlation rho	two.sided	0.3275755242795008	16
GO_ALCOHOL_BIOSYNTHETIC_PROCESS	0.19615267793864533	0.0738120191841981	Spearman's rank correlation rho	two.sided	0.3275755242795008	84
GO_REGULATION_OF_PROTEIN_EXPORT_FROM_NUCLEUS	0.3646153846153846	0.07386124359492725	Spearman's rank correlation rho	two.sided	0.3275755242795008	25
GO_PYRIMIDINE_NUCLEOTIDE_BIOSYNTHETIC_PROCESS	-0.3310713114267836	0.07392409515588344	Spearman's rank correlation rho	two.sided	0.3276264369295966	30
GO_SIN3_TYPE_COMPLEX	-0.5164835164835165	0.07404324428531021	Spearman's rank correlation rho	two.sided	0.327699043717938	13
GO_REGULATION_OF_DIGESTIVE_SYSTEM_PROCESS	0.5164835164835165	0.07404324428531034	Spearman's rank correlation rho	two.sided	0.327699043717938	13
GO_NCRNA_TRANSCRIPTION	0.21480185460589624	0.0742462119431964	Spearman's rank correlation rho	two.sided	0.3283694576397131	70
GO_POSITIVE_CHEMOTAXIS	0.4460784313725491	0.07441742556733254	Spearman's rank correlation rho	two.sided	0.3286708316970933	17
GO_POSITIVE_REGULATION_OF_NEUROTRANSMITTER_TRANSPORT	0.4460784313725491	0.07441742556733254	Spearman's rank correlation rho	two.sided	0.3286708316970933	17
GO_PHOSPHATIDYLINOSITOL_BISPHOSPHATE_BINDING	0.29292045081518764	0.07460542201065479	Spearman's rank correlation rho	two.sided	0.3290923789655093	38
GO_LEUKOCYTE_ACTIVATION_INVOLVED_IN_INFLAMMATORY_RESPONSE	0.4324045407636739	0.07461607543620212	Spearman's rank correlation rho	two.sided	0.3290923789655093	18
GO_GLIAL_CELL_MIGRATION	0.5384615384615385	0.0749022866724823	Spearman's rank correlation rho	two.sided	0.32989841560403305	12
GO_REGULATION_OF_INTRINSIC_APOPTOTIC_SIGNALING_PATHWAY_IN_RESPONSE_TO_DNA_DAMAGE_BY_P53_CLASS_MEDIATOR	0.5384615384615385	0.0749022866724823	Spearman's rank correlation rho	two.sided	0.32989841560403305	12
GO_REGULATION_OF_CELL_CYCLE_ARREST	0.23167546540705755	0.07501876444830047	Spearman's rank correlation rho	two.sided	0.3301834012183895	60
GO_POSITIVE_REGULATION_OF_PLASMA_MEMBRANE_BOUNDED_CELL_PROJECTION_ASSEMBLY	0.28083623693379794	0.07555699363204688	Spearman's rank correlation rho	two.sided	0.33232298665943344	41
GO_POSITIVE_REGULATION_OF_LEUKOCYTE_DIFFERENTIATION	0.21065663386712974	0.07578992514415239	Spearman's rank correlation rho	two.sided	0.3328237518379515	72
GO_PROTEIN_QUALITY_CONTROL_FOR_MISFOLDED_OR_INCOMPLETELY_SYNTHESIZED_PROTEINS	0.4749999999999999	0.07587008142786747	Spearman's rank correlation rho	two.sided	0.3328237518379515	15
GO_NEUROEPITHELIAL_CELL_DIFFERENTIATION	-0.5636363636363636	0.07593907585186024	Spearman's rank correlation rho	two.sided	0.3328237518379515	11
GO_REGULATION_OF_MYOBLAST_FUSION	0.5636363636363636	0.07593907585186024	Spearman's rank correlation rho	two.sided	0.3328237518379515	11
GO_SH3_DOMAIN_BINDING	0.24360587002096434	0.07602866031140285	Spearman's rank correlation rho	two.sided	0.3328237518379515	54
GO_CYCLIN_DEPENDENT_PROTEIN_KINASE_ACTIVITY	-0.6333333333333333	0.07603615520282186	Spearman's rank correlation rho	two.sided	0.3328237518379515	9
GO_HIGH_DENSITY_LIPOPROTEIN_PARTICLE_REMODELING	0.6333333333333333	0.07603615520282186	Spearman's rank correlation rho	two.sided	0.3328237518379515	9
GO_REGULATION_OF_CYTOKINE_PRODUCTION_INVOLVED_IN_IMMUNE_RESPONSE	0.3028011204481793	0.07737317568259214	Spearman's rank correlation rho	two.sided	0.33843624738192196	35
GO_LEUKOCYTE_APOPTOTIC_PROCESS	0.25479591836734694	0.07742450679568505	Spearman's rank correlation rho	two.sided	0.33843624738192196	49
GO_ERROR_PRONE_TRANSLESION_SYNTHESIS	-0.5109890109890111	0.07756931093225432	Spearman's rank correlation rho	two.sided	0.3386050514837614	13
GO_SMALL_NUCLEOLAR_RIBONUCLEOPROTEIN_COMPLEX	-0.5109890109890111	0.07756931093225432	Spearman's rank correlation rho	two.sided	0.3386050514837614	13
GO_PHAGOSOME_ACIDIFICATION	0.4282765737874097	0.07766471507308131	Spearman's rank correlation rho	two.sided	0.3387896201616261	18
GO_INTERFERON_GAMMA_MEDIATED_SIGNALING_PATHWAY	0.31671554252199413	0.07777242264885496	Spearman's rank correlation rho	two.sided	0.3389192951171532	32
GO_POSITIVE_REGULATION_OF_NUCLEAR_DIVISION	0.36000000000000004	0.07780072712921322	Spearman's rank correlation rho	two.sided	0.3389192951171532	25
GO_SULFUR_COMPOUND_TRANSMEMBRANE_TRANSPORTER_ACTIVITY	0.45588235294117646	0.07788347192106937	Spearman's rank correlation rho	two.sided	0.338925642457569	16
GO_POSITIVE_REGULATION_OF_PEPTIDYL_THREONINE_PHOSPHORYLATION	0.4901098901098901	0.07790847133184974	Spearman's rank correlation rho	two.sided	0.338925642457569	14
GO_MONOCARBOXYLIC_ACID_TRANSPORT	0.23968253968253966	0.07811349557828443	Spearman's rank correlation rho	two.sided	0.33958591939555127	55
GO_NEGATIVE_REGULATION_OF_RNA_BIOSYNTHETIC_PROCESS	0.07600208850148044	0.07846582715484769	Spearman's rank correlation rho	two.sided	0.3407765357139874	537
GO_SYNAPTIC_VESICLE_TRANSPORT	0.3669565217391304	0.07849423553136853	Spearman's rank correlation rho	two.sided	0.3407765357139874	24
GO_DEOXYRIBONUCLEASE_ACTIVITY	-0.2969303050102553	0.07864333046063034	Spearman's rank correlation rho	two.sided	0.3411915584941832	36
GO_PROTEIN_EXIT_FROM_ENDOPLASMIC_RETICULUM	0.35111111111111104	0.07922718056133818	Spearman's rank correlation rho	two.sided	0.341996337195353	26
GO_POSITIVE_REGULATION_OF_LEUKOCYTE_DEGRANULATION	0.5314685314685316	0.07930293940978018	Spearman's rank correlation rho	two.sided	0.341996337195353	12
GO_CARDIAC_CONDUCTION	0.24545376931614443	0.07957972763444458	Spearman's rank correlation rho	two.sided	0.341996337195353	52
GO_REPRODUCTIVE_SYSTEM_DEVELOPMENT	0.13249952261697065	0.07959910655216725	Spearman's rank correlation rho	two.sided	0.341996337195353	176
GO_CYTOKINE_PRODUCTION_INVOLVED_IN_IMMUNE_RESPONSE	0.28421052631578947	0.0797577441572647	Spearman's rank correlation rho	two.sided	0.341996337195353	39
GO_AMYLOID_BETA_BINDING	0.33716475095785436	0.07984268075169197	Spearman's rank correlation rho	two.sided	0.341996337195353	28
GO_NEGATIVE_REGULATION_OF_CELL_ACTIVATION	0.19447981628410663	0.08003042587454551	Spearman's rank correlation rho	two.sided	0.341996337195353	82
GO_GLYCOPROTEIN_METABOLIC_PROCESS	0.12191798984749598	0.08012743885027672	Spearman's rank correlation rho	two.sided	0.341996337195353	207
GO_OXIDOREDUCTASE_ACTIVITY_ACTING_ON_NAD_P_H_HEME_PROTEIN_AS_ACCEPTOR	-0.5878787878787879	0.08021506397815148	Spearman's rank correlation rho	two.sided	0.341996337195353	10
GO_CHEMOATTRACTANT_ACTIVITY	0.5878787878787879	0.0802150639781516	Spearman's rank correlation rho	two.sided	0.341996337195353	10
GO_ENTRY_OF_BACTERIUM_INTO_HOST_CELL	0.5878787878787879	0.0802150639781516	Spearman's rank correlation rho	two.sided	0.341996337195353	10
GO_NEGATIVE_REGULATION_OF_LEUKOCYTE_PROLIFERATION	0.33054187192118223	0.0803517797906982	Spearman's rank correlation rho	two.sided	0.341996337195353	29
GO_POSITIVE_REGULATION_OF_ATP_METABOLIC_PROCESS	0.40150375939849625	0.08042018286816187	Spearman's rank correlation rho	two.sided	0.341996337195353	20
GO_UTP_METABOLIC_PROCESS	-0.6108840083916778	0.08054182080979323	Spearman's rank correlation rho	two.sided	0.341996337195353	9
GO_RESPONSE_TO_INTERLEUKIN_15	0.5054945054945056	0.08121512072563414	Spearman's rank correlation rho	two.sided	0.341996337195353	13
GO_RESPONSE_TO_PROSTAGLANDIN_E	0.5054945054945056	0.08121512072563414	Spearman's rank correlation rho	two.sided	0.341996337195353	13
GO_REGULATION_OF_OSSIFICATION	0.21139934234563396	0.08127814388676752	Spearman's rank correlation rho	two.sided	0.341996337195353	69
GO_REGULATION_OF_SODIUM_ION_TRANSPORT	0.3181451612903226	0.08150860899119482	Spearman's rank correlation rho	two.sided	0.341996337195353	31
GO_DETECTION_OF_VISIBLE_LIGHT	0.5545454545454546	0.08155412169281552	Spearman's rank correlation rho	two.sided	0.341996337195353	11
GO_NONRIBOSOMAL_PEPTIDE_BIOSYNTHETIC_PROCESS	-0.5545454545454546	0.08155412169281552	Spearman's rank correlation rho	two.sided	0.341996337195353	11
GO_POSITIVE_REGULATION_OF_RELEASE_OF_CYTOCHROME_C_FROM_MITOCHONDRIA	0.43627450980392163	0.08160645690725297	Spearman's rank correlation rho	two.sided	0.341996337195353	17
GO_MICROTUBULE_MOTOR_ACTIVITY	0.4	0.08164018456828247	Spearman's rank correlation rho	two.sided	0.341996337195353	20
GO_NUCLEOBASE_METABOLIC_PROCESS	0.4	0.08164018456828247	Spearman's rank correlation rho	two.sided	0.341996337195353	20
GO_GASTRULATION	0.23694083694083692	0.08166020499319776	Spearman's rank correlation rho	two.sided	0.341996337195353	55
GO_PROTEIN_MODIFICATION_BY_SMALL_PROTEIN_CONJUGATION	0.07782712730850923	0.08211556981596534	Spearman's rank correlation rho	two.sided	0.341996337195353	500
GO_REGULATION_OF_NEUROTRANSMITTER_SECRETION	0.30267379679144385	0.08217541490015218	Spearman's rank correlation rho	two.sided	0.341996337195353	34
GO_POSITIVE_REGULATION_OF_ADAPTIVE_IMMUNE_RESPONSE	0.2681969193597101	0.0822339489098478	Spearman's rank correlation rho	two.sided	0.341996337195353	43
GO_MEMBRANE_FUSION	0.21066861527219588	0.08235431454773227	Spearman's rank correlation rho	two.sided	0.341996337195353	69
GO_REGULATION_OF_TRANSMEMBRANE_RECEPTOR_PROTEIN_SERINE_THREONINE_KINASE_SIGNALING_PATHWAY	0.18714004519938757	0.08266182190953815	Spearman's rank correlation rho	two.sided	0.341996337195353	87
GO_ROOF_OF_MOUTH_DEVELOPMENT	-0.32807881773399006	0.08273511179688205	Spearman's rank correlation rho	two.sided	0.341996337195353	29
GO_CRANIAL_SKELETAL_SYSTEM_DEVELOPMENT	0.3883116883116883	0.08289149560964304	Spearman's rank correlation rho	two.sided	0.341996337195353	21
GO_MEMBRANE_RAFT_ASSEMBLY	0.6666666666666667	0.08308531746031746	Spearman's rank correlation rho	two.sided	0.341996337195353	8
GO_MICROVILLUS_MEMBRANE	0.6666666666666667	0.08308531746031746	Spearman's rank correlation rho	two.sided	0.341996337195353	8
GO_NEGATIVE_REGULATION_OF_T_HELPER_CELL_DIFFERENTIATION	0.6666666666666667	0.08308531746031746	Spearman's rank correlation rho	two.sided	0.341996337195353	8
GO_POSITIVE_REGULATION_OF_INTERLEUKIN_2_BIOSYNTHETIC_PROCESS	0.6666666666666667	0.08308531746031746	Spearman's rank correlation rho	two.sided	0.341996337195353	8
GO_PROXIMAL_DISTAL_PATTERN_FORMATION	0.6666666666666667	0.08308531746031746	Spearman's rank correlation rho	two.sided	0.341996337195353	8
GO_MITOTIC_SISTER_CHROMATID_SEGREGATION	0.19496015002344116	0.08313597617592307	Spearman's rank correlation rho	two.sided	0.341996337195353	80
GO_ACID_AMINO_ACID_LIGASE_ACTIVITY	0.8999999999999998	0.08333333333333333	Spearman's rank correlation rho	two.sided	0.341996337195353	5
GO_ADENOSINE_TO_INOSINE_EDITING	0.8999999999999998	0.08333333333333333	Spearman's rank correlation rho	two.sided	0.341996337195353	5
GO_BASE_CONVERSION_OR_SUBSTITUTION_EDITING	0.8999999999999998	0.08333333333333333	Spearman's rank correlation rho	two.sided	0.341996337195353	5
GO_C_ACETYLTRANSFERASE_ACTIVITY	-0.8999999999999998	0.08333333333333333	Spearman's rank correlation rho	two.sided	0.341996337195353	5
GO_CARDIAC_LEFT_VENTRICLE_MORPHOGENESIS	-0.8999999999999998	0.08333333333333333	Spearman's rank correlation rho	two.sided	0.341996337195353	5
GO_CELLULAR_RESPONSE_TO_BRAIN_DERIVED_NEUROTROPHIC_FACTOR_STIMULUS	0.8999999999999998	0.08333333333333333	Spearman's rank correlation rho	two.sided	0.341996337195353	5
GO_CELLULAR_RESPONSE_TO_PH	-0.8999999999999998	0.08333333333333333	Spearman's rank correlation rho	two.sided	0.341996337195353	5
GO_CHROMATOID_BODY	0.8999999999999998	0.08333333333333333	Spearman's rank correlation rho	two.sided	0.341996337195353	5
GO_COENZYME_TRANSMEMBRANE_TRANSPORTER_ACTIVITY	0.8999999999999998	0.08333333333333333	Spearman's rank correlation rho	two.sided	0.341996337195353	5
GO_CORNIFIED_ENVELOPE	0.8999999999999998	0.08333333333333333	Spearman's rank correlation rho	two.sided	0.341996337195353	5
GO_CYTIDYLYLTRANSFERASE_ACTIVITY	-0.8999999999999998	0.08333333333333333	Spearman's rank correlation rho	two.sided	0.341996337195353	5
GO_GLOMERULAR_MESANGIAL_CELL_PROLIFERATION	-0.8999999999999998	0.08333333333333333	Spearman's rank correlation rho	two.sided	0.341996337195353	5
GO_L_METHIONINE_SALVAGE_FROM_METHYLTHIOADENOSINE	-0.8999999999999998	0.08333333333333333	Spearman's rank correlation rho	two.sided	0.341996337195353	5
GO_LEFT_RIGHT_AXIS_SPECIFICATION	-0.8999999999999998	0.08333333333333333	Spearman's rank correlation rho	two.sided	0.341996337195353	5
GO_LENS_FIBER_CELL_DEVELOPMENT	-0.8999999999999998	0.08333333333333333	Spearman's rank correlation rho	two.sided	0.341996337195353	5
GO_MICROTUBULE_NUCLEATION_BY_MICROTUBULE_ORGANIZING_CENTER	0.8999999999999998	0.08333333333333333	Spearman's rank correlation rho	two.sided	0.341996337195353	5
GO_MONOUBIQUITINATED_PROTEIN_DEUBIQUITINATION	0.8999999999999998	0.08333333333333333	Spearman's rank correlation rho	two.sided	0.341996337195353	5
GO_NEPHRON_TUBULE_FORMATION	0.8999999999999998	0.08333333333333333	Spearman's rank correlation rho	two.sided	0.341996337195353	5
GO_NEUROTRANSMITTER_RECEPTOR_REGULATOR_ACTIVITY	0.8999999999999998	0.08333333333333333	Spearman's rank correlation rho	two.sided	0.341996337195353	5
GO_NUCLEOSIDE_DIPHOSPHATE_BIOSYNTHETIC_PROCESS	0.8999999999999998	0.08333333333333333	Spearman's rank correlation rho	two.sided	0.341996337195353	5
GO_OTIC_VESICLE_DEVELOPMENT	-0.8999999999999998	0.08333333333333333	Spearman's rank correlation rho	two.sided	0.341996337195353	5
GO_POSITIVE_REGULATION_OF_CYTOPLASMIC_TRANSPORT	0.8999999999999998	0.08333333333333333	Spearman's rank correlation rho	two.sided	0.341996337195353	5
GO_POSITIVE_REGULATION_OF_EXCITATORY_POSTSYNAPTIC_POTENTIAL	-0.8999999999999998	0.08333333333333333	Spearman's rank correlation rho	two.sided	0.341996337195353	5
GO_POSITIVE_REGULATION_OF_GLOMERULAR_MESANGIAL_CELL_PROLIFERATION	-0.8999999999999998	0.08333333333333333	Spearman's rank correlation rho	two.sided	0.341996337195353	5
GO_POSITIVE_REGULATION_OF_GLOMERULUS_DEVELOPMENT	-0.8999999999999998	0.08333333333333333	Spearman's rank correlation rho	two.sided	0.341996337195353	5
GO_POSITIVE_REGULATION_OF_MEMBRANE_DEPOLARIZATION	0.8999999999999998	0.08333333333333333	Spearman's rank correlation rho	two.sided	0.341996337195353	5
GO_POSITIVE_REGULATION_OF_SMOOTH_MUSCLE_CELL_DIFFERENTIATION	0.8999999999999998	0.08333333333333333	Spearman's rank correlation rho	two.sided	0.341996337195353	5
GO_POSITIVE_REGULATION_OF_T_CELL_MEDIATED_CYTOTOXICITY	0.8999999999999998	0.08333333333333333	Spearman's rank correlation rho	two.sided	0.341996337195353	5
GO_PWP2P_CONTAINING_SUBCOMPLEX_OF_90S_PRERIBOSOME	0.8999999999999998	0.08333333333333333	Spearman's rank correlation rho	two.sided	0.341996337195353	5
GO_REGULATION_OF_CELL_CELL_ADHESION_MEDIATED_BY_CADHERIN	0.8999999999999998	0.08333333333333333	Spearman's rank correlation rho	two.sided	0.341996337195353	5
GO_REGULATION_OF_CHOLESTEROL_ESTERIFICATION	0.8999999999999998	0.08333333333333333	Spearman's rank correlation rho	two.sided	0.341996337195353	5
GO_REGULATION_OF_GLOMERULUS_DEVELOPMENT	-0.8999999999999998	0.08333333333333333	Spearman's rank correlation rho	two.sided	0.341996337195353	5
GO_REGULATION_OF_LONG_TERM_NEURONAL_SYNAPTIC_PLASTICITY	0.8999999999999998	0.08333333333333333	Spearman's rank correlation rho	two.sided	0.341996337195353	5
GO_REGULATION_OF_NEURON_MATURATION	0.8999999999999998	0.08333333333333333	Spearman's rank correlation rho	two.sided	0.341996337195353	5
GO_REGULATION_OF_NON_MOTILE_CILIUM_ASSEMBLY	0.8999999999999998	0.08333333333333333	Spearman's rank correlation rho	two.sided	0.341996337195353	5
GO_RESPONSE_TO_ACETYLCHOLINE	0.8999999999999998	0.08333333333333333	Spearman's rank correlation rho	two.sided	0.341996337195353	5
GO_SERINE_TRANSMEMBRANE_TRANSPORTER_ACTIVITY	0.8999999999999998	0.08333333333333333	Spearman's rank correlation rho	two.sided	0.341996337195353	5
GO_SERINE_TRANSPORT	0.8999999999999998	0.08333333333333333	Spearman's rank correlation rho	two.sided	0.341996337195353	5
GO_SINGLE_STRANDED_VIRAL_RNA_REPLICATION_VIA_DOUBLE_STRANDED_DNA_INTERMEDIATE	0.8999999999999998	0.08333333333333333	Spearman's rank correlation rho	two.sided	0.341996337195353	5
GO_SKELETAL_MUSCLE_CELL_PROLIFERATION	-0.8999999999999998	0.08333333333333333	Spearman's rank correlation rho	two.sided	0.341996337195353	5
GO_SKELETAL_MUSCLE_SATELLITE_CELL_PROLIFERATION	-0.8999999999999998	0.08333333333333333	Spearman's rank correlation rho	two.sided	0.341996337195353	5
GO_SNORNA_LOCALIZATION	-0.8999999999999998	0.08333333333333333	Spearman's rank correlation rho	two.sided	0.341996337195353	5
GO_STEREOCILIUM_TIP	-0.8999999999999998	0.08333333333333333	Spearman's rank correlation rho	two.sided	0.341996337195353	5
GO_SUPEROXIDE_GENERATING_NADPH_OXIDASE_ACTIVATOR_ACTIVITY	0.8999999999999998	0.08333333333333333	Spearman's rank correlation rho	two.sided	0.341996337195353	5
GO_SYNAPTIC_VESICLE_BUDDING_FROM_PRESYNAPTIC_ENDOCYTIC_ZONE_MEMBRANE	0.8999999999999998	0.08333333333333333	Spearman's rank correlation rho	two.sided	0.341996337195353	5
GO_TELENCEPHALON_GLIAL_CELL_MIGRATION	0.8999999999999998	0.08333333333333333	Spearman's rank correlation rho	two.sided	0.341996337195353	5
GO_U6_SNRNP	0.8999999999999998	0.08333333333333333	Spearman's rank correlation rho	two.sided	0.341996337195353	5
GO_CENTRAL_NERVOUS_SYSTEM_NEURON_AXONOGENESIS	-0.46428571428571425	0.08343042730157457	Spearman's rank correlation rho	two.sided	0.34217461698715934	15
GO_REGULATION_OF_PROTEIN_STABILITY	0.13940253295092003	0.08364632778502332	Spearman's rank correlation rho	two.sided	0.34283961763870224	155
GO_B_CELL_PROLIFERATION	0.29663865546218493	0.08383005320737098	Spearman's rank correlation rho	two.sided	0.34337197346808873	35
GO_LIPID_TRANSLOCATION	-0.5244755244755246	0.08388458723291484	Spearman's rank correlation rho	two.sided	0.34337481132142234	12
GO_EXTRINSIC_COMPONENT_OF_ORGANELLE_MEMBRANE	0.38701298701298703	0.08399291524072597	Spearman's rank correlation rho	two.sided	0.34343689435371055	21
GO_MECHANORECEPTOR_DIFFERENTIATION	-0.48131868131868133	0.08400745564415409	Spearman's rank correlation rho	two.sided	0.34343689435371055	14
GO_CELLULAR_RESPONSE_TO_HORMONE_STIMULUS	0.10160512794649657	0.08411992406453897	Spearman's rank correlation rho	two.sided	0.34367637918455407	290
GO_GLYCOSYL_COMPOUND_BIOSYNTHETIC_PROCESS	-0.3261485429345377	0.08422516884981271	Spearman's rank correlation rho	two.sided	0.34388606372914815	29
GO_POSITIVE_REGULATION_OF_PROTEIN_LOCALIZATION_TO_MEMBRANE	0.27654784240150093	0.08427915214138525	Spearman's rank correlation rho	two.sided	0.3438863164182479	40
GO_REGULATION_OF_TRANSCRIPTION_REGULATORY_REGION_DNA_BINDING	0.3388278388278388	0.08433473998302288	Spearman's rank correlation rho	two.sided	0.34389311168355763	27
GO_METALLOPEPTIDASE_ACTIVITY	0.22647574517825836	0.08462531159687262	Spearman's rank correlation rho	two.sided	0.344857483066786	59
GO_CELL_JUNCTION_ASSEMBLY	0.21059663320227504	0.0847913209593062	Spearman's rank correlation rho	two.sided	0.34531334203475467	68
GO_VESICLE_DOCKING_INVOLVED_IN_EXOCYTOSIS	-0.3766233766233766	0.08486505210239303	Spearman's rank correlation rho	two.sided	0.34539305520621844	22
GO_MAMMARY_GLAND_EPITHELIUM_DEVELOPMENT	0.36758893280632415	0.08515060801926526	Spearman's rank correlation rho	two.sided	0.3463342244820645	23
GO_GLYCEROLIPID_BIOSYNTHETIC_PROCESS	0.15094752575668607	0.0852603319794403	Spearman's rank correlation rho	two.sided	0.3465594861550603	131
GO_GLIAL_CELL_DEVELOPMENT	0.25942028985507243	0.085409930302274	Spearman's rank correlation rho	two.sided	0.346946435806628	45
GO_RESPONSE_TO_REACTIVE_OXYGEN_SPECIES	0.16037365932418407	0.08549369250331475	Spearman's rank correlation rho	two.sided	0.3470656280386168	116
GO_ANTIGEN_PROCESSING_AND_PRESENTATION_OF_PEPTIDE_OR_POLYSACCHARIDE_ANTIGEN_VIA_MHC_CLASS_II	0.26229739252995066	0.08556492885789924	Spearman's rank correlation rho	two.sided	0.3471220600762809	44
GO_REGULATION_OF_HORMONE_SECRETION	0.18985349061752232	0.08562518529710123	Spearman's rank correlation rho	two.sided	0.3471220600762809	83
GO_INTESTINAL_EPITHELIAL_CELL_DIFFERENTIATION	0.6166666666666667	0.0857253086419753	Spearman's rank correlation rho	two.sided	0.3471220600762809	9
GO_REGULATION_OF_LIPOPROTEIN_PARTICLE_CLEARANCE	0.6166666666666667	0.0857253086419753	Spearman's rank correlation rho	two.sided	0.3471220600762809	9
GO_REGULATION_OF_LIPID_CATABOLIC_PROCESS	0.38441558441558443	0.08622900202805572	Spearman's rank correlation rho	two.sided	0.3489400845266748	21
GO_NUCLEOTIDE_EXCISION_REPAIR_PREINCISION_COMPLEX_ASSEMBLY	0.4441176470588235	0.08662213283377694	Spearman's rank correlation rho	two.sided	0.3503086770312625	16
GO_POSITIVE_REGULATION_OF_P38MAPK_CASCADE	0.47692307692307695	0.08718372018811776	Spearman's rank correlation rho	two.sided	0.3520038781942222	14
GO_INTRACELLULAR_RECEPTOR_SIGNALING_PATHWAY	0.15815191787275534	0.08718504489198323	Spearman's rank correlation rho	two.sided	0.3520038781942222	118
GO_LIPID_MODIFICATION	0.1638437436602574	0.08720689425718395	Spearman's rank correlation rho	two.sided	0.3520038781942222	110
GO_CELL_KILLING	0.2494572297003908	0.08738910243188978	Spearman's rank correlation rho	two.sided	0.3523285296683802	48
GO_REGULATION_OF_GLUTAMATE_RECEPTOR_SIGNALING_PATHWAY	0.5454545454545454	0.08745306018067112	Spearman's rank correlation rho	two.sided	0.3523285296683802	11
GO_SLEEP	-0.5454545454545454	0.08745306018067124	Spearman's rank correlation rho	two.sided	0.3523285296683802	11
GO_POLYSACCHARIDE_BIOSYNTHETIC_PROCESS	0.26683413013532126	0.08773790810326251	Spearman's rank correlation rho	two.sided	0.3524664885473814	42
GO_CELLULAR_RESPONSE_TO_INTERFERON_BETA	0.5757575757575757	0.08776804326136417	Spearman's rank correlation rho	two.sided	0.3524664885473814	10
GO_COENZYME_CATABOLIC_PROCESS	0.5757575757575757	0.08776804326136417	Spearman's rank correlation rho	two.sided	0.3524664885473814	10
GO_POSITIVE_REGULATION_OF_CALCIUM_ION_TRANSPORT	0.2345340194396798	0.08788467931702482	Spearman's rank correlation rho	two.sided	0.3524664885473814	54
GO_5_3_EXONUCLEASE_ACTIVITY	0.7142857142857142	0.0880952380952381	Spearman's rank correlation rho	two.sided	0.3524664885473814	7
GO_AXONAL_FASCICULATION	0.7142857142857142	0.0880952380952381	Spearman's rank correlation rho	two.sided	0.3524664885473814	7
GO_COPULATION	0.7142857142857142	0.0880952380952381	Spearman's rank correlation rho	two.sided	0.3524664885473814	7
GO_CUL4A_RING_E3_UBIQUITIN_LIGASE_COMPLEX	0.7142857142857142	0.0880952380952381	Spearman's rank correlation rho	two.sided	0.3524664885473814	7
GO_NEGATIVE_REGULATION_OF_CYTOPLASMIC_TRANSLATION	-0.7142857142857142	0.0880952380952381	Spearman's rank correlation rho	two.sided	0.3524664885473814	7
GO_POSITIVE_REGULATION_OF_CELL_GROWTH_INVOLVED_IN_CARDIAC_MUSCLE_CELL_DEVELOPMENT	0.7142857142857142	0.0880952380952381	Spearman's rank correlation rho	two.sided	0.3524664885473814	7
GO_PROTEIN_DESUMOYLATION	0.7142857142857142	0.0880952380952381	Spearman's rank correlation rho	two.sided	0.3524664885473814	7
GO_HORMONE_TRANSPORT	0.17395592257521564	0.0883742935251598	Spearman's rank correlation rho	two.sided	0.35336129909635394	97
GO_ENDODERM_FORMATION	0.5174825174825176	0.08865087857553383	Spearman's rank correlation rho	two.sided	0.3540232976890738	12
GO_NEGATIVE_REGULATION_OF_GENE_SILENCING	0.5174825174825176	0.08865087857553383	Spearman's rank correlation rho	two.sided	0.3540232976890738	12
GO_REGULATION_OF_REACTIVE_OXYGEN_SPECIES_BIOSYNTHETIC_PROCESS	0.2763157894736842	0.08877486327896131	Spearman's rank correlation rho	two.sided	0.3542965736978325	39
GO_MESENCHYMAL_CELL_PROLIFERATION	0.4945054945054945	0.08887429395491228	Spearman's rank correlation rho	two.sided	0.35447157513912514	13
GO_IN_UTERO_EMBRYONIC_DEVELOPMENT	0.13073083990136836	0.08927281784445637	Spearman's rank correlation rho	two.sided	0.3557279883549396	170
GO_MICROTUBULE_END	0.42647058823529416	0.08930086241640657	Spearman's rank correlation rho	two.sided	0.3557279883549396	17
GO_AMEBOIDAL_TYPE_CELL_MIGRATION	0.14356350871184553	0.08943599728578812	Spearman's rank correlation rho	two.sided	0.3560439066361638	141
GO_UBIQUITIN_LIKE_PROTEIN_LIGASE_BINDING	0.12654766964159228	0.0895845740767617	Spearman's rank correlation rho	two.sided	0.35631921050637966	181
GO_TRANSCRIPTION_BY_RNA_POLYMERASE_I	0.27204502814258913	0.08961689365475117	Spearman's rank correlation rho	two.sided	0.35631921050637966	40
GO_PLATELET_ALPHA_GRANULE_LUMEN	0.34692307692307695	0.08984577146381009	Spearman's rank correlation rho	two.sided	0.35700666217823457	25
GO_PRERIBOSOME	-0.2330855727082142	0.0899057860298142	Spearman's rank correlation rho	two.sided	0.35702268901196355	54
GO_RIBOSOME_BIOGENESIS	-0.12776799471714728	0.09104019902167075	Spearman's rank correlation rho	two.sided	0.3613025585038969	176
GO_CHONDROCYTE_DIFFERENTIATION	0.2609483539716098	0.09110560614055281	Spearman's rank correlation rho	two.sided	0.3613372814279178	43
GO_CUL4_RING_E3_UBIQUITIN_LIGASE_COMPLEX	0.43823529411764706	0.09125301575063169	Spearman's rank correlation rho	two.sided	0.36169699214121903	16
GO_TUBULIN_BINDING	0.13832627079099719	0.09139265979082578	Spearman's rank correlation rho	two.sided	0.3619345308437633	150
GO_CHOLESTEROL_EFFLUX	0.45357142857142846	0.09152926758765363	Spearman's rank correlation rho	two.sided	0.3619345308437633	15
GO_POSITIVE_REGULATION_OF_LIPASE_ACTIVITY	0.45357142857142846	0.09152926758765363	Spearman's rank correlation rho	two.sided	0.3619345308437633	15
GO_NUCLEAR_TRANSCRIBED_MRNA_CATABOLIC_PROCESS_EXONUCLEOLYTIC	-0.3381196581196581	0.09159080344959489	Spearman's rank correlation rho	two.sided	0.3619345308437633	26
GO_TRANSCRIPTION_FACTOR_TFIID_COMPLEX	0.33150183150183143	0.09160005766895936	Spearman's rank correlation rho	two.sided	0.3619345308437633	27
GO_UBIQUITIN_LIGASE_COMPLEX	0.13550915901439836	0.0916534528902944	Spearman's rank correlation rho	two.sided	0.3619345308437633	156
GO_DNA_CONFORMATION_CHANGE	0.14789409064218223	0.09182697560455907	Spearman's rank correlation rho	two.sided	0.36239536924458127	131
GO_POSITIVE_REGULATION_OF_HEART_CONTRACTION	0.3879699248120301	0.09191031832595407	Spearman's rank correlation rho	two.sided	0.3624999622016425	20
GO_SULFUR_COMPOUND_CATABOLIC_PROCESS	-0.3024193548387097	0.0927477599398839	Spearman's rank correlation rho	two.sided	0.36557680019500904	32
GO_UDP_N_ACETYLGLUCOSAMINE_METABOLIC_PROCESS	0.48901098901098905	0.09289173657460865	Spearman's rank correlation rho	two.sided	0.36578802854437237	13
GO_CYTOKINETIC_PROCESS	0.3367521367521367	0.09297341588531907	Spearman's rank correlation rho	two.sided	0.36578802854437237	26
GO_NEGATIVE_REGULATION_OF_VIRAL_GENOME_REPLICATION	0.3367521367521367	0.09297341588531907	Spearman's rank correlation rho	two.sided	0.36578802854437237	26
GO_REGULATION_OF_STEROL_TRANSPORT	0.38646616541353385	0.09325921254460247	Spearman's rank correlation rho	two.sided	0.3666862368041741	20
GO_TERMINATION_OF_RNA_POLYMERASE_I_TRANSCRIPTION	0.358695652173913	0.09342618574480026	Spearman's rank correlation rho	two.sided	0.367116423687362	23
GO_POSITIVE_REGULATION_OF_AMINE_TRANSPORT	0.5104895104895106	0.09360538002826373	Spearman's rank correlation rho	two.sided	0.36748586481647844	12
GO_NEGATIVE_REGULATION_OF_ALPHA_BETA_T_CELL_ACTIVATION	0.43529411764705883	0.09363544716404797	Spearman's rank correlation rho	two.sided	0.36748586481647844	16
GO_PROTEIN_INSERTION_INTO_MEMBRANE	0.3504347826086956	0.09372792111020717	Spearman's rank correlation rho	two.sided	0.3676225629329932	24
GO_POSITIVE_REGULATION_OF_COLD_INDUCED_THERMOGENESIS	0.2588341890667472	0.0938292175163854	Spearman's rank correlation rho	two.sided	0.3677412200324217	43
GO_CELLULAR_MONOVALENT_INORGANIC_CATION_HOMEOSTASIS	0.25283267457180497	0.09387349726706055	Spearman's rank correlation rho	two.sided	0.3677412200324217	45
GO_TAU_PROTEIN_BINDING	0.32293377120963324	0.09405456189556569	Spearman's rank correlation rho	two.sided	0.3682243428588925	28
GO_SUBSTRATE_ADHESION_DEPENDENT_CELL_SPREADING	0.3056451612903226	0.0947481427123203	Spearman's rank correlation rho	two.sided	0.3707121467834553	31
GO_REGULATION_OF_HUMORAL_IMMUNE_RESPONSE	0.4191176470588236	0.09541477405361831	Spearman's rank correlation rho	two.sided	0.3722063595176913	17
GO_DOSAGE_COMPENSATION	-0.5636363636363636	0.0957915691435819	Spearman's rank correlation rho	two.sided	0.3722063595176913	10
GO_POSITIVE_REGULATION_OF_INTERFERON_ALPHA_PRODUCTION	0.5636363636363636	0.09579156914358204	Spearman's rank correlation rho	two.sided	0.3722063595176913	10
GO_NEGATIVE_REGULATION_OF_INTERLEUKIN_6_PRODUCTION	0.4323529411764706	0.09606313836167579	Spearman's rank correlation rho	two.sided	0.3722063595176913	16
GO_ARGININE_CATABOLIC_PROCESS	0.642857142857143	0.09618055555555556	Spearman's rank correlation rho	two.sided	0.3722063595176913	8
GO_CLATHRIN_COAT_OF_COATED_PIT	0.642857142857143	0.09618055555555556	Spearman's rank correlation rho	two.sided	0.3722063595176913	8
GO_INVADOPODIUM	0.642857142857143	0.09618055555555556	Spearman's rank correlation rho	two.sided	0.3722063595176913	8
GO_MAMMARY_GLAND_DUCT_MORPHOGENESIS	0.642857142857143	0.09618055555555556	Spearman's rank correlation rho	two.sided	0.3722063595176913	8
GO_NEGATIVE_REGULATION_OF_GENE_SILENCING_BY_MIRNA	0.642857142857143	0.09618055555555556	Spearman's rank correlation rho	two.sided	0.3722063595176913	8
GO_NEGATIVE_REGULATION_OF_PRODUCTION_OF_MIRNAS_INVOLVED_IN_GENE_SILENCING_BY_MIRNA	0.642857142857143	0.09618055555555556	Spearman's rank correlation rho	two.sided	0.3722063595176913	8
GO_OLIGOSACCHARIDE_BINDING	0.642857142857143	0.09618055555555556	Spearman's rank correlation rho	two.sided	0.3722063595176913	8
GO_PEPTIDYL_ARGININE_N_METHYLATION	-0.642857142857143	0.09618055555555556	Spearman's rank correlation rho	two.sided	0.3722063595176913	8
GO_POLY_A_BINDING	-0.642857142857143	0.09618055555555556	Spearman's rank correlation rho	two.sided	0.3722063595176913	8
GO_PROTEIN_ARGININE_N_METHYLTRANSFERASE_ACTIVITY	-0.642857142857143	0.09618055555555556	Spearman's rank correlation rho	two.sided	0.3722063595176913	8
GO_PROTEIN_KINASE_C_ACTIVATING_G_PROTEIN_COUPLED_RECEPTOR_SIGNALING_PATHWAY	0.642857142857143	0.09618055555555556	Spearman's rank correlation rho	two.sided	0.3722063595176913	8
GO_REGULATION_OF_BONE_DEVELOPMENT	0.642857142857143	0.09618055555555556	Spearman's rank correlation rho	two.sided	0.3722063595176913	8
GO_REGULATION_OF_RECEPTOR_BINDING	0.642857142857143	0.09618055555555556	Spearman's rank correlation rho	two.sided	0.3722063595176913	8
GO_RETINOID_X_RECEPTOR_BINDING	0.642857142857143	0.09618055555555556	Spearman's rank correlation rho	two.sided	0.3722063595176913	8
GO_MITOCHONDRION_ORGANIZATION	0.1033444964479447	0.09633617444658416	Spearman's rank correlation rho	two.sided	0.3725825029624571	260
GO_CELL_DIFFERENTIATION_IN_SPINAL_CORD	-0.6	0.09679783950617284	Spearman's rank correlation rho	two.sided	0.37323629886469406	9
GO_DIPEPTIDASE_ACTIVITY	0.6	0.09679783950617284	Spearman's rank correlation rho	two.sided	0.37323629886469406	9
GO_LEFT_RIGHT_PATTERN_FORMATION	-0.6	0.09679783950617284	Spearman's rank correlation rho	two.sided	0.37323629886469406	9
GO_POSITIVE_REGULATION_OF_MORPHOGENESIS_OF_AN_EPITHELIUM	0.6	0.09679783950617284	Spearman's rank correlation rho	two.sided	0.37323629886469406	9
GO_SYNAPTIC_TRANSMISSION_DOPAMINERGIC	0.6	0.09679783950617284	Spearman's rank correlation rho	two.sided	0.37323629886469406	9
GO_REGULATION_OF_MITOCHONDRIAL_OUTER_MEMBRANE_PERMEABILIZATION_INVOLVED_IN_APOPTOTIC_SIGNALING_PATHWAY	0.39298245614035093	0.09702587455904481	Spearman's rank correlation rho	two.sided	0.3732560792510174	19
GO_FERROUS_IRON_BINDING	-0.4835164835164835	0.09703707583159224	Spearman's rank correlation rho	two.sided	0.3732560792510174	13
GO_TUMOR_NECROSIS_FACTOR_BIOSYNTHETIC_PROCESS	0.4835164835164835	0.0970370758315923	Spearman's rank correlation rho	two.sided	0.3732560792510174	13
GO_VIRAL_BUDDING_VIA_HOST_ESCRT_COMPLEX	0.4835164835164835	0.0970370758315923	Spearman's rank correlation rho	two.sided	0.3732560792510174	13
GO_PURINE_NUCLEOSIDE_METABOLIC_PROCESS	-0.29347372041963665	0.0973979341282791	Spearman's rank correlation rho	two.sided	0.3744183064477463	33
GO_HEPARIN_BINDING	0.22568542568542566	0.09757779875716133	Spearman's rank correlation rho	two.sided	0.37488377448574356	55
GO_POSITIVE_REGULATION_OF_REACTIVE_OXYGEN_SPECIES_METABOLIC_PROCESS	0.2367827130852341	0.09782209314005583	Spearman's rank correlation rho	two.sided	0.375596065457624	50
GO_NEGATIVE_REGULATION_OF_LEUKOCYTE_MIGRATION	0.40350877192982454	0.09796050097791292	Spearman's rank correlation rho	two.sided	0.3759011837018953	18
GO_CARDIOCYTE_DIFFERENTIATION	0.22128597355457613	0.09807639966122984	Spearman's rank correlation rho	two.sided	0.37594907949284834	57
GO_POSITIVE_REGULATION_OF_TOR_SIGNALING	0.37142857142857144	0.09809088039695964	Spearman's rank correlation rho	two.sided	0.37594907949284834	21
GO_CYTOKINESIS	0.20065765436609428	0.09827048176494728	Spearman's rank correlation rho	two.sided	0.37641122196198856	69
GO_POSITIVE_REGULATION_OF_PRODUCTION_OF_MOLECULAR_MEDIATOR_OF_IMMUNE_RESPONSE	0.26167247386759585	0.0984670128696035	Spearman's rank correlation rho	two.sided	0.376641763536827	41
GO_FICOLIN_1_RICH_GRANULE_MEMBRANE	0.36194240542066625	0.09850821073602327	Spearman's rank correlation rho	two.sided	0.376641763536827	22
GO_REGULATION_OF_ENDOPLASMIC_RETICULUM_STRESS_INDUCED_INTRINSIC_APOPTOTIC_SIGNALING_PATHWAY	-0.42941176470588227	0.09853653387015696	Spearman's rank correlation rho	two.sided	0.376641763536827	16
GO_OXIDATIVE_PHOSPHORYLATION	0.2050516647531573	0.09859305176076613	Spearman's rank correlation rho	two.sided	0.376641763536827	66
GO_REGULATION_OF_RECEPTOR_SIGNALING_PATHWAY_VIA_STAT	0.23153760778622043	0.0986259570428829	Spearman's rank correlation rho	two.sided	0.376641763536827	52
GO_NEGATIVE_REGULATION_OF_ERBB_SIGNALING_PATHWAY	0.3185550082101806	0.098795460132964	Spearman's rank correlation rho	two.sided	0.37706329093244517	28
GO_HISTONE_DEACETYLASE_COMPLEX	0.23601440576230492	0.09894005227997804	Spearman's rank correlation rho	two.sided	0.37730268020497165	50
GO_POSITIVE_REGULATION_OF_RESPONSE_TO_WOUNDING	0.34521739130434775	0.09897650540143334	Spearman's rank correlation rho	two.sided	0.37730268020497165	24
GO_PHOSPHOLIPID_BIOSYNTHETIC_PROCESS	0.13690725227266157	0.09936347139228721	Spearman's rank correlation rho	two.sided	0.3785515400515683	146
GO_INTRACELLULAR_LIPID_TRANSPORT	0.34434782608695647	0.0998724215245134	Spearman's rank correlation rho	two.sided	0.3801242390490428	24
GO_GOLGI_CISTERNA_MEMBRANE	0.24563675609004004	0.0998954856964669	Spearman's rank correlation rho	two.sided	0.3801242390490428	46
GO_CLATHRIN_COAT	0.3299145299145299	0.10012657057240994	Spearman's rank correlation rho	two.sided	0.38077621271613243	26
GO_POSITIVE_REGULATION_OF_CARDIOCYTE_DIFFERENTIATION	0.4428571428571428	0.10018623386172672	Spearman's rank correlation rho	two.sided	0.38077621271613243	15
GO_EPIDERMAL_GROWTH_FACTOR_RECEPTOR_SIGNALING_PATHWAY	0.22818900177390739	0.10029466276554586	Spearman's rank correlation rho	two.sided	0.3809612837661726	53
GO_RAB_GTPASE_BINDING	0.16955487122060472	0.10041731518215413	Spearman's rank correlation rho	two.sided	0.38120012921449703	95
GO_RIBONUCLEOSIDE_MONOPHOSPHATE_BIOSYNTHETIC_PROCESS	-0.3596837944664031	0.10074541106725098	Spearman's rank correlation rho	two.sided	0.3822181226867506	22
GO_REGULATION_OF_HEART_RATE_BY_CARDIAC_CONDUCTION	0.42647058823529405	0.10105607370599365	Spearman's rank correlation rho	two.sided	0.3828680957176481	16
GO_SUPRAMOLECULAR_COMPLEX	0.07559950465244664	0.10127847426936308	Spearman's rank correlation rho	two.sided	0.3828680957176481	471
GO_FILOPODIUM	0.25294472968891574	0.10175148264584333	Spearman's rank correlation rho	two.sided	0.3828680957176481	43
GO_PEPTIDYL_SERINE_MODIFICATION	0.15066229881783225	0.10189783366781115	Spearman's rank correlation rho	two.sided	0.3828680957176481	119
GO_PEPTIDYL_TYROSINE_DEPHOSPHORYLATION	-0.30456062291434927	0.1019488337369201	Spearman's rank correlation rho	two.sided	0.3828680957176481	30
GO_PROTEIN_TYROSINE_PHOSPHATASE_ACTIVITY	-0.30456062291434927	0.1019488337369201	Spearman's rank correlation rho	two.sided	0.3828680957176481	30
GO_PCG_PROTEIN_COMPLEX	-0.29919354838709683	0.1021985574126771	Spearman's rank correlation rho	two.sided	0.3828680957176481	31
GO_DNA_TEMPLATED_TRANSCRIPTION_ELONGATION	0.19692065436094827	0.10223226303902513	Spearman's rank correlation rho	two.sided	0.3828680957176481	70
GO_ANION_TRANSPORT	0.10966636078743701	0.1023594183234964	Spearman's rank correlation rho	two.sided	0.3828680957176481	223
GO_RESPONSE_TO_AMINO_ACID	0.22258297258297255	0.10236651367732001	Spearman's rank correlation rho	two.sided	0.3828680957176481	55
GO_ANTIBACTERIAL_HUMORAL_RESPONSE	0.7714285714285715	0.10277777777777777	Spearman's rank correlation rho	two.sided	0.3828680957176481	6
GO_BLASTODERM_SEGMENTATION	0.7714285714285715	0.10277777777777777	Spearman's rank correlation rho	two.sided	0.3828680957176481	6
GO_CELLULAR_RESPONSE_TO_LOW_DENSITY_LIPOPROTEIN_PARTICLE_STIMULUS	0.7714285714285715	0.10277777777777777	Spearman's rank correlation rho	two.sided	0.3828680957176481	6
GO_DETECTION_OF_BIOTIC_STIMULUS	0.7714285714285715	0.10277777777777777	Spearman's rank correlation rho	two.sided	0.3828680957176481	6
GO_FILOPODIUM_MEMBRANE	0.7714285714285715	0.10277777777777777	Spearman's rank correlation rho	two.sided	0.3828680957176481	6
GO_HRD1P_UBIQUITIN_LIGASE_ERAD_L_COMPLEX	0.7714285714285715	0.10277777777777777	Spearman's rank correlation rho	two.sided	0.3828680957176481	6
GO_LIPOPROTEIN_PARTICLE_RECEPTOR_ACTIVITY	0.7714285714285715	0.10277777777777777	Spearman's rank correlation rho	two.sided	0.3828680957176481	6
GO_MICROTUBULE_MINUS_END_BINDING	0.7714285714285715	0.10277777777777777	Spearman's rank correlation rho	two.sided	0.3828680957176481	6
GO_MRNA_EDITING_COMPLEX	0.7714285714285715	0.10277777777777777	Spearman's rank correlation rho	two.sided	0.3828680957176481	6
GO_NEGATIVE_REGULATION_OF_MYELOID_CELL_APOPTOTIC_PROCESS	0.7714285714285715	0.10277777777777777	Spearman's rank correlation rho	two.sided	0.3828680957176481	6
GO_NEGATIVE_REGULATION_OF_TRANSCRIPTION_BY_COMPETITIVE_PROMOTER_BINDING	0.7714285714285715	0.10277777777777777	Spearman's rank correlation rho	two.sided	0.3828680957176481	6
GO_PHOSPHORYLATED_CARBOHYDRATE_DEPHOSPHORYLATION	-0.7714285714285715	0.10277777777777777	Spearman's rank correlation rho	two.sided	0.3828680957176481	6
GO_POSITIVE_REGULATION_OF_CHOLESTEROL_EFFLUX	0.7714285714285715	0.10277777777777777	Spearman's rank correlation rho	two.sided	0.3828680957176481	6
GO_POSITIVE_REGULATION_OF_CYTOPLASMIC_TRANSLATION	0.7714285714285715	0.10277777777777777	Spearman's rank correlation rho	two.sided	0.3828680957176481	6
GO_POSITIVE_REGULATION_OF_PROTEIN_DEUBIQUITINATION	0.7714285714285715	0.10277777777777777	Spearman's rank correlation rho	two.sided	0.3828680957176481	6
GO_PSEUDOPODIUM	0.7714285714285715	0.10277777777777777	Spearman's rank correlation rho	two.sided	0.3828680957176481	6
GO_PULMONARY_VALVE_DEVELOPMENT	0.7714285714285715	0.10277777777777777	Spearman's rank correlation rho	two.sided	0.3828680957176481	6
GO_REGULATION_OF_HIGH_VOLTAGE_GATED_CALCIUM_CHANNEL_ACTIVITY	0.7714285714285715	0.10277777777777777	Spearman's rank correlation rho	two.sided	0.3828680957176481	6
GO_RIBOSOMAL_SMALL_SUBUNIT_EXPORT_FROM_NUCLEUS	-0.7714285714285715	0.10277777777777777	Spearman's rank correlation rho	two.sided	0.3828680957176481	6
GO_SERTOLI_CELL_DEVELOPMENT	0.7714285714285715	0.10277777777777777	Spearman's rank correlation rho	two.sided	0.3828680957176481	6
GO_VOLTAGE_GATED_CHLORIDE_CHANNEL_ACTIVITY	-0.7714285714285715	0.10277777777777777	Spearman's rank correlation rho	two.sided	0.3828680957176481	6
GO_INOSITOL_PHOSPHATE_MEDIATED_SIGNALING	0.2983870967741936	0.103160449375142	Spearman's rank correlation rho	two.sided	0.38376555209322094	31
GO_MODULATION_BY_SYMBIONT_OF_HOST_CELLULAR_PROCESS	0.4392857142857142	0.10319921593855205	Spearman's rank correlation rho	two.sided	0.38376555209322094	15
GO_POLYSOMAL_RIBOSOME	0.4392857142857142	0.10319921593855205	Spearman's rank correlation rho	two.sided	0.38376555209322094	15
GO_CORONARY_VASCULATURE_DEVELOPMENT	0.33384615384615385	0.10326474986273597	Spearman's rank correlation rho	two.sided	0.38378547061017726	25
GO_REGULATION_OF_ANION_TRANSPORT	0.2517366354575657	0.10343871852026701	Spearman's rank correlation rho	two.sided	0.38420813102975	43
GO_GTP_BIOSYNTHETIC_PROCESS	-0.5774109120414489	0.10350688483298828	Spearman's rank correlation rho	two.sided	0.3842375406802808	9
GO_RESPONSE_TO_ANTIBIOTIC	0.12875699387295847	0.10356810828048492	Spearman's rank correlation rho	two.sided	0.3842411578506381	161
GO_POSITIVE_REGULATION_OF_CHROMOSOME_ORGANIZATION	0.17154005414874982	0.10393277364726645	Spearman's rank correlation rho	two.sided	0.38536989599708277	91
GO_REGULATION_OF_CARBOHYDRATE_BIOSYNTHETIC_PROCESS	0.24834390415785765	0.10405877018475025	Spearman's rank correlation rho	two.sided	0.385612882069912	44
GO_POSITIVE_REGULATION_OF_TRANSCRIPTION_OF_NOTCH_RECEPTOR_TARGET	0.5515151515151514	0.10429776397166961	Spearman's rank correlation rho	two.sided	0.3860498922329942	10
GO_REPRODUCTIVE_BEHAVIOR	0.5515151515151514	0.10429776397166961	Spearman's rank correlation rho	two.sided	0.3860498922329942	10
GO_MUSCLE_FILAMENT_SLIDING	-0.45494505494505494	0.1043802889166042	Spearman's rank correlation rho	two.sided	0.3861312477319493	14
GO_PATHWAY_RESTRICTED_SMAD_PROTEIN_PHOSPHORYLATION	0.36493506493506495	0.10446099415723031	Spearman's rank correlation rho	two.sided	0.3862057812239376	21
GO_ENDODERM_DEVELOPMENT	0.3744360902255639	0.10458958476154868	Spearman's rank correlation rho	two.sided	0.38626986396689267	20
GO_VASCULAR_ENDOTHELIAL_GROWTH_FACTOR_RECEPTOR_SIGNALING_PATHWAY	0.2397086031452359	0.10459946155906291	Spearman's rank correlation rho	two.sided	0.38626986396689267	47
GO_POSTSYNAPSE_ORGANIZATION	0.22752497225305215	0.10473122269009615	Spearman's rank correlation rho	two.sided	0.3865326203521235	52
GO_NEGATIVE_REGULATION_OF_STEM_CELL_DIFFERENTIATION	-0.5148077137633719	0.10514327107334609	Spearman's rank correlation rho	two.sided	0.38776415570221734	11
GO_NEGATIVE_REGULATION_OF_LYMPHOCYTE_ACTIVATION	0.2027534965034965	0.10522039338995716	Spearman's rank correlation rho	two.sided	0.38776415570221734	65
GO_REGULATION_OF_HEART_RATE	0.2566202090592335	0.10532326027902003	Spearman's rank correlation rho	two.sided	0.38776415570221734	41
GO_CALCINEURIN_MEDIATED_SIGNALING	0.32512820512820506	0.10537673990439549	Spearman's rank correlation rho	two.sided	0.38776415570221734	26
GO_REGULATION_OF_LONG_TERM_SYNAPTIC_POTENTIATION	0.3468379446640316	0.10538942647754033	Spearman's rank correlation rho	two.sided	0.38776415570221734	23
GO_NEURAL_TUBE_DEVELOPMENT	-0.19235963727570907	0.10542971656760272	Spearman's rank correlation rho	two.sided	0.38776415570221734	72
GO_DNA_REPAIR_COMPLEX	0.36363636363636365	0.10577113242520504	Spearman's rank correlation rho	two.sided	0.3887956437485192	21
GO_REGULATION_OF_POTASSIUM_ION_TRANSPORT	0.29596774193548386	0.1060875851353706	Spearman's rank correlation rho	two.sided	0.3897342362651476	31
GO_CYTOCHROME_COMPLEX_ASSEMBLY	-0.4205882352941176	0.10623532265874214	Spearman's rank correlation rho	two.sided	0.38982786953860216	16
GO_SPERM_EGG_RECOGNITION	0.4205882352941176	0.10623532265874225	Spearman's rank correlation rho	two.sided	0.38982786953860216	16
GO_LEUKOCYTE_MEDIATED_CYTOTOXICITY	0.2625506072874494	0.10637708839565803	Spearman's rank correlation rho	two.sided	0.390123608399616	39
GO_MHC_PROTEIN_BINDING	0.5181818181818182	0.10691815117814216	Spearman's rank correlation rho	two.sided	0.39159106428325985	11
GO_EPITHELIAL_CELL_DIFFERENTIATION	0.1202052091554854	0.10695619888565278	Spearman's rank correlation rho	two.sided	0.39159106428325985	181
GO_ORGANIC_ANION_TRANSPORT	0.12121873035090949	0.10696143196345805	Spearman's rank correlation rho	two.sided	0.39159106428325985	178
GO_DNA_BINDING_TRANSCRIPTION_FACTOR_ACTIVITY_RNA_POLYMERASE_II_SPECIFIC	-0.08352684040603418	0.1072513346640643	Spearman's rank correlation rho	two.sided	0.39242713842900734	373
GO_MORPHOGENESIS_OF_AN_EPITHELIAL_SHEET	0.3931888544891641	0.10748321604442415	Spearman's rank correlation rho	two.sided	0.39305007846606854	18
GO_POSITIVE_REGULATION_OF_PEPTIDYL_LYSINE_ACETYLATION	0.35290796160361376	0.10768557734773683	Spearman's rank correlation rho	two.sided	0.39335058444648907	22
GO_NEURON_PROJECTION_REGENERATION	0.32307692307692304	0.1076893395828257	Spearman's rank correlation rho	two.sided	0.39335058444648907	26
GO_CELL_PART_MORPHOGENESIS	0.10194479911678588	0.10780271147275926	Spearman's rank correlation rho	two.sided	0.39335058444648907	250
GO_CEREBRAL_CORTEX_RADIALLY_ORIENTED_CELL_MIGRATION	0.5833333333333334	0.10799713403880071	Spearman's rank correlation rho	two.sided	0.39335058444648907	9
GO_DNA_HELICASE_COMPLEX	0.5833333333333334	0.10799713403880071	Spearman's rank correlation rho	two.sided	0.39335058444648907	9
GO_POSITIVE_REGULATION_OF_CILIUM_ASSEMBLY	0.5833333333333334	0.10799713403880071	Spearman's rank correlation rho	two.sided	0.39335058444648907	9
GO_PROTEIN_KINASE_A_CATALYTIC_SUBUNIT_BINDING	-0.5833333333333334	0.10799713403880071	Spearman's rank correlation rho	two.sided	0.39335058444648907	9
GO_ORGAN_GROWTH	0.205912719397648	0.10828875243486918	Spearman's rank correlation rho	two.sided	0.3940471233213921	62
GO_REGULATION_OF_MUSCLE_ADAPTATION	0.28036669213139803	0.10831194686534394	Spearman's rank correlation rho	two.sided	0.3940471233213921	34
GO_ENDOSOME_TO_LYSOSOME_TRANSPORT	0.2987764182424917	0.1088755188760615	Spearman's rank correlation rho	two.sided	0.3947973984147922	30
GO_VIRAL_BUDDING	0.41764705882352937	0.10889588743318554	Spearman's rank correlation rho	two.sided	0.3947973984147922	16
GO_PROTEIN_DEACETYLASE_ACTIVITY	0.33565217391304347	0.10917114555004793	Spearman's rank correlation rho	two.sided	0.3947973984147922	24
GO_AMYLOID_PRECURSOR_PROTEIN_BIOSYNTHETIC_PROCESS	-0.6785714285714284	0.10952380952380952	Spearman's rank correlation rho	two.sided	0.3947973984147922	7
GO_AP_2_ADAPTOR_COMPLEX_BINDING	-0.6785714285714284	0.10952380952380952	Spearman's rank correlation rho	two.sided	0.3947973984147922	7
GO_BRANCHING_INVOLVED_IN_MAMMARY_GLAND_DUCT_MORPHOGENESIS	0.6785714285714284	0.10952380952380952	Spearman's rank correlation rho	two.sided	0.3947973984147922	7
GO_CHLORIDE_CHANNEL_REGULATOR_ACTIVITY	-0.6785714285714284	0.10952380952380952	Spearman's rank correlation rho	two.sided	0.3947973984147922	7
GO_CHROMOCENTER	0.6785714285714284	0.10952380952380952	Spearman's rank correlation rho	two.sided	0.3947973984147922	7
GO_COMMISSURAL_NEURON_AXON_GUIDANCE	0.6785714285714284	0.10952380952380952	Spearman's rank correlation rho	two.sided	0.3947973984147922	7
GO_EXPLORATION_BEHAVIOR	0.6785714285714284	0.10952380952380952	Spearman's rank correlation rho	two.sided	0.3947973984147922	7
GO_HISTONE_H2A_K119_MONOUBIQUITINATION	-0.6785714285714284	0.10952380952380952	Spearman's rank correlation rho	two.sided	0.3947973984147922	7
GO_NEGATIVE_REGULATION_OF_LIPID_CATABOLIC_PROCESS	0.6785714285714284	0.10952380952380952	Spearman's rank correlation rho	two.sided	0.3947973984147922	7
GO_POSITIVE_REGULATION_OF_NATURAL_KILLER_CELL_DIFFERENTIATION	0.6785714285714284	0.10952380952380952	Spearman's rank correlation rho	two.sided	0.3947973984147922	7
GO_PROTEIN_ADP_RIBOSYLASE_ACTIVITY	-0.6785714285714284	0.10952380952380952	Spearman's rank correlation rho	two.sided	0.3947973984147922	7
GO_REGULATION_OF_BICELLULAR_TIGHT_JUNCTION_ASSEMBLY	-0.6785714285714284	0.10952380952380952	Spearman's rank correlation rho	two.sided	0.3947973984147922	7
GO_REGULATION_OF_RECEPTOR_BIOSYNTHETIC_PROCESS	0.48951048951048953	0.10963245214599496	Spearman's rank correlation rho	two.sided	0.3947973984147922	12
GO_TRNA_WOBBLE_BASE_MODIFICATION	-0.48951048951048953	0.10963245214599496	Spearman's rank correlation rho	two.sided	0.3947973984147922	12
GO_VITAMIN_TRANSPORT	0.48951048951048953	0.10963245214599496	Spearman's rank correlation rho	two.sided	0.3947973984147922	12
GO_LIGASE_ACTIVITY	0.1871455016660496	0.11027049089740634	Spearman's rank correlation rho	two.sided	0.39687094535080786	74
GO_RECEPTOR_CLUSTERING	0.40196078431372556	0.1108713427292674	Spearman's rank correlation rho	two.sided	0.3984164722942301	17
GO_REGULATION_OF_CARDIAC_MUSCLE_CELL_DIFFERENTIATION	0.40196078431372556	0.1108713427292674	Spearman's rank correlation rho	two.sided	0.3984164722942301	17
GO_REGULATION_OF_SISTER_CHROMATID_SEGREGATION	0.2702702702702703	0.11088733037052899	Spearman's rank correlation rho	two.sided	0.3984164722942301	36
GO_SIGNAL_SEQUENCE_BINDING	0.3137973137973138	0.11113038593134357	Spearman's rank correlation rho	two.sided	0.3990649418660676	27
GO_GOLGI_VESICLE_TRANSPORT	0.11554319371727749	0.11140722146009786	Spearman's rank correlation rho	two.sided	0.399833915893483	191
GO_RIBOSOME_ASSEMBLY	-0.2820855614973262	0.11176057373743845	Spearman's rank correlation rho	two.sided	0.40087648455846775	33
GO_SODIUM_ION_HOMEOSTASIS	0.4461538461538461	0.11189405031988799	Spearman's rank correlation rho	two.sided	0.40112964745128116	14
GO_MEMBRANE_REPOLARIZATION	0.35714285714285715	0.11250569438731634	Spearman's rank correlation rho	two.sided	0.40308719275905175	21
GO_FEMALE_MEIOTIC_NUCLEAR_DIVISION	-0.4285714285714285	0.11262971470131301	Spearman's rank correlation rho	two.sided	0.40308719275905175	15
GO_RESPONSE_TO_FUNGUS	0.4285714285714285	0.11262971470131311	Spearman's rank correlation rho	two.sided	0.40308719275905175	15
GO_DYNEIN_COMPLEX	0.33992094861660077	0.11287794329846637	Spearman's rank correlation rho	two.sided	0.4037490001202978	23
GO_HINDLIMB_MORPHOGENESIS	-0.5393939393939393	0.11329806704212897	Spearman's rank correlation rho	two.sided	0.40434461467707306	10
GO_SIN3_COMPLEX	-0.5393939393939393	0.11329806704212897	Spearman's rank correlation rho	two.sided	0.40434461467707306	10
GO_CENTROSOME_SEPARATION	0.5393939393939393	0.11329806704212901	Spearman's rank correlation rho	two.sided	0.40434461467707306	10
GO_TELOMERE_MAINTENANCE_IN_RESPONSE_TO_DNA_DAMAGE	0.5393939393939393	0.11329806704212901	Spearman's rank correlation rho	two.sided	0.40434461467707306	10
GO_RIBONUCLEOSIDE_METABOLIC_PROCESS	-0.2852167549326503	0.1135798020563178	Spearman's rank correlation rho	two.sided	0.40512338082693355	32
GO_CARBOXY_LYASE_ACTIVITY	-0.3472614342179559	0.11373603581134258	Spearman's rank correlation rho	two.sided	0.405227370470925	22
GO_POSITIVE_REGULATION_OF_DENDRITE_MORPHOGENESIS	-0.3472614342179559	0.11373603581134258	Spearman's rank correlation rho	two.sided	0.405227370470925	22
GO_SODIUM_ION_TRANSMEMBRANE_TRANSPORT	0.26434329065908013	0.11383818728510735	Spearman's rank correlation rho	two.sided	0.4053648626684027	37
GO_REGULATION_OF_CENTRIOLE_REPLICATION	-0.509090909090909	0.1140163949638963	Spearman's rank correlation rho	two.sided	0.4055465683270399	11
GO_RENAL_SYSTEM_VASCULATURE_DEVELOPMENT	-0.509090909090909	0.1140163949638963	Spearman's rank correlation rho	two.sided	0.4055465683270399	11
GO_POSITIVE_REGULATION_OF_TUMOR_NECROSIS_FACTOR_SUPERFAMILY_CYTOKINE_PRODUCTION	0.2641062114746325	0.11417184505892475	Spearman's rank correlation rho	two.sided	0.40587312564424594	37
GO_CHEMOKINE_RECEPTOR_BINDING	0.4117647058823529	0.11436099711682722	Spearman's rank correlation rho	two.sided	0.40605783522559136	16
GO_ISOMERASE_ACTIVITY	0.17673893405600724	0.11438262688332612	Spearman's rank correlation rho	two.sided	0.40605783522559136	81
GO_CELLULAR_COMPONENT_MORPHOGENESIS	0.07659356330849125	0.1144148134487304	Spearman's rank correlation rho	two.sided	0.40605783522559136	426
GO_CENTRAL_NERVOUS_SYSTEM_DEVELOPMENT	0.08515935385150335	0.11489060762045028	Spearman's rank correlation rho	two.sided	0.40738413688745334	344
GO_ENDOCYTIC_PATCH	-0.6190476190476192	0.11498015873015872	Spearman's rank correlation rho	two.sided	0.40738413688745334	8
GO_INFLAMMATORY_CELL_APOPTOTIC_PROCESS	0.6190476190476192	0.11498015873015872	Spearman's rank correlation rho	two.sided	0.40738413688745334	8
GO_REGULATION_OF_HISTONE_MODIFICATION	0.17532460465166902	0.11504577418419128	Spearman's rank correlation rho	two.sided	0.4073902898862324	82
GO_REGULATION_OF_SPINDLE_ORGANIZATION	0.36390977443609024	0.11531428012920329	Spearman's rank correlation rho	two.sided	0.4077649415695441	20
GO_KILLING_OF_CELLS_OF_OTHER_ORGANISM	0.48251748251748255	0.11537360509486391	Spearman's rank correlation rho	two.sided	0.4077649415695441	12
GO_MAGNESIUM_ION_BINDING	-0.1626055522320715	0.11539514224515211	Spearman's rank correlation rho	two.sided	0.4077649415695441	95
GO_HOMOTYPIC_CELL_CELL_ADHESION	0.3230769230769231	0.11540732498048903	Spearman's rank correlation rho	two.sided	0.4077649415695441	25
GO_MITOTIC_CYTOKINETIC_PROCESS	0.3970588235294118	0.11560372889310497	Spearman's rank correlation rho	two.sided	0.40823272140277966	17
GO_RNA_CATABOLIC_PROCESS	0.10586897186738917	0.1156871567800152	Spearman's rank correlation rho	two.sided	0.40830125079212404	222
GO_RESPONSE_TO_ENDOPLASMIC_RETICULUM_STRESS	0.11827382706566136	0.11580517540401462	Spearman's rank correlation rho	two.sided	0.4084917199031764	178
GO_ACTIN_CYTOSKELETON	0.11028404633510258	0.11629620715627101	Spearman's rank correlation rho	two.sided	0.40999701935059024	204
GO_POSITIVE_REGULATION_OF_LEUKOCYTE_PROLIFERATION	0.20472353431508755	0.11651210053842735	Spearman's rank correlation rho	two.sided	0.41053120350672634	60
GO_REGULATION_OF_PROTEIN_DEPHOSPHORYLATION	0.19486483665588145	0.11678707373118644	Spearman's rank correlation rho	two.sided	0.4112728509106142	66
GO_LIPOPROTEIN_METABOLIC_PROCESS	0.18129870129870126	0.11692321101429537	Spearman's rank correlation rho	two.sided	0.41152503036167554	76
GO_NEGATIVE_REGULATION_OF_INTRACELLULAR_TRANSPORT	0.28709677419354845	0.11736309687998428	Spearman's rank correlation rho	two.sided	0.4126892977997528	31
GO_GTP_METABOLIC_PROCESS	-0.4378440493271549	0.117394617515249	Spearman's rank correlation rho	two.sided	0.4126892977997528	14
GO_NUCLEAR_MEMBRANE	0.12158986673812444	0.11744813386093829	Spearman's rank correlation rho	two.sided	0.4126892977997528	167
GO_TISSUE_REMODELING	0.20590298071303334	0.11756872725653393	Spearman's rank correlation rho	two.sided	0.4128855537658521	59
GO_SMOOTH_MUSCLE_CELL_PROLIFERATION	0.2022739291380222	0.11785221260597076	Spearman's rank correlation rho	two.sided	0.41362510921617224	61
GO_GLYCEROPHOSPHOLIPID_METABOLIC_PROCESS	0.11759930803284079	0.11790902779518274	Spearman's rank correlation rho	two.sided	0.41362510921617224	178
GO_PEPTIDYL_SERINE_DEPHOSPHORYLATION	0.39460784313725494	0.1180239729674918	Spearman's rank correlation rho	two.sided	0.4138007239548264	17
GO_LEADING_EDGE_MEMBRANE	0.19866309840978397	0.11855539916393842	Spearman's rank correlation rho	two.sided	0.4154355564772426	63
GO_REGULATION_OF_CHROMOSOME_SEPARATION	0.29605911330049256	0.11893751320017751	Spearman's rank correlation rho	two.sided	0.41654566901703166	29
GO_REGULATION_OF_RELEASE_OF_SEQUESTERED_CALCIUM_ION_INTO_CYTOSOL	0.28548387096774197	0.11950669491818557	Spearman's rank correlation rho	two.sided	0.418309356111039	31
GO_RAC_PROTEIN_SIGNAL_TRANSDUCTION	0.4560439560439561	0.11974880477477416	Spearman's rank correlation rho	two.sided	0.4189268864467269	13
GO_NUCLEOSOME_BINDING	0.27606951871657753	0.11986242052896279	Spearman's rank correlation rho	two.sided	0.4190944648485418	33
GO_REGULATION_OF_MICROTUBULE_POLYMERIZATION_OR_DEPOLYMERIZATION	0.24953095684802998	0.12035791371345965	Spearman's rank correlation rho	two.sided	0.4203550706319031	40
GO_CELL_DIFFERENTIATION_INVOLVED_IN_METANEPHROS_DEVELOPMENT	0.5666666666666667	0.12057429453262787	Spearman's rank correlation rho	two.sided	0.4203550706319031	9
GO_DENDRITE_MEMBRANE	0.5666666666666667	0.12057429453262787	Spearman's rank correlation rho	two.sided	0.4203550706319031	9
GO_STRIATUM_DEVELOPMENT	-0.5666666666666667	0.12057429453262787	Spearman's rank correlation rho	two.sided	0.4203550706319031	9
GO_SUBPALLIUM_DEVELOPMENT	-0.5666666666666667	0.12057429453262787	Spearman's rank correlation rho	two.sided	0.4203550706319031	9
GO_LYASE_ACTIVITY	-0.1748945147679325	0.1206184282614729	Spearman's rank correlation rho	two.sided	0.4203550706319031	80
GO_REGULATION_OF_SYSTEMIC_ARTERIAL_BLOOD_PRESSURE	0.289432703003337	0.12081016248778832	Spearman's rank correlation rho	two.sided	0.42079332246295387	30
GO_TRANSCRIPTION_ELONGATION_FROM_RNA_POLYMERASE_I_PROMOTER	0.34048560135516653	0.12132477946167762	Spearman's rank correlation rho	two.sided	0.4219697273589745	22
GO_REGULATION_OF_OXIDOREDUCTASE_ACTIVITY	0.22418367346938775	0.12134707856731984	Spearman's rank correlation rho	two.sided	0.4219697273589745	49
GO_COTRANSLATIONAL_PROTEIN_TARGETING_TO_MEMBRANE	0.23692741367159972	0.12136982669178249	Spearman's rank correlation rho	two.sided	0.4219697273589745	44
GO_POSITIVE_REGULATION_OF_PHOSPHOLIPASE_ACTIVITY	0.5	0.12142915576968996	Spearman's rank correlation rho	two.sided	0.4219697273589745	11
GO_OLIGODENDROCYTE_DIFFERENTIATION	0.24564459930313592	0.12147873388931155	Spearman's rank correlation rho	two.sided	0.4219697273589745	41
GO_ENDOPLASMIC_RETICULUM_GOLGI_INTERMEDIATE_COMPARTMENT_MEMBRANE	0.2747326203208556	0.12172147510172979	Spearman's rank correlation rho	two.sided	0.4223831452035425	33
GO_ENDOPLASMIC_RETICULUM_UNFOLDED_PROTEIN_RESPONSE	0.17437880918893578	0.12173021008823282	Spearman's rank correlation rho	two.sided	0.4223831452035425	80
GO_REGULATION_OF_PROTEIN_AUTOPHOSPHORYLATION	0.31769230769230766	0.12186388671826708	Spearman's rank correlation rho	two.sided	0.42261704729091765	25
GO_LIGAND_GATED_ION_CHANNEL_ACTIVITY	-0.37874097007223945	0.12193108458884605	Spearman's rank correlation rho	two.sided	0.42262027586559014	18
GO_AXON_EXTENSION	0.23650458069062721	0.12205064262444204	Spearman's rank correlation rho	two.sided	0.422804885750756	44
GO_REGULATION_OF_B_CELL_PROLIFERATION	0.29359605911330044	0.12214889870759173	Spearman's rank correlation rho	two.sided	0.422915541543894	29
GO_REGULATION_OF_CHOLESTEROL_BIOSYNTHETIC_PROCESS	0.2785923753665689	0.12252579135115492	Spearman's rank correlation rho	two.sided	0.4238004254631335	32
GO_REGULATION_OF_DEFENSE_RESPONSE_TO_VIRUS_BY_HOST	0.4178571428571428	0.12266135610740386	Spearman's rank correlation rho	two.sided	0.4238004254631335	15
GO_REGULATION_OF_EPIDERMAL_GROWTH_FACTOR_ACTIVATED_RECEPTOR_ACTIVITY	0.4178571428571428	0.12266135610740386	Spearman's rank correlation rho	two.sided	0.4238004254631335	15
GO_POSITIVE_REGULATION_OF_RESPONSE_TO_OXIDATIVE_STRESS	-0.5272727272727272	0.12280318761782955	Spearman's rank correlation rho	two.sided	0.4238004254631335	10
GO_REGULATION_OF_CELL_MATURATION	0.5272727272727272	0.12280318761782955	Spearman's rank correlation rho	two.sided	0.4238004254631335	10
GO_REGULATION_OF_RESPONSE_TO_FOOD	0.5272727272727272	0.12280318761782955	Spearman's rank correlation rho	two.sided	0.4238004254631335	10
GO_GOLGI_ASSOCIATED_VESICLE	0.16374861093962217	0.12290910280737559	Spearman's rank correlation rho	two.sided	0.4239365416056969	90
GO_RESPONSE_TO_CAMP	-0.23594911745153482	0.12309441900105368	Spearman's rank correlation rho	two.sided	0.42434623150970824	44
GO_DNA_SYNTHESIS_INVOLVED_IN_DNA_REPAIR	-0.31008547008547005	0.12323215085537509	Spearman's rank correlation rho	two.sided	0.4244512110945999	26
GO_REGULATION_OF_HEART_GROWTH	0.32347826086956516	0.12325797946409653	Spearman's rank correlation rho	two.sided	0.4244512110945999	24
GO_MORPHOGENESIS_OF_A_POLARIZED_EPITHELIUM	0.18857121044394395	0.12340905709391115	Spearman's rank correlation rho	two.sided	0.4246055039011894	68
GO_GLAND_DEVELOPMENT	0.12040720781613018	0.12343594148644481	Spearman's rank correlation rho	two.sided	0.4246055039011894	165
GO_HISTONE_H4_ACETYLATION	0.26498599439775916	0.12384406507708264	Spearman's rank correlation rho	two.sided	0.42496079418319976	35
GO_ASPARTATE_FAMILY_AMINO_ACID_CATABOLIC_PROCESS	-0.43296703296703293	0.12387239641966323	Spearman's rank correlation rho	two.sided	0.42496079418319976	14
GO_NATURAL_KILLER_CELL_DIFFERENTIATION	0.43296703296703293	0.12387239641966323	Spearman's rank correlation rho	two.sided	0.42496079418319976	14
GO_OVULATION_CYCLE_PROCESS	0.43296703296703293	0.12387239641966323	Spearman's rank correlation rho	two.sided	0.42496079418319976	14
GO_POSITIVE_REGULATION_OF_RESPONSE_TO_DRUG	0.43296703296703293	0.12387239641966323	Spearman's rank correlation rho	two.sided	0.42496079418319976	14
GO_POSITIVE_REGULATION_OF_ATPASE_ACTIVITY	-0.27749266862170086	0.12405561713659523	Spearman's rank correlation rho	two.sided	0.42536054583209726	32
GO_ACID_SECRETION	0.21997599039615848	0.12462219970890266	Spearman's rank correlation rho	two.sided	0.42687261042415336	50
GO_MRNA_CLEAVAGE	0.45054945054945056	0.12470083361422171	Spearman's rank correlation rho	two.sided	0.42687261042415336	13
GO_POSITIVE_REGULATION_OF_CARDIAC_MUSCLE_CELL_DIFFERENTIATION	0.45054945054945056	0.12470083361422171	Spearman's rank correlation rho	two.sided	0.42687261042415336	13
GO_REGULATION_OF_CD4_POSITIVE_ALPHA_BETA_T_CELL_ACTIVATION	0.29162561576354673	0.12476434262143046	Spearman's rank correlation rho	two.sided	0.42687261042415336	29
GO_PROTEIN_N_LINKED_GLYCOSYLATION	0.22214285714285711	0.12484158440823828	Spearman's rank correlation rho	two.sided	0.42690786005904263	49
GO_NEGATIVE_REGULATION_OF_TYPE_I_INTERFERON_PRODUCTION	0.33709768492377185	0.12525597495646332	Spearman's rank correlation rho	two.sided	0.4280953668254014	22
GO_BONE_REMODELING	0.27205882352941174	0.12550455848054562	Spearman's rank correlation rho	two.sided	0.4284965753673696	33
GO_OOGENESIS	0.3021978021978022	0.12552697110777744	Spearman's rank correlation rho	two.sided	0.4284965753673696	27
GO_NEGATIVE_REGULATION_OF_CELLULAR_CATABOLIC_PROCESS	0.13660011248593923	0.12557492903761971	Spearman's rank correlation rho	two.sided	0.4284965753673696	127
GO_RESPONSE_TO_STEROID_HORMONE	0.1214578694480253	0.12594204183748015	Spearman's rank correlation rho	two.sided	0.4295194538783651	160
GO_PROTEIN_LOCALIZATION_TO_CELL_SURFACE	0.2713903743315508	0.1264639612962804	Spearman's rank correlation rho	two.sided	0.43106891768814637	33
GO_GTPASE_ACTIVITY	0.14853347440192796	0.1266702871303168	Spearman's rank correlation rho	two.sided	0.43154155867628735	107
GO_POSITIVE_REGULATION_OF_CALCIUM_ION_TRANSMEMBRANE_TRANSPORT	0.27983870967741936	0.12724143821661968	Spearman's rank correlation rho	two.sided	0.43325592158918286	31
GO_NEGATIVE_REGULATION_OF_ALPHA_BETA_T_CELL_DIFFERENTIATION	0.4685314685314686	0.12747265257630852	Spearman's rank correlation rho	two.sided	0.4335802249298451	12
GO_NEGATIVE_REGULATION_OF_TRANSLATIONAL_INITIATION	0.4685314685314686	0.12747265257630852	Spearman's rank correlation rho	two.sided	0.4335802249298451	12
GO_REGULATION_OF_SODIUM_ION_TRANSMEMBRANE_TRANSPORT	0.30666666666666664	0.12758623264201144	Spearman's rank correlation rho	two.sided	0.4337352260286763	26
GO_NEURON_PROJECTION_EXTENSION	0.20046756282875516	0.12773746168332287	Spearman's rank correlation rho	two.sided	0.43379506732750484	59
GO_REGULATION_OF_STEM_CELL_DIFFERENTIATION	0.19551504011824175	0.12778471647049794	Spearman's rank correlation rho	two.sided	0.43379506732750484	62
GO_INTRACELLULAR_PROTEIN_TRANSMEMBRANE_TRANSPORT	0.2794354838709678	0.12780789268219697	Spearman's rank correlation rho	two.sided	0.43379506732750484	31
GO_MAMMARY_GLAND_DEVELOPMENT	0.2058476734352742	0.12800119873780533	Spearman's rank correlation rho	two.sided	0.4338337166974527	56
GO_NEUTRAL_AMINO_ACID_TRANSMEMBRANE_TRANSPORTER_ACTIVITY	0.42857142857142855	0.1280580028726774	Spearman's rank correlation rho	two.sided	0.4338337166974527	14
GO_PHOSPHOTRANSFERASE_ACTIVITY_PHOSPHATE_GROUP_AS_ACCEPTOR	-0.3343688357000566	0.1282725845566931	Spearman's rank correlation rho	two.sided	0.4338337166974527	22
GO_NEGATIVE_REGULATION_OF_INTRACELLULAR_SIGNAL_TRANSDUCTION	0.10120668323180179	0.12836473492892847	Spearman's rank correlation rho	two.sided	0.4338337166974527	227
GO_PYRIDINE_CONTAINING_COMPOUND_METABOLIC_PROCESS	0.37254901960784315	0.12853479193670178	Spearman's rank correlation rho	two.sided	0.4338337166974527	18
GO_BONE_RESORPTION	0.31230769230769234	0.1285846361121085	Spearman's rank correlation rho	two.sided	0.4338337166974527	25
GO_CELLULAR_RESPONSE_TO_GAMMA_RADIATION	-0.39705882352941174	0.12888258311119163	Spearman's rank correlation rho	two.sided	0.4338337166974527	16
GO_NEGATIVE_REGULATION_OF_RESPONSE_TO_CYTOKINE_STIMULUS	0.2939244663382594	0.12892360319823482	Spearman's rank correlation rho	two.sided	0.4338337166974527	28
GO_DRUG_CATABOLIC_PROCESS	0.20339642208970707	0.12895370075995594	Spearman's rank correlation rho	two.sided	0.4338337166974527	57
GO_NEGATIVE_REGULATION_OF_LEUKOCYTE_APOPTOTIC_PROCESS	0.32608695652173914	0.1290313049131438	Spearman's rank correlation rho	two.sided	0.4338337166974527	23
GO_REGULATION_OF_DNA_METHYLATION	-0.49090909090909096	0.12916175578723998	Spearman's rank correlation rho	two.sided	0.4338337166974527	11
GO_RRNA_CONTAINING_RIBONUCLEOPROTEIN_COMPLEX_EXPORT_FROM_NUCLEUS	-0.49090909090909096	0.12916175578723998	Spearman's rank correlation rho	two.sided	0.4338337166974527	11
GO_N_ACETYLNEURAMINATE_METABOLIC_PROCESS	0.49090909090909096	0.12916175578724018	Spearman's rank correlation rho	two.sided	0.4338337166974527	11
GO_REGULATION_OF_MONOOXYGENASE_ACTIVITY	0.29914529914529914	0.12953600065985263	Spearman's rank correlation rho	two.sided	0.4338337166974527	27
GO_REGULATION_OF_NEUTROPHIL_CHEMOTAXIS	0.4450549450549451	0.12979341579534934	Spearman's rank correlation rho	two.sided	0.4338337166974527	13
GO_REGULATION_OF_SMOOTH_MUSCLE_CONTRACTION	0.325098814229249	0.13024673734140585	Spearman's rank correlation rho	two.sided	0.4338337166974527	23
GO_SPHINGOLIPID_METABOLIC_PROCESS	-0.1673523361739641	0.13031944958185232	Spearman's rank correlation rho	two.sided	0.4338337166974527	83
GO_MESODERM_MORPHOGENESIS	0.3823529411764706	0.13067600925302422	Spearman's rank correlation rho	two.sided	0.4338337166974527	17
GO_POSITIVE_REGULATION_OF_MRNA_PROCESSING	0.3823529411764706	0.13067600925302422	Spearman's rank correlation rho	two.sided	0.4338337166974527	17
GO_LYMPHOCYTE_HOMEOSTASIS	0.25994397759103643	0.13136232003539633	Spearman's rank correlation rho	two.sided	0.4338337166974527	35
GO_POSTSYNAPTIC_MEMBRANE	0.16275424655536921	0.1318620044196849	Spearman's rank correlation rho	two.sided	0.4338337166974527	87
GO_NEGATIVE_REGULATION_OF_CHROMATIN_ORGANIZATION	0.31652173913043474	0.13188774404335923	Spearman's rank correlation rho	two.sided	0.4338337166974527	24
GO_BLOC_1_COMPLEX	-0.5952380952380953	0.13229166666666667	Spearman's rank correlation rho	two.sided	0.4338337166974527	8
GO_CELL_CELL_ADHESION_MEDIATED_BY_CADHERIN	0.5952380952380953	0.13229166666666667	Spearman's rank correlation rho	two.sided	0.4338337166974527	8
GO_GOLGI_TO_ENDOSOME_TRANSPORT	0.5952380952380953	0.13229166666666667	Spearman's rank correlation rho	two.sided	0.4338337166974527	8
GO_MIRNA_MEDIATED_INHIBITION_OF_TRANSLATION	-0.5952380952380953	0.13229166666666667	Spearman's rank correlation rho	two.sided	0.4338337166974527	8
GO_NEGATIVE_REGULATION_OF_TYPE_I_INTERFERON_MEDIATED_SIGNALING_PATHWAY	0.5952380952380953	0.13229166666666667	Spearman's rank correlation rho	two.sided	0.4338337166974527	8
GO_POSITIVE_REGULATION_OF_MAST_CELL_ACTIVATION_INVOLVED_IN_IMMUNE_RESPONSE	0.5952380952380953	0.13229166666666667	Spearman's rank correlation rho	two.sided	0.4338337166974527	8
GO_REGULATION_OF_PROTEIN_DEUBIQUITINATION	0.5952380952380953	0.13229166666666667	Spearman's rank correlation rho	two.sided	0.4338337166974527	8
GO_NEUTRAL_LIPID_CATABOLIC_PROCESS	0.42417582417582417	0.13234165832793052	Spearman's rank correlation rho	two.sided	0.4338337166974527	14
GO_POSITIVE_REGULATION_OF_TRANSCRIPTION_REGULATORY_REGION_DNA_BINDING	0.42417582417582417	0.13234165832793052	Spearman's rank correlation rho	two.sided	0.4338337166974527	14
GO_CELLULAR_RESPONSE_TO_DRUG	0.1125806931184718	0.13240290083854847	Spearman's rank correlation rho	two.sided	0.4338337166974527	180
GO_CADHERIN_BINDING	0.12411109918300717	0.13276070039646498	Spearman's rank correlation rho	two.sided	0.4338337166974527	148
GO_DENDRITIC_CELL_MIGRATION	0.55	0.13277667548500882	Spearman's rank correlation rho	two.sided	0.4338337166974527	9
GO_NEGATIVE_REGULATION_OF_SMOOTH_MUSCLE_CELL_DIFFERENTIATION	-0.55	0.13277667548500882	Spearman's rank correlation rho	two.sided	0.4338337166974527	9
GO_NEGATIVE_REGULATION_OF_TYROSINE_PHOSPHORYLATION_OF_STAT_PROTEIN	-0.55	0.13277667548500882	Spearman's rank correlation rho	two.sided	0.4338337166974527	9
GO_NUCLEOTIDE_RECEPTOR_ACTIVITY	0.55	0.13277667548500882	Spearman's rank correlation rho	two.sided	0.4338337166974527	9
GO_POSITIVE_REGULATION_OF_AMYLOID_PRECURSOR_PROTEIN_CATABOLIC_PROCESS	0.55	0.13277667548500882	Spearman's rank correlation rho	two.sided	0.4338337166974527	9
GO_PURINERGIC_NUCLEOTIDE_RECEPTOR_SIGNALING_PATHWAY	0.55	0.13277667548500882	Spearman's rank correlation rho	two.sided	0.4338337166974527	9
GO_ANGIOGENESIS_INVOLVED_IN_WOUND_HEALING	0.5151515151515151	0.1328230601759656	Spearman's rank correlation rho	two.sided	0.4338337166974527	10
GO_TRNA_WOBBLE_URIDINE_MODIFICATION	-0.5151515151515151	0.1328230601759656	Spearman's rank correlation rho	two.sided	0.4338337166974527	10
GO_REGULATION_OF_POTASSIUM_ION_TRANSMEMBRANE_TRANSPORT	0.3025641025641025	0.13296014174599907	Spearman's rank correlation rho	two.sided	0.4338337166974527	26
GO_GOLGI_ASSOCIATED_VESICLE_MEMBRANE	0.20693729750333523	0.1330394311403614	Spearman's rank correlation rho	two.sided	0.4338337166974527	54
GO_CIRCADIAN_RHYTHM	0.16417822943130742	0.13307304963798647	Spearman's rank correlation rho	two.sided	0.4338337166974527	85
GO_REGULATION_OF_PROTEIN_EXIT_FROM_ENDOPLASMIC_RETICULUM	0.40714285714285703	0.13331112347241453	Spearman's rank correlation rho	two.sided	0.4338337166974527	15
GO_LIGAND_GATED_CATION_CHANNEL_ACTIVITY	-0.37990196078431376	0.1333183289371493	Spearman's rank correlation rho	two.sided	0.4338337166974527	17
GO_VASODILATION	0.37990196078431376	0.1333183289371493	Spearman's rank correlation rho	two.sided	0.4338337166974527	17
GO_3_OXO_ARACHIDOYL_COA_SYNTHASE_ACTIVITY	-0.7999999999999998	0.13333333333333333	Spearman's rank correlation rho	two.sided	0.4338337166974527	5
GO_ASPARTIC_TYPE_PEPTIDASE_ACTIVITY	0.7999999999999998	0.13333333333333333	Spearman's rank correlation rho	two.sided	0.4338337166974527	5
GO_ATPASE_COUPLED_AMIDE_TRANSPORTER_ACTIVITY	0.7999999999999998	0.13333333333333333	Spearman's rank correlation rho	two.sided	0.4338337166974527	5
GO_BLEB	0.7999999999999998	0.13333333333333333	Spearman's rank correlation rho	two.sided	0.4338337166974527	5
GO_CARBOHYDRATE_MEDIATED_SIGNALING	0.7999999999999998	0.13333333333333333	Spearman's rank correlation rho	two.sided	0.4338337166974527	5
GO_CELLULAR_RESPONSE_TO_CAFFEINE	-0.7999999999999998	0.13333333333333333	Spearman's rank correlation rho	two.sided	0.4338337166974527	5
GO_CREATINE_METABOLIC_PROCESS	0.7999999999999998	0.13333333333333333	Spearman's rank correlation rho	two.sided	0.4338337166974527	5
GO_FATTY_ACID_ELONGATION_SATURATED_FATTY_ACID	-0.7999999999999998	0.13333333333333333	Spearman's rank correlation rho	two.sided	0.4338337166974527	5
GO_HEMOGLOBIN_BIOSYNTHETIC_PROCESS	0.7999999999999998	0.13333333333333333	Spearman's rank correlation rho	two.sided	0.4338337166974527	5
GO_INTERLEUKIN_8_BIOSYNTHETIC_PROCESS	0.7999999999999998	0.13333333333333333	Spearman's rank correlation rho	two.sided	0.4338337166974527	5
GO_MAMMARY_GLAND_EPITHELIAL_CELL_DIFFERENTIATION	0.7999999999999998	0.13333333333333333	Spearman's rank correlation rho	two.sided	0.4338337166974527	5
GO_MEDIUM_CHAIN_FATTY_ACID_COA_LIGASE_ACTIVITY	0.7999999999999998	0.13333333333333333	Spearman's rank correlation rho	two.sided	0.4338337166974527	5
GO_MITOCHONDRIAL_ELECTRON_TRANSPORT_UBIQUINOL_TO_CYTOCHROME_C	0.7999999999999998	0.13333333333333333	Spearman's rank correlation rho	two.sided	0.4338337166974527	5
GO_MITOTIC_SPINDLE_MIDZONE	-0.7999999999999998	0.13333333333333333	Spearman's rank correlation rho	two.sided	0.4338337166974527	5
GO_MULTI_ORGANISM_MEMBRANE_ORGANIZATION	0.7999999999999998	0.13333333333333333	Spearman's rank correlation rho	two.sided	0.4338337166974527	5
GO_NEGATIVE_REGULATION_OF_B_CELL_PROLIFERATION	0.7999999999999998	0.13333333333333333	Spearman's rank correlation rho	two.sided	0.4338337166974527	5
GO_NEGATIVE_REGULATION_OF_COLLAGEN_METABOLIC_PROCESS	0.7999999999999998	0.13333333333333333	Spearman's rank correlation rho	two.sided	0.4338337166974527	5
GO_NEGATIVE_REGULATION_OF_VASCULAR_ASSOCIATED_SMOOTH_MUSCLE_CELL_MIGRATION	0.7999999999999998	0.13333333333333333	Spearman's rank correlation rho	two.sided	0.4338337166974527	5
GO_NEURON_INTRINSIC_APOPTOTIC_SIGNALING_PATHWAY_IN_RESPONSE_TO_OXIDATIVE_STRESS	0.7999999999999998	0.13333333333333333	Spearman's rank correlation rho	two.sided	0.4338337166974527	5
GO_NOTCH_SIGNALING_INVOLVED_IN_HEART_DEVELOPMENT	0.7999999999999998	0.13333333333333333	Spearman's rank correlation rho	two.sided	0.4338337166974527	5
GO_PLASMINOGEN_ACTIVATION	-0.7999999999999998	0.13333333333333333	Spearman's rank correlation rho	two.sided	0.4338337166974527	5
GO_POSITIVE_REGULATION_OF_B_CELL_DIFFERENTIATION	0.7999999999999998	0.13333333333333333	Spearman's rank correlation rho	two.sided	0.4338337166974527	5
GO_POSITIVE_REGULATION_OF_INTRACELLULAR_STEROID_HORMONE_RECEPTOR_SIGNALING_PATHWAY	0.7999999999999998	0.13333333333333333	Spearman's rank correlation rho	two.sided	0.4338337166974527	5
GO_POSITIVE_REGULATION_OF_NUCLEOBASE_CONTAINING_COMPOUND_TRANSPORT	-0.7999999999999998	0.13333333333333333	Spearman's rank correlation rho	two.sided	0.4338337166974527	5
GO_POSITIVE_REGULATION_OF_RENAL_SODIUM_EXCRETION	0.7999999999999998	0.13333333333333333	Spearman's rank correlation rho	two.sided	0.4338337166974527	5
GO_PRESYNAPTIC_CYTOSOL	-0.7999999999999998	0.13333333333333333	Spearman's rank correlation rho	two.sided	0.4338337166974527	5
GO_PYRIMIDINE_NUCLEOTIDE_BINDING	-0.7999999999999998	0.13333333333333333	Spearman's rank correlation rho	two.sided	0.4338337166974527	5
GO_REGULATION_OF_MITOTIC_CENTROSOME_SEPARATION	0.7999999999999998	0.13333333333333333	Spearman's rank correlation rho	two.sided	0.4338337166974527	5
GO_REGULATION_OF_RESPIRATORY_SYSTEM_PROCESS	-0.7999999999999998	0.13333333333333333	Spearman's rank correlation rho	two.sided	0.4338337166974527	5
GO_REGULATION_OF_SHORT_TERM_NEURONAL_SYNAPTIC_PLASTICITY	-0.7999999999999998	0.13333333333333333	Spearman's rank correlation rho	two.sided	0.4338337166974527	5
GO_REGULATION_OF_TOLL_LIKE_RECEPTOR_2_SIGNALING_PATHWAY	-0.7999999999999998	0.13333333333333333	Spearman's rank correlation rho	two.sided	0.4338337166974527	5
GO_TETRASPANIN_ENRICHED_MICRODOMAIN	0.7999999999999998	0.13333333333333333	Spearman's rank correlation rho	two.sided	0.4338337166974527	5
GO_TRANSCRIPTION_REGULATOR_RECRUITING_ACTIVITY	-0.7999999999999998	0.13333333333333333	Spearman's rank correlation rho	two.sided	0.4338337166974527	5
GO_TUBULAR_ENDOSOME	-0.7999999999999998	0.13333333333333333	Spearman's rank correlation rho	two.sided	0.4338337166974527	5
GO_POTASSIUM_CHANNEL_ACTIVITY	-0.33032185206098247	0.13339734314723622	Spearman's rank correlation rho	two.sided	0.4338337166974527	22
GO_CELLULAR_GLUCOSE_HOMEOSTASIS	0.19242004532863263	0.13404919667735019	Spearman's rank correlation rho	two.sided	0.4357314706538353	62
GO_PROTEIN_STABILIZATION	0.15141620284477428	0.13447896930232497	Spearman's rank correlation rho	two.sided	0.4369057772985455	99
GO_REGULATION_OF_POLYSACCHARIDE_METABOLIC_PROCESS	0.30119658119658116	0.13478796372767082	Spearman's rank correlation rho	two.sided	0.4376866942578879	26
GO_CLATHRIN_DEPENDENT_ENDOCYTOSIS	0.2842364532019704	0.13494505969425868	Spearman's rank correlation rho	two.sided	0.4377484130455092	29
GO_FLEMMING_BODY	0.4395604395604396	0.13502815402863247	Spearman's rank correlation rho	two.sided	0.4377484130455092	13
GO_GLYCOPROTEIN_BIOSYNTHETIC_PROCESS	0.11533240515140966	0.13529041874500403	Spearman's rank correlation rho	two.sided	0.4377484130455092	169
GO_CEREBRAL_CORTEX_DEVELOPMENT	0.2258234519104084	0.13557028201150034	Spearman's rank correlation rho	two.sided	0.4377484130455092	45
GO_RESPONSE_TO_ALKALOID	0.2206290471785384	0.13591650911965872	Spearman's rank correlation rho	two.sided	0.4377484130455092	47
GO_TELOMERE_MAINTENANCE_VIA_SEMI_CONSERVATIVE_REPLICATION	-0.3774509803921569	0.13599851884954695	Spearman's rank correlation rho	two.sided	0.4377484130455092	17
GO_CARDIAC_RIGHT_VENTRICLE_MORPHOGENESIS	-0.7142857142857143	0.1361111111111111	Spearman's rank correlation rho	two.sided	0.4377484130455092	6
GO_DEPYRIMIDINATION	-0.7142857142857143	0.1361111111111111	Spearman's rank correlation rho	two.sided	0.4377484130455092	6
GO_GLUCURONOSYLTRANSFERASE_ACTIVITY	0.7142857142857143	0.1361111111111111	Spearman's rank correlation rho	two.sided	0.4377484130455092	6
GO_HEPATOCYTE_GROWTH_FACTOR_RECEPTOR_SIGNALING_PATHWAY	0.7142857142857143	0.1361111111111111	Spearman's rank correlation rho	two.sided	0.4377484130455092	6
GO_HISTAMINE_TRANSPORT	0.7142857142857143	0.1361111111111111	Spearman's rank correlation rho	two.sided	0.4377484130455092	6
GO_HYDROLASE_ACTIVITY_ACTING_ON_ETHER_BONDS	0.7142857142857143	0.1361111111111111	Spearman's rank correlation rho	two.sided	0.4377484130455092	6
GO_MITOCHONDRION_DISTRIBUTION	-0.7142857142857143	0.1361111111111111	Spearman's rank correlation rho	two.sided	0.4377484130455092	6
GO_NEGATIVE_REGULATION_OF_ACTIVATED_T_CELL_PROLIFERATION	0.7142857142857143	0.1361111111111111	Spearman's rank correlation rho	two.sided	0.4377484130455092	6
GO_NEGATIVE_REGULATION_OF_CARDIOCYTE_DIFFERENTIATION	-0.7142857142857143	0.1361111111111111	Spearman's rank correlation rho	two.sided	0.4377484130455092	6
GO_POSITIVE_REGULATION_OF_GLIAL_CELL_PROLIFERATION	0.7142857142857143	0.1361111111111111	Spearman's rank correlation rho	two.sided	0.4377484130455092	6
GO_REGULATION_OF_DEVELOPMENTAL_PIGMENTATION	0.7142857142857143	0.1361111111111111	Spearman's rank correlation rho	two.sided	0.4377484130455092	6
GO_RETROGRADE_AXONAL_TRANSPORT	0.7142857142857143	0.1361111111111111	Spearman's rank correlation rho	two.sided	0.4377484130455092	6
GO_SMOOTH_MUSCLE_CELL_CHEMOTAXIS	0.7142857142857143	0.1361111111111111	Spearman's rank correlation rho	two.sided	0.4377484130455092	6
GO_CHROMOSOME_SEPARATION	0.22790697674418603	0.13653185085350455	Spearman's rank correlation rho	two.sided	0.4388802373205493	44
GO_CARDIAC_VENTRICLE_DEVELOPMENT	0.21786799826313502	0.13661828470163537	Spearman's rank correlation rho	two.sided	0.4389368397143449	48
GO_MALE_SEX_DIFFERENTIATION	0.19757909472167962	0.1371044784378518	Spearman's rank correlation rho	two.sided	0.43970276261751	58
GO_RESPONSE_TO_METAL_ION	0.11444360989490784	0.1371660914675735	Spearman's rank correlation rho	two.sided	0.43970276261751	170
GO_POST_EMBRYONIC_DEVELOPMENT	0.2390243902439024	0.13718765985210835	Spearman's rank correlation rho	two.sided	0.43970276261751	40
GO_GLUTATHIONE_TRANSFERASE_ACTIVITY	-0.4818181818181818	0.1372192129310307	Spearman's rank correlation rho	two.sided	0.43970276261751	11
GO_REGULATION_OF_ENDOTHELIAL_CELL_DIFFERENTIATION	0.4818181818181818	0.1372192129310307	Spearman's rank correlation rho	two.sided	0.43970276261751	11
GO_MULTIVESICULAR_BODY_SORTING_PATHWAY	0.3443609022556391	0.13733929480148546	Spearman's rank correlation rho	two.sided	0.43970276261751	20
GO_TELOMERE_CAPPING	0.3443609022556391	0.13733929480148546	Spearman's rank correlation rho	two.sided	0.43970276261751	20
GO_MUSCLE_ADAPTATION	0.2127731092436975	0.13768684608730913	Spearman's rank correlation rho	two.sided	0.44033819674550595	50
GO_ZINC_ION_HOMEOSTASIS	0.36429308565531476	0.1377349483457559	Spearman's rank correlation rho	two.sided	0.44033819674550595	18
GO_REGULATION_OF_ALPHA_BETA_T_CELL_DIFFERENTIATION	0.25958747135217725	0.1379574235798088	Spearman's rank correlation rho	two.sided	0.44033819674550595	34
GO_ESTABLISHMENT_OF_PROTEIN_LOCALIZATION_TO_VACUOLE	0.28735632183908044	0.13800276543936446	Spearman's rank correlation rho	two.sided	0.44033819674550595	28
GO_GLYCOSAMINOGLYCAN_BINDING	0.17043482832956516	0.13814946266031988	Spearman's rank correlation rho	two.sided	0.44033819674550595	77
GO_REGULATION_OF_COLLAGEN_METABOLIC_PROCESS	0.38823529411764707	0.13819997046085708	Spearman's rank correlation rho	two.sided	0.44033819674550595	16
GO_CILIARY_PLASM	0.27697441601779754	0.13821528751982232	Spearman's rank correlation rho	two.sided	0.44033819674550595	30
[truncated: 4,784 more rows]
