# Supplementary material for: Gene expression variability in human and chimpanzee populations share common determinants
Source: eLife. 2020 Oct 21;9:e59929. doi: 10.7554/eLife.59929 (PMC7644215; doi:10.7554/eLife.59929)
Supplement: Figure 4—figure supplement 1—source data 1. [file elife-59929-fig4-figsupp1-data1.txt]

Species	CellType	gene	MeanExpression	MeanExpression.StandardError	Overdispersion	Mean.Adjusted.Dispersion	Mean.Adjusted.Dispersion.StandardError
Chimp	cardiac muscle cell	ENSG00000000003	1.3636554111592467	0.09296690189101721	-1.0070468570455904	0.2349300244656738	0.1288481544525997
Chimp	cardiac muscle cell	ENSG00000000005	-0.9277903467032117	0.17133677506171843	0.22845135266963423	1.008216080422942	0.1838314670441199
Chimp	cardiac muscle cell	ENSG00000000457	1.204474264270545	0.09327669266968747	-1.008399218112955	0.19771757019597325	0.18951291758866715
Chimp	cardiac muscle cell	ENSG00000001036	3.49080399144183	0.053024341995320745	-2.1931103401473213	-0.7386727345131525	0.3162196087404152
Chimp	cardiac muscle cell	ENSG00000001084	0.8604685501242667	0.1275737551696518	-0.3640990555328365	0.7645700874237567	0.22385537552249718
Chimp	cardiac muscle cell	ENSG00000001167	1.6356741758283166	0.05310672510625898	-2.1726169109969384	-0.8758627362568872	0.1944670462180039
Chimp	cardiac muscle cell	ENSG00000001461	3.7069776647388846	0.09506702052590313	-1.002821517140591	0.44474300830051505	0.12572802430536761
Chimp	cardiac muscle cell	ENSG00000001497	2.006276107086168	0.0638903279411407	-1.7520277878696833	-0.3910004607873445	0.2534612209018216
Chimp	cardiac muscle cell	ENSG00000001561	2.984821820068548	0.10917360197901885	-0.72820747702909	0.7215003722421766	0.14258821801819663
Chimp	cardiac muscle cell	ENSG00000001617	-0.04063479348338854	0.05560076859427951	-2.0727379828585777	-1.122150962473289	0.16471644416200426
Chimp	cardiac muscle cell	ENSG00000002016	0.11667487669910004	0.0683730154857976	-1.6218180278837966	-0.6412891125475305	0.127286927562246
Chimp	cardiac muscle cell	ENSG00000002330	3.1003626100460338	0.10238453122512912	-0.8365143675602023	0.615052095284319	0.09857275373842272
Chimp	cardiac muscle cell	ENSG00000002549	4.4144799040409834	0.043500362955834655	-2.5408031269273685	-1.114239277582971	0.4920640572052646
Chimp	cardiac muscle cell	ENSG00000002587	-2.9039809414437925	0.10511175053542453	-0.7513447610747174	-0.23541172961853374	0.21674619042091328
Chimp	cardiac muscle cell	ENSG00000002822	0.5278497481362455	0.09719524776333843	-0.9577895067907549	0.10241032694707464	0.23146767049114084
Chimp	cardiac muscle cell	ENSG00000002834	2.2281573782821416	0.04411417481348558	-2.4949262045351612	-1.1019652908728974	0.18320994710808555
Chimp	cardiac muscle cell	ENSG00000002919	0.8311764020075277	0.07118212541801543	-1.5765353392042856	-0.45411232677537616	0.24254972851835715
Chimp	cardiac muscle cell	ENSG00000003056	3.057403182540418	0.10483810052361615	-0.8010604064415486	0.6499600676249077	0.1863377168152967
Chimp	cardiac muscle cell	ENSG00000003096	1.1348266997741001	0.08089289435544432	-1.355409205591213	-0.1652910525419673	0.28024133793128614
Chimp	cardiac muscle cell	ENSG00000003137	-0.033429314306201344	0.12045588384514079	-0.5540530721849403	0.39790578496017426	0.18686207342180094
Chimp	cardiac muscle cell	ENSG00000003147	3.431099243347557	0.10868345727599596	-0.7356177440197526	0.7193913647452076	0.24640418959432692
Chimp	cardiac muscle cell	ENSG00000003393	0.6786208618839102	0.09223726107064736	-1.0158788320173642	0.07473689520428817	0.3551885365270038
Chimp	cardiac muscle cell	ENSG00000003402	3.8401299579857984	0.09538548014998703	-1.0025751032377028	0.4392402897986625	0.12321924494701565
Chimp	cardiac muscle cell	ENSG00000003436	2.137380974953619	0.062291901399626454	-1.7989119357304513	-0.4179135716018423	0.47403744254785174
Chimp	cardiac muscle cell	ENSG00000003756	3.5588632896879147	0.060102103988892014	-1.9086968157864859	-0.45576214202642107	0.3356234409157988
Chimp	cardiac muscle cell	ENSG00000003989	2.0254431323272293	0.08455598960413037	-1.1957067149089133	0.16840171063834064	0.14701142286578206
Chimp	cardiac muscle cell	ENSG00000004059	3.9371423906443033	0.07098495707145579	-1.6061168503664327	-0.1680490738381104	0.18710669910044544
Chimp	cardiac muscle cell	ENSG00000004142	5.112142391834154	0.07423260508195058	-1.5040077957047535	-0.1069571801441691	0.2708748936202088
Chimp	cardiac muscle cell	ENSG00000004399	3.1909447068552654	0.072795791358391	-1.4757847139400824	-0.023344971142656767	0.23612281443600514
Chimp	cardiac muscle cell	ENSG00000004455	4.4619853206245725	0.05692055268943368	-1.9999104563267145	-0.5748323348637687	0.1599584797069245
Chimp	cardiac muscle cell	ENSG00000004468	0.7908217466137625	0.10634592144575955	-0.807483557192629	0.3064112281095025	0.28133538045511197
Chimp	cardiac muscle cell	ENSG00000004478	3.2980912628514254	0.09182322574870465	-1.0221892040927953	0.4313791637019415	0.2142699131832454
Chimp	cardiac muscle cell	ENSG00000004487	3.170615677908021	0.07508299193386445	-1.4453952938384047	0.006862810214780968	0.345402840467048
Chimp	cardiac muscle cell	ENSG00000004534	3.8110043371655817	0.08278381329735325	-1.348446846995143	0.09461106888914439	0.4789917489352003
Chimp	cardiac muscle cell	ENSG00000004660	0.20935571875682044	0.09613718501207655	-0.9074891781114935	0.09073632688059319	0.4994829207391301
Chimp	cardiac muscle cell	ENSG00000004700	2.4655349618822284	0.11303465870694175	-0.6713404585822903	0.7461775829814102	0.1522987066639308
Chimp	cardiac muscle cell	ENSG00000004776	6.883899463732282	0.11088020967582367	-0.7130977974549169	0.553871664264288	0.22992093271371725
Chimp	cardiac muscle cell	ENSG00000004777	1.2181184245184578	0.0863750840035376	-1.1147663752999841	0.094474506067592	0.2386723624730284
Chimp	cardiac muscle cell	ENSG00000004779	5.635526975132766	0.07463370074256635	-1.4580593350663815	-0.09263900885454257	0.11949328605281562
Chimp	cardiac muscle cell	ENSG00000004799	6.862943930605927	0.19865999645835	0.4883869799979984	1.7571955105778425	0.4387378614777308
Chimp	cardiac muscle cell	ENSG00000004864	2.157636592660597	0.05102994125885322	-2.2670085678606666	-0.8831900879480519	0.5037684742056109
Chimp	cardiac muscle cell	ENSG00000004897	3.6279313453737827	0.0779761574680926	-1.3769563923126473	0.07374427927004401	0.1456952514899703
Chimp	cardiac muscle cell	ENSG00000004939	-2.239255619562905	0.09329914121900765	-1.015139034099917	-0.4277268847962902	0.42014883109172396
Chimp	cardiac muscle cell	ENSG00000004961	3.43294917072839	0.06889648868287582	-1.6334663161067948	-0.17846285484225177	0.24953278164133874
Chimp	cardiac muscle cell	ENSG00000004975	-0.4845213329274028	0.07391043727365873	-1.4980447227070293	-0.6334013307690456	0.25648684334793254
Chimp	cardiac muscle cell	ENSG00000005007	4.279671249823858	0.03518233341738798	-2.970356977021085	-1.5400307339225323	0.2300064071268764
Chimp	cardiac muscle cell	ENSG00000005020	1.0214434459206114	0.07547985257993804	-1.5253357645776187	-0.36115286393465373	0.16017395098414572
Chimp	cardiac muscle cell	ENSG00000005022	3.175483392343338	0.08304558280664892	-1.2762249394209548	0.1760767676973698	0.15948569608358054
Chimp	cardiac muscle cell	ENSG00000005100	0.055662878271417394	0.12441588063440509	-0.464675838037602	0.5042362678241816	0.16190726461079377
Chimp	cardiac muscle cell	ENSG00000005102	0.7278984865234801	0.1387527649370238	-0.32859743606288	0.7721675171803333	0.2777926279705426
Chimp	cardiac muscle cell	ENSG00000005108	-1.8598885363180777	0.1143482454286495	-0.6296552595143496	0.0054818957044239225	0.1852731289717307
Chimp	cardiac muscle cell	ENSG00000005156	1.576943718272897	0.09652619006482173	-0.925339535558162	0.36061846494814476	0.3901014921831502
Chimp	cardiac muscle cell	ENSG00000005175	2.9202788999442	0.0909693897327701	-1.0939188729070952	0.354027904513035	0.19855268327604417
Chimp	cardiac muscle cell	ENSG00000005187	2.5704195114024286	0.09278058198346109	-1.0952020304292382	0.33115314981000377	0.4402009000895576
Chimp	cardiac muscle cell	ENSG00000005194	1.9032376569979583	0.10838441356644463	-0.7369135015701872	0.6068558481108067	0.15399543480742672
Chimp	cardiac muscle cell	ENSG00000005243	3.3180118436025476	0.08892189810119012	-1.1410079251343215	0.3128446358892374	0.28460847111765464
Chimp	cardiac muscle cell	ENSG00000005249	0.5716545438246114	0.13462915037507725	-0.29791276622299273	0.7710334051117409	0.27565451131237917
Chimp	cardiac muscle cell	ENSG00000005302	2.6288009480262233	0.04170699313648352	-2.6609524813026515	-1.2301101474934253	0.3249261459885591
Chimp	cardiac muscle cell	ENSG00000005339	3.1029847308466096	0.046332258460560057	-2.423515760769495	-0.9719199196862494	0.3226523074895592
Chimp	cardiac muscle cell	ENSG00000005448	0.6615007697267965	0.08286256936941193	-1.2554232998209354	-0.16830790063508339	0.22191610322689262
Chimp	cardiac muscle cell	ENSG00000005469	1.6190973203743078	0.09034068539936098	-1.0652706629982536	0.22850660490871033	0.2688148317880398
Chimp	cardiac muscle cell	ENSG00000005471	0.3558109897616997	0.11930918477495822	-0.4767263798801716	0.5497055466465464	0.37155673704322034
Chimp	cardiac muscle cell	ENSG00000005513	-1.6702571816944978	0.09508853447533976	-1.0421600570817424	-0.38094948539057594	0.28285102108469107
Chimp	cardiac muscle cell	ENSG00000005700	3.7283149315221884	0.08651818055506401	-1.1729089844158713	0.2737455525079677	0.2802927094613753
Chimp	cardiac muscle cell	ENSG00000005810	3.369142203968464	0.052504187090807036	-2.177536363885294	-0.7228399856660865	0.19742006040922425
Chimp	cardiac muscle cell	ENSG00000005812	2.8880561545242784	0.07593325351224184	-1.461428687004686	-0.01463064081580323	0.166477579815425
Chimp	cardiac muscle cell	ENSG00000005844	-0.5020989281757631	0.14533951426464736	-0.13793215255788943	0.7232067669966862	0.18250374853903623
Chimp	cardiac muscle cell	ENSG00000005882	4.313739877781203	0.10411108815883154	-0.848095481447398	0.581344212698715	0.19252555637821528
Chimp	cardiac muscle cell	ENSG00000005884	1.6324753826999232	0.09030270354371549	-1.0809246906129397	0.21525951739948002	0.3404919420883557
Chimp	cardiac muscle cell	ENSG00000005893	3.6590643303460024	0.07310011915346859	-1.530884891349603	-0.08136312170429383	0.11138295346156919
Chimp	cardiac muscle cell	ENSG00000005981	2.298223363123633	0.13820934650690742	-0.24059616443885054	1.1603784410752507	0.17742715556401392
Chimp	cardiac muscle cell	ENSG00000006007	3.545388906417656	0.10998567515256048	-0.6941654767317758	0.7591289094898814	0.15447027079235784
Chimp	cardiac muscle cell	ENSG00000006016	-2.589369893741244	0.16988452835972795	0.20137780422093848	0.7494129352404699	0.2641235250549473
Chimp	cardiac muscle cell	ENSG00000006025	0.16838011235608086	0.09945023861068564	-0.903414700837308	0.08697673293016772	0.27056451034245915
Chimp	cardiac muscle cell	ENSG00000006042	2.368435857172207	0.07341149552547735	-1.5516128148462005	-0.1432944515109027	0.2837058955344194
Chimp	cardiac muscle cell	ENSG00000006062	0.6752733583548588	0.11545647243297355	-0.5933124429051759	0.49661784676401566	0.1748913668916185
Chimp	cardiac muscle cell	ENSG00000006071	2.5047860079459774	0.09011208719111613	-1.115723184542165	0.3052268322299059	0.3887349433573953
Chimp	cardiac muscle cell	ENSG00000006118	1.2342869811575243	0.05676805049243393	-2.011810863131725	-0.7988756112986057	0.3841401684289325
Chimp	cardiac muscle cell	ENSG00000006125	3.5902332797020122	0.06693793176448165	-1.6929879924300235	-0.24099326580704106	0.11470954352739185
Chimp	cardiac muscle cell	ENSG00000006194	1.4844924593322797	0.0455253249200314	-2.496302849517227	-1.2286113375739849	0.34340897486377026
Chimp	cardiac muscle cell	ENSG00000006210	0.9990101667534159	0.0757059082592713	-1.4804020492690049	-0.3212893077743937	0.2307548785438729
Chimp	cardiac muscle cell	ENSG00000006282	2.173892102763518	0.11835847330508784	-0.5335441910656123	0.8524775795760299	0.17178978224202432
Chimp	cardiac muscle cell	ENSG00000006283	1.7960679154973096	0.16991524153219456	0.1624891374196519	1.4875089300617501	0.3631147119515491
Chimp	cardiac muscle cell	ENSG00000006432	-Inf	NaN	NaN	NA	0.2612986192339999
Chimp	cardiac muscle cell	ENSG00000006451	1.336398555169152	0.06883460446611482	-1.6822976433475947	-0.44633931905355695	0.259561917587605
Chimp	cardiac muscle cell	ENSG00000006534	0.1837669875684328	0.12445865052075185	-0.43219439295209455	0.5611366527430286	0.13587747254996257
Chimp	cardiac muscle cell	ENSG00000006576	3.047494479973863	0.06651185718962599	-1.7358911045049463	-0.2850171858585555	0.2472835920003537
Chimp	cardiac muscle cell	ENSG00000006607	2.5546737816969123	0.046911837363055264	-2.4054097850241507	-0.9803150396650411	0.3773419136593481
Chimp	cardiac muscle cell	ENSG00000006638	-0.4311680624909368	0.07088994961577491	-1.5945767084833045	-0.7193601531993485	0.2026697368294984
Chimp	cardiac muscle cell	ENSG00000006695	3.724033671959597	0.08355584198470974	-1.2606256755754557	0.18621278761386661	0.17919277548855628
Chimp	cardiac muscle cell	ENSG00000006712	3.749439548798498	0.06104872331771131	-1.896146876496157	-0.45040704425774125	0.22364221243634447
Chimp	cardiac muscle cell	ENSG00000006715	3.947362985932359	0.06302692395094077	-1.776551830886184	-0.33882633322670985	0.14406055983629307
Chimp	cardiac muscle cell	ENSG00000006740	2.764352367444491	0.053882889995767486	-2.091841744106433	-0.6515720174125526	0.13539212060087863
Chimp	cardiac muscle cell	ENSG00000006744	3.35015914185185	0.09298259872490433	-1.0408094473396823	0.41358135171184784	0.39535971213367094
Chimp	cardiac muscle cell	ENSG00000006831	3.8171055964525156	0.07698472621549733	-1.425489296562474	0.01730582323762575	0.15473712802765033
Chimp	cardiac muscle cell	ENSG00000006837	1.0774074071613864	0.07761860080535829	-1.3714621834394904	-0.19452452501649664	0.23248203030827824
Chimp	cardiac muscle cell	ENSG00000007047	2.9964577155143193	0.08246460003646294	-1.3119546879389565	0.13800500507569824	0.1883459365149743
Chimp	cardiac muscle cell	ENSG00000007062	-3.1420137111544664	0.08920037444414469	-1.169852229532548	-0.6764369273454995	0.23802648853588088
Chimp	cardiac muscle cell	ENSG00000007080	3.9751644031080144	0.05662738390557147	-2.0538120313422965	-0.6169501609978556	0.18481900877874896
Chimp	cardiac muscle cell	ENSG00000007168	4.750404234023087	0.06515364093926891	-1.7306113726535508	-0.3162600628879535	0.15776820127731175
Chimp	cardiac muscle cell	ENSG00000007202	4.517400947371699	0.05481952414577914	-2.070787107081501	-0.6475449562973778	0.20220187166897038
Chimp	cardiac muscle cell	ENSG00000007237	2.50148880526565	0.10905473544991592	-0.728288508294752	0.6923791654361501	0.12567952129043378
Chimp	cardiac muscle cell	ENSG00000007255	-1.380579083508523	0.142635699086984	-0.23048670998994414	0.4737017088298673	0.2749179158737727
Chimp	cardiac muscle cell	ENSG00000007264	-1.569093480118054	0.12248768873276934	-0.5432476588389388	0.13252580498304434	0.2459600845066515
Chimp	cardiac muscle cell	ENSG00000007312	-4.710394316064947	0.1752591205312989	0.2016166899467726	0.5699259484049096	0.29440083578560045
Chimp	cardiac muscle cell	ENSG00000007341	1.272342014485289	0.08559763848405277	-1.185631249909657	0.0359560498233904	0.2437773149712002
Chimp	cardiac muscle cell	ENSG00000007350	-0.22343591608658403	0.10702466470120138	-0.7216125400241772	0.19402562354344688	0.18571564940746285
Chimp	cardiac muscle cell	ENSG00000007376	1.010650989669977	0.09609008160130103	-0.9567042221177159	0.205035820588941	0.3488408069520825
Chimp	cardiac muscle cell	ENSG00000007384	2.5124081018949895	0.05787289994652719	-1.976303637413345	-0.5547050125045436	0.19221241051731824
Chimp	cardiac muscle cell	ENSG00000007392	1.851723291554082	0.09757173415530576	-0.9697129716650665	0.3651076171303791	0.3630352294083087
Chimp	cardiac muscle cell	ENSG00000007402	1.4211350990744507	0.07874801571911773	-1.3970130853951235	-0.14258521159563697	0.35698236376245623
Chimp	cardiac muscle cell	ENSG00000007516	-5.27814650670565	0.10071271155914269	-0.8309543144295444	-0.5051008718214833	0.22364928800723408
Chimp	cardiac muscle cell	ENSG00000007545	2.2296954985927036	0.04619298230690368	-2.400074412098199	-1.0069266736513065	0.1762534804461698
Chimp	cardiac muscle cell	ENSG00000007866	2.6266826625846442	0.07959403639720247	-1.3333310043387918	0.09735343014543418	0.4541608539850726
Chimp	cardiac muscle cell	ENSG00000007908	-Inf	NaN	NaN	NA	0.3117888883764087
Chimp	cardiac muscle cell	ENSG00000007923	3.1765998467137	0.09765267886501709	-0.9321630020882242	0.5201486850480134	0.1422381974402178
Chimp	cardiac muscle cell	ENSG00000007933	-5.2157894849995	0.11075922390647175	-0.6420876453692183	-0.31148309689765147	0.201513446208873
Chimp	cardiac muscle cell	ENSG00000007944	0.6199464407983469	0.05127887495131865	-2.237259107218196	-1.1585875949835225	0.2879604457039623
Chimp	cardiac muscle cell	ENSG00000008018	4.2063475093777365	0.06833419095142952	-1.6281807369583388	-0.19609685739613592	0.08895543512172244
Chimp	cardiac muscle cell	ENSG00000008056	1.4374434191041616	0.14156258717214767	-0.20065603180813324	1.0572361664858898	0.21853103702884108
Chimp	cardiac muscle cell	ENSG00000008083	1.514721056779875	0.06596482471150819	-1.7588716463411311	-0.4850528505730989	0.13654526668807654
Chimp	cardiac muscle cell	ENSG00000008086	0.7831575028756466	0.11556317801727425	-0.5614168471035056	0.5508679758171272	0.23737260955210476
Chimp	cardiac muscle cell	ENSG00000008130	1.7448732052692277	0.042507082718277724	-2.5920036698027884	-1.2760465808660213	0.21521402559639546
Chimp	cardiac muscle cell	ENSG00000008283	1.3000184056722257	0.08760857701605522	-1.109491871340612	0.11833902030828236	0.27733948928105606
Chimp	cardiac muscle cell	ENSG00000008294	3.888903711280435	0.05618591782866716	-2.0612028226355092	-0.6213682448182196	0.19177661030402612
Chimp	cardiac muscle cell	ENSG00000008300	-0.19176777338181952	0.09789043152313823	-1.0110212684582507	-0.0892999527682864	0.2944432202427458
Chimp	cardiac muscle cell	ENSG00000008311	0.3897819685274329	0.15728525032059895	0.047129192999644916	1.0801650806639849	0.16920426370632763
Chimp	cardiac muscle cell	ENSG00000008382	2.4283681574133924	0.059206948978848185	-1.8767599291809287	-0.46263953325356955	0.2541478259245428
Chimp	cardiac muscle cell	ENSG00000008394	-0.4090039866616431	0.12000836024624481	-0.5747133331474188	0.30486901607952477	0.34884831133267796
Chimp	cardiac muscle cell	ENSG00000008405	2.3897319757312925	0.07646094389919793	-1.472994649227704	-0.06256732097202278	0.2819135872019281
Chimp	cardiac muscle cell	ENSG00000008441	3.4634916913584157	0.06473764425832386	-1.7977791001018415	-0.342983532326421	0.1315477775500253
Chimp	cardiac muscle cell	ENSG00000008513	3.453776493892457	0.1175865412977683	-0.5842976206894273	0.8705869861346449	0.1841718869072807
Chimp	cardiac muscle cell	ENSG00000008735	-2.500945900645835	0.12398329860809669	-0.4294984377329993	0.12809544269163325	0.5093287271714511
Chimp	cardiac muscle cell	ENSG00000008838	4.139076114725476	0.07492662597728786	-1.48636559462714	-0.05285281249223761	0.16668505457194105
Chimp	cardiac muscle cell	ENSG00000008853	3.048444715196608	0.10457247167331765	-0.8620743982342318	0.5888139605268465	0.2617556975860202
Chimp	cardiac muscle cell	ENSG00000008869	2.7231414579995517	0.047407021106678965	-2.3566646784249827	-0.91912965899475	0.22026750838038398
Chimp	cardiac muscle cell	ENSG00000008952	3.840144132689506	0.06257020281476863	-1.8099525620048216	-0.3681377651728379	0.15091968364866717
Chimp	cardiac muscle cell	ENSG00000009307	6.80384622415916	0.07006739806127335	-1.5932650049198807	-0.31929436714126425	0.11816070994954564
Chimp	cardiac muscle cell	ENSG00000009335	3.6446729788715118	0.0949269274911845	-1.0231954139856518	0.42688216059677786	0.18213549236349072
Chimp	cardiac muscle cell	ENSG00000009413	2.308266739094569	0.04708445083433287	-2.409113497117853	-1.007050432766971	0.21418088197502422
Chimp	cardiac muscle cell	ENSG00000009780	1.5560017633306482	0.10268431135430012	-0.8573168099186156	0.4246311312049672	0.395351339870851
Chimp	cardiac muscle cell	ENSG00000009790	-Inf	NaN	NaN	NA	NA
Chimp	cardiac muscle cell	ENSG00000009830	2.617313152089025	0.05599958785791052	-2.042028888954945	-0.6120471743730915	0.18068918504657105
Chimp	cardiac muscle cell	ENSG00000009844	1.572802666819027	0.13182354435386381	-0.34997412347210854	0.9351973027180578	0.2187672515651204
Chimp	cardiac muscle cell	ENSG00000009954	3.759564191088999	0.07433872191740895	-1.4989722445369495	-0.05367372481366739	0.10702193880844256
Chimp	cardiac muscle cell	ENSG00000010017	3.5931817698224022	0.04285661201001039	-2.5990111098441684	-1.1471115347449043	0.19737165677257715
Chimp	cardiac muscle cell	ENSG00000010219	-1.0090069647727589	0.10602004858683131	-0.7568738927404847	0.008531425482685373	0.21214825563595344
Chimp	cardiac muscle cell	ENSG00000010244	2.711880741055376	0.0868592559852978	-1.1799384664757664	0.25683057747190596	0.22242836211223724
Chimp	cardiac muscle cell	ENSG00000010256	6.912624185147063	0.08174488476838321	-1.275549066099446	-0.011107563560279088	0.15579046035170563
Chimp	cardiac muscle cell	ENSG00000010278	1.6250753890060827	0.07816815663827577	-1.3674246379588695	-0.07256721751145001	0.229040430023071
Chimp	cardiac muscle cell	ENSG00000010282	5.741089509030516	0.09698601952803614	-0.9614968235946648	0.3967166802602027	0.17916672611682866
Chimp	cardiac muscle cell	ENSG00000010292	1.1188285408718874	0.07175071461132555	-1.5186794998501043	-0.3322386194902529	0.2030102113382201
Chimp	cardiac muscle cell	ENSG00000010295	2.885865945336514	0.06977843318434387	-1.5186840959974846	-0.07197149720466167	0.1738768439048147
Chimp	cardiac muscle cell	ENSG00000010310	-Inf	NaN	NaN	NA	NA
Chimp	cardiac muscle cell	ENSG00000010318	-0.3945262500124575	0.09971345155171589	-0.8679174552558913	0.014508798205854712	0.20905704382385246
Chimp	cardiac muscle cell	ENSG00000010319	0.33149683235646055	0.1281738157163716	-0.4548107576721022	0.5669106428010581	0.1299989996811703
Chimp	cardiac muscle cell	ENSG00000010322	4.239165995711598	0.04786941301137773	-2.384511650368298	-0.9531888868298877	0.3580313867816685
Chimp	cardiac muscle cell	ENSG00000010327	1.941677750228523	0.07252889675394547	-1.582431579302903	-0.23210473664306508	0.3435775879339042
Chimp	cardiac muscle cell	ENSG00000010361	2.2861562274576803	0.07654870770327706	-1.4052765581355526	-0.00562706963490367	0.14793048405525788
Chimp	cardiac muscle cell	ENSG00000010379	-1.905219252186456	0.12342954566823033	-0.4367515423140217	0.1923805488287692	0.25535119749382246
Chimp	cardiac muscle cell	ENSG00000010610	-Inf	NaN	NaN	NA	0.21339520151898056
Chimp	cardiac muscle cell	ENSG00000010626	-2.980524157438856	0.11378091971549983	-0.59325869446046	-0.08472099973199387	0.25569984262864875
Chimp	cardiac muscle cell	ENSG00000010704	0.7724457515742754	0.11417496592773435	-0.6068545937930725	0.5031851795040205	0.20365955906750552
Chimp	cardiac muscle cell	ENSG00000010803	3.8808078838594877	0.0737437549185226	-1.5283312459659912	-0.08817923358038948	0.2742696624472838
Chimp	cardiac muscle cell	ENSG00000010810	2.2209488783832394	0.05228317685508367	-2.206405393072494	-0.8143275441429034	0.19097191256173182
Chimp	cardiac muscle cell	ENSG00000010818	3.29890183546191	0.07172005790435312	-1.6227891096717606	-0.16920982406762253	0.3414238624075093
Chimp	cardiac muscle cell	ENSG00000010932	-2.1057522680846468	0.19768535017391323	0.44513274008197456	1.0487006379176207	0.21321574627186315
Chimp	cardiac muscle cell	ENSG00000011009	2.7995508180735174	0.06736850556140114	-1.6908726898853892	-0.24837958395705395	0.21298720594497103
Chimp	cardiac muscle cell	ENSG00000011021	2.895113447999186	0.03750383408825404	-2.841730583712402	-1.394663775455446	0.2491219247136796
Chimp	cardiac muscle cell	ENSG00000011028	2.1276014835162544	0.08251620708132322	-1.244775374043325	0.1348329458209263	0.317259047234935
Chimp	cardiac muscle cell	ENSG00000011105	4.778457138401713	0.12180056535505561	-0.48204783500315007	0.9311095833800784	0.1945867534116898
Chimp	cardiac muscle cell	ENSG00000011114	1.7534318041255443	0.06346530381593306	-1.7835903084639755	-0.46611805162709663	0.3643309460941425
Chimp	cardiac muscle cell	ENSG00000011132	3.1149390197187836	0.042839323719755185	-2.516992190079825	-1.0652670228409933	0.25577856449596187
Chimp	cardiac muscle cell	ENSG00000011143	2.369207098559085	0.061645537783248515	-1.8328699875494447	-0.42447431412138825	0.32254923665428853
Chimp	cardiac muscle cell	ENSG00000011198	2.9378168936736797	0.08559249730375158	-1.2338919955568353	0.21459988378236816	0.2461194788712988
Chimp	cardiac muscle cell	ENSG00000011243	3.423157834920976	0.06376724753778955	-1.7718346912465486	-0.31681071757640145	0.16881350680908158
Chimp	cardiac muscle cell	ENSG00000011295	3.678080758285094	0.0793586600389381	-1.3459296808214876	0.10283277975984095	0.12074772662090145
Chimp	cardiac muscle cell	ENSG00000011304	2.466423187767254	0.04188626884106566	-2.555759269398515	-1.138161822941966	0.15914650067054073
Chimp	cardiac muscle cell	ENSG00000011332	-1.5025322092612647	0.1594270643054138	0.011693922017075552	0.6973069493473611	0.19548106337806684
Chimp	cardiac muscle cell	ENSG00000011347	3.168670427236944	0.09502816626361156	-0.9766760006070885	0.47556462551329437	0.20180601556539646
Chimp	cardiac muscle cell	ENSG00000011376	2.111312347732094	0.12578724221171209	-0.42129623379201436	0.9559572809658328	0.16244186284851997
Chimp	cardiac muscle cell	ENSG00000011405	2.233880319008014	0.09470220667027208	-1.0075131220617723	0.38614004264855906	0.13583949105324056
Chimp	cardiac muscle cell	ENSG00000011422	-0.004196112878873017	0.08543708571541736	-1.206342427707995	-0.24881974004887175	0.4612773030486759
Chimp	cardiac muscle cell	ENSG00000011426	-2.374791061074386	0.15203574931597869	-0.11998745421316184	0.4516866643086963	0.26814092683830554
Chimp	cardiac muscle cell	ENSG00000011451	0.2979728956806385	0.07758121168877499	-1.374069611869601	-0.35882292755082057	0.39671299348944816
Chimp	cardiac muscle cell	ENSG00000011454	2.8783720226016203	0.11699557589506082	-0.5924052531874768	0.8540075417082724	0.1611381135200391
Chimp	cardiac muscle cell	ENSG00000011465	5.401767288327423	0.0725958797278315	-1.5886442653816746	-0.20821194789695663	0.34894096544935727
Chimp	cardiac muscle cell	ENSG00000011478	0.6809061806667611	0.0754571674701679	-1.4160900845225732	-0.3250061270558662	0.4338313927350355
Chimp	cardiac muscle cell	ENSG00000011485	3.8588396393633713	0.08461236574085701	-1.2050245433479723	0.23601305926631766	0.1770367937716588
Chimp	cardiac muscle cell	ENSG00000011523	3.299068269811298	0.08192120085545307	-1.250187586997402	0.20339394678378042	0.37976960444715196
Chimp	cardiac muscle cell	ENSG00000011566	2.5684032924787954	0.09666496775150343	-0.9421067206995317	0.4840882964369342	0.13919219666933125
Chimp	cardiac muscle cell	ENSG00000011600	-3.0825860568194	0.11023656650029681	-0.7059871064403088	-0.2070798931932376	0.29343541899494635
Chimp	cardiac muscle cell	ENSG00000011638	4.564364970530671	0.11284292345728016	-0.6974573368583794	0.7241434435744678	0.20889097996414246
Chimp	cardiac muscle cell	ENSG00000012048	-2.8488370835642995	0.14862933800857425	-0.08900903986689107	0.4323477738863852	0.314189372657404
Chimp	cardiac muscle cell	ENSG00000012061	4.434442025371692	0.08435108913379048	-1.215110602607219	0.21083893033265144	0.18988166920307237
Chimp	cardiac muscle cell	ENSG00000012124	-Inf	NaN	NaN	NA	NA
Chimp	cardiac muscle cell	ENSG00000012171	3.831117584413546	0.08226254873322827	-1.2070295144756815	0.23516681536722595	0.19493842506684492
Chimp	cardiac muscle cell	ENSG00000012174	2.2122868526086905	0.10600363367222519	-0.7536770349972371	0.6373235437064807	0.16836936384554768
Chimp	cardiac muscle cell	ENSG00000012211	1.4991081579346277	0.06404814679239539	-1.7991197433888508	-0.5284481626564905	0.1819107377563653
Chimp	cardiac muscle cell	ENSG00000012223	-1.5501776882725242	0.09092762547019141	-1.1453136641434385	-0.46676501382295044	0.3173210514459625
Chimp	cardiac muscle cell	ENSG00000012232	4.188321199878469	0.10920937413479365	-0.7296869228832824	0.7027972343879308	0.2218312719491337
Chimp	cardiac muscle cell	ENSG00000012660	2.392167330337565	0.06901377458504367	-1.628324457662451	-0.2176593302009724	0.34929931988902124
Chimp	cardiac muscle cell	ENSG00000012779	0.7543946945439025	0.11029489288284285	-0.6617172042777765	0.44455246858822905	0.1965217298852947
Chimp	cardiac muscle cell	ENSG00000012822	5.0997813461530415	0.06109609476373987	-1.8878075648304342	-0.49010008172793285	0.1979326973620805
Chimp	cardiac muscle cell	ENSG00000012983	2.450383679221549	0.051184503376205386	-2.193453369699154	-0.7773025669562059	0.3885161092336465
Chimp	cardiac muscle cell	ENSG00000013016	-0.40944635466107854	0.14629245537366922	-0.11907576775842144	0.7604195896067417	0.14769352954603368
Chimp	cardiac muscle cell	ENSG00000013275	3.743725464416641	0.06994938611280399	-1.6002345834547853	-0.15424635516677898	0.2402263077446474
Chimp	cardiac muscle cell	ENSG00000013288	1.0984173807238156	0.09890802840177217	-1.0010178338853881	0.1807358166816262	0.2214179553929234
Chimp	cardiac muscle cell	ENSG00000013297	1.0219244827682692	0.09758361512663265	-0.9641992147055358	0.2000927165075015	0.3419603992690165
Chimp	cardiac muscle cell	ENSG00000013306	3.961011244078758	0.05148586985313263	-2.1941229927983072	-0.7568343271348292	0.22174275215277767
Chimp	cardiac muscle cell	ENSG00000013364	3.4539735866867263	0.07267957021810878	-1.553111365680594	-0.098228357412258	0.24588749103907795
Chimp	cardiac muscle cell	ENSG00000013375	2.7333481408402083	0.05153130699391588	-2.2108996788954216	-0.7726774990625627	0.3422829559408324
Chimp	cardiac muscle cell	ENSG00000013392	0.6445960095117983	0.10646147016098438	-0.7643485285567282	0.3193230437878338	0.19018326476305783
Chimp	cardiac muscle cell	ENSG00000013441	4.209433497682866	0.08170587111410521	-1.3630016198907582	0.06901246712654663	0.5293825490680677
Chimp	cardiac muscle cell	ENSG00000013503	1.8761902283252723	0.0805458980005068	-1.284862174402512	0.05422792796292031	0.17351280336946248
Chimp	cardiac muscle cell	ENSG00000013523	2.807154958160709	0.056387918070668966	-1.9680448014782912	-0.5251076812446664	0.3162101941488206
Chimp	cardiac muscle cell	ENSG00000013561	3.9538223630849774	0.07740439089134163	-1.3931228828388167	0.04439289787280698	0.19271841315943564
Chimp	cardiac muscle cell	ENSG00000013563	1.8832550536537784	0.09641050685667799	-0.9547369935892739	0.3855798263250675	0.21486315477360923
Chimp	cardiac muscle cell	ENSG00000013583	3.0122628317626217	0.0727586636954526	-1.5234635952842077	-0.0731893833072359	0.14470078674080106
Chimp	cardiac muscle cell	ENSG00000013588	-Inf	NaN	NaN	NA	0.3581390318916144
Chimp	cardiac muscle cell	ENSG00000013725	-Inf	NaN	NaN	NA	0.22461539629220725
Chimp	cardiac muscle cell	ENSG00000013810	-1.5970784831920524	0.06519180190077059	-1.7249589590941088	-1.0532608558989325	0.33014371841515033
Chimp	cardiac muscle cell	ENSG00000014164	-1.0156955449148055	0.07996817343657128	-1.3476283443407318	-0.5833894109209908	0.3911524974569537
Chimp	cardiac muscle cell	ENSG00000014216	3.834341895080375	0.09153303410842607	-1.070201777411311	0.37185785125021	0.19365024330539338
Chimp	cardiac muscle cell	ENSG00000014641	7.192043497282671	0.10846957767402282	-0.7165157428412783	0.522960005450541	0.13744123391922478
Chimp	cardiac muscle cell	ENSG00000014824	4.712846153139815	0.08747425659328573	-1.144510187207526	0.2713988651255168	0.1345917548676842
Chimp	cardiac muscle cell	ENSG00000014914	1.4201017346975706	0.09652057376740099	-0.9874484407860473	0.26675882856607824	0.39027044408603234
Chimp	cardiac muscle cell	ENSG00000015133	-0.1007818776747045	0.09007685981266271	-1.0563546440979317	-0.11723026666667247	0.18485630154161614
Chimp	cardiac muscle cell	ENSG00000015153	3.4424768855494254	0.09524699492354054	-1.0135071513841836	0.44145439381301577	0.19036123284853404
Chimp	cardiac muscle cell	ENSG00000015171	4.412076022851098	0.07559616196949905	-1.422314783679077	0.004322060527594429	0.15005877616000193
Chimp	cardiac muscle cell	ENSG00000015475	-1.0763129354010776	0.10120809646507319	-0.861491477823154	-0.10771249110685066	0.2080306068123519
Chimp	cardiac muscle cell	ENSG00000015532	0.6444013446998186	0.11887515912175423	-0.5244922092901972	0.5591397769671761	0.2788094546831829
Chimp	cardiac muscle cell	ENSG00000015676	4.584016556969064	0.07276210540844431	-1.5611220672729182	-0.14023106683377473	0.24418898146217305
Chimp	cardiac muscle cell	ENSG00000016391	-2.4846027924478267	0.14287241292605218	-0.20052528013470855	0.35886284991303624	0.16244846999048737
Chimp	cardiac muscle cell	ENSG00000016402	-Inf	NaN	NaN	NA	0.2806137490490012
Chimp	cardiac muscle cell	ENSG00000016864	2.953318573310584	0.07027962565732361	-1.5609952362722157	-0.11206474992058757	0.21934039580819387
Chimp	cardiac muscle cell	ENSG00000017260	4.162877514712854	0.043229136648346406	-2.555562559796747	-1.1225350318408216	0.3227934817853948
Chimp	cardiac muscle cell	ENSG00000017427	-0.5175308274729503	0.08955555825222296	-1.1551524616526796	-0.29709933216949513	0.3772954595129785
Chimp	cardiac muscle cell	ENSG00000017483	-0.22929288250711585	0.10643057731801268	-0.7421612593673813	0.17235004906720597	0.2736024828437078
Chimp	cardiac muscle cell	ENSG00000017797	3.604975113392695	0.06720069676329955	-1.706664760197193	-0.2551565234528337	0.12612815908877528
Chimp	cardiac muscle cell	ENSG00000018189	2.5546134842499004	0.037026501230049566	-2.857449523173615	-1.4323596473987599	0.23206525896707733
Chimp	cardiac muscle cell	ENSG00000018236	-Inf	NaN	NaN	NA	0.21570222972405445
Chimp	cardiac muscle cell	ENSG00000018280	-Inf	NaN	NaN	NA	0.27548857126610526
Chimp	cardiac muscle cell	ENSG00000018408	3.605171760792481	0.08329578894969347	-1.2705089738986253	0.18099259580894111	0.15930775831405228
Chimp	cardiac muscle cell	ENSG00000018510	2.974432276078978	0.06528578495174474	-1.76245384497917	-0.3129863950751688	0.19510810414916233
Chimp	cardiac muscle cell	ENSG00000018610	1.3298450143694704	0.08589543660208354	-1.1854819167515314	0.04901981900355912	0.16973779516145462
Chimp	cardiac muscle cell	ENSG00000018625	4.636334029120943	0.1241241305610815	-0.4341146321611866	0.9848215058111234	0.21794278944325501
Chimp	cardiac muscle cell	ENSG00000018699	0.9191324225206359	0.09474197224180826	-0.9823564276770979	0.15899429458363412	0.24015870764844055
Chimp	cardiac muscle cell	ENSG00000019102	-0.3515451825986355	0.16954774113393153	0.1746104333105518	1.0654452024288614	0.2940584872193181
Chimp	cardiac muscle cell	ENSG00000019144	4.449172203630662	0.04892216827618912	-2.25590193046684	-0.8304150091442304	0.1440157842596032
Chimp	cardiac muscle cell	ENSG00000019169	-Inf	NaN	NaN	NA	0.26222419068490455
Chimp	cardiac muscle cell	ENSG00000019485	1.1380218951166237	0.06928177766141715	-1.6477701509002418	-0.4569173751164779	0.14519814338321954
Chimp	cardiac muscle cell	ENSG00000019505	-0.006746733159892712	0.3806549421825845	1.8350752038967477	2.792112533014679	0.4330350944642475
Chimp	cardiac muscle cell	ENSG00000019549	-0.619430697562912	0.09162378915238009	-1.0396285580348472	-0.2019206664484805	0.20765071497570886
Chimp	cardiac muscle cell	ENSG00000019582	-0.8456428788658401	0.08696416651945629	-1.2043263721852264	-0.4096626671532122	0.21598138585745846
Chimp	cardiac muscle cell	ENSG00000019991	-1.7899370417838476	0.07900794060988318	-1.4119621296359695	-0.7673883330219372	0.36438366799067623
Chimp	cardiac muscle cell	ENSG00000019995	2.631530507842527	0.11978030631811899	-0.5327541302324904	0.8982911433455448	0.28978066148835224
Chimp	cardiac muscle cell	ENSG00000020129	3.7817271925376823	0.09017803394926133	-1.103397675112082	0.34093270193788006	0.25051194055362624
Chimp	cardiac muscle cell	ENSG00000020256	0.9628742020976024	0.09344008050332842	-1.011307013921454	0.13970736075416457	0.19448512885156263
Chimp	cardiac muscle cell	ENSG00000020426	2.500172711785547	0.07296001647498919	-1.4850021465681005	-0.0644474708812528	0.16593341869724346
Chimp	cardiac muscle cell	ENSG00000020577	4.9284428965874225	0.05786164650830372	-2.0129693034214364	-0.6066254712058234	0.24362773087688772
Chimp	cardiac muscle cell	ENSG00000020633	-0.9168632396809879	0.12908914270045874	-0.38221449235312693	0.39951014691485026	0.19406328605804024
Chimp	cardiac muscle cell	ENSG00000020922	1.7882413243785533	0.0567486950740476	-2.012114274588365	-0.6884788828344	0.193956750877794
Chimp	cardiac muscle cell	ENSG00000021300	1.8343925645382426	0.13461402848897175	-0.278406767041538	1.0533727719291668	0.15984947567945454
Chimp	cardiac muscle cell	ENSG00000021574	1.1960492340248778	0.07361404566667686	-1.5074485773464792	-0.3032633320510678	0.511145878010658
Chimp	cardiac muscle cell	ENSG00000021645	-3.9621378483477536	0.10464371158328366	-0.7670178503865729	-0.3424535584952913	0.3447975989557822
Chimp	cardiac muscle cell	ENSG00000021762	2.4871573099267437	0.06682408619736058	-1.6456599279732476	-0.22623202342417748	0.2318171923502383
Chimp	cardiac muscle cell	ENSG00000021776	2.659884106910859	0.06986290814703398	-1.580524636922651	-0.14740550071293712	0.21090674221870806
Chimp	cardiac muscle cell	ENSG00000021826	-1.7337803481454335	0.12075802650999018	-0.45790644972629985	0.19439533432021178	0.2728731768395376
Chimp	cardiac muscle cell	ENSG00000022267	6.65952649164304	0.13913640891061568	-0.2244222795856943	1.0619916020625306	0.10271921816853494
Chimp	cardiac muscle cell	ENSG00000022355	-Inf	NaN	NaN	NA	NA
Chimp	cardiac muscle cell	ENSG00000022567	2.728830582077316	0.08264134730749635	-1.2277031242792107	0.21021573669877758	0.24024179980220256
Chimp	cardiac muscle cell	ENSG00000022840	5.735289059691372	0.07095980876108862	-1.623580703164169	-0.26496463825577043	0.199135153398891
Chimp	cardiac muscle cell	ENSG00000022976	0.45022852894088006	0.09404590264186867	-0.9830067392990589	0.061852682836945005	0.1691789288482992
Chimp	cardiac muscle cell	ENSG00000023041	2.6243286182113645	0.05427589460277604	-2.0611959936601725	-0.6306874515603862	0.2179820227399474
Chimp	cardiac muscle cell	ENSG00000023171	2.683992662755699	0.15649303130638018	0.00360192721951158	1.438437133246664	0.292867170407384
Chimp	cardiac muscle cell	ENSG00000023191	4.273762427159243	0.08545870775663472	-1.1829857877134797	0.24748973351681647	0.13463827449125237
Chimp	cardiac muscle cell	ENSG00000023228	6.054280615987483	0.1077785128438608	-0.7325583037325021	0.6028618659704121	0.08462636214158302
Chimp	cardiac muscle cell	ENSG00000023287	3.9378092311104074	0.09637353977637267	-0.9773489607984143	0.4606961054067229	0.10482680908811536
Chimp	cardiac muscle cell	ENSG00000023318	3.434899921896974	0.052306675859725794	-2.165099794775463	-0.7101031728747387	0.1666998822236583
Chimp	cardiac muscle cell	ENSG00000023330	4.6101814109014185	0.10811214427837801	-0.7894465191952649	0.6304786231131152	0.19420830261573846
Chimp	cardiac muscle cell	ENSG00000023445	0.9212245162406711	0.0891689198892987	-1.1665317875065369	-0.024722830152825948	0.33870864222374203
Chimp	cardiac muscle cell	ENSG00000023516	3.0309002261273887	0.10530090357093252	-0.8366858624471264	0.6139218152294309	0.09198278727458944
Chimp	cardiac muscle cell	ENSG00000023697	3.048126090814031	0.10428046498534786	-0.8030262510351849	0.6478572751246021	0.12584583192845838
Chimp	cardiac muscle cell	ENSG00000023734	3.096533574440596	0.10063090332441328	-0.906420824756258	0.5451020321757571	0.24949054219991432
Chimp	cardiac muscle cell	ENSG00000023839	-3.8734167997696427	0.09417695546980212	-0.9489439595213106	-0.517428636056179	0.28078743681077556
Chimp	cardiac muscle cell	ENSG00000023892	-0.5321072690177088	0.10056614880059696	-0.8427783402447969	0.012352000667351981	0.26527303185848783
Chimp	cardiac muscle cell	ENSG00000023902	3.2470823361344325	0.07631401298292474	-1.428725698188072	0.024244448239317595	0.33503642908832987
Chimp	cardiac muscle cell	ENSG00000023909	1.8663995201849477	0.11805632719119624	-0.5909876276041047	0.7463977125856699	0.2556592388214211
Chimp	cardiac muscle cell	ENSG00000024048	3.5745777753833754	0.044408638491617136	-2.4776082409242934	-1.0251273422571454	0.31140878154461593
Chimp	cardiac muscle cell	ENSG00000024526	-Inf	NaN	NaN	NA	0.3082977520246779
Chimp	cardiac muscle cell	ENSG00000024862	2.4165510556202663	0.07141919853209454	-1.5966886218089467	-0.18367994440818847	0.5985625658922751
Chimp	cardiac muscle cell	ENSG00000025039	5.158280885054134	0.07777193166078182	-1.388014442528543	0.006545300782690333	0.16136650162178057
Chimp	cardiac muscle cell	ENSG00000025156	2.7951821653324136	0.09820076629524958	-0.8974876842640745	0.5447434721166379	0.2976412819571674
Chimp	cardiac muscle cell	ENSG00000025293	1.7460232837768528	0.07527659238827397	-1.475434881796226	-0.15927422368658428	0.19294892172577863
Chimp	cardiac muscle cell	ENSG00000025434	1.8115550528674151	0.07532658238783321	-1.43910836775039	-0.111352373206971	0.4268015038458687
Chimp	cardiac muscle cell	ENSG00000025708	3.164519231653278	0.11480011856551255	-0.6306540937076751	0.8215491010481256	0.4575647896547937
Chimp	cardiac muscle cell	ENSG00000025770	3.1139399799821192	0.0433075263160005	-2.5453464301280397	-1.093631798329508	0.193213903778631
Chimp	cardiac muscle cell	ENSG00000025772	1.2836348289817037	0.10678679987153625	-0.7817379320665094	0.4424025657246138	0.3090429170315094
Chimp	cardiac muscle cell	ENSG00000025796	2.144322347109139	0.11406962291058809	-0.6601116222722797	0.7218622576836035	0.18866706512471818
Chimp	cardiac muscle cell	ENSG00000025800	4.185076255842603	0.08506425196649336	-1.2424179653249234	0.19013690063131983	0.1884679790593294
Chimp	cardiac muscle cell	ENSG00000026025	3.6320499365919923	0.04853188745785416	-2.3359704301554385	-0.8854205395096317	0.4007346442403803
Chimp	cardiac muscle cell	ENSG00000026103	0.7516970337946028	0.06422012873722262	-1.7999727888257875	-0.6942651423954849	0.31420432420147903
Chimp	cardiac muscle cell	ENSG00000026508	1.8283071613878188	0.08625788193837025	-1.139760159070766	0.19094884195713768	0.42927353347819236
Chimp	cardiac muscle cell	ENSG00000026652	-0.5707350654094939	0.06782741171262495	-1.7316627456179714	-0.8842901369659767	0.26542190672280785
Chimp	cardiac muscle cell	ENSG00000026751	-Inf	NaN	NaN	NA	NA
Chimp	cardiac muscle cell	ENSG00000027001	3.5996350589127357	0.09400618042789968	-1.0224422621906535	0.4292452667637512	0.17435948672762427
Chimp	cardiac muscle cell	ENSG00000027644	-4.123670074673945	0.2050889061075615	0.5130548611108624	0.9251751611226343	0.1811960120940156
Chimp	cardiac muscle cell	ENSG00000027697	3.4147252250818956	0.08230765754043495	-1.2628457568122766	0.19217705186946077	0.14347113739659517
Chimp	cardiac muscle cell	ENSG00000027847	2.6602795059728583	0.0680631299723112	-1.6152393707588404	-0.18209174589795007	0.48642842449307483
Chimp	cardiac muscle cell	ENSG00000027869	-Inf	NaN	NaN	NA	0.26725912132707785
Chimp	cardiac muscle cell	ENSG00000028116	2.0320251866961048	0.09880110760328456	-0.9175963782241449	0.44755889267616566	0.157277977618456
Chimp	cardiac muscle cell	ENSG00000028137	0.711004435269085	0.08797644020931497	-1.1481870457645804	-0.05091428329523695	0.6275885608586147
Chimp	cardiac muscle cell	ENSG00000028203	3.7562419687490918	0.06806532835394785	-1.6321695085419643	-0.18672604597876896	0.25590797847874874
Chimp	cardiac muscle cell	ENSG00000028277	-3.7830507943360705	0.1023505732988266	-0.8327798585738567	-0.3940862810264659	0.30761132225566545
Chimp	cardiac muscle cell	ENSG00000028310	0.2922278189184937	0.07127192063396307	-1.5481186311503508	-0.5339793612343309	0.42457246624527134
Chimp	cardiac muscle cell	ENSG00000028528	2.498378923073267	0.11296636348677846	-0.6526070173127468	0.7677933699322491	0.14399363651661493
Chimp	cardiac muscle cell	ENSG00000028839	0.9138506720049455	0.05977485971975431	-1.9666599116848715	-0.8264641529882102	0.32368369571361255
Chimp	cardiac muscle cell	ENSG00000029153	-1.6762130839328375	0.14248727158474814	-0.28221454128468	0.3781531156504056	0.28823469189360973
Chimp	cardiac muscle cell	ENSG00000029363	3.4195497097693184	0.07542739664453242	-1.4137513304960199	0.04127430509734076	0.11849712073273232
Chimp	cardiac muscle cell	ENSG00000029364	3.0120960450715284	0.04397316382734761	-2.5171195108983047	-1.066848460317612	0.1606658981641038
Chimp	cardiac muscle cell	ENSG00000029534	4.989649289022915	0.11031812527737091	-0.6862365873261937	0.7171239684184976	0.3784264643704823
Chimp	cardiac muscle cell	ENSG00000029639	2.0590392858169277	0.0860610943971775	-1.168000628535301	0.201386924313258	0.29043309395665623
Chimp	cardiac muscle cell	ENSG00000029725	4.098086301486984	0.0756540751965247	-1.4226787401593783	0.011617081546208219	0.21639619660338918
Chimp	cardiac muscle cell	ENSG00000029993	2.611311248785231	0.10766693249401307	-0.7365601165937491	0.6929677188553957	0.1594161446515991
Chimp	cardiac muscle cell	ENSG00000030066	2.3582485466466463	0.07705704119704943	-1.4047002868610325	0.002590214892987941	0.2313536773077175
Chimp	cardiac muscle cell	ENSG00000030110	0.8314899904383468	0.10773214983537098	-0.7696271372382455	0.3528624908409328	0.4123845939226786
Chimp	cardiac muscle cell	ENSG00000030419	-0.09117537352916194	0.05390829192635514	-2.1057960642679405	-1.1648392298876997	0.2186433758064471
Chimp	cardiac muscle cell	ENSG00000030582	3.5593335783477187	0.09889510094744697	-0.9504441855557004	0.5024774318052294	0.08692390385977218
Chimp	cardiac muscle cell	ENSG00000031003	2.0756780975229066	0.09157475629090367	-1.050589254741681	0.3213505941241763	0.11841287016265027
Chimp	cardiac muscle cell	ENSG00000031081	3.4427681569588358	0.07956823533725244	-1.3683852542039925	0.08657467500826477	0.16860503400631832
Chimp	cardiac muscle cell	ENSG00000031691	1.588076549154066	0.0704871222153575	-1.6172521394245971	-0.32919547551498773	0.31299025844633965
Chimp	cardiac muscle cell	ENSG00000031698	4.027119932678014	0.07453039843494286	-1.4827046622478477	-0.04714873765907268	0.1624256762504537
Chimp	cardiac muscle cell	ENSG00000031823	3.3777073286074346	0.06290652991805164	-1.8165418731094485	-0.361741243891337	0.1571102567053325
Chimp	cardiac muscle cell	ENSG00000032219	1.6729824637714101	0.08861985022523418	-1.1359132778202674	0.1673762873439557	0.2084735963740524
Chimp	cardiac muscle cell	ENSG00000032444	2.2809368568946162	0.05241715521196733	-2.1698495880787356	-0.7707791730357687	0.25289779968257664
Chimp	cardiac muscle cell	ENSG00000032742	0.7570468834949697	0.10081154160299188	-0.8448058473059141	0.26201673101520484	0.17301337173832243
Chimp	cardiac muscle cell	ENSG00000033030	1.9883294362240667	0.04813655152893296	-2.328951219811144	-0.9708504174892394	0.2165278526227401
Chimp	cardiac muscle cell	ENSG00000033122	-Inf	NaN	NaN	NA	0.20344045395985774
Chimp	cardiac muscle cell	ENSG00000033170	1.8656448179568652	0.05197595706696903	-2.1876941080728187	-0.8504403930223443	0.15829546706613093
Chimp	cardiac muscle cell	ENSG00000033178	2.159385035961725	0.05395581517644768	-2.100446647280473	-0.7163885733308406	0.1709972618466293
Chimp	cardiac muscle cell	ENSG00000033327	0.4836484249650211	0.0960613077295155	-1.0045603658266433	0.04688060973084185	0.1784125777885298
Chimp	cardiac muscle cell	ENSG00000033627	3.7141609247550074	0.054288484936357885	-2.1889999778315987	-0.741739819839075	0.2585775920263291
Chimp	cardiac muscle cell	ENSG00000033800	2.532242919706673	0.07709334355989034	-1.3933346451911197	0.029925567884185877	0.15206955324304572
Chimp	cardiac muscle cell	ENSG00000033867	1.4874672702999487	0.09551047084760604	-1.0306275064068755	0.23767314135081863	0.16923777820745833
Chimp	cardiac muscle cell	ENSG00000034053	-2.3074672953591833	0.13508938015028377	-0.29800518298773965	0.28140511571173327	0.26864584388585133
Chimp	cardiac muscle cell	ENSG00000034152	0.8008938596734414	0.12701962528341593	-0.41217942689545395	0.703835786417754	0.23340289233778744
Chimp	cardiac muscle cell	ENSG00000034533	-0.48025644342908064	0.09137664509935205	-1.0399290087728232	-0.17443694551985167	0.18912751267038538
Chimp	cardiac muscle cell	ENSG00000034677	2.8215343351377378	0.0996218724135461	-0.8957536972567101	0.5479825496807359	0.24765072629064033
Chimp	cardiac muscle cell	ENSG00000034693	2.7625269284613827	0.11437752742676255	-0.6412649848763806	0.7988857938953028	0.17792768745439633
Chimp	cardiac muscle cell	ENSG00000034713	4.757119989465312	0.08327990714386155	-1.2342972905666494	0.17977056014132953	0.1430033547834524
Chimp	cardiac muscle cell	ENSG00000034971	-0.059611806227062594	0.19880888279660575	0.49272044561703643	1.439693309221611	0.22857475557789445
Chimp	cardiac muscle cell	ENSG00000035115	0.23575581439205723	0.08047384737086351	-1.2527413741990185	-0.24945755457585883	0.16871878465315643
Chimp	cardiac muscle cell	ENSG00000035141	1.090485481818534	0.07561988481354484	-1.474461905964399	-0.2945276924655664	0.31735028337020516
Chimp	cardiac muscle cell	ENSG00000035403	5.323373214864924	0.11270407080770839	-0.6640840927536433	0.7210721260183433	0.10017707657308651
Chimp	cardiac muscle cell	ENSG00000035664	3.264027145085242	0.1393419200407123	-0.19701359631676785	1.2561381764563244	0.2715840828909031
Chimp	cardiac muscle cell	ENSG00000035681	2.908838296122102	0.05677567963137723	-1.9757791878834476	-0.5282176489208421	0.2035948993859773
Chimp	cardiac muscle cell	ENSG00000035687	0.6284217251024811	0.08181510732969839	-1.254858224321615	-0.17447036721912412	0.36768518179853316
Chimp	cardiac muscle cell	ENSG00000035720	-Inf	NaN	NaN	NA	0.2693213754102829
Chimp	cardiac muscle cell	ENSG00000035862	4.349857400935796	0.06382358696053275	-1.8423875584799405	-0.41393550106154886	0.16397109643744728
Chimp	cardiac muscle cell	ENSG00000035928	2.9623832580071157	0.07923397952623946	-1.3604356913766784	0.08873355907992919	0.17071326025758968
Chimp	cardiac muscle cell	ENSG00000036054	3.3406631107813	0.05889508089802601	-1.932592092379369	-0.4783715610371162	0.1325085813257205
Chimp	cardiac muscle cell	ENSG00000036257	4.00330402084466	0.0666460371281372	-1.7134391861104514	-0.2773388384885145	0.2275374100859244
Chimp	cardiac muscle cell	ENSG00000036448	7.8891657189110385	0.09705464560332949	-0.9536495319167062	0.22180617865241192	0.13129023613901192
Chimp	cardiac muscle cell	ENSG00000036549	2.065745321691027	0.07438499672770238	-1.4578836615018465	-0.08746225191151336	0.2096408577028172
Chimp	cardiac muscle cell	ENSG00000036672	4.213449278000322	0.10631146881017266	-0.7386597571012996	0.6932629556799572	0.2658065762007491
Chimp	cardiac muscle cell	ENSG00000037042	2.0711877071008304	0.06486045020727393	-1.7328477156169346	-0.3615923901992373	0.26569412233075757
Chimp	cardiac muscle cell	ENSG00000037280	0.28517340138601566	0.059124228758638576	-1.960394557819418	-0.9476142670301992	0.27701406461167705
Chimp	cardiac muscle cell	ENSG00000037474	3.28034269958835	0.06390176362294601	-1.7742281894669354	-0.32088656016074446	0.16031533460195327
Chimp	cardiac muscle cell	ENSG00000037637	2.8921961041204605	0.09058126303027193	-1.0839923965163023	0.36296451738096236	0.1059014046564905
Chimp	cardiac muscle cell	ENSG00000037749	1.2418473274636905	0.10318912089317189	-0.838815214710522	0.37584414804063504	0.25233439278684455
Chimp	cardiac muscle cell	ENSG00000037757	1.354374237192814	0.07654840410598929	-1.4042671479088835	-0.16433217855704263	0.27866280960308654
Chimp	cardiac muscle cell	ENSG00000037897	1.080564753295915	0.08578131780468198	-1.2105634864418053	-0.032902810292552376	0.2783056608472254
Chimp	cardiac muscle cell	ENSG00000038002	1.8167471792562917	0.0669291427860809	-1.684960487788	-0.35628839295935744	0.1783762645187131
Chimp	cardiac muscle cell	ENSG00000038210	1.0289556243651987	0.06600312655731902	-1.7124120922438388	-0.5465251236318023	0.14646073693790782
Chimp	cardiac muscle cell	ENSG00000038219	2.775221240984029	0.07778584726403383	-1.364364081889414	0.07660986213664911	0.17080935437349282
Chimp	cardiac muscle cell	ENSG00000038274	3.8123936941083385	0.0728258532785334	-1.540624289884013	-0.0976263127257253	0.14766205627627668
Chimp	cardiac muscle cell	ENSG00000038358	1.4190464801207725	0.07111680695746889	-1.5617607918614915	-0.307778931271538	0.26534472104086543
Chimp	cardiac muscle cell	ENSG00000038382	1.9933293423788148	0.062175664766418316	-1.80660946363003	-0.44768947287337935	0.16576819341266064
Chimp	cardiac muscle cell	ENSG00000038427	2.7807453239262454	0.10262940850501415	-0.8262953751609186	0.6150338945107023	0.30239191197691995
Chimp	cardiac muscle cell	ENSG00000038532	2.25654728834889	0.0709989441401975	-1.6102694934022772	-0.21395324149385586	0.24380960057643422
Chimp	cardiac muscle cell	ENSG00000038945	-Inf	NaN	NaN	NA	0.17339181667663342
Chimp	cardiac muscle cell	ENSG00000039068	-Inf	NaN	NaN	NA	NA
Chimp	cardiac muscle cell	ENSG00000039537	-1.8436879685437964	0.19103515437679944	0.37577934927194945	1.0130835134437728	0.1770363352634955
Chimp	cardiac muscle cell	ENSG00000039560	-0.09343873929633952	0.07429258287748482	-1.510166115779693	-0.569640954810936	0.1943938348292699
Chimp	cardiac muscle cell	ENSG00000039650	3.0861084077998524	0.05402071393241934	-2.116206940583185	-0.6648073378592567	0.20227598395895338
Chimp	cardiac muscle cell	ENSG00000040199	0.20777468325992457	0.0740476634023101	-1.5041759797695606	-0.506253113295914	0.29085109303978446
Chimp	cardiac muscle cell	ENSG00000040341	3.9258736470701012	0.07302730679289049	-1.4957683991056074	-0.05730919737313034	0.2324828808284494
Chimp	cardiac muscle cell	ENSG00000040487	2.0011564454580038	0.06358978819356861	-1.7843495372247133	-0.4241530976916157	0.2979760843339143
Chimp	cardiac muscle cell	ENSG00000040531	2.6916222585919853	0.05295077263302185	-2.114039727214404	-0.6786701244096702	0.2202674050577319
Chimp	cardiac muscle cell	ENSG00000040633	2.3331940794684383	0.08169085393362006	-1.2922503622224897	0.11245864011325457	0.28458644265225097
Chimp	cardiac muscle cell	ENSG00000040933	2.865161321325496	0.08859906927534554	-1.0880693419202814	0.35778618229034764	0.20292369664112714
Chimp	cardiac muscle cell	ENSG00000041357	4.507437165014698	0.08351035711971995	-1.2166335228815137	0.2069468281367539	0.1376858791180043
Chimp	cardiac muscle cell	ENSG00000041515	-0.6848652149849717	0.1879220164163691	0.3283386942478359	1.1532851165177627	0.2073747508602746
Chimp	cardiac muscle cell	ENSG00000041802	2.51747371672261	0.05733203362448369	-2.043925423567102	-0.6218988607128264	0.16524567617569622
Chimp	cardiac muscle cell	ENSG00000041880	3.3589502844047745	0.09608666996559691	-0.9409332855028351	0.5136119160035509	0.16903918521527583
Chimp	cardiac muscle cell	ENSG00000041982	-5.172984076744156	0.20251063132263664	0.4564209585986842	0.7902691961293902	0.31596276652811933
Chimp	cardiac muscle cell	ENSG00000041988	2.1683166228846744	0.06935182626789937	-1.5858038911611805	-0.20053165941371276	0.17436978268556655
Chimp	cardiac muscle cell	ENSG00000042088	0.6102998335622425	0.08295909703999024	-1.2283787224091107	-0.15165722012330662	0.3677706236144229
Chimp	cardiac muscle cell	ENSG00000042286	3.002281307662226	0.08089496273743874	-1.269533069133772	0.18054609043098702	0.27003976957077735
Chimp	cardiac muscle cell	ENSG00000042317	1.7103191587186561	0.06645934417359639	-1.6463165288814	-0.33646611157259576	0.2202938805479454
Chimp	cardiac muscle cell	ENSG00000042445	2.8920186027437125	0.06777817611663073	-1.6366544655688848	-0.1897042926554824	0.2612598800024908
Chimp	cardiac muscle cell	ENSG00000042493	0.6515361712029073	0.08971722533672216	-1.0754889598564616	0.009594979083806576	0.21385895317258838
Chimp	cardiac muscle cell	ENSG00000042753	2.4627321273936595	0.0853877002097788	-1.1910145963156031	0.22625233992629967	0.25001834777030285
Chimp	cardiac muscle cell	ENSG00000042781	-3.5163280111461317	0.12825076634316837	-0.36155452504147445	0.09901012664776121	0.2670624205803351
Chimp	cardiac muscle cell	ENSG00000042832	-2.1448020612428276	0.13140700130107094	-0.3675687425561235	0.23120436549855428	0.22909847596660438
Chimp	cardiac muscle cell	ENSG00000043462	-Inf	NaN	NaN	NA	0.20292719599834733
Chimp	cardiac muscle cell	ENSG00000043514	2.275110717162368	0.08336263195022953	-1.2407135718205429	0.1577061876654593	0.24036014389838942
Chimp	cardiac muscle cell	ENSG00000043591	2.929187862300817	0.1139747121079546	-0.6306563314598784	0.8175740439229179	0.20210496970993103
Chimp	cardiac muscle cell	ENSG00000044090	1.8596025928319895	0.05248168887282231	-2.157101411833369	-0.8209025580323082	0.1998044624884608
Chimp	cardiac muscle cell	ENSG00000044115	5.310730035249055	0.08621179807902683	-1.1749478218734422	0.2109549747238495	0.11270926991133874
Chimp	cardiac muscle cell	ENSG00000044446	2.5163872642160943	0.11850581137899611	-0.5482684911517547	0.8736664982055206	0.29760227361362457
Chimp	cardiac muscle cell	ENSG00000044459	-0.8258708917558476	0.06922772762070833	-1.6048289034751242	-0.8065219573323725	0.19336830821480044
Chimp	cardiac muscle cell	ENSG00000044524	1.0111008361276332	0.1194383751538082	-0.548127963559212	0.6137137702317079	0.34133545411478505
Chimp	cardiac muscle cell	ENSG00000044574	5.233491680027507	0.06465884580418708	-1.7500055394199474	-0.3596360950152184	0.5006790175611128
Chimp	cardiac muscle cell	ENSG00000046604	4.051002179909296	0.11312305895581881	-0.6914244444282034	0.7436877987129633	0.14091254585228094
Chimp	cardiac muscle cell	ENSG00000046647	2.158965990339203	0.07120509153966867	-1.5514990399799027	-0.16749833244885504	0.27217635510586347
Chimp	cardiac muscle cell	ENSG00000046651	1.288925845765039	0.058853478117943066	-1.9986830896794674	-0.7733489391845572	0.3481810195884496
Chimp	cardiac muscle cell	ENSG00000046653	1.9733353966150788	0.10902898059227867	-0.6449119124899053	0.7107152039557664	0.20263746959547504
Chimp	cardiac muscle cell	ENSG00000046889	1.0240443580059633	0.06171528393542939	-1.8551915277730107	-0.6904189654207165	0.22213539046963843
Chimp	cardiac muscle cell	ENSG00000047056	3.412753733883472	0.10649669460809949	-0.754611579532849	0.7004083947768431	0.1330331752353126
Chimp	cardiac muscle cell	ENSG00000047188	3.0563994908538485	0.05316780636879469	-2.1531431405219092	-0.702137114905814	0.15501207434088965
Chimp	cardiac muscle cell	ENSG00000047249	2.7739653453381545	0.09678545624269287	-0.9396190267368731	0.5012738927170313	0.13596052865594668
Chimp	cardiac muscle cell	ENSG00000047315	3.9553020721018295	0.1105095595993699	-0.6914529627982967	0.7460155209763776	0.17702260278898163
Chimp	cardiac muscle cell	ENSG00000047365	0.7754831177306227	0.07475812853463182	-1.4516483061074488	-0.3409725358386022	0.22727049402356606
Chimp	cardiac muscle cell	ENSG00000047410	3.880211055749602	0.06824084090901494	-1.6667033091147296	-0.226527692028051	0.10998390786663968
Chimp	cardiac muscle cell	ENSG00000047457	0.1995381010565066	0.1953849066126156	0.4429750747599408	1.4393218110020638	0.40348643758540004
Chimp	cardiac muscle cell	ENSG00000047578	1.2939763578189891	0.07764899759582175	-1.380992242416806	-0.15452032366224588	0.18557902222220687
Chimp	cardiac muscle cell	ENSG00000047579	2.534820786512694	0.05634743903565531	-2.105634510489173	-0.6821610891601209	0.19168188774012698
Chimp	cardiac muscle cell	ENSG00000047597	3.0962070203894134	0.10677832655970061	-0.7644248346949037	0.6870942635637506	0.15282795679548272
Chimp	cardiac muscle cell	ENSG00000047617	-Inf	NaN	NaN	NA	0.2162963798955448
Chimp	cardiac muscle cell	ENSG00000047621	2.302079575036292	0.070293510131403	-1.5594811948869858	-0.1580871291731829	0.24361204839973186
Chimp	cardiac muscle cell	ENSG00000047648	0.16008681429803254	0.05426050694172696	-2.1227765553473517	-1.1339685492523939	0.15668612079655128
Chimp	cardiac muscle cell	ENSG00000048028	4.696021496040816	0.07747990163085956	-1.3843361208012028	0.03225550493650098	0.23376875717775322
Chimp	cardiac muscle cell	ENSG00000048052	2.5130123640886297	0.0895528672697893	-1.1022654450405653	0.31938435781314345	0.24453310138328188
Chimp	cardiac muscle cell	ENSG00000048140	3.0086507304446544	0.08699786271383994	-1.2009940948788604	0.24921091594040434	0.25972479831564366
Chimp	cardiac muscle cell	ENSG00000048342	1.8050316777088486	0.0675333737443789	-1.652617877851398	-0.32601379850241474	0.25226355745216306
Chimp	cardiac muscle cell	ENSG00000048392	3.614453403571729	0.09359368990687922	-1.0451642251120368	0.40601759709900387	0.24127336443279565
Chimp	cardiac muscle cell	ENSG00000048405	1.4637103395863293	0.06539628756415898	-1.7695265244940004	-0.5061260717963476	0.2536972831507351
Chimp	cardiac muscle cell	ENSG00000048471	1.9684688689247885	0.0641742544549511	-1.8113461374154007	-0.45652718195559894	0.1467453363745117
Chimp	cardiac muscle cell	ENSG00000048540	-1.7242105876282106	0.18480249008596453	0.31378772530645244	0.9674201873457067	0.23898662806728518
Chimp	cardiac muscle cell	ENSG00000048544	1.654297820184889	0.10476791579413142	-0.8124657358953971	0.4875633269540134	0.20614853188350518
Chimp	cardiac muscle cell	ENSG00000048649	2.794312307958574	0.07180920096922323	-1.5608758713948074	-0.11869747691693977	0.15866516585013446
Chimp	cardiac muscle cell	ENSG00000048707	4.087541781673315	0.07337679745587124	-1.5085638964575194	-0.07407748558033855	0.10318675386624486
Chimp	cardiac muscle cell	ENSG00000048740	4.453947783569697	0.09690289757238295	-0.9443617050033428	0.4809735466003857	0.2923211214277848
Chimp	cardiac muscle cell	ENSG00000048828	3.1998380433875746	0.14127442707794063	-0.2120564831002607	1.2404630632711966	0.2375272550548627
Chimp	cardiac muscle cell	ENSG00000048991	2.3093500433709537	0.06357381170381174	-1.7404976267784247	-0.3383179343333851	0.21467290381832463
Chimp	cardiac muscle cell	ENSG00000049130	0.7620527372148167	0.08941066999682107	-1.1863766151160768	-0.07850950263312706	0.16533721903881407
Chimp	cardiac muscle cell	ENSG00000049167	1.351126815807814	0.1154942313817228	-0.5822821332197443	0.6569365236378277	0.15208532083912182
Chimp	cardiac muscle cell	ENSG00000049192	-Inf	NaN	NaN	NA	0.2702612924728393
Chimp	cardiac muscle cell	ENSG00000049239	3.5826517654337477	0.07808978356138234	-1.3565978456745762	0.09563639973634253	0.16408745004505088
Chimp	cardiac muscle cell	ENSG00000049245	4.08478404805397	0.09602029671791716	-0.9529148681368537	0.48162065223081474	0.19736230731941412
Chimp	cardiac muscle cell	ENSG00000049246	1.829072899952202	0.11580782298641884	-0.6041426996339296	0.7267010792677251	0.20209517587802756
Chimp	cardiac muscle cell	ENSG00000049283	2.7715971461022413	0.11762105829877607	-0.5959316177606095	0.8448082709428346	0.2530100800216991
Chimp	cardiac muscle cell	ENSG00000049323	4.046491039870312	0.10644205136349186	-0.7597129927791542	0.6754747833387773	0.13477918146625043
Chimp	cardiac muscle cell	ENSG00000049618	3.1757679636710723	0.07285984432607914	-1.524208298341137	-0.07190404683593399	0.21416997656341766
Chimp	cardiac muscle cell	ENSG00000049759	4.22589651450336	0.07433207709714969	-1.5022130843270065	-0.0705775637215087	0.38001605275616246
Chimp	cardiac muscle cell	ENSG00000049769	3.370026688175003	0.06083174297249204	-1.92484466083862	-0.4701365619700524	0.31103600257752534
Chimp	cardiac muscle cell	ENSG00000049860	3.293493274174993	0.09749128525961184	-0.922647963880734	0.5308594400177392	0.13095557166610466
Chimp	cardiac muscle cell	ENSG00000049883	2.9046303099227755	0.0833813885664217	-1.2239800316375535	0.22343367331029196	0.11798940930316214
Chimp	cardiac muscle cell	ENSG00000050165	6.176670093393338	0.1418688561284445	-0.27791595938896313	1.0480751522006282	0.4449265093221246
Chimp	cardiac muscle cell	ENSG00000050405	1.9317071186014718	0.06421721026679014	-1.73862760788961	-0.3899898503528336	0.15893127470771143
Chimp	cardiac muscle cell	ENSG00000050426	2.4407886305972823	0.0689956475073344	-1.565402057494109	-0.15012972276371372	0.1329526794516246
Chimp	cardiac muscle cell	ENSG00000050555	-Inf	NaN	NaN	NA	NA
Chimp	cardiac muscle cell	ENSG00000050628	-3.0718574392580837	0.18776885751797487	0.35712006826536735	0.8570276485718555	0.24740996863221051
Chimp	cardiac muscle cell	ENSG00000050748	2.1022517397582354	0.11775934776140491	-0.573454246850883	0.802468772455547	0.14383321501467897
Chimp	cardiac muscle cell	ENSG00000050767	-0.9952956977707738	0.21375994227673845	0.661099478544766	1.428903480783024	0.20158036767939103
Chimp	cardiac muscle cell	ENSG00000050820	3.5579861085495077	0.07148247815627569	-1.5422963624658188	-0.08933742459753202	0.19619872390672724
Chimp	cardiac muscle cell	ENSG00000051009	2.677201939346351	0.06546494590729669	-1.706654633731189	-0.27229853671828796	0.28471862657235547
Chimp	cardiac muscle cell	ENSG00000051108	4.746696727337424	0.05250194117297627	-2.2222666830084106	-0.8077595235595891	0.19651344035927262
Chimp	cardiac muscle cell	ENSG00000051128	1.8118069445273097	0.05840100739966143	-1.985245628899686	-0.6574451746694561	0.17381975006569134
Chimp	cardiac muscle cell	ENSG00000051382	3.095821671318307	0.10392065106759989	-0.8009164729311552	0.6505981817282248	0.14470349172056804
Chimp	cardiac muscle cell	ENSG00000051523	1.3406404115090644	0.07786932396951214	-1.3678204465752182	-0.1309212173205203	0.16541417340542294
Chimp	cardiac muscle cell	ENSG00000051620	3.5094394059194736	0.09992301530475027	-0.8624506836632068	0.5916571276510508	0.23304865590393248
Chimp	cardiac muscle cell	ENSG00000051825	0.8351215192811936	0.10154445588634446	-0.8307226608306084	0.29253880771416596	0.23978642245859885
Chimp	cardiac muscle cell	ENSG00000052126	3.902421664955513	0.08222280193251778	-1.273280678383216	0.1660360742474285	0.1521773039982018
Chimp	cardiac muscle cell	ENSG00000052723	2.6237934144113373	0.06973258277577586	-1.5940680727907368	-0.16359958249434725	0.25394070768009225
Chimp	cardiac muscle cell	ENSG00000052749	3.2816521790300412	0.08429292488154277	-1.2312926479213284	0.2220649472209939	0.29532981969437433
Chimp	cardiac muscle cell	ENSG00000052795	2.22572604927181	0.1152314077452801	-0.6367066443410272	0.7559578009622825	0.21400116276043896
Chimp	cardiac muscle cell	ENSG00000052841	3.026650371656756	0.06146864568555976	-1.8143064153489235	-0.36377142427723697	0.25404235106804923
Chimp	cardiac muscle cell	ENSG00000053108	-Inf	NaN	NaN	NA	NA
Chimp	cardiac muscle cell	ENSG00000053372	2.961441105775954	0.06480999412182194	-1.7329718542558836	-0.28382683204330306	0.268826012210907
Chimp	cardiac muscle cell	ENSG00000053501	0.9258210540927145	0.059236931044111055	-1.9235497870175535	-0.7807325620678438	0.3889759222651
Chimp	cardiac muscle cell	ENSG00000053747	-0.224702802216772	0.08916114509309064	-1.0734824984320688	-0.15808802884999618	0.3045586610569089
Chimp	cardiac muscle cell	ENSG00000053900	2.650200302772298	0.06327692619153992	-1.7615373464475093	-0.3291195945645884	0.32973085299934035
Chimp	cardiac muscle cell	ENSG00000053918	3.330996314827287	0.11222066360134642	-0.714993157224872	0.7390640310221399	0.3337761113318217
Chimp	cardiac muscle cell	ENSG00000054116	3.2416843533279853	0.07338687322058582	-1.4912381436478452	-0.03832306099940386	0.12869172934063006
Chimp	cardiac muscle cell	ENSG00000054118	3.431926069719461	0.0684721667402398	-1.6384709703077207	-0.18346428453384678	0.17109737096286448
Chimp	cardiac muscle cell	ENSG00000054148	4.969786544020741	0.06206752385755332	-1.7892376422959269	-0.38489635196875716	0.31305543931738883
Chimp	cardiac muscle cell	ENSG00000054179	-1.0130546440908639	0.16522112428269992	0.11590885012127035	0.8806080238093865	0.1971560815196185
Chimp	cardiac muscle cell	ENSG00000054282	1.0604841751252674	0.08051220844841801	-1.3181478789423113	-0.1450802807956597	0.17903315383431292
Chimp	cardiac muscle cell	ENSG00000054392	0.18077746666602093	0.15064122180194114	-0.07030047205128807	0.9224592419243195	0.1364811040966347
Chimp	cardiac muscle cell	ENSG00000054523	4.871888033106253	0.08100712341002841	-1.2947508580483564	0.11424617286470817	0.398300079324528
Chimp	cardiac muscle cell	ENSG00000054598	-3.6529404393669043	0.07897080374674637	-1.4326151479605755	-0.9833899377949	0.25559462408218975
Chimp	cardiac muscle cell	ENSG00000054611	2.248768347941617	0.0992511172935062	-0.927510686460663	0.4679060095433689	0.19232442669964733
Chimp	cardiac muscle cell	ENSG00000054654	3.257473296816744	0.06277877981231508	-1.830077676472232	-0.37699785380750295	0.31103500873766815
Chimp	cardiac muscle cell	ENSG00000054690	-2.863737754257716	0.12589101048842213	-0.37327397669049855	0.14660915365285687	0.30992112063733657
Chimp	cardiac muscle cell	ENSG00000054793	2.0368890785731777	0.11830527272821552	-0.5675234560386969	0.7984015628569133	0.18724558763036311
Chimp	cardiac muscle cell	ENSG00000054938	1.0229630050090386	0.19658448104879447	0.4640578673902111	1.6285852291955507	0.3634309330450097
Chimp	cardiac muscle cell	ENSG00000054965	3.169631074897165	0.07910986640258898	-1.3545147403887225	0.09773452150478512	0.17463389111137484
Chimp	cardiac muscle cell	ENSG00000054967	-0.6990681945717679	0.08838633576545449	-1.12496561879401	-0.3027553685279293	0.27957894878232864
Chimp	cardiac muscle cell	ENSG00000054983	1.6775401830846792	0.06148563857849857	-1.8458149821406584	-0.5417274833453594	0.2445325172880644
Chimp	cardiac muscle cell	ENSG00000055044	1.998897157136728	0.05208636071975846	-2.176601778216199	-0.8167730279453378	0.4511269171428127
Chimp	cardiac muscle cell	ENSG00000055147	2.403035710264952	0.043126400556892305	-2.587836245267793	-1.1761181958392057	0.27147913486416886
Chimp	cardiac muscle cell	ENSG00000055163	3.274342178151178	0.10878776324257626	-0.7615831652175985	0.6916867380343016	0.19277917914796822
Chimp	cardiac muscle cell	ENSG00000055208	4.235078947993993	0.07243490045448892	-1.5594455869401236	-0.1280257694478133	0.2401860692287644
Chimp	cardiac muscle cell	ENSG00000055332	2.194211925377009	0.08125430865129502	-1.3154315213461378	0.07326578666555061	0.24045312346964479
Chimp	cardiac muscle cell	ENSG00000055483	1.8391051626936046	0.07736544004762497	-1.3763277374261085	-0.04372008023130092	0.22157350980251622
Chimp	cardiac muscle cell	ENSG00000055732	-2.9175645629068208	0.17699270071841602	0.24819367702269263	0.7628031489178406	0.2741045035428124
Chimp	cardiac muscle cell	ENSG00000055813	-0.22071083541330014	0.16104626199089161	0.008021048819589774	0.924183308350743	0.21470898270106595
Chimp	cardiac muscle cell	ENSG00000055917	4.29196995613026	0.05929538905860202	-1.9266431294984943	-0.49663185535000043	0.2588834769687236
Chimp	cardiac muscle cell	ENSG00000055950	3.800855593015707	0.057679063894406225	-1.9673065901877878	-0.5238093544486473	0.2225245265718614
Chimp	cardiac muscle cell	ENSG00000055955	-0.9401346926077211	0.14513723070667242	-0.21495248381538257	0.5626061586004089	0.29683830297280694
Chimp	cardiac muscle cell	ENSG00000056097	4.196830270366945	0.07509374032419677	-1.4644290382607121	-0.03213224915037238	0.0962443452298804
Chimp	cardiac muscle cell	ENSG00000056277	0.8552648057772485	0.05776520306642387	-1.9838009564273265	-0.8562449552712943	0.24775632675770087
Chimp	cardiac muscle cell	ENSG00000056558	-2.877968296187908	0.08425531795014579	-1.232792843572221	-0.7143114950598406	0.18683586668977592
Chimp	cardiac muscle cell	ENSG00000056586	3.601858355144908	0.07309337552978278	-1.4894253542647138	-0.03781205856548353	0.19485694180643548
Chimp	cardiac muscle cell	ENSG00000056736	-2.6792683855955177	0.12533751233288487	-0.4257502096444524	0.11281688529220546	0.3210587025153268
Chimp	cardiac muscle cell	ENSG00000056972	0.7863457518446852	0.09120460996666041	-1.0961715841783672	0.01678259673424498	0.14634114542542453
Chimp	cardiac muscle cell	ENSG00000057019	3.805769381441384	0.07901813030346928	-1.3363277873733719	0.10695643259789933	0.12645281316664286
Chimp	cardiac muscle cell	ENSG00000057252	0.615386321554671	0.052213667871516135	-2.211550787840441	-1.1338015457519799	0.23940134715329064
Chimp	cardiac muscle cell	ENSG00000057294	6.00949297117026	0.10163421988670786	-0.8758461889493339	0.4629548119859601	0.14506905658389052
Chimp	cardiac muscle cell	ENSG00000057608	3.7930024406038063	0.06350074637136816	-1.759271135345137	-0.3154324748809638	0.14209321840089328
Chimp	cardiac muscle cell	ENSG00000057657	-3.694460771661524	0.09783463833347833	-0.8985529098677981	-0.45271531102585955	0.2553375258561998
Chimp	cardiac muscle cell	ENSG00000057663	2.6310320739433637	0.0613433448110056	-1.8435551605150886	-0.41254690098262814	0.227038397846238
Chimp	cardiac muscle cell	ENSG00000057704	0.9001598963853835	0.09974065790667626	-0.8935139686995318	0.2437011381215889	0.2957731975006587
Chimp	cardiac muscle cell	ENSG00000057935	2.595225735202121	0.06647556897283181	-1.7013448780238845	-0.27304812697562664	0.1338813239399191
Chimp	cardiac muscle cell	ENSG00000058056	5.764510274255065	0.0709273305463607	-1.62718501321302	-0.2706045505596075	0.1704387437439914
Chimp	cardiac muscle cell	ENSG00000058063	3.3826344449719414	0.07982588564880941	-1.3222025270114626	0.13264882505855113	0.15759546213441952
Chimp	cardiac muscle cell	ENSG00000058085	1.0156492292327095	0.12634949191964776	-0.42032572511386984	0.7425448560955843	0.30543955742805295
Chimp	cardiac muscle cell	ENSG00000058262	4.028098309861092	0.06962755206621819	-1.6099308786668838	-0.1743952066104697	0.20081651426313896
Chimp	cardiac muscle cell	ENSG00000058272	2.8920113413274446	0.047514035751092254	-2.3729258608335186	-0.9259759638213889	0.14258121206893123
Chimp	cardiac muscle cell	ENSG00000058404	5.199140701192505	0.10160337890279691	-0.8539573477219607	0.5383456868959052	0.3658781931833944
Chimp	cardiac muscle cell	ENSG00000058453	0.07306026388152091	0.07210205943949966	-1.5058322706775318	-0.5336091557314547	0.243457737035876
Chimp	cardiac muscle cell	ENSG00000058600	2.1141682394074706	0.10671821797187923	-0.7548979999230437	0.6227718621438368	0.2200378459500772
Chimp	cardiac muscle cell	ENSG00000058668	1.7308573736275599	0.15302431150093834	-0.052146478777901274	1.2613310153406831	0.16985150709251265
Chimp	cardiac muscle cell	ENSG00000058729	2.5862684757279593	0.061637688826670776	-1.8411344454482177	-0.41353265810001005	0.1939800504364049
Chimp	cardiac muscle cell	ENSG00000058799	2.360891932621159	0.07096672125448483	-1.5772937258472763	-0.1697353199020133	0.20250851567211214
Chimp	cardiac muscle cell	ENSG00000058866	0.5403178381937797	0.1527570793792194	-0.010123307392382448	1.0525590369742888	0.14000114550997653
Chimp	cardiac muscle cell	ENSG00000059122	2.0182255284295083	0.07948368160398607	-1.3541139920600254	0.00883981139398804	0.18499493365478556
Chimp	cardiac muscle cell	ENSG00000059145	2.0615117765908546	0.07948574661244212	-1.3633505363095841	0.006418998626513739	0.15880601700715727
Chimp	cardiac muscle cell	ENSG00000059377	-Inf	NaN	NaN	NA	0.19770905341959866
Chimp	cardiac muscle cell	ENSG00000059378	1.516178134197432	0.08736476948072307	-1.1473566015538896	0.12675394542389862	0.35471432214484927
Chimp	cardiac muscle cell	ENSG00000059573	2.514689712536538	0.07044478266708053	-1.5776905372649013	-0.15589885702396677	0.29904926878376564
Chimp	cardiac muscle cell	ENSG00000059728	-0.1337856559343099	0.0706317081353029	-1.5839497624484402	-0.6511272619735616	0.3803386759299461
Chimp	cardiac muscle cell	ENSG00000059758	2.802319419343547	0.052309020864547494	-2.276522258307165	-0.833865745958623	0.22234557585551876
Chimp	cardiac muscle cell	ENSG00000059769	1.4782870407037514	0.0523253539598343	-2.1990769243618766	-0.9326602316913433	0.17575993830989076
Chimp	cardiac muscle cell	ENSG00000059915	0.7517100833684083	0.06936463133783556	-1.566330916977309	-0.46062055268746915	0.40107376962918
Chimp	cardiac muscle cell	ENSG00000060069	1.762971354369815	0.06767134998008949	-1.6818028546047965	-0.36264131962360535	0.15002870468808846
Chimp	cardiac muscle cell	ENSG00000060237	5.6285295892244624	0.08903602272072486	-1.127772822476276	0.23811613863519465	0.13266626060106793
Chimp	cardiac muscle cell	ENSG00000060339	3.3345464447519277	0.06817588069170202	-1.6031862814719504	-0.14907023741909864	0.19826145903369555
Chimp	cardiac muscle cell	ENSG00000060491	1.068082167996617	0.07180058067294103	-1.515527389039781	-0.3407234219105211	0.25434616158292195
Chimp	cardiac muscle cell	ENSG00000060558	-4.4564852459101365	0.0765226688924291	-1.3643005131329264	-0.977195617464954	0.21681916318080727
Chimp	cardiac muscle cell	ENSG00000060642	0.9953811161976481	0.07067504969525662	-1.5245700152493753	-0.36627462706988245	0.27598021003614337
Chimp	cardiac muscle cell	ENSG00000060656	3.0309296872141607	0.1049988109288853	-0.7742910728434137	0.67631710207072	0.1270416478067083
Chimp	cardiac muscle cell	ENSG00000060688	1.8017817445571827	0.06911419683930535	-1.5956597400929173	-0.26962988805744437	0.16343664424529553
Chimp	cardiac muscle cell	ENSG00000060749	2.597988201700655	0.05767637014294749	-1.96865657881377	-0.5401468694466438	0.15633460799892504
Chimp	cardiac muscle cell	ENSG00000060982	-3.1416073638084137	0.1018767709264766	-0.8405180739892646	-0.3470654992855172	0.3016311009478734
Chimp	cardiac muscle cell	ENSG00000061273	2.4067876827643655	0.05444431285458176	-2.073214800138098	-0.661136393271234	0.2659557749175076
Chimp	cardiac muscle cell	ENSG00000061676	4.41050489576287	0.08550198600510896	-1.2099258173598948	0.21675862039506688	0.11159962288338988
Chimp	cardiac muscle cell	ENSG00000061794	4.034972138709668	0.07095994628097467	-1.5666641286246454	-0.13126584422921805	0.1568427912387106
Chimp	cardiac muscle cell	ENSG00000061936	2.7743707736523953	0.052115043261704415	-2.14347327548336	-0.7025541898331882	0.15575191714745026
Chimp	cardiac muscle cell	ENSG00000061938	2.9304668323142478	0.06466461749119407	-1.8191219018605593	-0.3708519591734254	0.43846375124747755
Chimp	cardiac muscle cell	ENSG00000061987	2.498732710669383	0.05195088993661958	-2.1706488087150677	-0.7502179660247374	0.2698478696010546
Chimp	cardiac muscle cell	ENSG00000062282	2.237284974900422	0.09714743580652246	-0.9608567368721389	0.43320450699333113	0.31053017973386554
Chimp	cardiac muscle cell	ENSG00000062524	-Inf	NaN	NaN	NA	0.21079469515161195
Chimp	cardiac muscle cell	ENSG00000062582	4.122219666821418	0.06442061223693016	-1.737196840263421	-0.3033539509535881	0.18713250112291469
Chimp	cardiac muscle cell	ENSG00000062598	2.400544535933114	0.0717657198255237	-1.542568083131818	-0.1310901825344426	0.30662500281467586
Chimp	cardiac muscle cell	ENSG00000062716	3.5423746772493483	0.06746784252569554	-1.6956253896843312	-0.24225443548983727	0.4944786858821418
Chimp	cardiac muscle cell	ENSG00000062725	1.0468915216266952	0.061713010276475126	-1.853177763745023	-0.6832111249729613	0.304075520459158
Chimp	cardiac muscle cell	ENSG00000062822	0.3197120171673599	0.06328444605411777	-1.803561341561642	-0.7841185738034857	0.21891032367436603
Chimp	cardiac muscle cell	ENSG00000063046	1.9851423014650948	0.10645937308575698	-0.7847649228544303	0.5728121863792034	0.2154497842466948
Chimp	cardiac muscle cell	ENSG00000063180	1.245811121536573	0.05832031804051923	-1.990744466430533	-0.775182120904564	0.42769675306991295
Chimp	cardiac muscle cell	ENSG00000063244	3.089560114566484	0.05933199154606052	-1.9257612804896969	-0.4743201056005013	0.20642573082549243
Chimp	cardiac muscle cell	ENSG00000063245	4.742706291855107	0.10751509328127884	-0.8042567797002749	0.610417615546113	0.25620061526005844
Chimp	cardiac muscle cell	ENSG00000063322	3.3621534255040086	0.06471263532902816	-1.7843779721716393	-0.32978204130618805	0.24360696963928852
Chimp	cardiac muscle cell	ENSG00000063660	5.9128861204796195	0.07756676684379267	-1.470190934482444	-0.12423108257864413	0.3460141639373028
Chimp	cardiac muscle cell	ENSG00000063761	2.1584010106996194	0.0902125235760003	-1.0251964928440953	0.3587268137362041	0.3114410633002598
Chimp	cardiac muscle cell	ENSG00000063854	4.8562817517512284	0.0899480996201278	-1.0880158652291478	0.3216955667844297	0.10804990475933768
Chimp	cardiac muscle cell	ENSG00000063978	1.1941663213193645	0.10193470543658896	-0.8779538878895311	0.3257994518727031	0.1685788309660467
Chimp	cardiac muscle cell	ENSG00000064012	-0.15117051676062682	0.12255154093603272	-0.45504321223967675	0.4744551997705387	0.19765358276064712
Chimp	cardiac muscle cell	ENSG00000064042	5.602093321203723	0.09596472269485731	-0.9835116725958615	0.38413738883589144	0.13642394614368464
Chimp	cardiac muscle cell	ENSG00000064115	2.2971254889075436	0.09422246734748987	-1.0014678469341136	0.3993869844540625	0.15780113465414636
Chimp	cardiac muscle cell	ENSG00000064201	-Inf	NaN	NaN	NA	0.19779310298277558
Chimp	cardiac muscle cell	ENSG00000064225	4.05337664852044	0.1156289603050647	-0.6072301198367204	0.8278430931088699	0.19164037262069905
Chimp	cardiac muscle cell	ENSG00000064300	-4.341439825640973	0.07952889948907751	-1.4312441734189432	-1.0355635790485587	0.23878560390188663
Chimp	cardiac muscle cell	ENSG00000064309	2.2482236601543257	0.06374431951179005	-1.7966145961396558	-0.4012614560147332	0.19598558888104295
Chimp	cardiac muscle cell	ENSG00000064313	1.6199039810102829	0.09945028452001421	-0.9250839858934334	0.368839463879717	0.1583365759047957
Chimp	cardiac muscle cell	ENSG00000064393	5.096837563052987	0.061475650403263075	-1.8483554671349007	-0.4504922081276932	0.21484125515193941
Chimp	cardiac muscle cell	ENSG00000064419	3.604244273711735	0.04893882664069643	-2.3120264058240347	-0.8604934309051486	0.13380444033189054
Chimp	cardiac muscle cell	ENSG00000064490	2.425254768111248	0.061847973308901946	-1.8555528041868623	-0.4417238070271423	0.33808467692263017
Chimp	cardiac muscle cell	ENSG00000064545	3.0619978296663484	0.08006193513644805	-1.3329393311191113	0.11814618517416609	0.27889702071700484
Chimp	cardiac muscle cell	ENSG00000064547	-0.8553897233525448	0.1692570244000353	0.12165715579483691	0.9145331017558261	0.353180139320029
Chimp	cardiac muscle cell	ENSG00000064601	4.285237152996761	0.0843026957591353	-1.2369697758073095	0.19321463694768615	0.127047539007448
Chimp	cardiac muscle cell	ENSG00000064607	4.308445986439902	0.04603913365159739	-2.403968810699991	-0.9743884745761995	0.2741807958292836
Chimp	cardiac muscle cell	ENSG00000064651	1.324598174494365	0.09738342958070022	-0.9464975694566191	0.28683552217830677	0.2496177710491929
Chimp	cardiac muscle cell	ENSG00000064652	2.151410749438241	0.08249067373547635	-1.2655663210227865	0.11739400534505107	0.25142901573710874
Chimp	cardiac muscle cell	ENSG00000064655	-5.628017728950945	0.1341499343586109	-0.29834357348284757	1.2168673835877275e-4	0.2495353543157703
Chimp	cardiac muscle cell	ENSG00000064687	1.7049612895124087	0.09045169254596465	-1.087004717527357	0.22190122226184084	0.19955778396151289
Chimp	cardiac muscle cell	ENSG00000064703	1.5950322663616936	0.07749831226049836	-1.3773323697511146	-0.08797649211556346	0.22105033205013708
Chimp	cardiac muscle cell	ENSG00000064726	5.077560269821617	0.0971278311152899	-0.9577463376632838	0.4411307418834616	0.11555711501409086
Chimp	cardiac muscle cell	ENSG00000064763	0.3512894044706501	0.07027808044776138	-1.5625343989671563	-0.5369794466954467	0.2227491837411028
Chimp	cardiac muscle cell	ENSG00000064787	-Inf	NaN	NaN	NA	0.23244244745687223
Chimp	cardiac muscle cell	ENSG00000064932	1.557885820586806	0.06435374240914589	-1.8202548578053264	-0.5379428986109016	0.42641766359143435
Chimp	cardiac muscle cell	ENSG00000064933	2.6342938547101036	0.0544240632585937	-2.0918994929683237	-0.6606493664351141	0.35135410353629803
Chimp	cardiac muscle cell	ENSG00000064961	3.4614005565203816	0.03770787592319503	-2.78952084238857	-1.334704357526596	0.24132583803095675
Chimp	cardiac muscle cell	ENSG00000064989	0.09643131583071053	0.1144775228927387	-0.634455368130537	0.3422172937076845	0.207991577037577
Chimp	cardiac muscle cell	ENSG00000064995	2.840322799717565	0.05652250446158145	-2.017847041393867	-0.5731435762010733	0.311288553987439
Chimp	cardiac muscle cell	ENSG00000064999	3.635517468187382	0.05572740709224619	-2.036925723988447	-0.5865040755515125	0.20680380964301667
Chimp	cardiac muscle cell	ENSG00000065000	4.057890362424834	0.060234822965989	-1.8910071147973944	-0.45600872541000226	0.19466684374693677
Chimp	cardiac muscle cell	ENSG00000065029	3.4426664045912925	0.0812625634870913	-1.2855792045980727	0.16938129137414815	0.14009303030814982
Chimp	cardiac muscle cell	ENSG00000065054	3.8642021935288273	0.10700715145473583	-0.7707388894384188	0.6700795282996528	0.4753724618439108
Chimp	cardiac muscle cell	ENSG00000065057	1.1471127819505025	0.07708927192886046	-1.3698520350709475	-0.17690901504518242	0.20859148664466073
Chimp	cardiac muscle cell	ENSG00000065060	3.4085798638877827	0.08405129302637492	-1.2364540013553607	0.218556724608433	0.128113259514301
Chimp	cardiac muscle cell	ENSG00000065135	2.149452133204167	0.05438267544452127	-2.0791881232861082	-0.6964993710085019	0.16877623582844653
Chimp	cardiac muscle cell	ENSG00000065150	4.000212501035835	0.05883836277853549	-1.973886371356696	-0.5377083795933872	0.24365304704543977
Chimp	cardiac muscle cell	ENSG00000065154	3.3220098932415545	0.05656969268189248	-2.0313282500038583	-0.5774144106002017	0.1447500817027515
Chimp	cardiac muscle cell	ENSG00000065183	1.9695697841448108	0.09579078698096562	-0.9844371429751249	0.37056485649749304	0.133137167880339
Chimp	cardiac muscle cell	ENSG00000065243	3.282135776326332	0.07208136011792605	-1.5691250152584064	-0.11576149470641628	0.17435046540301907
Chimp	cardiac muscle cell	ENSG00000065268	2.8747918910225483	0.0616638932158051	-1.8311382604538602	-0.38487281833138476	0.37450069054982416
Chimp	cardiac muscle cell	ENSG00000065308	3.2583755565948884	0.03188006551510313	-3.1423336232441694	-1.689244029273266	0.46225128503515095
Chimp	cardiac muscle cell	ENSG00000065320	3.616687691706018	0.17013908927219928	0.12274717444366953	1.5738505799718288	0.19470314761092977
Chimp	cardiac muscle cell	ENSG00000065325	-Inf	NaN	NaN	NA	NA
Chimp	cardiac muscle cell	ENSG00000065357	1.1241073101315022	0.07487066057148796	-1.434397011212951	-0.24674300423463813	0.3212707785642201
Chimp	cardiac muscle cell	ENSG00000065361	1.6805110717687097	0.09313252556168806	-1.0738698358517884	0.23073828487056947	0.39033593128885413
Chimp	cardiac muscle cell	ENSG00000065413	0.06583778799723776	0.06207845417900913	-1.7894265109677843	-0.8185780539812432	0.26145938725295115
Chimp	cardiac muscle cell	ENSG00000065427	4.138197479435701	0.07223252190941509	-1.53056482556278	-0.09703455842654063	0.18215772440343986
Chimp	cardiac muscle cell	ENSG00000065457	0.3903749430911909	0.10266864114390871	-0.8432737005339113	0.18987770866483666	0.14897333599607637
Chimp	cardiac muscle cell	ENSG00000065485	0.18049940978884663	0.07479017716732551	-1.4727130505729185	-0.4800064715840461	0.4281874412141342
Chimp	cardiac muscle cell	ENSG00000065491	2.2096663074219784	0.04675957464552485	-2.3955294459379863	-1.00485820185637	0.292843630506829
Chimp	cardiac muscle cell	ENSG00000065518	5.602613638384822	0.07235268264224753	-1.5269024449371802	-0.15928786605534517	0.1679711924493683
Chimp	cardiac muscle cell	ENSG00000065526	2.5587043352790864	0.04496562013282665	-2.5249125330417868	-1.0994930283196827	0.3440039454384648
Chimp	cardiac muscle cell	ENSG00000065534	-0.3940717457591147	0.0682297117713364	-1.6797064363424077	-0.7971910010344176	0.17666915012715026
Chimp	cardiac muscle cell	ENSG00000065548	1.2757751121275394	0.07094794814197632	-1.5874298928146315	-0.36506562959818667	0.2184102750593615
Chimp	cardiac muscle cell	ENSG00000065609	-0.8055677825823261	0.15508071222961914	-0.005526129077300715	0.7965452745971195	0.2694435584041233
Chimp	cardiac muscle cell	ENSG00000065613	4.196709209227797	0.07044352743886458	-1.5943433014444448	-0.1620438267931259	0.23251544826936124
Chimp	cardiac muscle cell	ENSG00000065615	2.0830356644660366	0.0972626538592036	-0.9356179505286072	0.43743648704514204	0.25977687682589923
Chimp	cardiac muscle cell	ENSG00000065621	1.0718603650408234	0.08683545708582542	-1.186185939519109	-0.010517817298719034	0.21462090504601786
Chimp	cardiac muscle cell	ENSG00000065665	2.7629181097820665	0.0719612230096414	-1.5137176531559566	-0.07354136802140965	0.2940163552222131
Chimp	cardiac muscle cell	ENSG00000065675	-2.6472991934431196	0.16104807135910465	0.09853846064279596	0.640444302128615	0.23146811667670758
Chimp	cardiac muscle cell	ENSG00000065717	3.5373635842103397	0.051140517257455186	-2.1929248998114668	-0.7394299100460335	0.15181356404913635
Chimp	cardiac muscle cell	ENSG00000065802	3.634833833921378	0.09206563122873537	-1.0556118512935293	0.39483517273770197	0.16302731336796772
Chimp	cardiac muscle cell	ENSG00000065809	-3.762055227763943	0.08775675388656064	-1.1559707688127567	-0.7155940352936293	0.2325933417475807
Chimp	cardiac muscle cell	ENSG00000065833	3.628942108295711	0.08732544251826199	-1.1719315346677779	0.2787322902940579	0.13025541461705156
Chimp	cardiac muscle cell	ENSG00000065882	4.230525771989794	0.0520307802016685	-2.178756286941342	-0.7472291047383282	0.22279739536074122
Chimp	cardiac muscle cell	ENSG00000065883	2.427138414262596	0.05964817742101386	-1.9004893474533073	-0.48648392218433134	0.17446057846334057
Chimp	cardiac muscle cell	ENSG00000065911	-1.6460177858961702	0.06276272410498202	-1.899318757654213	-1.2346612333897178	0.27995179993766345
Chimp	cardiac muscle cell	ENSG00000065970	1.6316210362730839	0.12083284375909834	-0.529989621575827	0.7660419918670548	0.1649515605317295
Chimp	cardiac muscle cell	ENSG00000065989	2.5782580402647266	0.07204482723609258	-1.490392080934042	-0.06341762537910745	0.45732159624751784
Chimp	cardiac muscle cell	ENSG00000066027	3.322420107199463	0.06925053049324717	-1.5935791463559286	-0.1396589343525707	0.12803361045623404
Chimp	cardiac muscle cell	ENSG00000066044	2.1598170750751757	0.09521010155451577	-0.9831736368713024	0.4009435448718368	0.1792014699949491
Chimp	cardiac muscle cell	ENSG00000066056	2.358146627451263	0.0753653127805988	-1.4136459453184524	-0.00636578982034397	0.21711605924355512
Chimp	cardiac muscle cell	ENSG00000066084	2.2674336129640458	0.05260429744264615	-2.2007588395289894	-0.8032033653500645	0.43852596911779756
Chimp	cardiac muscle cell	ENSG00000066117	2.8663392540685986	0.04091171074141125	-2.6334817585285477	-1.187575023321116	0.47983790839987056
Chimp	cardiac muscle cell	ENSG00000066136	3.927318617941189	0.06241172179337756	-1.797463943767728	-0.35905572371531536	0.1969350854049896
Chimp	cardiac muscle cell	ENSG00000066185	-1.1199551731455737	0.16753022744516918	0.11719796230164786	0.8635684879990229	0.21093870756255184
Chimp	cardiac muscle cell	ENSG00000066279	-0.9696990446893292	0.1458813642363105	-0.15789849850064652	0.6144110851644048	0.3613119893263528
Chimp	cardiac muscle cell	ENSG00000066294	-1.5616110445587295	0.13069722649752313	-0.30502418961261984	0.3718450537918731	0.33261902264191257
Chimp	cardiac muscle cell	ENSG00000066322	2.3703543184452505	0.0805399574612571	-1.3048043956224875	0.1037061454985091	0.3665129854129604
Chimp	cardiac muscle cell	ENSG00000066379	1.56793244882545	0.07123244900558014	-1.6015555598768363	-0.317313267605293	0.31647555780624387
Chimp	cardiac muscle cell	ENSG00000066382	2.4898067351427993	0.08079281643683307	-1.302024369211831	0.11763427712821595	0.2037240363209317
Chimp	cardiac muscle cell	ENSG00000066455	3.1915676205638253	0.06574212135912347	-1.7506282385804173	-0.2981829252331476	0.13375486191684574
Chimp	cardiac muscle cell	ENSG00000066468	-5.407294521148297	0.15002293711934198	-0.0975939831960912	0.218307604055621	0.30307937643276617
Chimp	cardiac muscle cell	ENSG00000066557	2.0551986401075424	0.11867162431772037	-0.5812431471760551	0.7875492155424577	0.20829107125981142
Chimp	cardiac muscle cell	ENSG00000066583	4.465281445503384	0.12033249340453644	-0.5471525387051257	0.8778194613731352	0.1457609693530884
Chimp	cardiac muscle cell	ENSG00000066629	3.44444774457158	0.07729475347483994	-1.3622753885080479	0.09267483951027611	0.18187182507041225
Chimp	cardiac muscle cell	ENSG00000066651	1.2181391185066344	0.06976584941326115	-1.5976198227715128	-0.38837420732395045	0.26994431141834957
Chimp	cardiac muscle cell	ENSG00000066654	2.8395562838621755	0.06446434718839657	-1.7534548485087884	-0.3087891886085887	0.31651323864357434
Chimp	cardiac muscle cell	ENSG00000066735	-0.23878788891922878	0.11830930782568493	-0.6200611682846372	0.292622078840272	0.2361003905701284
Chimp	cardiac muscle cell	ENSG00000066739	3.0616138484233733	0.06944006452066838	-1.577409630727081	-0.12632948198151395	0.37880245548154307
Chimp	cardiac muscle cell	ENSG00000066777	3.7305466425397995	0.037471062335313866	-2.8261682312207808	-1.3796097968609202	0.12088500590617896
Chimp	cardiac muscle cell	ENSG00000066827	1.869937756747082	0.07877236156555849	-1.3786447509826927	-0.04064272280756587	0.10727215210392498
Chimp	cardiac muscle cell	ENSG00000066855	2.933411162590282	0.062286672157762096	-1.8491319442406533	-0.4007719882391674	0.15828309609416533
Chimp	cardiac muscle cell	ENSG00000066926	3.4706681664335295	0.09908426756837865	-0.9119885159710222	0.5427280903521758	0.28458529224185036
Chimp	cardiac muscle cell	ENSG00000066933	2.390614045660202	0.06582907828818574	-1.7342206833559461	-0.32370714650317	0.15542096010472473
Chimp	cardiac muscle cell	ENSG00000067048	-0.39186309117858836	0.5296499065933363	2.413043298155433	3.2959920273305823	0.2897630973476826
Chimp	cardiac muscle cell	ENSG00000067057	5.665729600627347	0.1513667512624571	-0.031850046823246034	1.3315344167431387	0.09810661737015912
Chimp	cardiac muscle cell	ENSG00000067064	2.956751552140688	0.08796728164239219	-1.147977445581262	0.30104496161492866	0.2115892569115979
Chimp	cardiac muscle cell	ENSG00000067082	2.4813028286666943	0.08518670078318251	-1.2458357271217841	0.1730797860586677	0.40230909325887887
Chimp	cardiac muscle cell	ENSG00000067141	1.065444466176243	0.10887302635266036	-0.765999509891136	0.4082014369542689	0.18904166176203888
Chimp	cardiac muscle cell	ENSG00000067167	3.922666170792703	0.06362256309137808	-1.8211201716812397	-0.3825469982078642	0.1132294357125965
Chimp	cardiac muscle cell	ENSG00000067177	3.6318129302058626	0.08981713761342508	-1.0746022975918628	0.37595631555834985	0.12958852151584802
Chimp	cardiac muscle cell	ENSG00000067182	3.091668855156647	0.060620255567900856	-1.9661632245855167	-0.5146970305743443	0.3608450776160047
Chimp	cardiac muscle cell	ENSG00000067191	1.5171111781157007	0.06665028516958282	-1.7272949604686847	-0.45299776865463115	0.35792752364978014
Chimp	cardiac muscle cell	ENSG00000067208	0.038651890069680915	0.10254213894564565	-0.8796782502666146	0.08599701478144905	0.2886663326236481
Chimp	cardiac muscle cell	ENSG00000067221	2.845772163287603	0.09277652420986081	-1.0544314622771291	0.3905368077256448	0.1491104958590486
Chimp	cardiac muscle cell	ENSG00000067248	3.360314523626814	0.08337880262629166	-1.2198049202776635	0.23476225033341436	0.1180909084286811
Chimp	cardiac muscle cell	ENSG00000067334	3.3041352182964543	0.049829654102644345	-2.277842316295419	-0.824191271794154	0.5631071066917192
Chimp	cardiac muscle cell	ENSG00000067365	3.1826345689754474	0.05756169107635611	-1.981995332212172	-0.5296297752361625	0.3342896476802031
Chimp	cardiac muscle cell	ENSG00000067369	3.18056768318372	0.07659944092105148	-1.39295813422671	0.05938898182385799	0.20297174217614158
Chimp	cardiac muscle cell	ENSG00000067445	0.30394395910469985	0.09289180765779559	-1.0069151597792485	0.009483151872422546	0.3018779301626304
Chimp	cardiac muscle cell	ENSG00000067533	2.397427879387146	0.09242679063058117	-1.0546422348530646	0.3565342223886563	0.1442376077843973
Chimp	cardiac muscle cell	ENSG00000067560	4.671071957345733	0.08321326867625314	-1.2624950394537149	0.15509127731952366	0.11951045999059524
Chimp	cardiac muscle cell	ENSG00000067596	2.664491381512858	0.061825175864725065	-1.8721882909549727	-0.43873791999343736	0.15716659898389745
Chimp	cardiac muscle cell	ENSG00000067606	0.5373702069313676	0.17866900980739886	0.19970226383399908	1.2617972199254441	0.49347167734221403
Chimp	cardiac muscle cell	ENSG00000067704	4.436393291032674	0.09267862175270797	-1.0144333039224362	0.4114554011233089	0.10544870976582939
Chimp	cardiac muscle cell	ENSG00000067715	-Inf	NaN	NaN	NA	0.3171556521814247
Chimp	cardiac muscle cell	ENSG00000067798	-0.16423139795728678	0.11912328677710037	-0.5166811732711507	0.4103175684567041	0.18113214401784994
Chimp	cardiac muscle cell	ENSG00000067829	4.6992580057776125	0.07143539069173131	-1.5305143508200096	-0.11405329321613467	0.14194141083350056
Chimp	cardiac muscle cell	ENSG00000067836	3.3335193248423796	0.1275321481335842	-0.38964513179588234	1.064453751187843	0.14178086049952196
Chimp	cardiac muscle cell	ENSG00000067840	-2.9948713246371823	0.10529839388436253	-0.7820672775251527	-0.27489899206607016	0.2021667570988682
Chimp	cardiac muscle cell	ENSG00000067900	1.9334964717925331	0.1056857065502087	-0.8126026569592414	0.5363388745445464	0.24788792035399534
Chimp	cardiac muscle cell	ENSG00000067955	2.1178352177635427	0.056156740247818575	-2.071581349310309	-0.6933790520505057	0.30143060634523783
Chimp	cardiac muscle cell	ENSG00000067992	0.9962428893611579	0.10129381547806499	-0.9102016192231916	0.2482877857084751	0.23593336929037448
Chimp	cardiac muscle cell	ENSG00000068001	3.0619224892516796	0.08774183473167671	-1.1080229618629163	0.3430615022392065	0.40742409761905773
Chimp	cardiac muscle cell	ENSG00000068024	0.3415829197667299	0.06914751112158428	-1.6045916155760316	-0.5809177342834879	0.20322081203097864
Chimp	cardiac muscle cell	ENSG00000068028	2.085783162827782	0.05766514851287583	-1.9274949571795057	-0.5540265726298763	0.1841727835328139
Chimp	cardiac muscle cell	ENSG00000068078	0.10986080425366919	0.07496766545662273	-1.461391358726084	-0.48216073548782423	0.24268034110074635
Chimp	cardiac muscle cell	ENSG00000068079	1.4437913488328618	0.09048223125037143	-1.086357431379768	0.17287424296760157	0.263732797841768
Chimp	cardiac muscle cell	ENSG00000068097	-0.05284661142156254	0.10977341968054137	-0.7078606987557636	0.2404008020339058	0.1748729354786852
Chimp	cardiac muscle cell	ENSG00000068120	3.0506761697480815	0.07291524380870178	-1.5008964767188504	-0.04997453502278115	0.20102411084022465
Chimp	cardiac muscle cell	ENSG00000068137	2.310063434824555	0.08353115455718203	-1.271652037802968	0.13060437595609442	0.25669041380633323
Chimp	cardiac muscle cell	ENSG00000068305	4.492712134995787	0.1256692915709459	-0.4360803567430696	0.987993330425875	0.12213071693405923
Chimp	cardiac muscle cell	ENSG00000068308	1.9789344064785104	0.05514366241038549	-2.0710132945449193	-0.7144595379939569	0.13132759586100395
Chimp	cardiac muscle cell	ENSG00000068354	2.866738679874371	0.09290998113611534	-1.021053887585978	0.4248701442955969	0.28117288776439847
Chimp	cardiac muscle cell	ENSG00000068366	2.403304205518134	0.10631224213024024	-0.7963182199174274	0.6154256702086717	0.1525123197407018
Chimp	cardiac muscle cell	ENSG00000068383	4.296560909952201	0.11767918693532699	-0.565882843879076	0.8640093845867729	0.11070480381573583
Chimp	cardiac muscle cell	ENSG00000068394	2.3738044754349747	0.07637421151044466	-1.4179163962557382	-0.009061342474852019	0.21629216176895458
Chimp	cardiac muscle cell	ENSG00000068400	3.161239521341195	0.0511361096752466	-2.2049105415854178	-0.7527370743600978	0.2274779829883881
Chimp	cardiac muscle cell	ENSG00000068438	2.0325181414765896	0.033049338461175144	-3.045985115100523	-1.6807516807458136	0.16810848948539753
Chimp	cardiac muscle cell	ENSG00000068489	-Inf	NaN	NaN	NA	0.23203764306512656
Chimp	cardiac muscle cell	ENSG00000068615	3.0802096266061154	0.08172251668238786	-1.2532146431056232	0.19811206269100956	0.21349350257692573
Chimp	cardiac muscle cell	ENSG00000068650	2.9036700288856956	0.13287397810151927	-0.32731147809287997	1.12006801838292	0.2841136761989141
Chimp	cardiac muscle cell	ENSG00000068654	2.93520119252837	0.0785580054505192	-1.3799915836897534	0.06842236983579664	0.19897214791852286
Chimp	cardiac muscle cell	ENSG00000068697	4.289978071764153	0.09673186906961925	-0.9645726276986171	0.4654900483612998	0.10996477497201369
Chimp	cardiac muscle cell	ENSG00000068724	2.034641158476778	0.04649328252025794	-2.4676305409289547	-1.1020608631826418	0.42027018886544626
Chimp	cardiac muscle cell	ENSG00000068745	1.9317857366831934	0.07396070922351351	-1.4820124069279528	-0.13336129677042408	0.2599067804726192
Chimp	cardiac muscle cell	ENSG00000068784	1.7149708051385375	0.08565133972521399	-1.2118710330876756	0.09880001359298762	0.349374963797796
Chimp	cardiac muscle cell	ENSG00000068796	1.2585533910327789	0.04943945147003707	-2.3331029285806313	-1.114642580440184	0.4259877444999624
Chimp	cardiac muscle cell	ENSG00000068831	1.102854554360747	0.07484949456796594	-1.4802881596587858	-0.2975161368337085	0.28543635332283923
Chimp	cardiac muscle cell	ENSG00000068878	5.019282689303963	0.07738995990033343	-1.3786933825022247	0.023181743021800427	0.17651639773680733
Chimp	cardiac muscle cell	ENSG00000068885	1.1968386993352924	0.08488161998954061	-1.226354332488104	-0.021988021603103647	0.17547993543206344
Chimp	cardiac muscle cell	ENSG00000068903	4.7670375542068015	0.09057783497256526	-1.0693947335263434	0.3442518027692425	0.11691863934971038
Chimp	cardiac muscle cell	ENSG00000068912	3.54748103840547	0.07419441028249289	-1.4719301115998635	-0.018689722639796402	0.2920399841182468
Chimp	cardiac muscle cell	ENSG00000068971	3.5494418913565267	0.03488635313641872	-2.9735912305586	-1.520402078231239	0.2483466183153537
Chimp	cardiac muscle cell	ENSG00000068976	4.8828576413527065	0.0895400714973591	-1.1002123657571417	0.3082778965963806	0.16921194646020482
Chimp	cardiac muscle cell	ENSG00000069020	3.631519620833745	0.07711892900245866	-1.388821677603006	0.06174772249223537	0.2796438052801252
Chimp	cardiac muscle cell	ENSG00000069188	-1.6173047186782126	0.14727822785706135	-0.12194539695752189	0.5468296477515531	0.2042915986381989
Chimp	cardiac muscle cell	ENSG00000069248	3.7474074122360124	0.08676899634152835	-1.1508822094203655	0.2949460274963811	0.2391903279378811
Chimp	cardiac muscle cell	ENSG00000069275	4.82855602940184	0.09832900967235411	-0.9269575623929178	0.48400390701425144	0.1235089269123901
Chimp	cardiac muscle cell	ENSG00000069329	2.8859316243838578	0.12132129130378227	-0.5120802672515699	0.9346349080872107	0.2032115351619702
Chimp	cardiac muscle cell	ENSG00000069345	4.482333695649954	0.06116344175890514	-1.8910388942407523	-0.4666221524928804	0.1762526415909819
Chimp	cardiac muscle cell	ENSG00000069399	1.2924303864597695	0.08086183864042622	-1.3533278947736507	-0.12720407688639845	0.4633018403904067
Chimp	cardiac muscle cell	ENSG00000069424	1.2024581211065166	0.14441223391846122	-0.15232550634946776	1.053329213140178	0.16191882343458674
Chimp	cardiac muscle cell	ENSG00000069431	2.1938764684928818	0.12016426471383912	-0.5297317707433752	0.8589220973610548	0.15834415217841716
Chimp	cardiac muscle cell	ENSG00000069509	1.3658450881064812	0.1374740367214451	-0.24117229305082852	1.0012851546142916	0.1443728911783458
Chimp	cardiac muscle cell	ENSG00000069535	5.342762671188612	0.10064600998090671	-0.866399911243058	0.5176030518416717	0.17142694065425038
Chimp	cardiac muscle cell	ENSG00000069667	2.824152876437171	0.06700882800012799	-1.6785555888044925	-0.23467939544041605	0.21344201756584513
Chimp	cardiac muscle cell	ENSG00000069702	3.3981488287588886	0.061949198321330015	-1.8330256022008484	-0.3780575741951828	0.4440607875391544
Chimp	cardiac muscle cell	ENSG00000069849	2.5661255103346514	0.05505367655095829	-2.0549389082258367	-0.6289252651861554	0.12577634971323215
Chimp	cardiac muscle cell	ENSG00000069869	2.249762250982064	0.047003004460820896	-2.4512037187419278	-1.05567124178698	0.21059546797801448
Chimp	cardiac muscle cell	ENSG00000069943	1.1713950507583957	0.06637588983562569	-1.6347870194760117	-0.43626214228794225	0.19219950713760864
Chimp	cardiac muscle cell	ENSG00000069966	2.6233742326903284	0.07132781029619815	-1.6080402377093381	-0.17760313276055495	0.28837048673635945
Chimp	cardiac muscle cell	ENSG00000069974	-1.5687860713510036	0.06663060474115758	-1.7477292144084684	-1.0719107826906824	0.45246830309352665
Chimp	cardiac muscle cell	ENSG00000070018	1.2001713317177076	0.08113799964064314	-1.3294742358954914	-0.12434373570086432	0.2505888836606316
Chimp	cardiac muscle cell	ENSG00000070031	-3.4668536951813147	0.18784060726818733	0.362316767035401	0.8270663382511638	0.20503484435905278
Chimp	cardiac muscle cell	ENSG00000070047	2.652295201381606	0.0727977104961318	-1.4941374437799329	-0.06156736153661524	0.18645300531434483
Chimp	cardiac muscle cell	ENSG00000070081	2.9069639930662583	0.09982378705019597	-0.8539032630690325	0.5935928427317992	0.11371789465687597
Chimp	cardiac muscle cell	ENSG00000070087	4.241987388187946	0.06435179548196275	-1.711322591888865	-0.2800672024315827	0.1405075926079096
Chimp	cardiac muscle cell	ENSG00000070159	4.022713959512652	0.15371931086255722	-0.03683119884436712	1.398818050174452	0.2114116081342177
Chimp	cardiac muscle cell	ENSG00000070190	-1.7016621891562074	0.14677877807955492	-0.05948970608577807	0.5972940935696726	0.2590054873535988
Chimp	cardiac muscle cell	ENSG00000070214	2.891566244354275	0.06463156658719298	-1.726223298629376	-0.2792903334152732	0.1512614967054999
Chimp	cardiac muscle cell	ENSG00000070366	2.1685595849576207	0.08866342186659142	-1.1477280906593625	0.23757693908041655	0.19100357173762356
Chimp	cardiac muscle cell	ENSG00000070367	1.3112509044314093	0.13275409175858827	-0.35905883080517426	0.8712918821113276	0.29904613846771727
Chimp	cardiac muscle cell	ENSG00000070404	1.1610323215666825	0.13379126267462219	-0.31213810321167973	0.8840051250820784	0.1154311764885222
Chimp	cardiac muscle cell	ENSG00000070423	2.1415007150805643	0.06659455015377609	-1.7126858813204016	-0.3311074157820926	0.19792860275621635
Chimp	cardiac muscle cell	ENSG00000070444	1.4721514640134126	0.06437950230850611	-1.8020119365060665	-0.5368611735319258	0.4293753393927635
Chimp	cardiac muscle cell	ENSG00000070476	2.1817753537863434	0.0817928329393961	-1.2503452539370299	0.13672509068537542	0.2319895169692009
Chimp	cardiac muscle cell	ENSG00000070495	2.5314213786001183	0.051713904926657804	-2.227934213772505	-0.8047420793306395	0.4092462797326883
Chimp	cardiac muscle cell	ENSG00000070501	2.578869645355975	0.05083667321278809	-2.2058868181754154	-0.7788642692349863	0.23752425146571104
Chimp	cardiac muscle cell	ENSG00000070526	2.441545972383135	0.1002145924532365	-0.8820842191888567	0.5332578132421748	0.2700244221287671
Chimp	cardiac muscle cell	ENSG00000070540	3.5639782924276395	0.10151475183681172	-0.8371847454108652	0.615606157757498	0.19205355430383408
Chimp	cardiac muscle cell	ENSG00000070601	-0.8801389129944052	0.21881698102911168	0.7097525132790339	1.498113262307995	0.18537296533265998
Chimp	cardiac muscle cell	ENSG00000070610	3.909343739223887	0.07186948334006225	-1.4967959269906934	-0.05773794886255956	0.15580323337486437
Chimp	cardiac muscle cell	ENSG00000070614	3.9624927764431823	0.09408073818658555	-1.04393996399349	0.3933027421544186	0.21559177897767218
Chimp	cardiac muscle cell	ENSG00000070718	2.7481652688279588	0.0792229570628929	-1.3632515205507225	0.07595651376862533	0.20924430320021611
Chimp	cardiac muscle cell	ENSG00000070731	-0.5010039600347438	0.17959407092630952	0.2607292263746589	1.12208677075006	0.2344846989276094
Chimp	cardiac muscle cell	ENSG00000070756	2.924220239294724	0.0729656306066885	-1.5420397850533907	-0.09396580747622751	0.1843631442697812
Chimp	cardiac muscle cell	ENSG00000070759	0.7315872651426506	0.06393268220192579	-1.7543529561680102	-0.6528236841101336	0.4495991327102867
Chimp	cardiac muscle cell	ENSG00000070770	2.105896420856911	0.07613756701206391	-1.4603330555268919	-0.08387309739941506	0.1772282655971489
Chimp	cardiac muscle cell	ENSG00000070778	3.416328118757909	0.07945346496647268	-1.3425823995763126	0.11244199333704841	0.1313455208652455
Chimp	cardiac muscle cell	ENSG00000070785	2.7288210475942334	0.12155577025587017	-0.49730482396244813	0.940613395472054	0.15594059167942687
Chimp	cardiac muscle cell	ENSG00000070808	2.8755583821766204	0.07069887376643812	-1.5546117738695966	-0.10831455720863858	0.2395427185692289
Chimp	cardiac muscle cell	ENSG00000070814	2.2849974219110423	0.0748237660795464	-1.4788179909358294	-0.07929675790965063	0.1250608209704745
Chimp	cardiac muscle cell	ENSG00000070831	3.315081815800893	0.08891656516723724	-1.115952343215199	0.33785624872085873	0.16934582810881618
Chimp	cardiac muscle cell	ENSG00000070882	2.008229894784085	0.058418079891410374	-1.9894301082263293	-0.6280865521089909	0.4331927577774167
Chimp	cardiac muscle cell	ENSG00000070961	2.3393875342612422	0.07601923365427073	-1.4342822734625438	-0.028927948232781997	0.22450566615633005
Chimp	cardiac muscle cell	ENSG00000071051	2.466505744804269	0.07403739195288558	-1.488764761357875	-0.07115993870886306	0.1365107808397522
Chimp	cardiac muscle cell	ENSG00000071054	4.314827063991505	0.06826738687447804	-1.613114227084361	-0.18370354685524548	0.21166371676392132
Chimp	cardiac muscle cell	ENSG00000071073	2.4903961467804683	0.060511813903939615	-1.889480724809824	-0.4697708419434561	0.19112781552929214
Chimp	cardiac muscle cell	ENSG00000071082	0.05507526996281296	0.04817969772058266	-2.327118069398464	-1.3583177817260292	0.15055131549594872
Chimp	cardiac muscle cell	ENSG00000071127	4.219157391849704	0.07041733758630801	-1.579865067993245	-0.14807331254599476	0.15940411553339742
Chimp	cardiac muscle cell	ENSG00000071189	3.821102638792246	0.08665939282082248	-1.1615145596161964	0.2811090293721774	0.10005608813750212
Chimp	cardiac muscle cell	ENSG00000071205	4.059490197912731	0.08403715606000466	-1.211775989965941	0.22319568112551247	0.0979139964541878
Chimp	cardiac muscle cell	ENSG00000071242	3.8724014503942445	0.09740026283575748	-0.9537431516385508	0.4867437826112302	0.12047090370719939
Chimp	cardiac muscle cell	ENSG00000071246	1.1319375476749958	0.07724514301624247	-1.3450371141836797	-0.1555831827239469	0.3229072271973837
Chimp	cardiac muscle cell	ENSG00000071282	2.4885014783708166	0.1529855465968183	0.03543090861363485	1.4549759668774165	0.24699251312531342
Chimp	cardiac muscle cell	ENSG00000071537	3.3456549971367284	0.07831816075368192	-1.370695416720726	0.0836133714035221	0.218293885268667
Chimp	cardiac muscle cell	ENSG00000071553	4.316009605848362	0.11273276761243273	-0.6423528800612596	0.7870261909051356	0.09679072524297483
Chimp	cardiac muscle cell	ENSG00000071564	1.343362050492101	0.06562665924747349	-1.6946263980826608	-0.45712427031295544	0.331740425481663
Chimp	cardiac muscle cell	ENSG00000071575	2.282183928690586	0.06319442850361101	-1.799335115809653	-0.4001260146471095	0.25536073245698954
Chimp	cardiac muscle cell	ENSG00000071626	3.5847786167208944	0.04927269279690621	-2.295070516940679	-0.8429027047367037	0.23825177483830326
Chimp	cardiac muscle cell	ENSG00000071655	4.334285010216921	0.057538094566954696	-1.9848717884083198	-0.5559879049825942	0.2275231080301631
Chimp	cardiac muscle cell	ENSG00000071794	3.3132612999394064	0.11342686724130167	-0.6288278361907246	0.8249538280947465	0.13558019864875992
Chimp	cardiac muscle cell	ENSG00000071889	3.758016318606181	0.06948143485505565	-1.6038785952811359	-0.15851253103123342	0.22707370313653671
Chimp	cardiac muscle cell	ENSG00000071967	3.3267522920145223	0.07465413789429547	-1.501034323893827	-0.047045823435484246	0.11264636156519042
Chimp	cardiac muscle cell	ENSG00000071991	2.6810468917150225	0.08803076965647008	-1.151323308392828	0.28330446759670536	0.2376132527863468
Chimp	cardiac muscle cell	ENSG00000071994	1.8874185903992822	0.06141681128033217	-1.8163365155990623	-0.47529817424523513	0.2248100356588462
Chimp	cardiac muscle cell	ENSG00000072062	3.654024481736725	0.1322315441474846	-0.38570301028514514	1.0640153808593071	0.36874676156020986
Chimp	cardiac muscle cell	ENSG00000072110	2.7931403221783278	0.0667645606689849	-1.7145467498439986	-0.27243976218146626	0.1818171936043941
Chimp	cardiac muscle cell	ENSG00000072121	2.6291911334573177	0.07413155496728224	-1.4805781829536588	-0.04970680315646425	0.1736973458116092
Chimp	cardiac muscle cell	ENSG00000072134	2.599734877574893	0.08800364960178363	-1.1450478426449624	0.2835961867098331	0.2220796357558174
Chimp	cardiac muscle cell	ENSG00000072135	0.23688194690228243	0.07389915529265788	-1.4752830766925449	-0.47178327336434034	0.2629688653009194
Chimp	cardiac muscle cell	ENSG00000072163	3.349747892574624	0.09349536813893612	-1.0191212816604653	0.43526193410659975	0.1707483764447766
Chimp	cardiac muscle cell	ENSG00000072195	5.09636145135488	0.07862067804856604	-1.303421180480501	0.09446724909250537	0.2608653793152917
Chimp	cardiac muscle cell	ENSG00000072201	-0.16756763395039537	0.11817312782642928	-0.5458034244658783	0.38055646370427076	0.16078684758242
Chimp	cardiac muscle cell	ENSG00000072210	3.238559756893826	0.12313075476554129	-0.477823106038301	0.9750606429978489	0.16854687838061758
Chimp	cardiac muscle cell	ENSG00000072274	3.9341176152867807	0.12460415823622727	-0.42040073510423126	1.01777070091998	0.3402768445115415
Chimp	cardiac muscle cell	ENSG00000072310	2.676048212964697	0.08019771022947712	-1.2766785818903963	0.15759578740097901	0.25160668391644275
Chimp	cardiac muscle cell	ENSG00000072401	4.196073153482573	0.09237038659011142	-1.0967765602060264	0.3355370149073873	0.23624615207567481
Chimp	cardiac muscle cell	ENSG00000072415	2.472438724420068	0.08933221377084928	-1.1148190912431681	0.30331397053781517	0.1798268025001324
Chimp	cardiac muscle cell	ENSG00000072422	3.147346612400392	0.08379759299106565	-1.226856216350731	0.2251892323773086	0.14306116396625662
Chimp	cardiac muscle cell	ENSG00000072501	2.7143620834523086	0.0899091383690699	-1.0461604718269062	0.39077807595891767	0.12364780236162932
Chimp	cardiac muscle cell	ENSG00000072506	4.12959751621399	0.059252309745668266	-1.9233199220672879	-0.48962012899077045	0.14508892098449824
Chimp	cardiac muscle cell	ENSG00000072518	1.8948668415202292	0.09926268001362226	-0.9528595716292575	0.3894667438163165	0.3537707475510056
Chimp	cardiac muscle cell	ENSG00000072571	-2.8016702590533398	0.14003026424289763	-0.23867566038045349	0.28738625429357045	0.2760403092226995
Chimp	cardiac muscle cell	ENSG00000072609	1.1600606578784074	0.051793633892147826	-2.164195827752584	-0.9682759615448848	0.21308143071218782
Chimp	cardiac muscle cell	ENSG00000072682	3.3398652524776704	0.056605640935648543	-2.114498258130677	-0.660291581624364	0.4805082562989588
Chimp	cardiac muscle cell	ENSG00000072736	1.4662826590931248	0.09403571963933138	-1.0724851338721844	0.19144975504690898	0.35524359805452543
Chimp	cardiac muscle cell	ENSG00000072756	2.291363159786587	0.06182660014398727	-1.8582090387704042	-0.4579854305817699	0.168983994334331
Chimp	cardiac muscle cell	ENSG00000072778	7.107194414276285	0.08373824065608186	-1.2157793902693117	0.0313427907266548	0.17036878337907882
Chimp	cardiac muscle cell	ENSG00000072786	-0.7153549796067566	0.06984795146165995	-1.5813080970142916	-0.7622207438901528	0.3252831261439608
Chimp	cardiac muscle cell	ENSG00000072803	2.3790489860802846	0.09553623034251152	-0.9981167052681497	0.411259340482095	0.18634539392442667
Chimp	cardiac muscle cell	ENSG00000072818	-0.1379451245158118	0.1023721939092329	-0.8078335580384494	0.124193936407058	0.17073782061059417
Chimp	cardiac muscle cell	ENSG00000072832	-5.291994965157127	0.07560386961014104	-1.459679648896376	-1.1348858177790806	0.3380038643996636
Chimp	cardiac muscle cell	ENSG00000072840	-2.847170926405086	0.09698360271423291	-0.9473995707784857	-0.4258775966123335	0.20831756741674312
Chimp	cardiac muscle cell	ENSG00000072849	2.8402760496339887	0.04942255878607983	-2.263413211796557	-0.8187120484044705	0.33251345121664033
Chimp	cardiac muscle cell	ENSG00000072864	2.37130994843153	0.08198906859531098	-1.3351046868493628	0.07350141926738818	0.1861924367692648
Chimp	cardiac muscle cell	ENSG00000072952	1.5669699571497713	0.062263410347830804	-1.8184070604645628	-0.5343489061314604	0.32957011044711765
Chimp	cardiac muscle cell	ENSG00000072954	1.0624372149197054	0.16337562244696477	0.07849009045457941	1.2520038235398696	0.4424767542600782
Chimp	cardiac muscle cell	ENSG00000072958	2.2067342811602733	0.07277044561722974	-1.5713241716638957	-0.18102327352568404	0.1961497841500003
Chimp	cardiac muscle cell	ENSG00000073008	2.8853709019747344	0.07617505410516923	-1.4659188559183742	-0.01922570565811732	0.23914624374521304
Chimp	cardiac muscle cell	ENSG00000073050	1.7743601720370084	0.08376250230476306	-1.2136062643046217	0.10757203580530761	0.17497860399188073
Chimp	cardiac muscle cell	ENSG00000073060	1.6956488878267175	0.07205383032210243	-1.5043997685261736	-0.19713329031094062	0.3526530126676135
Chimp	cardiac muscle cell	ENSG00000073111	1.4513854824730392	0.1402038435459957	-0.2302065863606486	1.0306206731363983	0.14364994478092422
Chimp	cardiac muscle cell	ENSG00000073331	-Inf	NaN	NaN	NA	0.17519452400619023
Chimp	cardiac muscle cell	ENSG00000073350	0.5495264008835817	0.08002950259119665	-1.3571659611839417	-0.29264660945550913	0.30314068511419096
Chimp	cardiac muscle cell	ENSG00000073417	2.9084709608134873	0.06171070634374807	-1.835899132990567	-0.3883503657413625	0.3383925546115219
Chimp	cardiac muscle cell	ENSG00000073536	1.0907751005742343	0.07825028763278265	-1.4445844463233497	-0.26458382405407277	0.13969832937827223
Chimp	cardiac muscle cell	ENSG00000073584	2.6675987652265154	0.08339715682293515	-1.2511956760460614	0.18247721035389475	0.1196958799681651
Chimp	cardiac muscle cell	ENSG00000073614	1.2801271132289211	0.08236926033456787	-1.2598484069975622	-0.03650017982210918	0.30568701618601624
Chimp	cardiac muscle cell	ENSG00000073670	2.363849227686611	0.14657339247066534	-0.10755155972207786	1.3003055691000118	0.16139545956641685
Chimp	cardiac muscle cell	ENSG00000073711	4.3725114399905705	0.08623966598297086	-1.2152178179591866	0.21258989528910033	0.1415356405501885
Chimp	cardiac muscle cell	ENSG00000073712	3.32840671602159	0.12198497682704891	-0.5020213159848018	0.9519937471415604	0.26642910907709505
Chimp	cardiac muscle cell	ENSG00000073737	-Inf	NaN	NaN	NA	0.20183185755399138
Chimp	cardiac muscle cell	ENSG00000073756	-Inf	NaN	NaN	NA	0.34267701986735266
Chimp	cardiac muscle cell	ENSG00000073792	0.8830993560010995	0.12598015454561667	-0.4794881852872108	0.6540400014265522	0.21518082652839216
Chimp	cardiac muscle cell	ENSG00000073803	1.4807979964790872	0.033647768014525285	-3.0005407926327496	-1.7336075835616176	0.26767892423675094
Chimp	cardiac muscle cell	ENSG00000073849	0.4664966644947721	0.14250501329963136	-0.21665065250422216	0.8314083353909918	0.16592124694614566
Chimp	cardiac muscle cell	ENSG00000073861	-Inf	NaN	NaN	NA	0.18580702568598417
Chimp	cardiac muscle cell	ENSG00000073910	3.8534688990764336	0.10835303098618476	-0.7021504141773025	0.7391084703518982	0.19714536705532346
Chimp	cardiac muscle cell	ENSG00000073921	4.079233090546761	0.05936920690621545	-1.9132593404501528	-0.47862589568900993	0.20681446098591086
Chimp	cardiac muscle cell	ENSG00000074047	-4.646210380830575	0.09058470561022938	-1.0929385317927685	-0.719885925300781	0.2694084889814678
Chimp	cardiac muscle cell	ENSG00000074054	4.607871940110547	0.05103312088350741	-2.246573893794634	-0.826562545899737	0.276529178072061
Chimp	cardiac muscle cell	ENSG00000074071	4.417677189372059	0.06297977733523001	-1.781864877916465	-0.3553984432598154	0.1604358339482946
Chimp	cardiac muscle cell	ENSG00000074181	-0.2521687014881232	0.07831621528345058	-1.3958388119650424	-0.4857345071879773	0.1780698310661575
Chimp	cardiac muscle cell	ENSG00000074201	2.39500949577203	0.06226708864809894	-1.8103767755004858	-0.39943499176902053	0.2902776495120157
Chimp	cardiac muscle cell	ENSG00000074211	0.23779897470727757	0.13925925501357198	-0.24406796518163582	0.7596077307076956	0.17989335148198962
Chimp	cardiac muscle cell	ENSG00000074219	-1.7097594833821785	0.10085932832838637	-0.8835822025003957	-0.2279326594674047	0.24524561569336156
Chimp	cardiac muscle cell	ENSG00000074266	2.132999178973609	0.05940397343862789	-1.9581549045752409	-0.5777771198380601	0.14301832965257183
Chimp	cardiac muscle cell	ENSG00000074319	3.779568392642269	0.07414903962541686	-1.5152708404158095	-0.07084618655699249	0.14108851903509245
Chimp	cardiac muscle cell	ENSG00000074370	0.1848153876635238	0.09728272928373577	-0.9572039414231568	0.036327488450396794	0.3575917939545791
Chimp	cardiac muscle cell	ENSG00000074410	-5.663214617980919	0.15794547916826893	0.06250656931430489	0.3581329106632858	0.25081567495691537
Chimp	cardiac muscle cell	ENSG00000074416	3.7282081038362986	0.0970777419322094	-0.9397708167823151	0.5068883166143736	0.1293452023835524
Chimp	cardiac muscle cell	ENSG00000074527	2.073449029480045	0.11531090632804268	-0.6297829238029968	0.7418175231394573	0.11209921284657953
Chimp	cardiac muscle cell	ENSG00000074582	4.048368281613929	0.05129684403825645	-2.174995342380355	-0.7398394723291593	0.21687195036773133
Chimp	cardiac muscle cell	ENSG00000074590	2.6740731066346677	0.08487877732244033	-1.1972859864889727	0.23684824719721287	0.21182062676634808
Chimp	cardiac muscle cell	ENSG00000074603	3.4453965121198116	0.09698780768911672	-0.939069032136903	0.5158754283546253	0.09989478318843917
Chimp	cardiac muscle cell	ENSG00000074621	-Inf	NaN	NaN	NA	0.21302934045621022
Chimp	cardiac muscle cell	ENSG00000074657	-0.46990345584616844	0.07230611364206914	-1.5010268680312817	-0.6334772482653145	0.20578126781104944
Chimp	cardiac muscle cell	ENSG00000074660	1.2907276244265284	0.05788227585882025	-1.8707900373795276	-0.6450498008589032	0.20136986878681562
Chimp	cardiac muscle cell	ENSG00000074695	4.5182992535985464	0.08097825593716829	-1.3136326369640128	0.10957884931422601	0.2515919830149717
Chimp	cardiac muscle cell	ENSG00000074755	3.443942280239935	0.06253136628474172	-1.7992851575618867	-0.3443319414883166	0.1187988910759252
Chimp	cardiac muscle cell	ENSG00000074771	-4.198482262320699	0.1977007032366028	0.5062848267477126	0.9127201267251138	0.21379118475466943
Chimp	cardiac muscle cell	ENSG00000074855	1.4448084861718244	0.07939305967730877	-1.3040780111991328	-0.044632192074280486	0.2000192378709254
Chimp	cardiac muscle cell	ENSG00000074935	1.2232252979695282	0.08654226129772541	-1.1433524459848587	0.0670562926684466	0.21620299449950536
Chimp	cardiac muscle cell	ENSG00000074964	4.378087319819923	0.07445586816407848	-1.454084565755378	-0.026438367841096433	0.19235600004588155
Chimp	cardiac muscle cell	ENSG00000075035	-Inf	NaN	NaN	NA	0.26137466397023235
Chimp	cardiac muscle cell	ENSG00000075089	2.8028803937193385	0.06186779343161077	-1.7936085342630408	-0.3509191568061609	0.13387665479222124
Chimp	cardiac muscle cell	ENSG00000075151	2.851022030543186	0.09559458068130204	-0.9781991993118383	0.4670176831263503	0.13601581524195702
Chimp	cardiac muscle cell	ENSG00000075188	2.1021438835132007	0.09587973144640169	-0.9698635118088801	0.4060435826376134	0.24113612786703997
Chimp	cardiac muscle cell	ENSG00000075213	-1.444895748095737	0.1315945954089185	-0.27189793772892545	0.4224046295554962	0.1550834498604816
Chimp	cardiac muscle cell	ENSG00000075218	-3.509254825783281	0.15809244478662732	0.014141260444182378	0.47530155842300076	0.43225369064735325
Chimp	cardiac muscle cell	ENSG00000075223	3.3809519503131353	0.11114312744205376	-0.6954967139348547	0.7593380693328355	0.14963656706484688
Chimp	cardiac muscle cell	ENSG00000075234	3.3062915472008716	0.10836298206330959	-0.7126672835914637	0.7410139822617002	0.20324165125517613
Chimp	cardiac muscle cell	ENSG00000075239	5.620264301188117	0.09966286584882461	-0.863791966694248	0.502649062402833	0.11969932908481051
Chimp	cardiac muscle cell	ENSG00000075240	3.6859780137312783	0.07091687403634818	-1.5527167763509453	-0.10427694055227166	0.26584807902795937
Chimp	cardiac muscle cell	ENSG00000075275	1.5486627736383112	0.11185733851276135	-0.6399041721210171	0.6406198158386532	0.1950936978987593
Chimp	cardiac muscle cell	ENSG00000075340	3.0555842586932656	0.1440919366832298	-0.13485745337692986	1.316136772272512	0.20068457316544286
Chimp	cardiac muscle cell	ENSG00000075391	2.431988213558465	0.09122636991785993	-1.063094054152724	0.35136382264144306	0.1474587424447222
Chimp	cardiac muscle cell	ENSG00000075413	3.607155647772599	0.05806019347129261	-1.955469725649616	-0.5040356695436892	0.18241534959165695
Chimp	cardiac muscle cell	ENSG00000075415	6.764853350927746	0.10996316480596811	-0.7274740271628336	0.5498820894235993	0.15226286969457747
Chimp	cardiac muscle cell	ENSG00000075420	3.714593554512195	0.06222602378576045	-1.9004450784897746	-0.4532033213548696	0.15031917168337242
Chimp	cardiac muscle cell	ENSG00000075426	3.072755049634018	0.08288382691301602	-1.2363032627889623	0.2149277855261158	0.4294513983451039
Chimp	cardiac muscle cell	ENSG00000075539	2.8904416561293456	0.05460116059524984	-2.0842289490408716	-0.6373389405555034	0.12671091356106615
Chimp	cardiac muscle cell	ENSG00000075568	2.782041633535474	0.07504791439644411	-1.443716199927974	-0.0023037967455863395	0.1143191901773877
Chimp	cardiac muscle cell	ENSG00000075651	3.3362255063633195	0.13819364403605922	-0.23968542607827903	1.2144589075159817	0.11076743190526257
Chimp	cardiac muscle cell	ENSG00000075702	-1.6094228644466793	0.18045080249557738	0.2901599587815989	0.960071847383472	0.1692868717198318
Chimp	cardiac muscle cell	ENSG00000075711	3.7466490070216882	0.06174678253656006	-1.8340279781768343	-0.3881667660597443	0.16520419445575665
Chimp	cardiac muscle cell	ENSG00000075785	5.01496425843245	0.07991255531951343	-1.3239682545764027	0.07812499096520553	0.12165707903060294
Chimp	cardiac muscle cell	ENSG00000075826	3.3645992726362226	0.12930225148451246	-0.460224728161844	0.994407945524367	0.44074911875225636
Chimp	cardiac muscle cell	ENSG00000075856	2.6472116216075063	0.06523033479744422	-1.7313791985612423	-0.29917934646395294	0.18756956393189425
Chimp	cardiac muscle cell	ENSG00000075884	-3.9940646572845764	0.08093173800995027	-1.3358782940093334	-0.9137939767891429	0.18042125241767928
Chimp	cardiac muscle cell	ENSG00000075914	3.4925024933356914	0.08271605257299575	-1.2645625329750383	0.18984779042353983	0.09805337149659014
Chimp	cardiac muscle cell	ENSG00000075945	4.110673837416177	0.09684306458558468	-0.9493490785768188	0.4847134006418692	0.19680712184865762
Chimp	cardiac muscle cell	ENSG00000075975	3.9807773532131483	0.07043786571836767	-1.594678164982789	-0.15797773461033837	0.16590649425389337
Chimp	cardiac muscle cell	ENSG00000076003	0.7873002304753982	0.08950973944483807	-1.1583307190567296	-0.045176047362619265	0.27164875811383177
Chimp	cardiac muscle cell	ENSG00000076043	4.373644408099159	0.09839510171762068	-0.8848446403784267	0.5429303476396954	0.14656543033294944
Chimp	cardiac muscle cell	ENSG00000076067	3.6032288456227315	0.03994788209100368	-2.6989511291080945	-1.247383887650959	0.43210254629051803
Chimp	cardiac muscle cell	ENSG00000076108	2.6902396301890583	0.06058176944318639	-1.9020187957872827	-0.4667457327652669	0.181175347568784
Chimp	cardiac muscle cell	ENSG00000076201	2.419009013557905	0.049456264282160996	-2.273528878592769	-0.8602876867545493	0.18357498411856413
Chimp	cardiac muscle cell	ENSG00000076242	3.344519360395083	0.08609057432045313	-1.1654506300125604	0.2888378394008553	0.14360723735097192
Chimp	cardiac muscle cell	ENSG00000076258	-0.06564882221216098	0.17384099437502526	0.2118087975335116	1.1576315081774564	0.18511707281321368
Chimp	cardiac muscle cell	ENSG00000076321	1.813899895568791	0.09959620134569981	-0.9179109676369959	0.410258837864528	0.1475458116203853
Chimp	cardiac muscle cell	ENSG00000076344	-2.0808756703665514	0.1156785116044471	-0.603854762212862	0.0027981178196547773	0.18483994394182401
Chimp	cardiac muscle cell	ENSG00000076356	3.5673822185059385	0.0695317855539272	-1.600275954237119	-0.14758285454498377	0.3034256200668414
Chimp	cardiac muscle cell	ENSG00000076513	2.344072825244045	0.07399449046986999	-1.436257334917323	-0.03041797896066134	0.3799742359338639
Chimp	cardiac muscle cell	ENSG00000076555	5.098180775709	0.0824808518970382	-1.2766497509813648	0.12114246077288748	0.2879201213664493
Chimp	cardiac muscle cell	ENSG00000076604	-0.3823343255286459	0.08050309154284133	-1.3015051875830375	-0.41668867888483574	0.40730416198004044
Chimp	cardiac muscle cell	ENSG00000076641	-0.5584009796156741	0.09957761270835612	-0.8790375095043438	-0.0291939711933088	0.20010633878250567
Chimp	cardiac muscle cell	ENSG00000076650	1.2599714452253492	0.07772504820142734	-1.3755221525324932	-0.15673977070387912	0.2251735189705883
Chimp	cardiac muscle cell	ENSG00000076685	2.297286072329469	0.0666762215967183	-1.7557307691356878	-0.3548584088969231	0.3404618790360686
Chimp	cardiac muscle cell	ENSG00000076706	2.9707196129567626	0.06834011434531909	-1.717112206660641	-0.26773436998598465	0.23638207440562145
Chimp	cardiac muscle cell	ENSG00000076716	2.502758664211625	0.09885471786883926	-0.946354657644865	0.4744218823223688	0.27691531866093005
Chimp	cardiac muscle cell	ENSG00000076770	-2.366554145482115	0.1352368207926663	-0.34262829199852735	0.22998386997747816	0.23253742742917757
Chimp	cardiac muscle cell	ENSG00000076826	-2.6429363695819217	0.18034692463265437	0.30565293806995103	0.8480168116657576	0.22911044427267965
Chimp	cardiac muscle cell	ENSG00000076864	2.3078018798930278	0.10411254245051979	-0.7812349607311994	0.6207780109198439	0.3163023839070774
Chimp	cardiac muscle cell	ENSG00000076924	2.3202042661786533	0.07321709136743099	-1.4868982921838176	-0.08355830640223694	0.21011306921374828
Chimp	cardiac muscle cell	ENSG00000076928	2.7068576121212247	0.05887525031226102	-1.8973796916797687	-0.4609550427987914	0.1916387550312968
Chimp	cardiac muscle cell	ENSG00000076944	0.02070276301835932	0.08491660018269809	-1.1499645993915217	-0.18770438037305948	0.24138047378606253
Chimp	cardiac muscle cell	ENSG00000077044	1.9099590739724595	0.10105377728220058	-0.8311507361703485	0.5137736878103651	0.24433478374903828
Chimp	cardiac muscle cell	ENSG00000077092	3.131359516252311	0.061587470863757945	-1.8530252047080507	-0.4011330702083524	0.4028819011193031
Chimp	cardiac muscle cell	ENSG00000077097	4.254960744863059	0.11750726727953263	-0.5644114621242179	0.8665301891812439	0.11767623425149282
Chimp	cardiac muscle cell	ENSG00000077147	4.273496493753881	0.05464127578793279	-2.086707285539386	-0.6562250771624512	0.17397028082888588
Chimp	cardiac muscle cell	ENSG00000077150	1.0608058962482807	0.052843599408994524	-2.1789120366006856	-1.005770956829245	0.4232788019264057
Chimp	cardiac muscle cell	ENSG00000077152	1.437126002963656	0.11449752911144667	-0.6229641785727027	0.6348609070202422	0.30079193251024466
Chimp	cardiac muscle cell	ENSG00000077157	3.2282498956609555	0.13612521854916584	-0.27248996721046187	1.1802929036441001	0.1237967188924354
Chimp	cardiac muscle cell	ENSG00000077232	3.0317156818319098	0.09822888153431922	-0.952554461849147	0.4980669454946849	0.13683875176040974
Chimp	cardiac muscle cell	ENSG00000077235	3.7512961640960993	0.0695128211040209	-1.6034185484656078	-0.1577595424196343	0.24215826271420726
Chimp	cardiac muscle cell	ENSG00000077238	0.3801901905032508	0.06546502170682612	-1.7578814397862936	-0.7267129882804384	0.23467272929292313
Chimp	cardiac muscle cell	ENSG00000077254	3.4115827089080315	0.06129510737806148	-1.8464315113982561	-0.3914136852887664	0.23336039709960024
Chimp	cardiac muscle cell	ENSG00000077312	2.225767011186276	0.051133022932206486	-2.2887662062641687	-0.8960967545463732	0.14294547206178457
Chimp	cardiac muscle cell	ENSG00000077348	1.4366319163538412	0.10229512330591921	-0.8447022285762575	0.4130183647649901	0.1866626944305067
Chimp	cardiac muscle cell	ENSG00000077380	2.5587867164444345	0.10615611052246926	-0.7573073848535882	0.6681187423935823	0.18451837423097303
Chimp	cardiac muscle cell	ENSG00000077420	-0.15172627586958312	0.07305086290768871	-1.4490264577451288	-0.5196343677407653	0.25772113389582224
Chimp	cardiac muscle cell	ENSG00000077458	1.1978294403786267	0.07554418340630221	-1.4267134293929524	-0.22211990977421547	0.2497857735361618
Chimp	cardiac muscle cell	ENSG00000077463	0.7925713039947153	0.05033509348374319	-2.2929754534089097	-1.1787127249550169	0.3285101782526652
Chimp	cardiac muscle cell	ENSG00000077522	7.703825893915177	0.09880293376121924	-0.9170199950344805	0.27556267069375384	0.14922394697295183
Chimp	cardiac muscle cell	ENSG00000077549	4.27549390788403	0.07667846517381922	-1.4556663386484865	-0.02523442306121426	0.14476221285452806
Chimp	cardiac muscle cell	ENSG00000077585	0.177259147272836	0.10238182608350768	-0.8846573128826503	0.10743013181603311	0.17072142909550617
Chimp	cardiac muscle cell	ENSG00000077616	-1.6459825491023607	0.1029053304940825	-0.8871938749320094	-0.2225313205476439	0.250446321026793
Chimp	cardiac muscle cell	ENSG00000077713	-3.9815596386770338	0.05807074498567593	-1.9743923544352844	-1.5513379705629344	0.2734195096493022
Chimp	cardiac muscle cell	ENSG00000077721	4.349630806508543	0.06367371853863346	-1.7760397384275473	-0.34758133253153	0.22047643315535734
Chimp	cardiac muscle cell	ENSG00000077782	2.9833504968580224	0.049082656735090775	-2.312507698877816	-0.8628329837218889	0.20096832233470022
Chimp	cardiac muscle cell	ENSG00000077942	4.815749071321694	0.0694895779250102	-1.5915840354455748	-0.18005348009439248	0.44788139024557955
Chimp	cardiac muscle cell	ENSG00000077943	-0.723332393600416	0.1428807191011848	-0.2814957772145341	0.5360676703141477	0.3134859386747689
Chimp	cardiac muscle cell	ENSG00000077984	-3.933779238587989	0.13265969012135198	-0.2655061996307974	0.16127014145731883	0.2851646474774831
Chimp	cardiac muscle cell	ENSG00000078043	1.6988600441773056	0.07922355812722023	-1.3666189046820951	-0.05878742041845131	0.19225912920637053
Chimp	cardiac muscle cell	ENSG00000078053	-0.8669032783743863	0.20575190814464783	0.6101413779541474	1.4009124859249458	0.1972406733737073
Chimp	cardiac muscle cell	ENSG00000078061	4.280987412360203	0.056247676562466195	-2.022199297458916	-0.5919064864277133	0.12493962007344944
Chimp	cardiac muscle cell	ENSG00000078070	4.058202040698643	0.07329024867878003	-1.4597986921897985	-0.024805499911773055	0.10676362655448636
Chimp	cardiac muscle cell	ENSG00000078098	-4.834581721796804	0.14036508846424708	-0.21219001943591886	0.14693472522375123	0.23177887275992898
Chimp	cardiac muscle cell	ENSG00000078124	1.458315256078432	0.07354798298360239	-1.4725601138757156	-0.21028352140894047	0.18459788954191877
Chimp	cardiac muscle cell	ENSG00000078140	3.2901087838364016	0.06594818804307782	-1.7213656254594907	-0.2679020718734546	0.22493062050570323
Chimp	cardiac muscle cell	ENSG00000078142	2.583681928880566	0.0769878024574593	-1.3664041530443365	0.060995676425222634	0.16928109510652672
Chimp	cardiac muscle cell	ENSG00000078177	0.7173436265756318	0.06531932882866757	-1.7630585816524522	-0.664477018251715	0.24944509682170973
Chimp	cardiac muscle cell	ENSG00000078246	-1.3196355528940904	0.06580393774618792	-1.7366037809124277	-1.0228604134794796	0.25595071721639284
Chimp	cardiac muscle cell	ENSG00000078269	2.651093254875438	0.07031604616990594	-1.571442298232911	-0.13895957468683973	0.1335439124571234
Chimp	cardiac muscle cell	ENSG00000078304	4.0260301482208485	0.10025445429526185	-0.87450878057927	0.5610699049965966	0.1028324551366722
Chimp	cardiac muscle cell	ENSG00000078328	4.39427620549969	0.07716000896912903	-1.3891219091399556	0.0380488367674825	0.14151851229031384
Chimp	cardiac muscle cell	ENSG00000078369	3.7889460660379384	0.07492847242135153	-1.4727477190407015	-0.028732323434056628	0.13975778625396976
Chimp	cardiac muscle cell	ENSG00000078401	-0.3233449207594423	0.11390597842263094	-0.6780279502450797	0.2182977258875517	0.39338944556960603
Chimp	cardiac muscle cell	ENSG00000078403	2.4370995493824483	0.08224532855480092	-1.2349218186068622	0.18001012491690793	0.1337791715007031
Chimp	cardiac muscle cell	ENSG00000078596	3.0165404071308632	0.11548305051935703	-0.5971278171932005	0.853226369748684	0.14375846482666038
Chimp	cardiac muscle cell	ENSG00000078618	4.756667988154001	0.06300832314072245	-1.7860239378792548	-0.3719369624507629	0.18841942134518125
Chimp	cardiac muscle cell	ENSG00000078668	4.675216417304935	0.11159306354682585	-0.6775345570396649	0.7398879821769164	0.2036477533678137
Chimp	cardiac muscle cell	ENSG00000078674	4.95882451371796	0.09028039027911602	-1.061642955863268	0.34323442522605196	0.16764489816671477
Chimp	cardiac muscle cell	ENSG00000078687	1.7831338814359208	0.06924883482239998	-1.6027845064190576	-0.28005297085124425	0.12111281923982463
Chimp	cardiac muscle cell	ENSG00000078747	3.4263152359641875	0.0592308808162663	-1.9421672305894768	-0.4871473333405245	0.11566488716061313
Chimp	cardiac muscle cell	ENSG00000078804	5.374801987957074	0.09842204285528894	-0.9505833343350798	0.43149211908239327	0.129644391274792
Chimp	cardiac muscle cell	ENSG00000078808	3.7623299868589117	0.06596221920276148	-1.730800719369653	-0.2856229408979145	0.21973784099018645
Chimp	cardiac muscle cell	ENSG00000078814	4.306719345832947	0.11507395426258081	-0.596937150978518	0.8326888277859161	0.28474136193096694
Chimp	cardiac muscle cell	ENSG00000078902	3.83250042819047	0.062426714407620175	-1.8838231283258584	-0.441685481344402	0.24060357979569694
Chimp	cardiac muscle cell	ENSG00000079102	0.12049971312332038	0.10440735607602279	-0.781666363589527	0.19959142843712463	0.227561628565529
Chimp	cardiac muscle cell	ENSG00000079134	2.1046757342055074	0.062008187103818516	-1.9234957248967892	-0.5472153407387073	0.4822529522393739
Chimp	cardiac muscle cell	ENSG00000079150	2.203709006916446	0.05229599980356205	-2.1825390725391327	-0.7926223512277206	0.15603855334677805
Chimp	cardiac muscle cell	ENSG00000079156	2.0714522861261826	0.07812552892617486	-1.408295269177664	-0.03699952201168544	0.16075849599220454
Chimp	cardiac muscle cell	ENSG00000079215	3.175946076419875	0.15335895050437914	0.004913843035234961	1.4572196868547291	0.1870013584253948
Chimp	cardiac muscle cell	ENSG00000079246	3.934916387224231	0.07860233717039013	-1.3612587520269317	0.07688520771681051	0.14277388246732436
Chimp	cardiac muscle cell	ENSG00000079257	0.8930408224396564	0.07806102039032525	-1.3794806574172322	-0.24380770098502103	0.17171701159133645
Chimp	cardiac muscle cell	ENSG00000079277	2.6156420555738853	0.058089299441918	-1.9452535819373018	-0.5153979451035817	0.18792230640892466
Chimp	cardiac muscle cell	ENSG00000079308	6.4118608160539985	0.07851920285125376	-1.3484561852386754	-0.041306119215622994	0.12343318317827363
Chimp	cardiac muscle cell	ENSG00000079313	2.0890373829485616	0.07031023472066561	-1.5932380723060577	-0.2192810143886852	0.14468359952940835
Chimp	cardiac muscle cell	ENSG00000079332	3.860789667574215	0.05128138653655868	-2.1995597072187048	-0.7586020177100863	0.24393498195903113
Chimp	cardiac muscle cell	ENSG00000079335	-2.2825150599266286	0.05673213232639268	-2.0074078544169067	-1.4250897838050558	0.29257928276495154
Chimp	cardiac muscle cell	ENSG00000079337	1.7119373401743014	0.07994952843157804	-1.2826145957352366	0.02752123130769979	0.2290797070850891
Chimp	cardiac muscle cell	ENSG00000079387	1.1688727954670548	0.05519927224514584	-2.062426130004203	-0.8644808430097906	0.29757620492965214
Chimp	cardiac muscle cell	ENSG00000079393	0.8727464649700554	0.12350881540094422	-0.4603496891726075	0.6709519684388126	0.2619811475071786
Chimp	cardiac muscle cell	ENSG00000079432	3.6550406638370885	0.05975911077110412	-1.8756712348739062	-0.4259923217295529	0.1803592907862949
Chimp	cardiac muscle cell	ENSG00000079435	1.6122650975063912	0.1301585629977436	-0.31849615887301524	0.9740376559074468	0.19281114097271626
Chimp	cardiac muscle cell	ENSG00000079459	4.019908392326501	0.11144619527365993	-0.6750196798638486	0.7606907836423431	0.11433678092359198
Chimp	cardiac muscle cell	ENSG00000079462	0.3766976955932421	0.07307937562214771	-1.5246675356599855	-0.4941784859159455	0.1478238663439339
Chimp	cardiac muscle cell	ENSG00000079482	-0.6024752464860543	0.11480442572171146	-0.6212544414960692	0.21980227545434428	0.20785791684130353
Chimp	cardiac muscle cell	ENSG00000079616	-1.6074097178680005	0.14467984818833968	-0.13329088054646102	0.5369118309247777	0.14238588632414356
Chimp	cardiac muscle cell	ENSG00000079689	-2.5867017144039632	0.19247912604321363	0.40360802630781883	0.9519279687548319	0.1627425355971723
Chimp	cardiac muscle cell	ENSG00000079739	0.9857137738166589	0.17013073521587663	0.15192200469879788	1.3080442695931818	0.19571339647786382
Chimp	cardiac muscle cell	ENSG00000079785	5.083093331868608	0.10177846671936736	-0.8443314056779634	0.5542557983489422	0.12038342776080185
Chimp	cardiac muscle cell	ENSG00000079805	4.3287810121883465	0.08081088421355323	-1.3077479507871435	0.12128638825767402	0.21301845285676932
Chimp	cardiac muscle cell	ENSG00000079931	-0.9868243859801975	0.09072395431870851	-1.1709820161826854	-0.4016908672252675	0.3187594334828129
Chimp	cardiac muscle cell	ENSG00000079950	3.8199375240295974	0.07614639983767482	-1.4379824067762181	0.004691127372338233	0.20961902006209376
Chimp	cardiac muscle cell	ENSG00000079999	4.0287306124348055	0.08930677428307053	-1.1130766078863794	0.32244606716556135	0.21142087575580848
Chimp	cardiac muscle cell	ENSG00000080031	-4.809950937296814	0.1540757282646935	-0.059919773709199715	0.3010282896995415	0.15120619777380637
Chimp	cardiac muscle cell	ENSG00000080166	0.6686870789855017	0.11993244163791585	-0.5686945501098781	0.5198885747468405	0.45108376330784394
Chimp	cardiac muscle cell	ENSG00000080189	2.0313988468618014	0.05945657153138221	-1.87883637461393	-0.513780465194229	0.4113784571300438
Chimp	cardiac muscle cell	ENSG00000080200	2.570080613177806	0.07278565632185721	-1.5918702801360656	-0.1655419959622626	0.4302123924799379
Chimp	cardiac muscle cell	ENSG00000080298	0.4729128546490511	0.04847866664601393	-2.2864718928530166	-1.237148814432889	0.24336335149403399
Chimp	cardiac muscle cell	ENSG00000080345	2.6469886031159566	0.03873176123888703	-2.758056105346097	-1.325872540508165	0.15075483287674482
Chimp	cardiac muscle cell	ENSG00000080371	1.2234273557630027	0.12039579102305913	-0.5221846786517537	0.6882702494527104	0.25739775359162537
Chimp	cardiac muscle cell	ENSG00000080493	2.2188235478011036	0.10384268618813891	-0.8030046605003434	0.5888104877839364	0.20611276024710265
Chimp	cardiac muscle cell	ENSG00000080503	4.227514169020845	0.07498912325575083	-1.4566444393378273	-0.02504668258054288	0.11693366413644654
Chimp	cardiac muscle cell	ENSG00000080546	4.0752554630630256	0.07928266270390778	-1.3498284604078827	0.0848743913555694	0.285328328844146
Chimp	cardiac muscle cell	ENSG00000080573	0.9185675230091818	0.09336984312262513	-0.9815944670002649	0.15963259730809776	0.23604830672081292
Chimp	cardiac muscle cell	ENSG00000080644	-Inf	NaN	NaN	NA	0.4028603851143253
Chimp	cardiac muscle cell	ENSG00000080709	2.2366671706133405	0.10453020702407305	-0.7942245683493848	0.5997628350654297	0.17513375447813873
Chimp	cardiac muscle cell	ENSG00000080802	1.54386108120579	0.09101764003810248	-1.0826185301627236	0.1969687062341392	0.24042856690239017
Chimp	cardiac muscle cell	ENSG00000080815	2.8446952171750777	0.06424769730587397	-1.7593561757455791	-0.3144396903945772	0.2378857347646352
Chimp	cardiac muscle cell	ENSG00000080819	2.7119714193667903	0.06027457139519339	-1.934615679858915	-0.4978404343453666	0.24309485421667865
Chimp	cardiac muscle cell	ENSG00000080839	-1.1524243198315427	0.07490080489260169	-1.4165792902441006	-0.6756549531769278	0.30529059786090273
Chimp	cardiac muscle cell	ENSG00000080845	2.7049898115228084	0.06720010414727659	-1.709249461689775	-0.2729533054213795	0.2305828081418257
Chimp	cardiac muscle cell	ENSG00000080854	1.3855268553045934	0.07352554679020273	-1.4928952920288807	-0.24613941891887925	0.2298828489524903
Chimp	cardiac muscle cell	ENSG00000080986	-6.54122687137859	0.110810564897242	-0.6690276287628256	-0.4516768489699743	0.23069654993537225
Chimp	cardiac muscle cell	ENSG00000081014	1.8675302805388778	0.08395070586633341	-1.2280393789370059	0.1095431171557677	0.15820116697645575
Chimp	cardiac muscle cell	ENSG00000081019	0.4235111785786933	0.06902574791965284	-1.6149497179570012	-0.5753284662490663	0.22486226216830277
Chimp	cardiac muscle cell	ENSG00000081026	2.1222899981974956	0.033018253790672226	-3.146250343384515	-1.767404520563279	0.2717097394464423
Chimp	cardiac muscle cell	ENSG00000081051	-Inf	NaN	NaN	NA	NA
Chimp	cardiac muscle cell	ENSG00000081052	1.1438988417625142	0.09000944225398877	-1.0904694643525485	0.10173457561246346	0.1677978878969704
Chimp	cardiac muscle cell	ENSG00000081087	3.6418534567528096	0.07856632040682728	-1.4118917288040749	0.0382926312727383	0.20764103704841413
Chimp	cardiac muscle cell	ENSG00000081177	1.269294261664631	0.107186656755297	-0.7366533325638135	0.4842436679819836	0.15916068108040535
Chimp	cardiac muscle cell	ENSG00000081181	-0.8309926016414545	0.07041892821489906	-1.572955687747668	-0.7755946307007318	0.3058053628392514
Chimp	cardiac muscle cell	ENSG00000081189	2.804334313024751	0.07257496488259811	-1.5328588738171898	-0.09008469899675431	0.25053479608376317
Chimp	cardiac muscle cell	ENSG00000081237	-3.239530986063313	0.15925330927157416	0.04025410936278914	0.5248321122981816	0.2031316047242107
Chimp	cardiac muscle cell	ENSG00000081277	-Inf	NaN	NaN	NA	NA
Chimp	cardiac muscle cell	ENSG00000081307	3.2369217498380833	0.08188820834555605	-1.2415259834280545	0.21134148866809532	0.15090293072355365
Chimp	cardiac muscle cell	ENSG00000081320	-0.29255827030471865	0.09521708495771049	-1.008865925125351	-0.10656716043264236	0.27657038764013386
Chimp	cardiac muscle cell	ENSG00000081479	-Inf	NaN	NaN	NA	0.22009756793211785
Chimp	cardiac muscle cell	ENSG00000081692	2.137670104701967	0.08553588159552723	-1.222283713790771	0.15875546957086306	0.5772673315513984
Chimp	cardiac muscle cell	ENSG00000081721	1.9160682981097563	0.044228261302378606	-2.5076489411955794	-1.161677589566438	0.24540739926833322
Chimp	cardiac muscle cell	ENSG00000081760	-3.5595349999847583	0.13197744579252238	-0.31779817618584183	0.13914669118813555	0.279681180315866
Chimp	cardiac muscle cell	ENSG00000081803	-3.405081244737134	0.1320229864693614	-0.3379148845326603	0.13212256014439366	0.1710577547248107
Chimp	cardiac muscle cell	ENSG00000081853	1.105668743438597	0.13441173417242402	-0.33802034995762414	0.8453977423103014	0.15906858566242396
Chimp	cardiac muscle cell	ENSG00000081870	-0.030379084425228117	0.08185945804573613	-1.2446022098158203	-0.29206268825153747	0.19368282667192596
Chimp	cardiac muscle cell	ENSG00000081913	2.059305908102682	0.044302253221702614	-2.480493170773937	-1.1110643819064767	0.1827780890425883
Chimp	cardiac muscle cell	ENSG00000081923	1.850377504805277	0.08668683031107018	-1.1800873775645473	0.15449751566476588	0.29315800012433596
Chimp	cardiac muscle cell	ENSG00000082068	2.016255681281711	0.07616178532744208	-1.4357470558678564	-0.0731095670074573	0.18711232698800737
Chimp	cardiac muscle cell	ENSG00000082074	-Inf	NaN	NaN	NA	0.22981674044144354
Chimp	cardiac muscle cell	ENSG00000082146	2.958120894613186	0.0891505794970156	-1.160418267760149	0.28864029264530333	0.20844680829442952
Chimp	cardiac muscle cell	ENSG00000082153	2.145713460071232	0.08630922124934141	-1.2491848956948002	0.1329833576135877	0.29159510253873694
Chimp	cardiac muscle cell	ENSG00000082175	3.6564030721264618	0.06344736242024751	-1.82323785762488	-0.37361200626362057	0.3393041034160289
Chimp	cardiac muscle cell	ENSG00000082212	2.339148457274445	0.12359050928036987	-0.47800037162789255	0.9273291312912953	0.21204297275133066
Chimp	cardiac muscle cell	ENSG00000082213	2.3530819683161996	0.09342538580686133	-1.0276907810390021	0.37907365714477326	0.16032134600840375
Chimp	cardiac muscle cell	ENSG00000082258	3.1217732474300584	0.0494662407962231	-2.298280562419598	-0.84648454266618	0.37500238562527166
Chimp	cardiac muscle cell	ENSG00000082269	2.630941393892116	0.05301723717586187	-2.160384336155653	-0.7293828126955413	0.15277139930740016
Chimp	cardiac muscle cell	ENSG00000082438	1.82376764982148	0.04669731403185399	-2.4513412690995926	-1.1214316603242462	0.2855568252875899
Chimp	cardiac muscle cell	ENSG00000082458	0.6182199560905244	0.09886424882467669	-0.8814846991800016	0.19683753798323456	0.16723501059203802
Chimp	cardiac muscle cell	ENSG00000082497	0.36796619041291706	0.14116277883877396	-0.19073327975488247	0.8380584875014447	0.33083302995018277
Chimp	cardiac muscle cell	ENSG00000082512	-0.2282708181561947	0.07498745685529812	-1.409477642023651	-0.49476965058167743	0.20253855845671456
Chimp	cardiac muscle cell	ENSG00000082515	3.5827285647771916	0.06691115554772102	-1.642076339030228	-0.1898444820402101	0.14565227988060486
Chimp	cardiac muscle cell	ENSG00000082516	2.685529369509718	0.0965283940300402	-0.9660681561854937	0.46887501449407754	0.16737054171885052
Chimp	cardiac muscle cell	ENSG00000082641	6.250359861441617	0.1410046558215276	-0.21858249884269979	1.1016032659253485	0.13172730195882887
Chimp	cardiac muscle cell	ENSG00000082684	-0.5654204117545835	0.14420119390844843	-0.17524321502392565	0.6731929535439201	0.24244092486017382
Chimp	cardiac muscle cell	ENSG00000082701	3.5359924731598684	0.08519246583140737	-1.2347888938230505	0.21873931558896342	0.1368238460354107
Chimp	cardiac muscle cell	ENSG00000082781	4.474970804541738	0.08192931347447568	-1.3126789423195933	0.11197883400226583	0.1567400615995316
Chimp	cardiac muscle cell	ENSG00000082805	0.7986282400878464	0.0741399964981481	-1.4687266037140194	-0.35318882412255515	0.20754124820795422
Chimp	cardiac muscle cell	ENSG00000082898	4.0789981392163766	0.05158339697576205	-2.251721463260347	-0.8170839010568194	0.39279887356602566
Chimp	cardiac muscle cell	ENSG00000082996	3.443201457627172	0.05584938995550967	-2.0625695719619164	-0.6076120830686447	0.1412125891924614
Chimp	cardiac muscle cell	ENSG00000083067	-3.98508017858733	0.15727193283642593	0.034142891506636124	0.4569240069201204	0.20093766355949852
Chimp	cardiac muscle cell	ENSG00000083093	-2.070608798262521	0.08811631767937396	-1.1251561638234835	-0.517223094808315	0.2821777213426437
Chimp	cardiac muscle cell	ENSG00000083099	3.61656453251593	0.0886799684353866	-1.1091046189251208	0.3420031233857046	0.14905059793029923
Chimp	cardiac muscle cell	ENSG00000083123	3.3804981758597945	0.10703013537849941	-0.7519308058032187	0.7028993756094065	0.09134320997065411
Chimp	cardiac muscle cell	ENSG00000083290	2.375073753630142	0.09234275917607102	-1.0262433589410176	0.3827380830280682	0.23224446597925985
Chimp	cardiac muscle cell	ENSG00000083312	3.895187821681171	0.0778310220810434	-1.3998089234601063	0.039782956007668346	0.40652365147538594
Chimp	cardiac muscle cell	ENSG00000083444	4.089602555994906	0.04448462792962476	-2.496567844041331	-1.062118330571362	0.49152017338416315
Chimp	cardiac muscle cell	ENSG00000083457	-1.4309179914024173	0.0800951990799479	-1.3050187669431832	-0.6085848306201712	0.232155107736408
Chimp	cardiac muscle cell	ENSG00000083520	3.2651183958905743	0.0722471297364121	-1.510145517568276	-0.05698153910221082	0.1498094543145585
Chimp	cardiac muscle cell	ENSG00000083535	2.284299441099081	0.06999376920840118	-1.5853990020961375	-0.1859551063228777	0.16916250559563611
Chimp	cardiac muscle cell	ENSG00000083544	1.6005524185792055	0.08355196390640501	-1.2159150952732023	0.07446516136607184	0.2563902945116398
Chimp	cardiac muscle cell	ENSG00000083642	2.421648914079974	0.06111094367014098	-1.932651359461821	-0.5191611913488858	0.14368613407548353
Chimp	cardiac muscle cell	ENSG00000083720	5.589045748488872	0.12531405632373258	-0.38712752278054363	0.9813841211492594	0.16787381100537582
Chimp	cardiac muscle cell	ENSG00000083750	0.9791987695152433	0.07581403173815866	-1.4043726430329728	-0.24971128754274874	0.16380745402588612
Chimp	cardiac muscle cell	ENSG00000083799	3.4568509359297717	0.0644664387146982	-1.773256365106161	-0.3183976808047779	0.15822158063822125
Chimp	cardiac muscle cell	ENSG00000083807	1.3618178600862783	0.06560686393288019	-1.6501231931820397	-0.4085499474167087	0.27609262188820166
Chimp	cardiac muscle cell	ENSG00000083838	1.249813075330503	0.05961957610969414	-1.8648195323570191	-0.6483462073848201	0.20884562920781477
Chimp	cardiac muscle cell	ENSG00000083845	4.805903150274914	0.054065850856387994	-2.112200447860574	-0.7002359800906917	0.13943482348212813
Chimp	cardiac muscle cell	ENSG00000083857	3.8671533735367483	0.10367997103360635	-0.8164199890136314	0.6242785939924222	0.16055220477963456
Chimp	cardiac muscle cell	ENSG00000083896	2.610039722125644	0.08207489612441517	-1.2796972006921676	0.14973410064323023	0.26976022886515677
Chimp	cardiac muscle cell	ENSG00000083937	2.3329430534866793	0.09923234030581854	-0.9098339570642917	0.49484878934948817	0.14032031344635004
Chimp	cardiac muscle cell	ENSG00000084070	1.7673789048403878	0.09561482604481966	-0.9532512650356969	0.3666908066091047	0.25662131602358385
Chimp	cardiac muscle cell	ENSG00000084072	3.0347802703295303	0.0750603481664265	-1.4506054163589912	6.697426608215373e-5	0.16815481249823816
Chimp	cardiac muscle cell	ENSG00000084073	3.4804257311562754	0.0663706956835117	-1.7192840960976383	-0.2646923124747871	0.18433023706750118
Chimp	cardiac muscle cell	ENSG00000084090	5.746157495847455	0.09639193564037986	-0.9622556020291676	0.39560556140785363	0.13131378892011908
Chimp	cardiac muscle cell	ENSG00000084092	1.5038069896468205	0.08108779326502054	-1.2940459937900324	-0.02242323002794855	0.17374283783992464
Chimp	cardiac muscle cell	ENSG00000084093	1.9709056941944918	0.0916134009359406	-1.0930727034702374	0.2621512392008538	0.1590615397186339
Chimp	cardiac muscle cell	ENSG00000084112	2.1186791073651285	0.06726299460746596	-1.7191327889258206	-0.34080830685047014	0.3040174143376159
Chimp	cardiac muscle cell	ENSG00000084234	5.468905104566067	0.11935140977227525	-0.5419703658965696	0.8342894082460239	0.11802358469513384
Chimp	cardiac muscle cell	ENSG00000084623	4.428250942703859	0.06130499410562897	-1.8609666099408906	-0.43482499658492957	0.18473457041116928
Chimp	cardiac muscle cell	ENSG00000084636	-3.3442834618463775	0.11328625063994285	-0.6173472218625656	-0.14203419167747633	0.2636561340046582
Chimp	cardiac muscle cell	ENSG00000084652	1.625941662890378	0.05626058445071742	-2.1062566522963913	-0.8112433216911861	0.3641553359257225
Chimp	cardiac muscle cell	ENSG00000084674	-1.05987083571675	0.17824677665511476	0.24859382816149928	1.005190380259046	0.1621442129156164
Chimp	cardiac muscle cell	ENSG00000084676	3.8536773170099927	0.0443283076257873	-2.537101922540494	-1.0958516566849144	0.16320519573284642
Chimp	cardiac muscle cell	ENSG00000084693	1.0835372933186227	0.09057547077952544	-1.0980025875109116	0.08033903956924471	0.26121828038686434
Chimp	cardiac muscle cell	ENSG00000084710	0.7644034710412202	0.12148643070396997	-0.4985461879518933	0.6098118683016658	0.13289513365803932
Chimp	cardiac muscle cell	ENSG00000084731	1.6263684891756607	0.0801582318605378	-1.3860067151449358	-0.09091662261938693	0.35529693580507227
Chimp	cardiac muscle cell	ENSG00000084733	3.911784011594183	0.07108691321961685	-1.589057980613021	-0.15009013707097263	0.13390729740049573
Chimp	cardiac muscle cell	ENSG00000084754	6.11516938929887	0.086801915109901	-1.1560998528250936	0.17466349224847022	0.19352742104797563
Chimp	cardiac muscle cell	ENSG00000084764	4.178743491958013	0.07581902459485282	-1.4650356489013663	-0.03234397509726894	0.2592023505771189
Chimp	cardiac muscle cell	ENSG00000084774	2.0748594457912555	0.06591913350333642	-1.6936596142370857	-0.3218443224634482	0.21207607135707077
Chimp	cardiac muscle cell	ENSG00000085117	2.4067280582637243	0.08654528150604401	-1.165425279508547	0.24664741322092842	0.18022950829862858
Chimp	cardiac muscle cell	ENSG00000085185	1.6680392336155492	0.07501261488683304	-1.4869853181815424	-0.1845600801128362	0.1602076761791849
Chimp	cardiac muscle cell	ENSG00000085224	3.504718736408211	0.08985836924495406	-1.1050687700885824	0.3491288293954149	0.12490626671117383
Chimp	cardiac muscle cell	ENSG00000085265	-Inf	NaN	NaN	NA	NA
Chimp	cardiac muscle cell	ENSG00000085274	2.555138188113353	0.0578468151805846	-1.9740366946719803	-0.5489044551815683	0.21178035621457234
Chimp	cardiac muscle cell	ENSG00000085276	1.9866504644465164	0.08560552734222521	-1.16303096905419	0.19479409865931907	0.2283864460384552
Chimp	cardiac muscle cell	ENSG00000085365	3.1652215289902683	0.08337344325610262	-1.2780365667137294	0.17417297490192052	0.13899783501198176
Chimp	cardiac muscle cell	ENSG00000085377	3.390284746615869	0.09258750139935729	-1.048222574217048	0.4066943879316771	0.185655930082836
Chimp	cardiac muscle cell	ENSG00000085382	1.8683383583261668	0.07379557033362473	-1.4900208492759615	-0.15229750095626282	0.275330946555699
Chimp	cardiac muscle cell	ENSG00000085415	3.09450403705545	0.07418516386715902	-1.4901392708112444	-0.038639877768584796	0.2898380535345156
Chimp	cardiac muscle cell	ENSG00000085433	2.6033004847458794	0.0642869248657357	-1.8095137567653592	-0.380596323391865	0.21148161160470544
Chimp	cardiac muscle cell	ENSG00000085465	0.45927351232459657	0.10479309611459305	-0.6980306570999718	0.34860673798575903	0.3446965890560522
Chimp	cardiac muscle cell	ENSG00000085491	1.8384726439766284	0.11554360793929536	-0.6130908495133043	0.7194057075122053	0.2115655355760957
Chimp	cardiac muscle cell	ENSG00000085511	3.2860733287349877	0.049477416262732415	-2.296261575976413	-0.842849212927729	0.18597691427530688
Chimp	cardiac muscle cell	ENSG00000085662	4.546978469381336	0.10309154907780704	-0.877911170956337	0.5443063155392331	0.2255218961225077
Chimp	cardiac muscle cell	ENSG00000085719	2.8098586945104542	0.12086697396157402	-0.491773037097399	0.9513183493778992	0.10207819134625869
Chimp	cardiac muscle cell	ENSG00000085733	4.4270327762064	0.07455334475681068	-1.4567643376930144	-0.03058509476864213	0.14444508485767169
Chimp	cardiac muscle cell	ENSG00000085741	0.28423794573031425	0.09799876789691904	-0.9543837085054709	0.058216440870000996	0.24386214266687933
Chimp	cardiac muscle cell	ENSG00000085760	3.1408540594044743	0.07587759690627269	-1.4079385170049799	0.044045586580436114	0.15991595629006589
Chimp	cardiac muscle cell	ENSG00000085788	3.2933454959691892	0.11174984767970755	-0.6337150974069146	0.8197903739691383	0.19876790588130908
Chimp	cardiac muscle cell	ENSG00000085831	2.902114778923483	0.13787326456240895	-0.2450811886028055	1.202242529432606	0.09917158430190628
Chimp	cardiac muscle cell	ENSG00000085832	3.002811543834113	0.11409026869246676	-0.6179144225622751	0.8321754033735286	0.16442631046962508
Chimp	cardiac muscle cell	ENSG00000085871	4.127222170623802	0.04854301187362725	-2.31473763579135	-0.8809915359711156	0.15169264943303493
Chimp	cardiac muscle cell	ENSG00000085872	1.9785695379948474	0.06570479514422896	-1.7291924639866063	-0.3726989887620662	0.17399792728987135
Chimp	cardiac muscle cell	ENSG00000085978	3.1302273598499513	0.0423292667723562	-2.626557261087105	-1.1746762958632204	0.12661612746724113
Chimp	cardiac muscle cell	ENSG00000085998	4.758929076189268	0.09146256914750288	-1.072095120187027	0.341896118589077	0.3963863767693793
Chimp	cardiac muscle cell	ENSG00000086015	5.383031325662865	0.04839617066009743	-2.349425715757557	-0.9678497061701692	0.21453872026112544
Chimp	cardiac muscle cell	ENSG00000086061	3.7884771370057866	0.07497198576024339	-1.5053335763902391	-0.06129773607632982	0.40768548873575267
Chimp	cardiac muscle cell	ENSG00000086062	4.0154628530725045	0.06020449104954143	-1.9567857802449777	-0.5209755138831758	0.2162675297753042
Chimp	cardiac muscle cell	ENSG00000086065	2.5174403189044816	0.0766637866627088	-1.410186984858509	0.011836764698776925	0.15463539602175075
Chimp	cardiac muscle cell	ENSG00000086102	3.2961853008496904	0.07467393011607998	-1.452706593721275	8.363052280866423e-4	0.15699071693478964
Chimp	cardiac muscle cell	ENSG00000086189	2.531870054299092	0.0803627568405475	-1.3216009497835435	0.10162837293408988	0.19144745833757415
Chimp	cardiac muscle cell	ENSG00000086200	3.099125224516725	0.08107053105547161	-1.313829766847738	0.13772269736581655	0.14157413120424853
Chimp	cardiac muscle cell	ENSG00000086289	3.4356348869070223	0.13132403461307715	-0.33992720727605275	1.1150666035072025	0.19305632570672726
Chimp	cardiac muscle cell	ENSG00000086300	-0.05858364995419195	0.13989556926067725	-0.2201654010075065	0.7270033225276752	0.20963545198884745
Chimp	cardiac muscle cell	ENSG00000086475	1.231751777126476	0.06247567286620694	-1.79530950563933	-0.5829529029223852	0.2517447964756882
Chimp	cardiac muscle cell	ENSG00000086504	4.474332485334421	0.054995215237568104	-2.0732406202317	-0.648562039389188	0.2527188832167814
Chimp	cardiac muscle cell	ENSG00000086544	3.3738998703649425	0.08717274963743296	-1.1832293199285444	0.27152750507065093	0.5299895950403126
Chimp	cardiac muscle cell	ENSG00000086570	-Inf	NaN	NaN	NA	0.2653020402954488
Chimp	cardiac muscle cell	ENSG00000086589	2.080069156961339	0.07502255404677613	-1.4363824828710403	-0.06377638006031816	0.18441405177303666
Chimp	cardiac muscle cell	ENSG00000086598	3.602200594616665	0.060844584029876664	-1.890701800837913	-0.4390999848397681	0.13210860958963797
Chimp	cardiac muscle cell	ENSG00000086619	1.2753060616489842	0.0831850186096564	-1.2539296371222746	-0.03167148835684608	0.2023858038665443
Chimp	cardiac muscle cell	ENSG00000086666	3.0599692259206623	0.0976143466837379	-0.9427285248231697	0.508328494688347	0.19153907158861608
Chimp	cardiac muscle cell	ENSG00000086712	2.1654130714587847	0.053949087152021825	-2.086007160244048	-0.7011278336589233	0.16731274257583786
Chimp	cardiac muscle cell	ENSG00000086758	5.248923860099825	0.04449878702890076	-2.5075494686012916	-1.1180593789220943	0.1742206582787062
Chimp	cardiac muscle cell	ENSG00000086827	2.1315856011250447	0.0676289436285804	-1.6542629433573979	-0.2740861388668465	0.15241171497543282
Chimp	cardiac muscle cell	ENSG00000086967	-0.7022944340577788	0.22780516804700596	0.7259980055205435	1.5475883961411159	0.3200444421625773
Chimp	cardiac muscle cell	ENSG00000086991	-4.777000408994685	0.1270433783134113	-0.34478743974041737	0.01859818975477895	0.26875803691085076
Chimp	cardiac muscle cell	ENSG00000087008	2.2415396690118925	0.08424932114894235	-1.218535315520205	0.17603192202634244	0.20770365366720064
Chimp	cardiac muscle cell	ENSG00000087053	2.5591143055178325	0.06902083472453681	-1.6108556137446337	-0.1854031580407487	0.1862138118642813
Chimp	cardiac muscle cell	ENSG00000087074	-0.1396361037218829	0.08778902776602283	-1.134075386025374	-0.20237114547988577	0.427992451448385
Chimp	cardiac muscle cell	ENSG00000087076	-2.1300372538852046	0.14162290617160245	-0.17509001620504774	0.42548918514283773	0.20271710935200069
Chimp	cardiac muscle cell	ENSG00000087077	1.9353408311602491	0.05762890589389858	-1.9775940217049983	-0.628339670416378	0.3528549472845288
Chimp	cardiac muscle cell	ENSG00000087085	-0.8955991078821968	0.12678014814449642	-0.4543891629240274	0.3311686596237291	0.32944353840199603
Chimp	cardiac muscle cell	ENSG00000087087	3.6023631463226575	0.04290350043481239	-2.5076336849862635	-1.056037326343373	0.1769025462072332
Chimp	cardiac muscle cell	ENSG00000087111	3.5939212258054316	0.0881061172727261	-1.1472432807432604	0.30463225897959867	0.24481612460343236
Chimp	cardiac muscle cell	ENSG00000087116	1.4170360181794976	0.08544260669691475	-1.1846006572685102	0.06895139153106578	0.24978305167255604
Chimp	cardiac muscle cell	ENSG00000087152	2.8728269659743417	0.0594692246821292	-1.899972580490392	-0.45378916156864313	0.20349830684596176
Chimp	cardiac muscle cell	ENSG00000087157	2.55838844889929	0.03620377883800747	-2.9049691792221637	-1.4795750738988533	0.420913413390019
Chimp	cardiac muscle cell	ENSG00000087191	4.424963519021873	0.054826163421831886	-2.0792493057151917	-0.6530062668116694	0.17551433024064397
Chimp	cardiac muscle cell	ENSG00000087206	2.4985989785981646	0.07062318882394954	-1.557916504532819	-0.13749717257194094	0.1555023450437173
Chimp	cardiac muscle cell	ENSG00000087245	3.7851148559542636	0.08199259179539142	-1.3269717328750346	0.11721076922033369	0.1594894983620842
Chimp	cardiac muscle cell	ENSG00000087250	1.174131595029225	0.1251909865147927	-0.4618585277283317	0.7372950980928802	0.43819114260401915
Chimp	cardiac muscle cell	ENSG00000087253	-2.8608861711299167	0.07805361274111537	-1.4067693470032505	-0.8866046614411565	0.1569834854641322
Chimp	cardiac muscle cell	ENSG00000087258	2.4180785926462316	0.13668969113304993	-0.28959769000521685	1.1235555664503756	0.48424120827197475
Chimp	cardiac muscle cell	ENSG00000087263	2.4790034315012677	0.06188905728685178	-1.8373202186049853	-0.4186069045922982	0.17650883308273438
Chimp	cardiac muscle cell	ENSG00000087266	-0.31627814773763974	0.08197472992079699	-1.282419242730762	-0.38472059299343	0.24186119797540423
Chimp	cardiac muscle cell	ENSG00000087269	2.3393538290471585	0.049346111802348665	-2.3065872203271858	-0.9012363941337738	0.21513144459371789
Chimp	cardiac muscle cell	ENSG00000087274	4.9749778176202835	0.0625313283573827	-1.8512019950345322	-0.44711586468348075	0.18130344421244335
Chimp	cardiac muscle cell	ENSG00000087299	1.1842343124786445	0.14151052861812888	-0.175957912424644	1.02551602181575	0.11603978593295515
Chimp	cardiac muscle cell	ENSG00000087301	1.4728464866538884	0.07243203571590444	-1.5189028467381438	-0.2536084130255174	0.3575942902916619
Chimp	cardiac muscle cell	ENSG00000087303	1.2931210683861538	0.11279706491331604	-0.6725544342114591	0.5537249210164517	0.120777008899787
Chimp	cardiac muscle cell	ENSG00000087365	4.005641428412337	0.04967900021985171	-2.2957874702099947	-0.8597447952787791	0.20577280500367212
Chimp	cardiac muscle cell	ENSG00000087460	6.608038485256044	0.0717937268832621	-1.5354216802322551	-0.24462907313751026	0.19238231821946045
Chimp	cardiac muscle cell	ENSG00000087470	4.231077851917847	0.07645798898781604	-1.4053859870406848	0.026128219625709992	0.2760050996544302
Chimp	cardiac muscle cell	ENSG00000087495	-0.561294182749576	0.1895297548182348	0.3128537397360065	1.1621168357026905	0.2833385164560273
Chimp	cardiac muscle cell	ENSG00000087502	3.103128495565686	0.07030643238593987	-1.5467999484872073	-0.09520250771987415	0.12722234387986942
Chimp	cardiac muscle cell	ENSG00000087586	-0.5587034934166988	0.11341388950452067	-0.6592895656578791	0.1904932574646514	0.18032496664629583
Chimp	cardiac muscle cell	ENSG00000087589	-Inf	NaN	NaN	NA	0.16204430675438944
Chimp	cardiac muscle cell	ENSG00000087842	1.5902440657859669	0.0791933173677465	-1.3187452225782055	-0.030282700970697185	0.28006507248143603
Chimp	cardiac muscle cell	ENSG00000087903	2.1326160111617294	0.08842604899948706	-1.144911322456815	0.23541202151464447	0.30865028326910177
Chimp	cardiac muscle cell	ENSG00000088035	1.8060479191461343	0.06010210196331286	-1.8674649241361665	-0.5406813312343037	0.16698332415482736
Chimp	cardiac muscle cell	ENSG00000088179	2.782315328428271	0.06111605168618222	-1.8441653112332073	-0.4027353759786554	0.17881286076698585
Chimp	cardiac muscle cell	ENSG00000088205	2.4072028508684435	0.06735566264434052	-1.6604886024218282	-0.2483704189153375	0.15278765855122187
Chimp	cardiac muscle cell	ENSG00000088247	3.300960425715816	0.06243492251851674	-1.8543251121679392	-0.400717864039994	0.2345096051521664
Chimp	cardiac muscle cell	ENSG00000088256	3.8094402302774393	0.075929121756292	-1.4614556871185678	-0.01833023015328661	0.2137096713764342
Chimp	cardiac muscle cell	ENSG00000088280	3.1495523391158686	0.0758277075025426	-1.4397899348393295	0.01227610905650156	0.15361249763278662
Chimp	cardiac muscle cell	ENSG00000088298	0.3840279215858464	0.07705806149916292	-1.4161922734095158	-0.38427691976780776	0.33960792149831054
Chimp	cardiac muscle cell	ENSG00000088325	-1.6542796499379455	0.14384945721656447	-0.1828231100945672	0.48065656564434	0.3495776798048
Chimp	cardiac muscle cell	ENSG00000088356	2.7184318135977086	0.0559575658224646	-2.0739669773170792	-0.636751302937371	0.18382494404280048
Chimp	cardiac muscle cell	ENSG00000088387	2.8936251232791523	0.06255953502681594	-1.827018898691125	-0.38000794350545	0.23545025436479733
Chimp	cardiac muscle cell	ENSG00000088448	3.557179292003185	0.05582316583720049	-2.119354474555798	-0.6663733212151066	0.4659835118940684
Chimp	cardiac muscle cell	ENSG00000088451	2.5091636623800793	0.054065128011043635	-2.0751761049989392	-0.653852874754387	0.15334960825833274
Chimp	cardiac muscle cell	ENSG00000088538	2.0008783003744126	0.07235911608129349	-1.5094544536378183	-0.14930324748517587	0.21897785513844792
Chimp	cardiac muscle cell	ENSG00000088543	3.1403344529761	0.10424674043901895	-0.802117564322841	0.6498615792387697	0.18350877618172834
Chimp	cardiac muscle cell	ENSG00000088682	5.6139169568526	0.07266895320771206	-1.4899734896172083	-0.12310959201203353	0.1914069568101096
Chimp	cardiac muscle cell	ENSG00000088726	1.6459196817689556	0.14840413407639275	-0.13793813296612903	1.1606269203659807	0.2130219482774337
Chimp	cardiac muscle cell	ENSG00000088727	-3.001208677603168	0.10267064560688165	-0.8096391323772562	-0.30307408135407443	0.27725114509662996
Chimp	cardiac muscle cell	ENSG00000088756	-5.979548284345252	0.10014359741770797	-0.9285348599962541	-0.6593030170174757	0.18424912279498595
Chimp	cardiac muscle cell	ENSG00000088766	3.888046550869465	0.10282727063382986	-0.79802173101758	0.6418462069442531	0.19384959513390887
Chimp	cardiac muscle cell	ENSG00000088808	4.284204515219734	0.10989930049970796	-0.6911947296914656	0.7390160857493977	0.14354770803062
Chimp	cardiac muscle cell	ENSG00000088812	2.161345583190413	0.12185663774155843	-0.4941258679309097	0.8902001253975564	0.14473499982139684
Chimp	cardiac muscle cell	ENSG00000088826	0.9249721056422346	0.08608230737031067	-1.1608517075957165	-0.018220854400221587	0.15637861876568981
Chimp	cardiac muscle cell	ENSG00000088827	-Inf	NaN	NaN	NA	0.21248989624018882
Chimp	cardiac muscle cell	ENSG00000088833	3.7585102536232338	0.08008765569905503	-1.3454975896776828	0.09984692314839716	0.24089354164679705
Chimp	cardiac muscle cell	ENSG00000088836	-Inf	NaN	NaN	NA	0.37166061023145763
Chimp	cardiac muscle cell	ENSG00000088854	3.4417981689688	0.08309857000915312	-1.2200600084553899	0.23490522595511276	0.15755775924878535
Chimp	cardiac muscle cell	ENSG00000088881	-2.251132724721657	0.09245744597511585	-1.0567238220899413	-0.47071701319097037	0.20553212445556018
Chimp	cardiac muscle cell	ENSG00000088882	-1.473794163573448	0.17120718953552908	0.15839087548177674	0.8483167456145609	0.22925637601877008
Chimp	cardiac muscle cell	ENSG00000088930	3.0470175865976112	0.08554986987269617	-1.2269830341938717	0.22388360577474398	0.13260635301975576
Chimp	cardiac muscle cell	ENSG00000089006	2.1852385983259395	0.05161512068765269	-2.1624261146954376	-0.7748993227000556	0.3809273751119535
Chimp	cardiac muscle cell	ENSG00000089009	4.509866249660244	0.05288006907665085	-2.113801811341794	-0.6903035852281192	0.1569510469912488
Chimp	cardiac muscle cell	ENSG00000089041	-0.9694718458376443	0.08272406649025651	-1.2673954344813099	-0.4950456970177286	0.3621448860895102
Chimp	cardiac muscle cell	ENSG00000089048	1.9392605849509852	0.08732289380203676	-1.1646188057587417	0.1852993701696004	0.23871438007813434
Chimp	cardiac muscle cell	ENSG00000089053	4.05299696113324	0.043739018822617416	-2.476260634929862	-1.0411811655491559	0.2542312309594539
Chimp	cardiac muscle cell	ENSG00000089057	2.236432228634362	0.08020472577059241	-1.3208260067290245	0.07313329186809514	0.28050316038916995
Chimp	cardiac muscle cell	ENSG00000089094	2.0687533765303017	0.05486376407025412	-2.0362166458356348	-0.6653337496918148	0.25602059995753434
Chimp	cardiac muscle cell	ENSG00000089123	1.39727375881526	0.09007556972778781	-1.0790366003578478	0.17026575264819654	0.17118939833921415
Chimp	cardiac muscle cell	ENSG00000089163	1.257948776468295	0.08325718793520459	-1.2197027298002359	-0.0013797170422706895	0.1512177525319313
Chimp	cardiac muscle cell	ENSG00000089177	1.9282729321581877	0.09475074423925253	-1.0383586613232536	0.309695311167381	0.2869676260818861
Chimp	cardiac muscle cell	ENSG00000089195	1.6716309515691847	0.09460356549100764	-1.004364409462713	0.2986887268322347	0.17790525047481387
Chimp	cardiac muscle cell	ENSG00000089199	-Inf	NaN	NaN	NA	0.28343535192256997
Chimp	cardiac muscle cell	ENSG00000089225	4.191853082658452	0.09506168841716545	-0.9669078693163684	0.46549885941223756	0.24605494244901976
Chimp	cardiac muscle cell	ENSG00000089234	2.581509136365746	0.06758194075848242	-1.6689627522857315	-0.24173302037673738	0.18770073940285628
Chimp	cardiac muscle cell	ENSG00000089248	2.912283326484092	0.07216768182359762	-1.5110139460185512	-0.06333385901114141	0.12197803029352058
Chimp	cardiac muscle cell	ENSG00000089250	-Inf	NaN	NaN	NA	NA
Chimp	cardiac muscle cell	ENSG00000089280	3.906985763273581	0.07482104657752503	-1.4302622856320248	0.00888333441454292	0.20672723361833362
Chimp	cardiac muscle cell	ENSG00000089351	2.950629732379305	0.05498719641194513	-2.1301132681251564	-0.6812560735633428	0.35112295878414646
Chimp	cardiac muscle cell	ENSG00000089472	2.7855516911334433	0.13255882910861863	-0.2914975938080082	1.1501380959979206	0.22046532137275573
Chimp	cardiac muscle cell	ENSG00000089597	2.366281243142454	0.11502763055111626	-0.610091590111309	0.7980104167222014	0.2512347389996559
Chimp	cardiac muscle cell	ENSG00000089639	-0.4702512699760654	0.08603766501088167	-1.19018439453129	-0.32270384055314716	0.33239975011609024
Chimp	cardiac muscle cell	ENSG00000089682	1.5646949039574085	0.09393356625409895	-1.0054260311499006	0.2781962027070539	0.16020536471574753
Chimp	cardiac muscle cell	ENSG00000089685	-Inf	NaN	NaN	NA	0.0300050368468738
Chimp	cardiac muscle cell	ENSG00000089692	-3.185350146759999	0.09409316611768324	-1.0082806146103045	-0.5188187760729581	0.32237548433014795
Chimp	cardiac muscle cell	ENSG00000089693	4.914688061958956	0.07019874709666554	-1.58778519587932	-0.18078685763488367	0.1751924738906226
Chimp	cardiac muscle cell	ENSG00000089737	5.067241394436654	0.09991201767576251	-0.9249232707312608	0.4744920021964759	0.15367464983200113
Chimp	cardiac muscle cell	ENSG00000089775	1.928614031674859	0.08302009917760429	-1.2388195034021654	0.1092924983165009	0.2873535865591832
Chimp	cardiac muscle cell	ENSG00000089818	2.4913446436628566	0.052239723373148785	-2.144495612805106	-0.7247033520172936	0.18531024655177325
Chimp	cardiac muscle cell	ENSG00000089820	-2.1489852112307557	0.06975885037889734	-1.678292532536884	-1.0800296243935401	0.2117429041446132
Chimp	cardiac muscle cell	ENSG00000089876	3.1370427803454146	0.11320975641275713	-0.617814570401342	0.8341329630807284	0.18853811975424808
Chimp	cardiac muscle cell	ENSG00000089902	2.5284485744353264	0.07206896500441955	-1.5408204832625352	-0.11787522801592076	0.380739946296373
Chimp	cardiac muscle cell	ENSG00000090006	3.6175768123311487	0.10827335719488881	-0.7177575172591043	0.7333145307492567	0.4212770575394918
Chimp	cardiac muscle cell	ENSG00000090013	3.1495968971782395	0.10062625335768946	-0.8714822165183085	0.5805842422380958	0.22334134186067967
Chimp	cardiac muscle cell	ENSG00000090020	3.285383463195508	0.08157079078587823	-1.2871973297569845	0.16620639827721861	0.20083625904344551
Chimp	cardiac muscle cell	ENSG00000090054	2.289359245506088	0.06045053808609714	-1.8866851873022878	-0.4866821108324648	0.19269286000524166
Chimp	cardiac muscle cell	ENSG00000090060	4.60136413285172	0.050432961314745096	-2.2657045240451135	-0.8454512501077405	0.2750691312792758
Chimp	cardiac muscle cell	ENSG00000090061	1.1310969027201432	0.0804209400535844	-1.3769847129365114	-0.18772403914665636	0.37406454690532626
Chimp	cardiac muscle cell	ENSG00000090097	3.7043094807518084	0.05905834645474316	-1.9141676481136214	-0.46649065368960363	0.343470612550792
Chimp	cardiac muscle cell	ENSG00000090104	-4.125716831055152	0.21493624210255777	0.6613771362577745	1.07334130322237	0.21195666287771453
Chimp	cardiac muscle cell	ENSG00000090238	3.4834418553358586	0.062424320468765976	-1.8585403558102793	-0.40399113705691403	0.44890433692842985
Chimp	cardiac muscle cell	ENSG00000090273	4.22256393641344	0.03396443276669334	-3.085672988096731	-1.6539599878902893	0.3941929348471493
Chimp	cardiac muscle cell	ENSG00000090316	0.8789108793088727	0.12229186722287563	-0.5006668211579969	0.631959826700753	0.1265398304146413
Chimp	cardiac muscle cell	ENSG00000090339	1.2554941542529816	0.10588953505234337	-0.8124186922766539	0.40534658175612437	0.3790183522677558
Chimp	cardiac muscle cell	ENSG00000090372	4.018257882184723	0.04036490748180704	-2.6912626002602047	-1.2555154817665897	0.1968369666549205
Chimp	cardiac muscle cell	ENSG00000090376	1.4716505931070636	0.07808953040659901	-1.3320868159503851	-0.06703963227260057	0.25376153836772974
Chimp	cardiac muscle cell	ENSG00000090432	3.388800762423087	0.08262265767351042	-1.2732496271955336	0.18165584647856714	0.15525719967633106
Chimp	cardiac muscle cell	ENSG00000090447	-1.4867832004595536	0.08426808056365055	-1.2114312082470353	-0.523459524369927	0.2684501280862641
Chimp	cardiac muscle cell	ENSG00000090470	1.583632690498456	0.06048092636325649	-1.873848223741891	-0.5866264623935686	0.21765408111389817
Chimp	cardiac muscle cell	ENSG00000090487	1.9491191500401732	0.08210028527492662	-1.2818830972997344	0.06969846555088721	0.16683638684151128
Chimp	cardiac muscle cell	ENSG00000090539	-4.110226635254627	0.06786942739116149	-1.664857312307639	-1.2517106206220099	0.192505036097866
Chimp	cardiac muscle cell	ENSG00000090554	-0.6092244137613037	0.0727299060612156	-1.4620427801758062	-0.622321159995794	0.2550710310106605
Chimp	cardiac muscle cell	ENSG00000090565	3.68163133202152	0.06931939295902993	-1.6916879678587344	-0.24307006924216457	0.21505193906909384
Chimp	cardiac muscle cell	ENSG00000090581	2.51211352891618	0.06148152380224129	-1.8001456170712988	-0.3785719538534047	0.1211863143180152
Chimp	cardiac muscle cell	ENSG00000090615	3.015761048795286	0.06996840445665627	-1.6716152592938263	-0.22127548612311188	0.3160874625068543
Chimp	cardiac muscle cell	ENSG00000090621	5.294942466665162	0.04697099512636918	-2.4066548094168763	-1.01982580432546	0.1805833665957411
Chimp	cardiac muscle cell	ENSG00000090674	2.585938675565954	0.07025397705742925	-1.606010744535987	-0.17843467603068164	0.17025325596051408
Chimp	cardiac muscle cell	ENSG00000090686	2.885785215612102	0.06673105101915784	-1.657681479513016	-0.21097204889906807	0.13258139940900396
Chimp	cardiac muscle cell	ENSG00000090776	3.135759937910201	0.07625981237349631	-1.462429997822494	-0.01049487519503245	0.1489534457074809
Chimp	cardiac muscle cell	ENSG00000090861	4.312683618081805	0.06843839816672903	-1.6452981680660377	-0.21583032801723157	0.14977399304686737
Chimp	cardiac muscle cell	ENSG00000090863	4.281279910879983	0.0837297214239093	-1.2599847965392517	0.17030057573463764	0.15016677478690516
Chimp	cardiac muscle cell	ENSG00000090905	3.267952610743223	0.06926608198338728	-1.5861235559710871	-0.13292756248341742	0.12609888382079104
Chimp	cardiac muscle cell	ENSG00000090924	-1.056475704018035	0.0697158060624047	-1.498960087933223	-0.7417799227508591	0.23851613686114367
Chimp	cardiac muscle cell	ENSG00000090971	1.7069404047355083	0.07306839179259342	-1.513305927307328	-0.20405120898139728	0.2900813373292347
Chimp	cardiac muscle cell	ENSG00000090975	3.4453316821253352	0.04226293160406016	-2.619914854361761	-1.1649699931811468	0.4481892200231136
Chimp	cardiac muscle cell	ENSG00000090989	3.418736582698454	0.06212649972308734	-1.7877419503962622	-0.33271638475504783	0.16755418659143317
Chimp	cardiac muscle cell	ENSG00000091039	3.0371430033604847	0.06073496768835043	-1.945149944179425	-0.4944389001703955	0.13711125979203215
Chimp	cardiac muscle cell	ENSG00000091136	3.6690138964897803	0.07201318214228432	-1.53904138612665	-0.08991361835581801	0.17598729053070625
Chimp	cardiac muscle cell	ENSG00000091140	5.754648323067074	0.09615072038243326	-0.9612498408171678	0.39601973861016593	0.2530943392665129
Chimp	cardiac muscle cell	ENSG00000091157	3.0600613037396474	0.05915459456092756	-1.9382078317150657	-0.4871495112492472	0.2396716449873494
Chimp	cardiac muscle cell	ENSG00000091164	3.6534458792448894	0.08668671061823759	-1.164937566554056	0.284803264686446	0.2280437349101679
Chimp	cardiac muscle cell	ENSG00000091317	1.1794005013369306	0.06544234494488621	-1.7515981124251079	-0.5512341778868493	0.24923651037309388
Chimp	cardiac muscle cell	ENSG00000091409	3.4290793498366168	0.10954531913297462	-0.6970042302765724	0.7580101074759047	0.2893741282841775
Chimp	cardiac muscle cell	ENSG00000091428	3.5089363188150444	0.1125927644509058	-0.6708136258446886	0.7833039515304812	0.15899972300296145
Chimp	cardiac muscle cell	ENSG00000091482	5.972465993500633	0.07295398345894323	-1.5190022261484093	-0.17743551677914549	0.1412000392094586
Chimp	cardiac muscle cell	ENSG00000091483	4.987600725220993	0.10060898888567542	-0.8425031974171409	0.5609590633785644	0.1785658450822852
Chimp	cardiac muscle cell	ENSG00000091490	-1.419891774516249	0.10073055631833637	-0.8237790071220826	-0.1256570897652839	0.27639387011461963
Chimp	cardiac muscle cell	ENSG00000091513	-2.2098122076226687	0.140990886700825	-0.16354089290647159	0.42737730405456453	0.15854442926119358
Chimp	cardiac muscle cell	ENSG00000091527	4.354515240994675	0.09136909826842465	-1.066221632574991	0.36209950231912136	0.15181718231244756
Chimp	cardiac muscle cell	ENSG00000091542	4.1868708760642726	0.08403989830137182	-1.2601674278576716	0.17234838341884262	0.14485560507842088
Chimp	cardiac muscle cell	ENSG00000091640	5.0454444956276	0.07439385626676993	-1.445099826305913	-0.0445580689624252	0.11325285942120306
Chimp	cardiac muscle cell	ENSG00000091651	-0.18331416369191467	0.15091821192958788	-0.05920973791542407	0.8641328557381142	0.25824363831661473
Chimp	cardiac muscle cell	ENSG00000091656	0.3770008043178706	0.08686161323507391	-1.1374439977716868	-0.10689599534209249	0.3192684957711664
Chimp	cardiac muscle cell	ENSG00000091704	-Inf	NaN	NaN	NA	NA
Chimp	cardiac muscle cell	ENSG00000091732	2.266066543606029	0.08122133335929103	-1.2961557520107794	0.10124498845245222	0.1380232025456369
Chimp	cardiac muscle cell	ENSG00000091831	0.13693027092213	0.07641178431156428	-1.4236779124960577	-0.4392879064362405	0.32506622345895975
Chimp	cardiac muscle cell	ENSG00000091879	-5.669612082630148	0.13540373141265435	-0.33728076864573636	-0.04217233620367966	0.28238493186867364
Chimp	cardiac muscle cell	ENSG00000091947	2.944686292960252	0.06825199269136364	-1.6466284110474514	-0.1979373310550765	0.17904941614691652
Chimp	cardiac muscle cell	ENSG00000091972	-0.5447170529971596	0.09059133462280924	-1.110352718148765	-0.2577573028004905	0.32969039651639265
Chimp	cardiac muscle cell	ENSG00000091986	3.0049053739863756	0.13807204931394712	-0.26148912060067736	1.1886424865389553	0.33857249646097864
Chimp	cardiac muscle cell	ENSG00000092009	-2.8124127284596474	0.1494943051632889	-0.07050373242010725	0.45448113967635323	0.20038773493439913
Chimp	cardiac muscle cell	ENSG00000092010	3.9231003060345286	0.06921541365544655	-1.6180104109002347	-0.17945272798108847	0.22751516023381152
Chimp	cardiac muscle cell	ENSG00000092020	3.388592072233578	0.06701688270892027	-1.6736995409898388	-0.21879573047904355	0.4097835478514137
Chimp	cardiac muscle cell	ENSG00000092068	0.8401864379098078	0.14941179811684777	-0.05846191139034084	1.0658772645739611	0.16075439384735649
Chimp	cardiac muscle cell	ENSG00000092094	2.969586329072939	0.07931021020374175	-1.2980614093174851	0.15128867463485762	0.32980658938898816
Chimp	cardiac muscle cell	ENSG00000092096	2.2264137652966074	0.06662220465407144	-1.7352107150383977	-0.3424622691174266	0.41437886014672315
Chimp	cardiac muscle cell	ENSG00000092108	2.982295377519199	0.07607599066595573	-1.4086137290650063	0.041037042342019436	0.277433577206796
Chimp	cardiac muscle cell	ENSG00000092148	4.333385969328239	0.08732285339158784	-1.1527528298240521	0.2761557071320726	0.11411395045246267
Chimp	cardiac muscle cell	ENSG00000092203	3.4955059111675846	0.0800627971010752	-1.313313701670038	0.1410469932117142	0.1583185015155857
Chimp	cardiac muscle cell	ENSG00000092295	-Inf	NaN	NaN	NA	0.28392559483821156
Chimp	cardiac muscle cell	ENSG00000092330	2.9203220881822096	0.05664707898865024	-2.040287425113411	-0.592339238767438	0.13711950827383296
Chimp	cardiac muscle cell	ENSG00000092421	0.9807627330342249	0.10117624189711903	-0.8545939261206913	0.30041785639835983	0.2352863724853382
Chimp	cardiac muscle cell	ENSG00000092439	3.533786580826235	0.09721302199763299	-0.9110432303188232	0.5425377683497374	0.16894700968454518
Chimp	cardiac muscle cell	ENSG00000092445	0.48075651453524615	0.09915161812660227	-0.8616813507097146	0.18918876197118217	0.2207288427365051
Chimp	cardiac muscle cell	ENSG00000092470	-1.6942149911250963	0.07632579451110227	-1.4959001124277769	-0.8380705514153146	0.2197304414312537
Chimp	cardiac muscle cell	ENSG00000092529	2.8585319554444015	0.11445052658478566	-0.6640237566990338	0.7815378789101141	0.42154057533821465
Chimp	cardiac muscle cell	ENSG00000092531	3.125443912869454	0.043864905850037356	-2.561520083778398	-1.109686835965597	0.46745058708422244
Chimp	cardiac muscle cell	ENSG00000092607	-Inf	NaN	NaN	NA	0.27606748249436563
Chimp	cardiac muscle cell	ENSG00000092621	-1.5713770293364304	0.09849341287587314	-0.9068817855959993	-0.23144222328898412	0.31829878902312464
Chimp	cardiac muscle cell	ENSG00000092820	4.4275404116515915	0.10903552730764045	-0.6995049592418834	0.726658609231255	0.18554653842591554
Chimp	cardiac muscle cell	ENSG00000092841	4.812766241354995	0.06278916506331449	-1.7732591024587945	-0.36159676217413494	0.18482209366332414
Chimp	cardiac muscle cell	ENSG00000092929	0.11548067645911869	0.13297337366115888	-0.30996845183420757	0.6703329108033247	0.2271236011747417
Chimp	cardiac muscle cell	ENSG00000092931	2.6992811732365514	0.08738130570027802	-1.1075182661608292	0.32838370467375544	0.1373236575584431
Chimp	cardiac muscle cell	ENSG00000092964	3.763632043056689	0.05969481599078669	-1.9263034968332955	-0.4811825786263175	0.2667087654705535
Chimp	cardiac muscle cell	ENSG00000092969	-1.0899555073794593	0.12452740272597718	-0.4783109296611915	0.273141244731568	0.27488138537134493
Chimp	cardiac muscle cell	ENSG00000092978	0.9174792101187796	0.06820708768013663	-1.6325289228885322	-0.49154000505328255	0.24281861585239173
Chimp	cardiac muscle cell	ENSG00000093009	-1.8556670055202007	0.1306059755294108	-0.3910928040075209	0.24460796307179578	0.2929341109374461
Chimp	cardiac muscle cell	ENSG00000093010	3.623470541496317	0.06532218935182146	-1.7561241468398017	-0.3052621062349443	0.15887529072117057
Chimp	cardiac muscle cell	ENSG00000093144	3.7566256725340432	0.06760840563137152	-1.6798511163072591	-0.23442438834698254	0.15458734332055696
Chimp	cardiac muscle cell	ENSG00000093167	4.209018299547306	0.08455657179784215	-1.1886550002227119	0.24336849842628183	0.20500867434213552
Chimp	cardiac muscle cell	ENSG00000093183	3.095806553899227	0.08475901087443054	-1.1982013011867598	0.25331317896698846	0.17222198225541693
Chimp	cardiac muscle cell	ENSG00000094631	2.701694825073321	0.05410884559766888	-2.0951131494269037	-0.6590442432789987	0.3701315232674049
Chimp	cardiac muscle cell	ENSG00000094804	-Inf	NaN	NaN	NA	0.22914041783135858
Chimp	cardiac muscle cell	ENSG00000094841	2.1234802510890765	0.10683791042913476	-0.7437274405071989	0.6352897055181063	0.1811919829618214
Chimp	cardiac muscle cell	ENSG00000094880	2.7247487814031217	0.07734580797190758	-1.3730273683832117	0.06461630785234429	0.22299800713385695
Chimp	cardiac muscle cell	ENSG00000094914	2.7828411243442424	0.0645676320093676	-1.7429359349873117	-0.3014723765778844	0.3066849141853104
Chimp	cardiac muscle cell	ENSG00000094916	2.665042482458809	0.08595679340473311	-1.1859316323241298	0.24755825411553412	0.1145156543172399
Chimp	cardiac muscle cell	ENSG00000094963	-0.8138610050781667	0.1163674437697452	-0.5848147465372079	0.21571612082899627	0.1475569855159693
Chimp	cardiac muscle cell	ENSG00000095002	2.6561326980455684	0.06821861191363413	-1.6952116927977032	-0.2623634284064422	0.11883744381080596
Chimp	cardiac muscle cell	ENSG00000095015	1.1751392692538787	0.09481791128467842	-0.9857493734650601	0.21363575217159358	0.30684051574326415
Chimp	cardiac muscle cell	ENSG00000095059	3.1548272560070907	0.056435268465009895	-1.983234169670827	-0.5311193155675087	0.1496868919160435
Chimp	cardiac muscle cell	ENSG00000095066	2.6370040620961723	0.11484408024360478	-0.5912017299605548	0.840248728020708	0.2270579583522702
Chimp	cardiac muscle cell	ENSG00000095139	4.272531333672225	0.05166130801976505	-2.2374634165447747	-0.8069569609616452	0.20020947063577316
Chimp	cardiac muscle cell	ENSG00000095209	3.0695972155952274	0.1084356536203773	-0.7685732383953021	0.6826160354578821	0.1289181242848863
Chimp	cardiac muscle cell	ENSG00000095261	2.5212324156903296	0.0654338083104355	-1.7255012285391966	-0.3031587332418537	0.13777421334061282
Chimp	cardiac muscle cell	ENSG00000095303	-1.6024195548180662	0.08689661163332436	-1.1507841431553318	-0.4798597431344279	0.31659256008973535
Chimp	cardiac muscle cell	ENSG00000095370	1.6592465942413568	0.07084270798106937	-1.566051986627985	-0.2651611316691056	0.31747813035936256
Chimp	cardiac muscle cell	ENSG00000095380	1.8203572030607902	0.07685961891255404	-1.364283075067632	-0.034974454597858085	0.22362878857711818
Chimp	cardiac muscle cell	ENSG00000095383	-3.912215222139511	0.07602623796635968	-1.456256678317496	-1.0277922478117862	0.4770224139193759
Chimp	cardiac muscle cell	ENSG00000095397	-0.04484601454826609	0.12747005389504548	-0.4259976670740221	0.5237874830410512	0.25438929388159837
Chimp	cardiac muscle cell	ENSG00000095485	2.2299375158100734	0.059185750815862526	-1.9336813997982998	-0.5405043167705326	0.1588905592184386
Chimp	cardiac muscle cell	ENSG00000095539	0.5259671560655991	0.0812289998872544	-1.2010817263728484	-0.14125626763816745	0.23673196176106212
Chimp	cardiac muscle cell	ENSG00000095564	2.868910283193811	0.05733306593786334	-1.94996694562293	-0.5039494795015507	0.29806358575994674
Chimp	cardiac muscle cell	ENSG00000095574	3.0585407526734865	0.050455140892916236	-2.273187302404326	-0.8221505577125314	0.1736149965147931
Chimp	cardiac muscle cell	ENSG00000095585	-2.7477643293866096	0.13115694558691496	-0.2655013896591463	0.26601440964544326	0.2704459792783865
Chimp	cardiac muscle cell	ENSG00000095587	-0.15540130393835888	0.15983886583556223	0.08284096962098572	1.0115298982010583	0.1551477373396418
Chimp	cardiac muscle cell	ENSG00000095627	0.6420127648279739	0.17153781428974735	0.19007802021008233	1.2732244065764171	0.15451069014185131
Chimp	cardiac muscle cell	ENSG00000095637	6.28160212476584	0.1205047009816976	-0.5118145563892075	0.8058821733725162	0.09504473321151563
Chimp	cardiac muscle cell	ENSG00000095713	-Inf	NaN	NaN	NA	0.25850808692295557
Chimp	cardiac muscle cell	ENSG00000095739	2.0444775460449303	0.0936211255320239	-1.0861103320929313	0.281008962019466	0.2140411167419865
Chimp	cardiac muscle cell	ENSG00000095787	4.241337835243862	0.062557232870248	-1.8343455086109923	-0.403074580861295	0.20944606331322813
Chimp	cardiac muscle cell	ENSG00000095794	2.2570590686276057	0.10533060588689391	-0.7494394778307626	0.6469354212890986	0.32414371084677446
Chimp	cardiac muscle cell	ENSG00000095906	2.69046329631719	0.06953121462938994	-1.5784940846208984	-0.14320539542037625	0.17821870528269398
Chimp	cardiac muscle cell	ENSG00000095951	0.06791355606643518	0.07736484406098726	-1.4508810659802096	-0.4796375431576766	0.15732852307530099
Chimp	cardiac muscle cell	ENSG00000096060	2.5991065036503636	0.13535351821670458	-0.2874092898984558	1.141186446754217	0.19236083418153993
Chimp	cardiac muscle cell	ENSG00000096063	2.346616951834618	0.08948544388799302	-1.0951338837495355	0.31096771488962216	0.21400020834399802
Chimp	cardiac muscle cell	ENSG00000096070	2.6261378745351087	0.07976255905244357	-1.3636594624935052	0.06698430517220899	0.2880781966823047
Chimp	cardiac muscle cell	ENSG00000096080	2.6053666628775964	0.08835036635537613	-1.1166755878596086	0.31239979152645914	0.20366648022108233
Chimp	cardiac muscle cell	ENSG00000096092	2.298957970545793	0.06621044246934132	-1.7708587719740188	-0.3698041108211729	0.15804869539402475
Chimp	cardiac muscle cell	ENSG00000096093	-Inf	NaN	NaN	NA	0.2606094246134012
Chimp	cardiac muscle cell	ENSG00000096384	2.061782103261988	0.11553231458933524	-0.5938551938690443	0.7759560479765751	0.43330366686873295
Chimp	cardiac muscle cell	ENSG00000096433	-0.42686871932077447	0.07994943782446969	-1.3840278426640045	-0.5079632525830824	0.3032934327989367
Chimp	cardiac muscle cell	ENSG00000096696	6.330272937805232	0.1025751021824634	-0.8515539670316958	0.4622333787631192	0.12533247502703393
Chimp	cardiac muscle cell	ENSG00000096746	4.035063034686401	0.06008040026294861	-1.9466197264962914	-0.5112232007659503	0.2889571193598503
Chimp	cardiac muscle cell	ENSG00000096872	1.8980982551230794	0.0824500367114653	-1.2330151855356581	0.10986876532086098	0.15405587525893571
Chimp	cardiac muscle cell	ENSG00000096968	2.3247291775062155	0.10696686297653142	-0.8090008687775423	0.5948184091768114	0.12273768062648094
Chimp	cardiac muscle cell	ENSG00000097021	1.3582504740188777	0.05939420607733766	-1.924836832796836	-0.6840480998092571	0.3749180615384288
Chimp	cardiac muscle cell	ENSG00000097033	4.870785706678994	0.0767532215660727	-1.429387709344057	-0.020339964153786694	0.1324462684228827
Chimp	cardiac muscle cell	ENSG00000097046	0.9190794612265448	0.08431424021933377	-1.2669049345774956	-0.12556580700305586	0.3221399299388622
Chimp	cardiac muscle cell	ENSG00000097096	2.126695161743045	0.06908056470885023	-1.6420851706439765	-0.2626065875799526	0.18749427063258076
Chimp	cardiac muscle cell	ENSG00000099139	1.0079733201257244	0.05209346030800353	-2.2062698383059924	-1.045134858377677	0.23019025489084458
Chimp	cardiac muscle cell	ENSG00000099203	2.480238604944458	0.1011841053786875	-0.8756539297501686	0.5431680671952572	0.18640193881856623
Chimp	cardiac muscle cell	ENSG00000099204	6.121991358586411	0.0907987737388782	-1.0542410447691544	0.27599629452674423	0.13738406963795782
Chimp	cardiac muscle cell	ENSG00000099219	2.6646839946046805	0.10356122625294259	-0.8053302799123279	0.628133904495366	0.11334593947794003
Chimp	cardiac muscle cell	ENSG00000099246	4.128209956108223	0.10007026711889777	-0.90712869783058	0.5265981725756169	0.11793941425961897
Chimp	cardiac muscle cell	ENSG00000099250	2.9859102953527157	0.07918685751868734	-1.3548669978778354	0.09486517416845075	0.1153740771339262
Chimp	cardiac muscle cell	ENSG00000099260	4.5849622484114825	0.12376167377545805	-0.4429970914036673	0.97785941300382	0.1496836135496351
Chimp	cardiac muscle cell	ENSG00000099282	0.9528643752083664	0.10472579859725117	-0.7916321691289321	0.35715620635078404	0.15490633624734995
Chimp	cardiac muscle cell	ENSG00000099308	1.0104455711714153	0.058818959763594164	-1.9376132543684528	-0.7759196441186955	0.19568289216986107
Chimp	cardiac muscle cell	ENSG00000099326	-1.5482111856822673	0.06734076660030493	-1.6337774935471683	-0.9549393764485752	0.22720682929065114
Chimp	cardiac muscle cell	ENSG00000099330	2.204438772049029	0.08414419072588501	-1.2158266016800177	0.17418298188724446	0.2860990374684664
Chimp	cardiac muscle cell	ENSG00000099331	1.0647957060678759	0.06178932865023046	-1.8315191760814358	-0.6574665098083743	0.17483186546759238
Chimp	cardiac muscle cell	ENSG00000099364	-2.1507493499231045	0.06789278608041187	-1.5941481962860318	-0.9961002540794925	0.22676316854586004
Chimp	cardiac muscle cell	ENSG00000099365	-3.7902734299198872	0.13520793529851596	-0.2722137793004509	0.16590216108893602	0.2735856153736803
Chimp	cardiac muscle cell	ENSG00000099377	1.1496401063675021	0.0812208629927982	-1.3814745615579496	-0.18795044150258366	0.25558224097856536
Chimp	cardiac muscle cell	ENSG00000099385	3.0418599616489006	0.07940198676444941	-1.3355877607958073	0.11519878725320565	0.1531580246799039
Chimp	cardiac muscle cell	ENSG00000099622	5.2754309970027995	0.09836032658544083	-0.9418422583244327	0.4461220900075452	0.22640830024272787
Chimp	cardiac muscle cell	ENSG00000099624	5.78852946559119	0.06860914477984056	-1.621770519041099	-0.26687736841140497	0.21297458297032346
Chimp	cardiac muscle cell	ENSG00000099783	3.9762749565935085	0.06025368268418479	-1.8909901359961123	-0.45416056889004675	0.17460266410776767
Chimp	cardiac muscle cell	ENSG00000099795	5.205425174184316	0.06346005582753372	-1.7608188483135798	-0.3688670939421639	0.14861843322375878
Chimp	cardiac muscle cell	ENSG00000099797	4.031229650160795	0.0345475658747571	-2.9638436464013385	-1.528371630502252	0.41019935137358937
Chimp	cardiac muscle cell	ENSG00000099800	3.91798280920911	0.074650647163756	-1.4374874138825626	0.001254127498383495	0.22518271018097732
Chimp	cardiac muscle cell	ENSG00000099810	1.8283832297696518	0.07180300899065471	-1.549101581718722	-0.21837919099866965	0.15505474591984197
Chimp	cardiac muscle cell	ENSG00000099817	3.3372191155808073	0.06732923864980088	-1.7226316755446136	-0.26847046223238014	0.2098812914853467
Chimp	cardiac muscle cell	ENSG00000099821	1.178598759612574	0.0913829106683853	-1.0652270742845964	0.13495271921200303	0.14558160726461103
Chimp	cardiac muscle cell	ENSG00000099840	-0.8190845382558041	0.10341225823849391	-0.8137067445852055	-0.014144159748194274	0.2713326623356414
Chimp	cardiac muscle cell	ENSG00000099849	1.4574873526351442	0.05899219009845184	-1.9255040549267424	-0.6634002754561992	0.24949364695692317
Chimp	cardiac muscle cell	ENSG00000099860	1.738444063514542	0.10998729333951361	-0.7405903207969601	0.5742290403802409	0.4546562423495059
Chimp	cardiac muscle cell	ENSG00000099864	1.5386293150532349	0.06408277572425711	-1.802756164201817	-0.5241941076415422	0.1995988114402839
Chimp	cardiac muscle cell	ENSG00000099875	4.927416176691281	0.05751100250287499	-2.072109734856577	-0.6657168442381809	0.4869971663024809
Chimp	cardiac muscle cell	ENSG00000099889	3.454180244175529	0.09615051800311211	-0.9269137068178428	0.5279676159857158	0.43329871548600474
Chimp	cardiac muscle cell	ENSG00000099899	1.3706553195215854	0.07222850098559652	-1.483476665343423	-0.23996513641315875	0.26887284113723914
Chimp	cardiac muscle cell	ENSG00000099901	1.5461934099798937	0.060215738055844674	-1.868723505114334	-0.5886807601171815	0.2665098658064449
Chimp	cardiac muscle cell	ENSG00000099904	3.536487613440412	0.05480608254432081	-2.0107901357034295	-0.5572738867778222	0.23042936254024918
Chimp	cardiac muscle cell	ENSG00000099917	3.049190158358969	0.0485449904560195	-2.308968621726343	-0.8580689933854042	0.22830260390811846
Chimp	cardiac muscle cell	ENSG00000099940	2.869112142894201	0.09341388631149045	-1.0297183227271869	0.4163077767768715	0.21158215220450155
Chimp	cardiac muscle cell	ENSG00000099953	1.2785634744965761	0.09441446608187071	-1.044395153934286	0.17859966867444665	0.16981001696934692
Chimp	cardiac muscle cell	ENSG00000099954	1.6159198110224071	0.0758783346964054	-1.4313560590705392	-0.1381559104296326	0.22819851783410713
Chimp	cardiac muscle cell	ENSG00000099956	2.7579502512930754	0.09089381502927227	-1.08596890208554	0.3538827896483361	0.16868727282758655
Chimp	cardiac muscle cell	ENSG00000099958	-0.18769424599405798	0.10447048402026375	-0.7826150072975753	0.1398876795488574	0.3524021564206219
Chimp	cardiac muscle cell	ENSG00000099968	2.8201631630500015	0.11564605665738688	-0.6233556796107743	0.8203066084143164	0.14150027581926378
Chimp	cardiac muscle cell	ENSG00000099985	-Inf	NaN	NaN	NA	NA
Chimp	cardiac muscle cell	ENSG00000099991	2.6553058829236607	0.07144091645392446	-1.514986952504534	-0.08219853054616522	0.22220417964560668
Chimp	cardiac muscle cell	ENSG00000099992	0.87344960319775	0.05977679711433894	-1.8870661347738837	-0.7556134545498219	0.2130833442046166
Chimp	cardiac muscle cell	ENSG00000099994	-0.881564313635625	0.11794936836411572	-0.5371603612533862	0.2509413980761158	0.1971298178452874
Chimp	cardiac muscle cell	ENSG00000099995	3.8501751702230935	0.05856843117852537	-1.9628608122796292	-0.5214653959906719	0.16467605529042087
Chimp	cardiac muscle cell	ENSG00000099998	0.20892831079036975	0.07525298033878228	-1.462000727126644	-0.4638570387725415	0.24017275976370847
Chimp	cardiac muscle cell	ENSG00000099999	1.6847667133227646	0.08937307567954202	-1.1011101184727263	0.20424442147824573	0.20949709308248152
Chimp	cardiac muscle cell	ENSG00000100003	-3.1019428093311725	0.10542803469913924	-0.6429442522533545	-0.1458349750236222	0.3419490326852643
Chimp	cardiac muscle cell	ENSG00000100023	2.676464702805643	0.1022600956198834	-0.8294584233135728	0.6048454603620718	0.3397918591033527
Chimp	cardiac muscle cell	ENSG00000100024	-1.3879415876579995	0.12585081710407636	-0.4121945797486038	0.2908519464291656	0.23189771903183481
Chimp	cardiac muscle cell	ENSG00000100027	-3.8391716354759926	0.15496925490905777	-0.0265511877555436	0.40767214804431706	0.25685646347142693
Chimp	cardiac muscle cell	ENSG00000100029	1.9322590105277255	0.06756363791297813	-1.6923744981263065	-0.3436430176721925	0.21399296619931932
Chimp	cardiac muscle cell	ENSG00000100030	4.26952036921032	0.07356455295041942	-1.525330531716267	-0.09474866162818119	0.16580225080889396
Chimp	cardiac muscle cell	ENSG00000100034	3.030128653331377	0.04815108720242175	-2.3438532830370526	-0.8932586601212327	0.23409188047735105
Chimp	cardiac muscle cell	ENSG00000100036	-1.465613670586119	0.08255978064246279	-1.3029131575928052	-0.6117524066951441	0.28898170305463666
Chimp	cardiac muscle cell	ENSG00000100055	-3.416718469832789	0.12474947960979879	-0.4073106689807854	0.0617251350371808	0.5027905093464439
Chimp	cardiac muscle cell	ENSG00000100060	0.16838593777565894	0.09173099512918936	-1.0570452447748977	-0.06665269853556277	0.23510576014265544
Chimp	cardiac muscle cell	ENSG00000100065	1.2716989218885044	0.0814068302780453	-1.2874709070415584	-0.06602922199747163	0.40938227936375554
Chimp	cardiac muscle cell	ENSG00000100075	0.24160551018133153	0.09695973411824714	-0.9636724120438601	0.040733536168074624	0.21870393021158324
Chimp	cardiac muscle cell	ENSG00000100083	2.9367118360516415	0.055851159610151684	-2.0095593497994186	-0.5611002507109641	0.3596557164800417
Chimp	cardiac muscle cell	ENSG00000100084	1.2714982553822314	0.09088722582602063	-1.0877893057521788	0.13360693796348833	0.23979909711114453
Chimp	cardiac muscle cell	ENSG00000100097	5.2927027122982055	0.058982384779920946	-1.972669195416408	-0.5857093367812871	0.35009503579837026
Chimp	cardiac muscle cell	ENSG00000100099	1.7931765304436689	0.06773466447402192	-1.6402158260712751	-0.31570736883845973	0.2721562980437849
Chimp	cardiac muscle cell	ENSG00000100100	3.2639780643120355	0.12645858237049212	-0.52292561741948	0.9302256079379506	0.3658825517879258
Chimp	cardiac muscle cell	ENSG00000100104	2.2584652218745243	0.09564081206668036	-0.9805187774342204	0.4160169934296932	0.17124090349578863
Chimp	cardiac muscle cell	ENSG00000100105	2.3700190618318233	0.08778697575485993	-1.1373489904640894	0.27112799859533787	0.2121888694209591
Chimp	cardiac muscle cell	ENSG00000100106	3.4160431999905665	0.10147687808408555	-0.8753395838434296	0.5796845745281712	0.22571926719549615
Chimp	cardiac muscle cell	ENSG00000100109	2.0832381953973664	0.08923818866048165	-1.1242209917943706	0.2488640021859989	0.28783358001819515
Chimp	cardiac muscle cell	ENSG00000100124	1.6207388891729666	0.07450584166983172	-1.451515540098458	-0.1574409302276134	0.2307549752104994
Chimp	cardiac muscle cell	ENSG00000100129	3.3568721937068253	0.1380187366268177	-0.2793152424165514	1.1751954545508405	0.3124095810788205
Chimp	cardiac muscle cell	ENSG00000100139	3.1242396267276775	0.051914411306830985	-2.2661157006592787	-0.8142946062372474	0.28544330277313107
Chimp	cardiac muscle cell	ENSG00000100151	3.0845011846154367	0.10217776458524697	-0.839640860656657	0.611739115686575	0.1431191978492523
Chimp	cardiac muscle cell	ENSG00000100154	0.4180582962826419	0.061795326721760385	-1.842487017591404	-0.8039324251365525	0.13188404492663416
Chimp	cardiac muscle cell	ENSG00000100170	-1.2273203217069635	0.20189723677005975	0.5019890161379246	1.2305611481247545	0.26288221274186063
Chimp	cardiac muscle cell	ENSG00000100196	1.6310974038894501	0.05880025455652018	-1.910085423227938	-0.6141474115544849	0.1554555263974844
Chimp	cardiac muscle cell	ENSG00000100201	4.8481225362232605	0.06800862760254126	-1.6520246808458787	-0.2419428323031163	0.3561699776482298
Chimp	cardiac muscle cell	ENSG00000100206	-Inf	NaN	NaN	NA	0.1647785946928941
Chimp	cardiac muscle cell	ENSG00000100209	1.1463545799905666	0.08064009186527692	-1.2852558939177519	-0.09248720656173215	0.23765760549303966
Chimp	cardiac muscle cell	ENSG00000100211	2.683834027596736	0.045967967776334856	-2.4211989054986054	-0.9863748542509576	0.16671699685835076
Chimp	cardiac muscle cell	ENSG00000100216	2.7618628804563152	0.08168849502616253	-1.3053359047758502	0.13477155514893524	0.18826558761575302
Chimp	cardiac muscle cell	ENSG00000100219	3.804679090070091	0.050045448975424574	-2.251725631833113	-0.8083941937492372	0.38988843136953916
Chimp	cardiac muscle cell	ENSG00000100221	3.4011296966768376	0.04092880205915139	-2.659158468882758	-1.2041753538232671	0.443431105974396
Chimp	cardiac muscle cell	ENSG00000100225	3.4801269838444995	0.05560411064470313	-2.074651951769969	-0.6200560533341475	0.25859390971357626
Chimp	cardiac muscle cell	ENSG00000100226	3.4605698680760595	0.07164833006717161	-1.58552624239549	-0.13070171315654489	0.47222707997192886
Chimp	cardiac muscle cell	ENSG00000100227	2.356672781777471	0.06884285495720646	-1.6199273680462765	-0.21279696915758217	0.19463097528609646
Chimp	cardiac muscle cell	ENSG00000100228	-Inf	NaN	NaN	NA	0.24240602777924092
Chimp	cardiac muscle cell	ENSG00000100239	2.886312194811727	0.0681471528980254	-1.6434898624071348	-0.19675977483993035	0.1413126077290091
Chimp	cardiac muscle cell	ENSG00000100241	4.168924340158046	0.06094705166533754	-1.8675919452879068	-0.4346912525603541	0.18738179568826135
Chimp	cardiac muscle cell	ENSG00000100242	3.8395843622021895	0.09200848557075997	-1.0897633033120508	0.35207504542060186	0.27884637051954086
Chimp	cardiac muscle cell	ENSG00000100243	3.8922449694714527	0.12574101739460872	-0.48607677466686294	0.9536283448354416	0.26258919335913306
Chimp	cardiac muscle cell	ENSG00000100258	1.213290107919311	0.0523433718967907	-2.1206238585889747	-0.9124878948542383	0.2034469321147135
Chimp	cardiac muscle cell	ENSG00000100263	3.0836628477069414	0.057403426088220556	-2.032988790912324	-0.5816191210312798	0.2924296802784616
Chimp	cardiac muscle cell	ENSG00000100266	4.632853218654617	0.0578275735263892	-2.0015304819546587	-0.5824613572807433	0.18029831619160522
Chimp	cardiac muscle cell	ENSG00000100271	1.1848513274603585	0.07340430065171447	-1.6198437665280805	-0.4182281733351807	0.17877628149353003
Chimp	cardiac muscle cell	ENSG00000100276	0.675108957474041	0.11361056693942521	-0.6360086273638654	0.4538880122591411	0.3311003545172403
Chimp	cardiac muscle cell	ENSG00000100280	3.859988452889841	0.06617061981494914	-1.7247177968664098	-0.28372730166670634	0.34271978426331456
Chimp	cardiac muscle cell	ENSG00000100281	1.4704458479400266	0.11019633206728645	-0.6915864109392786	0.5732114883103039	0.20906207089875245
Chimp	cardiac muscle cell	ENSG00000100284	4.703601083860767	0.06116190439045482	-1.9108721198469933	-0.4945868236883173	0.24344477537747417
Chimp	cardiac muscle cell	ENSG00000100292	0.9894867716617864	0.10545833977395874	-0.8116684373489156	0.3453012174970673	0.3668765709434749
Chimp	cardiac muscle cell	ENSG00000100294	2.757128600052932	0.07970929453912579	-1.3089220250088236	0.1308758398519254	0.28154107909508785
Chimp	cardiac muscle cell	ENSG00000100296	2.753052646496386	0.05630818442423663	-2.0140387873343575	-0.5745085384443613	0.15088166308753587
Chimp	cardiac muscle cell	ENSG00000100297	-0.18181571144471334	0.09089676695723634	-1.0801905296593612	-0.15656066134718183	0.27417974184466765
Chimp	cardiac muscle cell	ENSG00000100299	0.9233200123483106	0.07615095907085	-1.408406669000638	-0.26613830745034095	0.1727298252978443
Chimp	cardiac muscle cell	ENSG00000100300	4.1031615307165215	0.10422766061793921	-0.7842471737570026	0.6499553273048962	0.1204112728030184
Chimp	cardiac muscle cell	ENSG00000100302	-1.2521003527009102	0.0832358306616097	-1.1742549268755142	-0.44970580937864724	0.22943130340054138
Chimp	cardiac muscle cell	ENSG00000100304	2.5981278368009084	0.09607924908190794	-0.9583397974320077	0.4701806593406882	0.1913410267377705
Chimp	cardiac muscle cell	ENSG00000100307	4.405300182381937	0.0751302737371986	-1.4834321938425885	-0.05659073821714533	0.19726094928110446
Chimp	cardiac muscle cell	ENSG00000100311	2.443782607203428	0.09912315942521277	-0.8990696843161268	0.5164778231470208	0.40135334225655234
Chimp	cardiac muscle cell	ENSG00000100316	4.847574900289215	0.058115057395081146	-1.9634023401840854	-0.5532957058070416	0.2854020947242273
Chimp	cardiac muscle cell	ENSG00000100319	2.0417223966884963	0.07302744134403233	-1.5408308780721633	-0.1741442408735785	0.195820218370996
Chimp	cardiac muscle cell	ENSG00000100320	4.122113935277342	0.06367577570780003	-1.7686911786000243	-0.3348462543083335	0.17058150757427917
Chimp	cardiac muscle cell	ENSG00000100321	3.8301580837553235	0.03963445988104422	-2.7209014916564285	-1.278664397185566	0.3229054548943793
Chimp	cardiac muscle cell	ENSG00000100324	2.773104887585525	0.08596789006619873	-1.175699829634958	0.2651375250488299	0.5351079245554203
Chimp	cardiac muscle cell	ENSG00000100325	3.2142583428261964	0.06365171919545244	-1.7950830983032404	-0.3424320340807405	0.20341342640605423
Chimp	cardiac muscle cell	ENSG00000100330	1.6686833672945942	0.05968838446056389	-1.9267642400117515	-0.6242264416458119	0.18351277339189412
Chimp	cardiac muscle cell	ENSG00000100345	3.8377228805044963	0.05887371845352504	-1.946888803954073	-0.5049720282659218	0.14206315426478705
Chimp	cardiac muscle cell	ENSG00000100348	4.494918080538185	0.06262011462041654	-1.8106695492426956	-0.3866692754055179	0.12826658690748177
Chimp	cardiac muscle cell	ENSG00000100350	-Inf	NaN	NaN	NA	0.3306104923216593
Chimp	cardiac muscle cell	ENSG00000100351	-4.184446248563753	0.15620605002887675	-0.037105470794391054	0.37039312054754425	0.21409956200570307
Chimp	cardiac muscle cell	ENSG00000100353	3.8218272574141157	0.08482381429411638	-1.2030379091663028	0.2395546410975249	0.160353511948991
Chimp	cardiac muscle cell	ENSG00000100354	3.4759553957771385	0.07208369811967676	-1.5214319035228754	-0.06678047030029588	0.13684399304251468
Chimp	cardiac muscle cell	ENSG00000100359	3.8334283443639765	0.06480435714521812	-1.7156020015145115	-0.2735036863457847	0.1900942266770281
Chimp	cardiac muscle cell	ENSG00000100360	1.9927164495909906	0.0860365550039594	-1.1592945029414738	0.19952522838882492	0.18684011726186908
Chimp	cardiac muscle cell	ENSG00000100362	-Inf	NaN	NaN	NA	NA
Chimp	cardiac muscle cell	ENSG00000100364	2.8438818241601886	0.05441902068877308	-2.105205933240311	-0.6603287380300538	0.2980497809205682
Chimp	cardiac muscle cell	ENSG00000100365	-4.093914597687711	0.07928119113778954	-1.36737454989228	-0.9529803545057498	0.1774340627031618
Chimp	cardiac muscle cell	ENSG00000100372	1.304374317289216	0.06602378122580395	-1.6619352309127986	-0.433126125288932	0.1556128720014662
Chimp	cardiac muscle cell	ENSG00000100376	2.2790643786587554	0.05803337330362006	-1.9118698095465916	-0.5130080186495223	0.22001743742395802
Chimp	cardiac muscle cell	ENSG00000100379	-0.3453231671216142	0.08505867996754722	-1.2383749392504932	-0.34632697938998935	0.3796567171109148
Chimp	cardiac muscle cell	ENSG00000100380	2.3815384679059997	0.11031089073170249	-0.7036693421047825	0.705952877648074	0.4179424789491031
Chimp	cardiac muscle cell	ENSG00000100385	-2.9472553411815197	0.12737518611286708	-0.3648224395092053	0.14691089406650365	0.18833106618638268
Chimp	cardiac muscle cell	ENSG00000100387	4.257483495202591	0.07659206853542366	-1.3823455849038293	0.04853430806702441	0.12096060611363567
Chimp	cardiac muscle cell	ENSG00000100393	3.4988645296325984	0.0580924069232765	-1.9971982993994997	-0.5428951793729735	0.15378626445531648
Chimp	cardiac muscle cell	ENSG00000100395	1.9629263517676465	0.07620571838161923	-1.377743592395373	-0.023848089000015227	0.14631301673917863
Chimp	cardiac muscle cell	ENSG00000100399	1.1637176024220388	0.09872072404685685	-0.9538570156293334	0.24290345828727677	0.27048140882979205
Chimp	cardiac muscle cell	ENSG00000100401	3.314998656498168	0.06180589434784756	-1.893694746111471	-0.4398873906966052	0.5305878658272484
Chimp	cardiac muscle cell	ENSG00000100403	3.64137675984489	0.06591658426953588	-1.7264578990132915	-0.2762555561725415	0.21788889021446425
Chimp	cardiac muscle cell	ENSG00000100412	5.856352334089358	0.14548870431266359	-0.11911915930972558	1.2309422526544653	0.1987640160653974
Chimp	cardiac muscle cell	ENSG00000100413	2.8964812471919283	0.07691845539148492	-1.393215020739809	0.053902731715821606	0.30080100774510443
Chimp	cardiac muscle cell	ENSG00000100416	3.076426055624356	0.08816155842825425	-1.1044879594390435	0.34679070387685296	0.1714228938710836
Chimp	cardiac muscle cell	ENSG00000100417	2.079421240598579	0.05374223676469117	-2.0877093953888806	-0.7152014045153561	0.18529361178369297
Chimp	cardiac muscle cell	ENSG00000100422	4.3917747722072065	0.05489441629040343	-2.069179444220494	-0.6419346020295196	0.1930852872481195
Chimp	cardiac muscle cell	ENSG00000100425	2.5989034553851735	0.05295757328533526	-2.1518709725283864	-0.7232908479114835	0.2169327932617539
Chimp	cardiac muscle cell	ENSG00000100426	2.5232694984467234	0.04277846329084687	-2.6324590053931645	-1.2099458515852848	0.24805333641658822
Chimp	cardiac muscle cell	ENSG00000100429	1.2388515813487544	0.08108975716324057	-1.395830012563141	-0.18185354281314625	0.3867524376526324
Chimp	cardiac muscle cell	ENSG00000100439	2.00270854375143	0.11575093538155057	-0.623699576125479	0.7367490999094432	0.1557573350072781
Chimp	cardiac muscle cell	ENSG00000100441	2.7796492252373612	0.05290586249433606	-2.166315873462904	-0.7250569711589581	0.25200763982941415
Chimp	cardiac muscle cell	ENSG00000100442	4.359405035645097	0.05644247787292825	-2.00358125950171	-0.5753984365632336	0.14434145412118804
Chimp	cardiac muscle cell	ENSG00000100445	1.9346434391221297	0.04600253822681102	-2.4472007438872088	-1.098064641398053	0.25977633372532366
Chimp	cardiac muscle cell	ENSG00000100448	-Inf	NaN	NaN	NA	0.18926688229022684
Chimp	cardiac muscle cell	ENSG00000100462	2.942753373182383	0.08344075290777747	-1.2856871416561235	0.16294867682519554	0.16250620145996522
Chimp	cardiac muscle cell	ENSG00000100478	2.0053831111260494	0.0540932008984495	-2.098444666071403	-0.7375620330007369	0.14620009780900983
Chimp	cardiac muscle cell	ENSG00000100485	3.4072472966568936	0.09117195181936717	-1.0603628128765104	0.3946440249267056	0.1602126228892879
Chimp	cardiac muscle cell	ENSG00000100503	3.2729165273873377	0.0903274608549221	-1.033965019605266	0.4192881782844988	0.19527070150841477
Chimp	cardiac muscle cell	ENSG00000100504	-0.9895597157511027	0.06102368556234822	-1.89642095152755	-1.1276104233419193	0.16393828735015267
Chimp	cardiac muscle cell	ENSG00000100505	-2.9509699347283984	0.1064649021255012	-0.8055896756145275	-0.2942145590801968	0.30850522787858453
Chimp	cardiac muscle cell	ENSG00000100519	3.7631560422618184	0.07486121710946105	-1.4468869387093388	-0.0017452325114644118	0.16489709521961726
Chimp	cardiac muscle cell	ENSG00000100522	1.5908414823895303	0.0731263557158304	-1.529664445840852	-0.24109021952174947	0.19368064064902396
Chimp	cardiac muscle cell	ENSG00000100523	2.4064512814045953	0.07791874021978015	-1.3899526696570983	0.022093492781223745	0.31329725653163754
Chimp	cardiac muscle cell	ENSG00000100526	-0.30438623798024533	0.11143737256586113	-0.6562813112138967	0.24372516865524474	0.17321741332452895
Chimp	cardiac muscle cell	ENSG00000100532	2.6649932403203724	0.06011368111157656	-1.9163784722747168	-0.48289211572187707	0.17603052397668917
Chimp	cardiac muscle cell	ENSG00000100554	4.292965997163639	0.09454683338286501	-0.9763356920966199	0.45364982209509963	0.1681298292673489
Chimp	cardiac muscle cell	ENSG00000100564	-0.1479179800007928	0.12588864257477078	-0.4468135277042566	0.4833070520336327	0.1462865234561155
Chimp	cardiac muscle cell	ENSG00000100567	3.889183894860886	0.07305836678558675	-1.4728257224154573	-0.03300203607518548	0.17124037370818884
Chimp	cardiac muscle cell	ENSG00000100568	3.264978741662692	0.07063877422815164	-1.561252710891311	-0.10809029817237703	0.14345851050895309
Chimp	cardiac muscle cell	ENSG00000100575	3.045162638923574	0.058498736441912995	-1.9416133779746756	-0.49077525218319695	0.11996290261021464
Chimp	cardiac muscle cell	ENSG00000100577	2.2768073710851935	0.07748072037668274	-1.366351545979856	0.032258159348716786	0.197041013767954
Chimp	cardiac muscle cell	ENSG00000100578	1.651472172233817	0.07200755800440847	-1.5015535673951494	-0.2020165904992306	0.18392508961282394
Chimp	cardiac muscle cell	ENSG00000100580	2.246552016209356	0.06704840910353195	-1.6643478941262877	-0.2691902678367044	0.18579489127051066
Chimp	cardiac muscle cell	ENSG00000100591	4.44632264257238	0.05339120195309528	-2.124751111974806	-0.6991740837750289	0.30535283679839137
Chimp	cardiac muscle cell	ENSG00000100592	3.8071241875621737	0.08835752400560738	-1.1878962092386867	0.2553293766090583	0.19784880299752192
Chimp	cardiac muscle cell	ENSG00000100596	0.09234916643651564	0.10094779972700994	-0.8867393555106025	0.08915594855043163	0.3679153711412565
Chimp	cardiac muscle cell	ENSG00000100599	1.0356288609955262	0.06539040422436182	-1.7880806281200181	-0.62067752330404	0.17866589504682687
Chimp	cardiac muscle cell	ENSG00000100600	3.9163263549367118	0.10668158252708614	-0.7965245672148397	0.6422770673828121	0.22104264826867887
Chimp	cardiac muscle cell	ENSG00000100601	2.738314159993022	0.06202858327420287	-1.848172205975092	-0.409618088026916	0.24584443603563902
Chimp	cardiac muscle cell	ENSG00000100603	2.933806962687567	0.06818150335399402	-1.6386341428147746	-0.1902622001055001	0.16278703445020787
Chimp	cardiac muscle cell	ENSG00000100605	1.6860425185246075	0.08488038390230956	-1.2162781141843495	0.08930034124313457	0.20015130184207164
Chimp	cardiac muscle cell	ENSG00000100614	4.71177557362164	0.07785636597347605	-1.3979020899399812	0.01805067769176949	0.23497382157941202
Chimp	cardiac muscle cell	ENSG00000100625	-0.07968476986012236	0.1902233600538806	0.3963397873168604	1.339487527901293	0.3365438673211658
Chimp	cardiac muscle cell	ENSG00000100628	5.519345325640366	0.09046347743125976	-1.0423816131905148	0.3306684061216927	0.35562438459928847
Chimp	cardiac muscle cell	ENSG00000100644	3.720285177439231	0.09483291714130951	-1.0645848653110335	0.382414130859956	0.18670863893189182
Chimp	cardiac muscle cell	ENSG00000100650	4.1810322389001655	0.09629981694013244	-1.0322040054907307	0.4004384051606833	0.40267523557163376
Chimp	cardiac muscle cell	ENSG00000100664	5.074533419638617	0.04976820527794961	-2.2900330037843	-0.8909977297506277	0.42900417934310586
Chimp	cardiac muscle cell	ENSG00000100697	1.4533244939669454	0.0871747181641735	-1.187618831439882	0.07361461163387895	0.2481245254308304
Chimp	cardiac muscle cell	ENSG00000100711	3.5525284536720725	0.03985621821779621	-2.6433092576133217	-1.1902019737696308	0.14727718624695488
Chimp	cardiac muscle cell	ENSG00000100714	2.977208568559362	0.1341914908182104	-0.27998690223568423	1.1695462681978752	0.15127669954380962
Chimp	cardiac muscle cell	ENSG00000100722	3.3066958858260356	0.05999786861220414	-1.8998335196330833	-0.44614654346377347	0.21404792762574834
Chimp	cardiac muscle cell	ENSG00000100726	2.010651970801351	0.05255075016601116	-2.1081456083480252	-0.7464106952610774	0.1909839706359241
Chimp	cardiac muscle cell	ENSG00000100731	3.8241430718303353	0.06718104249273811	-1.7000848609857275	-0.2575913827163452	0.14184849729263702
Chimp	cardiac muscle cell	ENSG00000100739	-Inf	NaN	NaN	NA	0.044517762735953474
Chimp	cardiac muscle cell	ENSG00000100749	1.0582549893789512	0.12664678971290555	-0.4433476128912149	0.729210939949547	0.1874318514766832
Chimp	cardiac muscle cell	ENSG00000100764	2.548636134509737	0.11630081132708792	-0.6100927691502206	0.8145127383225775	0.15628445819975784
Chimp	cardiac muscle cell	ENSG00000100767	-0.14156818332651933	0.0855338912245177	-1.2002444249777897	-0.2689095670101027	0.21662895164790838
Chimp	cardiac muscle cell	ENSG00000100784	0.5203085789870884	0.1607924169005838	0.016333320975839474	1.0750342336197118	0.26569841534650196
Chimp	cardiac muscle cell	ENSG00000100802	1.2375646237027988	0.06091090345628207	-1.852067090231293	-0.6383841007005808	0.13708980532489923
Chimp	cardiac muscle cell	ENSG00000100804	4.735793725744088	0.0733954096525625	-1.5112520471755153	-0.0962891983848897	0.20692309835309994
Chimp	cardiac muscle cell	ENSG00000100811	2.9341743200509782	0.061830478114628766	-1.8643004630022053	-0.41591741893610856	0.17061000384482813
Chimp	cardiac muscle cell	ENSG00000100813	3.9214765103782305	0.042462842088467435	-2.597973776837343	-1.159358052344415	0.21845643847640334
Chimp	cardiac muscle cell	ENSG00000100814	-0.14680062929862858	0.07700386702358525	-1.3172983139852024	-0.3869640283786313	0.3122883059631056
Chimp	cardiac muscle cell	ENSG00000100815	3.0589055496183892	0.0611566755213428	-1.8668826702004464	-0.4158407313092407	0.18887968315409906
Chimp	cardiac muscle cell	ENSG00000100823	3.5234752836603365	0.10203167073547827	-0.8544488883868367	0.5993679344312582	0.1590786414618821
Chimp	cardiac muscle cell	ENSG00000100842	0.5044076799173913	0.08417711984764027	-1.201333510977683	-0.14578688428409614	0.20959881598607466
Chimp	cardiac muscle cell	ENSG00000100852	4.042152623814629	0.07465814271838772	-1.5262447870647111	-0.0909806772855517	0.1734342072604786
Chimp	cardiac muscle cell	ENSG00000100865	3.1282740320560447	0.08337903977467642	-1.2757599277140488	0.17610165681417245	0.1629199341763748
Chimp	cardiac muscle cell	ENSG00000100888	2.6298894569477524	0.07600518089980583	-1.4208744553221346	0.010048878602076483	0.15985730435098847
Chimp	cardiac muscle cell	ENSG00000100889	-0.652300374298035	0.06720908323395926	-1.5678165865977476	-0.7365512524958804	0.32211581938250605
Chimp	cardiac muscle cell	ENSG00000100902	4.22314849792215	0.06689754453893076	-1.662081825514455	-0.23038238480717688	0.12892541146390413
Chimp	cardiac muscle cell	ENSG00000100906	2.2223507992055618	0.0773823000396125	-1.3874317669242933	0.004818784858710234	0.17140458611355153
Chimp	cardiac muscle cell	ENSG00000100916	2.533806313607694	0.07430118130080655	-1.5095849623560222	-0.08619537085056783	0.23043021952825268
Chimp	cardiac muscle cell	ENSG00000100918	-6.11517951335354	0.10782747883670055	-0.7005407417099846	-0.44318458227714813	0.19748319085674115
Chimp	cardiac muscle cell	ENSG00000100934	4.384965292264004	0.08154028256550978	-1.3175494994509294	0.1098958811605768	0.11853476576798935
Chimp	cardiac muscle cell	ENSG00000100941	3.1742879047284442	0.054843668726119385	-2.104235621893371	-0.6519446086939085	0.3627656273401415
Chimp	cardiac muscle cell	ENSG00000100949	2.7311143137598393	0.06446542458358456	-1.7646100879371545	-0.326537729698267	0.18615598468063566
Chimp	cardiac muscle cell	ENSG00000100968	1.3206552138685583	0.07964644447040037	-1.405407634010812	-0.1729541814742972	0.3679284813314349
Chimp	cardiac muscle cell	ENSG00000100979	2.894221989800409	0.09533228136772483	-0.9929591389479333	0.4540742678230181	0.43374318850114707
Chimp	cardiac muscle cell	ENSG00000100982	2.9584456568704547	0.09189472809358279	-1.063201532205544	0.3858655600128227	0.14118764483144094
Chimp	cardiac muscle cell	ENSG00000100983	2.9348452475301854	0.10446029732529963	-0.7720017289863446	0.6764015307287006	0.28261871594091154
Chimp	cardiac muscle cell	ENSG00000100985	-Inf	NaN	NaN	NA	0.21387491434440445
Chimp	cardiac muscle cell	ENSG00000100991	4.15287176848984	0.06514159727145132	-1.7569140832975576	-0.32367983920031285	0.3047093895712463
Chimp	cardiac muscle cell	ENSG00000100994	6.708601411914842	0.09177748960030356	-1.089213017817865	0.19299686017779183	0.1662126699479655
Chimp	cardiac muscle cell	ENSG00000100997	3.331208785449578	0.06697746093379346	-1.689424520471778	-0.2353638459820151	0.2532594944250066
Chimp	cardiac muscle cell	ENSG00000101000	-5.403124450075257	0.06860412503152158	-1.6102832503143532	-1.294057729081215	0.25087621500480356
Chimp	cardiac muscle cell	ENSG00000101003	-0.9065132101194404	0.1287209070524297	-0.43406063607331347	0.34952657930654674	0.18371644917981136
Chimp	cardiac muscle cell	ENSG00000101004	1.6757066285538114	0.08821022971476443	-1.140705818100975	0.16306056117976264	0.3875163429738737
Chimp	cardiac muscle cell	ENSG00000101017	-2.8279924985930673	0.06410764731413325	-1.7119371138613955	-1.1885085575914458	0.25701108039254833
Chimp	cardiac muscle cell	ENSG00000101040	2.1170024205170996	0.08977732542348803	-1.08711563402689	0.2909659573295327	0.1793419675910099
Chimp	cardiac muscle cell	ENSG00000101052	1.7740575582161513	0.04652017142256292	-2.4287271037874034	-1.1076023857090926	0.21778313809000283
Chimp	cardiac muscle cell	ENSG00000101057	-Inf	NaN	NaN	NA	0.2586620659192153
Chimp	cardiac muscle cell	ENSG00000101079	1.686064404695601	0.1027970100252569	-0.8010033433970587	0.5045789538248884	0.11687913780631941
Chimp	cardiac muscle cell	ENSG00000101082	-2.4274520655492964	0.17302869708432617	0.21949841612447754	0.785230150516871	0.2040215438656205
Chimp	cardiac muscle cell	ENSG00000101096	1.1195268537845902	0.09365833644985236	-1.0197949448176404	0.16680639997295166	0.30832339158278027
Chimp	cardiac muscle cell	ENSG00000101109	1.958261417249433	0.053369519223025276	-2.1863563599942903	-0.8332405340943965	0.1791712685079685
Chimp	cardiac muscle cell	ENSG00000101115	-Inf	NaN	NaN	NA	0.2823189289797448
Chimp	cardiac muscle cell	ENSG00000101126	3.244833141534766	0.06489456959877325	-1.727483451203791	-0.27453639701029875	0.13892967922367047
Chimp	cardiac muscle cell	ENSG00000101132	2.008390455901245	0.09152336239880397	-1.056702352461244	0.3046671698863921	0.14025019130798067
Chimp	cardiac muscle cell	ENSG00000101134	2.574522836055522	0.10279612220767702	-0.8099160587403226	0.6167639722169923	0.3928782708406323
Chimp	cardiac muscle cell	ENSG00000101138	1.7157039686966453	0.07475850852108873	-1.4656715157855147	-0.15487107565825964	0.2336208856834655
Chimp	cardiac muscle cell	ENSG00000101144	1.5154145396470882	0.1985646945105783	0.5241967146783404	1.7981544092284956	0.32156255314637233
Chimp	cardiac muscle cell	ENSG00000101146	2.1522495293554935	0.07017597743354527	-1.5654215415239892	-0.18234514685566516	0.18307301931833736
Chimp	cardiac muscle cell	ENSG00000101150	4.124618817791591	0.058465569499332015	-1.9995277502405022	-0.565731156101575	0.14116300779025096
Chimp	cardiac muscle cell	ENSG00000101152	0.7982622455294857	0.10691990223081027	-0.7756401647813727	0.33982051422617654	0.266709745636806
Chimp	cardiac muscle cell	ENSG00000101160	2.9687044410308814	0.07736705754252944	-1.4003520628985169	0.048976294606677406	0.10035799329224886
Chimp	cardiac muscle cell	ENSG00000101161	3.6935328803645375	0.07683231250431637	-1.4161909963613646	0.031936667636727645	0.1219918614491057
Chimp	cardiac muscle cell	ENSG00000101182	4.769288951915751	0.07169674818448474	-1.5438088941932913	-0.13025845064060593	0.19671144816905903
Chimp	cardiac muscle cell	ENSG00000101187	-2.797446638967681	0.1342957237537157	-0.3193299856415533	0.207156275984748	0.29676026745134565
Chimp	cardiac muscle cell	ENSG00000101190	1.8935321790093333	0.09326776801742336	-1.0335742476340541	0.30852154273999344	0.14985564142926833
Chimp	cardiac muscle cell	ENSG00000101191	3.633271055510113	0.0565948399893882	-2.0252656287455166	-0.5747607661380696	0.10025636131419831
Chimp	cardiac muscle cell	ENSG00000101194	-1.5765491654280954	0.14323629594300885	-0.20076604034638004	0.47391814299001456	0.292091876998455
Chimp	cardiac muscle cell	ENSG00000101199	3.493203571225167	0.060171097092980665	-1.9312990396774432	-0.4769001429307247	0.3456177110922686
Chimp	cardiac muscle cell	ENSG00000101210	7.210417442158931	0.07215748284552043	-1.5723150996292161	-0.33450165721872294	0.2592080547980957
Chimp	cardiac muscle cell	ENSG00000101216	0.23677581677457352	0.0554644106425462	-2.0484133487136864	-1.0449339011240306	0.20651654444000764
Chimp	cardiac muscle cell	ENSG00000101220	1.5342092513461307	0.06781872696594628	-1.6848371533290034	-0.4071448551961796	0.22615013562643127
Chimp	cardiac muscle cell	ENSG00000101224	0.7819856056077409	0.055139056032078776	-2.071845196301794	-0.9598062756664507	0.288917385949414
Chimp	cardiac muscle cell	ENSG00000101230	-3.4869581369455487	0.11118021314023148	-0.6894692541845019	-0.22642553812455035	0.2366758667745929
Chimp	cardiac muscle cell	ENSG00000101236	1.1148233844429676	0.061577361041387696	-1.8701118807462107	-0.6845912301829324	0.14057760998801233
Chimp	cardiac muscle cell	ENSG00000101251	-0.9090375746051049	0.17894833273859356	0.26507839590732774	1.048210775914117	0.18724014875068745
Chimp	cardiac muscle cell	ENSG00000101255	-1.552953962325473	0.09301275172893568	-1.0732288649138846	-0.3950885717076338	0.28443835885361657
Chimp	cardiac muscle cell	ENSG00000101265	-2.5422302521902735	0.11530335284458519	-0.5671792962839961	-0.014079331059435374	0.20184923098159782
Chimp	cardiac muscle cell	ENSG00000101276	0.2981802048230876	0.10434241103276377	-0.8508488011101991	0.16443785530089472	0.17697887251300812
Chimp	cardiac muscle cell	ENSG00000101290	4.275497943506641	0.08796824798099434	-1.1363187825453165	0.2941130312752789	0.09206945905105046
Chimp	cardiac muscle cell	ENSG00000101298	1.90057126616911	0.0960948331688658	-0.9758777966273646	0.3674324282094572	0.1793047913892322
Chimp	cardiac muscle cell	ENSG00000101310	1.6053410168324955	0.07164080946093529	-1.5243767581902965	-0.2331127377327058	0.16583127732983738
Chimp	cardiac muscle cell	ENSG00000101333	3.1140210807732047	0.09046352072711576	-1.0732426901336318	0.37847279867880634	0.125049400257823
Chimp	cardiac muscle cell	ENSG00000101335	6.020079469120463	0.10522355012309886	-0.8071710494234432	0.5308342924663845	0.2143647408126755
Chimp	cardiac muscle cell	ENSG00000101336	-2.2618684467306056	0.12709696113403815	-0.42849102014687335	0.15624989945492407	0.19328720823523962
Chimp	cardiac muscle cell	ENSG00000101337	3.8593693495032295	0.05315165880908173	-2.130876282674339	-0.689860411061388	0.18945844807473522
Chimp	cardiac muscle cell	ENSG00000101343	2.5689583932106466	0.06837764723819642	-1.6402236486492243	-0.2139844999212943	0.16701193363210637
Chimp	cardiac muscle cell	ENSG00000101346	0.9911749174113489	0.1114565976642538	-0.6793356655434377	0.4780134461969343	0.27488176983586066
Chimp	cardiac muscle cell	ENSG00000101347	-0.46154732512961155	0.10382730686452207	-0.8518466990494118	0.017360989689563677	0.14889680602022476
Chimp	cardiac muscle cell	ENSG00000101350	2.5214004063474267	0.06303858831900196	-1.8048809252235583	-0.38252434133687685	0.23591331356084544
Chimp	cardiac muscle cell	ENSG00000101361	3.2183708238215845	0.045742447041786455	-2.4741352509064907	-1.021445960448537	0.25145891160671113
Chimp	cardiac muscle cell	ENSG00000101363	1.124366992564792	0.08158047064852748	-1.3330840638215846	-0.14537037166782385	0.20614326398502625
Chimp	cardiac muscle cell	ENSG00000101365	4.87789013238554	0.07945411288963278	-1.3502916687002027	0.05842855134253977	0.096473665802225
Chimp	cardiac muscle cell	ENSG00000101384	1.7632195696878068	0.06532890089077856	-1.7882374542619086	-0.4690319624504866	0.2090243676295715
Chimp	cardiac muscle cell	ENSG00000101391	3.267604318659782	0.049189820427556104	-2.3279276963991333	-0.8747356619908224	0.3833377303689364
Chimp	cardiac muscle cell	ENSG00000101400	5.829992777384724	0.0773928978340726	-1.3844989534968355	-0.03254799515311557	0.18849577505724727
Chimp	cardiac muscle cell	ENSG00000101407	2.6275938220332153	0.06690948921417882	-1.6903503278663221	-0.2595979308387171	0.17824240290750495
Chimp	cardiac muscle cell	ENSG00000101413	3.482771821296864	0.06551382247527136	-1.7390494951080822	-0.2844906603243589	0.1485287771313367
Chimp	cardiac muscle cell	ENSG00000101421	4.201249170094401	0.07324366105417718	-1.5357558945891376	-0.1035575221013254	0.21420673770064055
Chimp	cardiac muscle cell	ENSG00000101440	0.7610194376812911	0.15952353379388876	0.005523418685842639	1.1131748174799365	0.1553724218016915
Chimp	cardiac muscle cell	ENSG00000101442	-0.27189503756015765	0.08124213787204569	-1.2761287033149704	-0.3698325280450019	0.4111355435919704
Chimp	cardiac muscle cell	ENSG00000101445	-1.1218469640117192	0.0949463537752608	-0.9739596772693364	-0.2279079985329312	0.33186973248913193
Chimp	cardiac muscle cell	ENSG00000101447	-1.6156300187781658	0.19013114873218168	0.366758156280434	1.035774514837508	0.23494220858347434
Chimp	cardiac muscle cell	ENSG00000101452	3.18567375938493	0.10824274250710866	-0.7048074122811622	0.7475852588322566	0.1270701364871061
Chimp	cardiac muscle cell	ENSG00000101457	2.2736235187162555	0.08212261270209377	-1.2688804734706174	0.12937247371636706	0.21136728769033766
Chimp	cardiac muscle cell	ENSG00000101460	4.3506563327304795	0.04515415674193182	-2.490130182115778	-1.0617005235867458	0.45021197612173885
Chimp	cardiac muscle cell	ENSG00000101464	2.8506705936372176	0.07396730716344327	-1.474128220736584	-0.028927783806133034	0.2450117914545728
Chimp	cardiac muscle cell	ENSG00000101470	-1.5772967624820697	0.10391110358730624	-0.7985855417793987	-0.12401044094331992	0.3690613933165651
Chimp	cardiac muscle cell	ENSG00000101473	2.519584663509195	0.0817034604198084	-1.2600657195153375	0.16213844317232895	0.24255522022757073
Chimp	cardiac muscle cell	ENSG00000101493	1.264552709517166	0.06012445639847152	-1.8656395526199654	-0.6458174771190655	0.18936194079379629
Chimp	cardiac muscle cell	ENSG00000101544	1.907700614915822	0.062204201435642564	-1.8465869844207818	-0.5020503052219403	0.39332385040844275
Chimp	cardiac muscle cell	ENSG00000101546	3.3390678864851324	0.09401118223069571	-0.9902084079252021	0.46398449054386093	0.2094074123407145
Chimp	cardiac muscle cell	ENSG00000101557	2.862075121678556	0.09013914140792366	-1.114311922658515	0.3314079904813827	0.21676046452382994
Chimp	cardiac muscle cell	ENSG00000101558	4.801971406234954	0.07444476916077186	-1.4844426533358472	-0.0723057889469465	0.24312503811739578
Chimp	cardiac muscle cell	ENSG00000101574	1.6416852672595432	0.04925353027632598	-2.266292210927391	-0.9684728539857719	0.30473828240505363
Chimp	cardiac muscle cell	ENSG00000101577	2.097781493747131	0.061057068573526385	-1.8434490833365476	-0.4681877806597965	0.1656364269464398
Chimp	cardiac muscle cell	ENSG00000101596	2.7767641820288795	0.07630973230589445	-1.4212399970962735	0.019833367383044198	0.19199748977844902
Chimp	cardiac muscle cell	ENSG00000101605	6.920525649695136	0.11225371329206255	-0.6548934986971523	0.6088512222600345	0.2471481029948191
Chimp	cardiac muscle cell	ENSG00000101638	2.828536122597659	0.08777293344909327	-1.2145089510649771	0.22959773135493622	0.32717668676797884
Chimp	cardiac muscle cell	ENSG00000101639	0.8178070893737089	0.1004264037431503	-0.8321919533280333	0.287396009579749	0.1719288351652019
Chimp	cardiac muscle cell	ENSG00000101654	3.0877880145204673	0.07156238377167823	-1.585369921533175	-0.1339499923373122	0.13945230848610538
Chimp	cardiac muscle cell	ENSG00000101665	2.3767590726116525	0.0946243661229075	-1.0204373562091409	0.388711607223462	0.32027960409436856
Chimp	cardiac muscle cell	ENSG00000101670	-Inf	NaN	NaN	NA	0.43158061270891396
Chimp	cardiac muscle cell	ENSG00000101680	-Inf	NaN	NaN	NA	NA
Chimp	cardiac muscle cell	ENSG00000101695	1.0978152018015161	0.07817702515007068	-1.3840995112745809	-0.20248403678174598	0.18828782356813314
Chimp	cardiac muscle cell	ENSG00000101745	2.8316525145134053	0.05600578844018553	-2.0289440352158814	-0.584676324852893	0.2928748012674011
Chimp	cardiac muscle cell	ENSG00000101751	1.3239575465609548	0.07646890751714851	-1.359640895570172	-0.126450640739856	0.3018217488853911
Chimp	cardiac muscle cell	ENSG00000101752	2.5104117094732437	0.0874962555955031	-1.1677483745942512	0.2536809137414031	0.10930089726334379
Chimp	cardiac muscle cell	ENSG00000101773	0.0299353041060856	0.0801514195187455	-1.3259289540365795	-0.3619121439581535	0.16074733221157292
Chimp	cardiac muscle cell	ENSG00000101782	3.7345716475730373	0.06790514985634723	-1.706813746436366	-0.26042899929780416	0.15979295383213127
Chimp	cardiac muscle cell	ENSG00000101811	1.3516633027405864	0.08999057511566887	-1.0890902766736184	0.1502467831239298	0.15934628853648536
Chimp	cardiac muscle cell	ENSG00000101843	2.2641322530165415	0.051205068234321645	-2.247834780296408	-0.850653405557708	0.1705097457420836
Chimp	cardiac muscle cell	ENSG00000101856	0.5628405395757732	0.06271301539644022	-1.8052134405688205	-0.7380326894732079	0.1557460760884656
Chimp	cardiac muscle cell	ENSG00000101868	1.9236874222428106	0.06866405138492622	-1.64442539578584	-0.2971524758724271	0.1666583329343786
Chimp	cardiac muscle cell	ENSG00000101871	0.8939742577765301	0.0820141423589943	-1.3562213917075874	-0.22034654306022827	0.4179363802057634
Chimp	cardiac muscle cell	ENSG00000101882	1.957672163654602	0.06328996208036876	-1.8020008848642972	-0.44898370021188505	0.15333358437665356
Chimp	cardiac muscle cell	ENSG00000101888	-0.23230209571985436	0.05731413583393915	-2.0047680122989964	-1.09083589273325	0.27804017855185914
Chimp	cardiac muscle cell	ENSG00000101892	-Inf	NaN	NaN	NA	0.1589062139374431
Chimp	cardiac muscle cell	ENSG00000101916	-Inf	NaN	NaN	NA	0.17187774190501448
Chimp	cardiac muscle cell	ENSG00000101928	2.9208514016250904	0.08802376660747005	-1.1299838768194532	0.3179815499777756	0.20168493424076164
Chimp	cardiac muscle cell	ENSG00000101935	0.45789500448457865	0.049013136232378095	-2.291689363148248	-1.245323096655351	0.187727904752442
Chimp	cardiac muscle cell	ENSG00000101938	0.037147748157735624	0.14458168220218023	-0.15159033967420243	0.8137987367916959	0.3783495352998046
Chimp	cardiac muscle cell	ENSG00000101940	4.498588809912412	0.057991911840191875	-1.953559088955512	-0.5296813615207367	0.24283208647555518
Chimp	cardiac muscle cell	ENSG00000101955	3.0544043395719074	0.08948992600590862	-1.087788197021103	0.36318884692630826	0.14055197256319413
Chimp	cardiac muscle cell	ENSG00000101972	3.242068929983808	0.05280535927447021	-2.219310689775006	-0.7663917239893454	0.161190777381554
Chimp	cardiac muscle cell	ENSG00000101974	1.2305343366170083	0.05597037788136318	-2.031090758077575	-0.8190121171208011	0.39212443280039927
Chimp	cardiac muscle cell	ENSG00000101977	-Inf	NaN	NaN	NA	0.15718693391773156
Chimp	cardiac muscle cell	ENSG00000101986	2.7798009615403996	0.08681948556133369	-1.1833200234335077	0.25794862406900365	0.17490805245348523
Chimp	cardiac muscle cell	ENSG00000101997	2.4458062449241327	0.047847542477215316	-2.315451698106449	-0.899718747009312	0.1649804998086629
Chimp	cardiac muscle cell	ENSG00000102003	-2.8614307657305296	0.10078287273652656	-0.8213816919638298	-0.3012707948069102	0.24037595471671705
Chimp	cardiac muscle cell	ENSG00000102010	-2.337967078185657	0.12183795162894612	-0.4709306772384696	0.10495528335658966	0.24360805720871548
Chimp	cardiac muscle cell	ENSG00000102024	2.8100556299340202	0.05994703160865386	-1.9196732012973587	-0.47657065160585077	0.20838463175720803
Chimp	cardiac muscle cell	ENSG00000102030	2.940933941933517	0.04212957961044173	-2.6017371325156904	-1.153153893621065	0.1674871076713675
Chimp	cardiac muscle cell	ENSG00000102032	-0.08439901182144492	0.10182184251056602	-0.8564825070913742	0.08576649064713515	0.18182242793035647
Chimp	cardiac muscle cell	ENSG00000102034	1.7266167650952549	0.0866105755500123	-1.1940037440446742	0.1187241196355151	0.42997852055801566
Chimp	cardiac muscle cell	ENSG00000102038	1.0851831707398376	0.10447479801506143	-0.7982602929301716	0.38045847382545284	0.14521193854016543
Chimp	cardiac muscle cell	ENSG00000102054	4.511305784842936	0.08458482054290437	-1.1961949824342244	0.22725447536898002	0.1481416132883905
Chimp	cardiac muscle cell	ENSG00000102057	-3.4367450111851348	0.14766033156393019	-0.16671097198615667	0.3006070927545593	0.34781491425528915
Chimp	cardiac muscle cell	ENSG00000102078	0.5047007864259174	0.08949600582429539	-1.0863686757745672	-0.03076398068678876	0.2228979377850774
Chimp	cardiac muscle cell	ENSG00000102081	2.219700825553668	0.09024722461975235	-1.0935525675684818	0.2983711446827513	0.15045977168241512
Chimp	cardiac muscle cell	ENSG00000102096	0.9127770334079472	0.11236771696669375	-0.6707420914799438	0.469219232423308	0.432791120449039
Chimp	cardiac muscle cell	ENSG00000102098	-2.6782032100436877	0.09928968362605045	-0.9187287665021988	-0.3800509229115673	0.16317846826770308
Chimp	cardiac muscle cell	ENSG00000102103	2.693210682876927	0.07293128132518686	-1.4988564267761755	-0.06337607933646061	0.18254873582217018
Chimp	cardiac muscle cell	ENSG00000102109	-0.5837047851656203	0.20722151294639915	0.4883119504950893	1.3330963297349205	0.4063223518166196
Chimp	cardiac muscle cell	ENSG00000102144	5.604969174324941	0.08358885077581656	-1.283392162548394	0.08406622936010222	0.36177440476137096
Chimp	cardiac muscle cell	ENSG00000102158	3.7394655073508165	0.08648966697533994	-1.202782571386203	0.2433904264850939	0.0996805683877192
Chimp	cardiac muscle cell	ENSG00000102181	4.8005844077018	0.08159412370571077	-1.3150099702011264	0.09718759086579154	0.13888646164636376
Chimp	cardiac muscle cell	ENSG00000102189	0.925314385018495	0.1173757394367728	-0.555174355303855	0.587531631108423	0.18971644411545321
Chimp	cardiac muscle cell	ENSG00000102225	5.179271790630492	0.07010896820172154	-1.6139460744949623	-0.22053975808573667	0.20013836798122087
Chimp	cardiac muscle cell	ENSG00000102226	4.115696807316872	0.054927444536504375	-2.1100843989123934	-0.6761167989416663	0.1644720147842292
Chimp	cardiac muscle cell	ENSG00000102241	4.278767527627095	0.07834265466288182	-1.3442484619895536	0.08610069852872848	0.1566289035741461
Chimp	cardiac muscle cell	ENSG00000102265	3.5209088367949075	0.09765694890931406	-0.9475209064623641	0.506351753460624	0.5270063724135531
Chimp	cardiac muscle cell	ENSG00000102302	2.635893524432188	0.05742142515945814	-2.010606088008213	-0.5792376485501078	0.16739238747189125
Chimp	cardiac muscle cell	ENSG00000102309	2.5798006063414465	0.06255442171300896	-1.8143998409960231	-0.3873041486352249	0.30998710568916127
Chimp	cardiac muscle cell	ENSG00000102312	0.9045807188159305	0.0954185860106121	-0.9702216431412837	0.16795381898196482	0.2865875531548135
Chimp	cardiac muscle cell	ENSG00000102317	3.6631985681820503	0.14995280470409528	-0.11356821252703612	1.3357907565819254	0.24537227461843675
Chimp	cardiac muscle cell	ENSG00000102349	-4.147968949581408	0.10461522301998877	-0.8145095412190183	-0.4042405923815031	0.1815015524125017
Chimp	cardiac muscle cell	ENSG00000102359	0.6223238948670775	0.0904464021800167	-1.146107231814774	-0.06695455281749263	0.19747437623520478
Chimp	cardiac muscle cell	ENSG00000102362	-4.44908039531872	0.08327372818347677	-1.311227724123059	-0.9235724890059941	0.5702556616680974
Chimp	cardiac muscle cell	ENSG00000102383	-0.013218200162085443	0.09290172683329113	-1.01497878080817	-0.05917297364686702	0.2685674520304184
Chimp	cardiac muscle cell	ENSG00000102385	-1.0960001608817833	0.13503330505585262	-0.26681132339641195	0.48361308753842175	0.2704495461636874
Chimp	cardiac muscle cell	ENSG00000102401	4.02730409802802	0.10028642355712074	-0.8614693653972805	0.574082733794286	0.13852171257308632
Chimp	cardiac muscle cell	ENSG00000102452	1.8492457824894977	0.11672078076753108	-0.5447988293030808	0.7895877962769307	0.17461752699639818
Chimp	cardiac muscle cell	ENSG00000102466	1.8782934970938299	0.07323083171447704	-1.5288791920330826	-0.18942357393897824	0.47484163590858175
Chimp	cardiac muscle cell	ENSG00000102471	2.5499778391772683	0.10980117768957892	-0.7153782417140856	0.7093362729985214	0.1369623531584663
Chimp	cardiac muscle cell	ENSG00000102524	-0.15646988955112562	0.10786737996554593	-0.8166897653372824	0.11179467462052839	0.2934200787906803
Chimp	cardiac muscle cell	ENSG00000102531	2.3219615331571166	0.06545242094583877	-1.7034550779358568	-0.2999286504350389	0.188443006325459
Chimp	cardiac muscle cell	ENSG00000102543	2.3897557501408837	0.06926885178793891	-1.611631639568023	-0.20120198655270682	0.2592147770614545
Chimp	cardiac muscle cell	ENSG00000102547	3.1162242408716296	0.06761980785199014	-1.6514811687231115	-0.1997425167696978	0.161450337565809
Chimp	cardiac muscle cell	ENSG00000102554	-3.3373703162051562	0.08053561091771151	-1.2910772218451463	-0.8151597006012018	0.31185487025567815
Chimp	cardiac muscle cell	ENSG00000102572	2.160334992355052	0.07707180593670417	-1.4463709536385712	-0.062182965113480426	0.23522874030810081
Chimp	cardiac muscle cell	ENSG00000102575	-Inf	NaN	NaN	NA	0.18431650736483726
Chimp	cardiac muscle cell	ENSG00000102580	3.165671678264815	0.06542787597736133	-1.7331107867650846	-0.2808971802504012	0.11708500035786727
Chimp	cardiac muscle cell	ENSG00000102595	2.2568756354311454	0.08382690062826158	-1.1960391572317783	0.20031472908671777	0.2514741082504111
Chimp	cardiac muscle cell	ENSG00000102606	3.9477364131014805	0.046200645157789	-2.474930167326178	-1.037216935829124	0.5680918412485726
Chimp	cardiac muscle cell	ENSG00000102683	4.961476761214064	0.09339948988106941	-1.0189219703728418	0.3858260423863489	0.21772922295049055
Chimp	cardiac muscle cell	ENSG00000102699	2.86996350883128	0.10607801177406417	-0.769393844950276	0.6766685703383204	0.13020696213691316
Chimp	cardiac muscle cell	ENSG00000102738	2.9646075841143755	0.07645289567722581	-1.3906396574353816	0.0585862612877015	0.13558197931545704
Chimp	cardiac muscle cell	ENSG00000102753	4.504620191760238	0.08794986300828128	-1.1724992525206928	0.251176074437343	0.12567554119130675
Chimp	cardiac muscle cell	ENSG00000102755	3.5937034882118915	0.08147475364692167	-1.2828662478379866	0.16901637638332434	0.3068983075263506
Chimp	cardiac muscle cell	ENSG00000102780	0.8821449284190872	0.06921279391106341	-1.567717205194405	-0.4343945420415425	0.19549842036202714
Chimp	cardiac muscle cell	ENSG00000102786	2.616227866212196	0.06912301447173719	-1.6149089576572047	-0.1850090978654917	0.22536621884628572
Chimp	cardiac muscle cell	ENSG00000102804	5.217561130737336	0.07484890536488775	-1.4634339226538953	-0.07216366043220357	0.1840857891733336
Chimp	cardiac muscle cell	ENSG00000102837	-Inf	NaN	NaN	NA	0.1913862819803364
Chimp	cardiac muscle cell	ENSG00000102858	4.075357661157992	0.044910770689428496	-2.4854940533168386	-1.0507929768708728	0.15636876592583143
Chimp	cardiac muscle cell	ENSG00000102870	3.6202838400799395	0.12005906858612515	-0.5495224353623783	0.901453614616233	0.10244396966281154
Chimp	cardiac muscle cell	ENSG00000102871	2.4883730674774633	0.06445132144628676	-1.7242094530298675	-0.30467557880637086	0.21779064486206756
Chimp	cardiac muscle cell	ENSG00000102878	3.9266407169346094	0.10413984739652794	-0.8652520741255525	0.573180035435976	0.4521574250121068
Chimp	cardiac muscle cell	ENSG00000102879	-Inf	NaN	NaN	NA	0.1769664111911495
Chimp	cardiac muscle cell	ENSG00000102882	2.8765313683728793	0.07433716265689166	-1.4914396013245876	-0.04510222841307954	0.25844018135459546
Chimp	cardiac muscle cell	ENSG00000102886	-2.868618654096716	0.16707700724983438	0.11628546625732776	0.6356871857405731	0.26032008600816325
Chimp	cardiac muscle cell	ENSG00000102890	0.850433769339807	0.1392683801611719	-0.2824838342469988	0.8440401228241583	0.23928394684747534
Chimp	cardiac muscle cell	ENSG00000102893	4.649622615271997	0.09774240122547166	-0.905066440139414	0.5133581905749931	0.22372990191896783
Chimp	cardiac muscle cell	ENSG00000102897	4.134262095999152	0.07553345864858352	-1.4402620060408133	-0.006653799217335887	0.14897196496468243
Chimp	cardiac muscle cell	ENSG00000102900	2.706545886204049	0.0838435344623815	-1.2352149794961482	0.20118824103013266	0.1166862437553217
Chimp	cardiac muscle cell	ENSG00000102901	-0.6469335167944561	0.08964075236607894	-1.1025325148086846	-0.2702197001218962	0.21838170049728567
Chimp	cardiac muscle cell	ENSG00000102908	0.2873635261850006	0.052061511033732966	-2.2037722514205824	-1.1905701457202194	0.3072717605279409
Chimp	cardiac muscle cell	ENSG00000102910	3.6514710340381917	0.09313317559770388	-1.00891821090243	0.4408990002770645	0.1410457794584338
Chimp	cardiac muscle cell	ENSG00000102921	2.783544538648017	0.08865760683911594	-1.1433821011303407	0.2981263199872326	0.26549306981787846
Chimp	cardiac muscle cell	ENSG00000102924	-0.30404317688189203	0.14544646624547936	-0.11975201299219125	0.7803209963310888	0.2715634943985686
Chimp	cardiac muscle cell	ENSG00000102931	0.47727110668745304	0.12469907120578125	-0.4877071691343475	0.5624752695191493	0.21651064674488218
Chimp	cardiac muscle cell	ENSG00000102935	-1.1907890024608005	0.11023797732906739	-0.6927295582377648	0.04183106392862668	0.19760251031085024
Chimp	cardiac muscle cell	ENSG00000102967	2.6275537159259663	0.06071597477056474	-1.7886442886999645	-0.3578948817602918	0.16529042092918067
Chimp	cardiac muscle cell	ENSG00000102970	-Inf	NaN	NaN	NA	0.181178184684029
Chimp	cardiac muscle cell	ENSG00000102974	2.713214970631776	0.081407641943826	-1.2819390634577381	0.15492117435174602	0.13098414782794504
Chimp	cardiac muscle cell	ENSG00000102977	1.6563125205713947	0.049124874821279585	-2.3232872656251384	-1.0229075207396272	0.20436316484641087
Chimp	cardiac muscle cell	ENSG00000102978	4.03557125487639	0.07451949175552802	-1.4719583619632701	-0.03657164113087408	0.10855598859452943
Chimp	cardiac muscle cell	ENSG00000102981	-0.6874820416989234	0.0676376895063463	-1.6756657495206466	-0.8512243535590849	0.2335635611769059
Chimp	cardiac muscle cell	ENSG00000102984	-0.19432790251602777	0.10464767131921017	-0.842550313389177	0.07867980195052893	0.15999751768025852
Chimp	cardiac muscle cell	ENSG00000102996	4.24434733576782	0.10899263338646584	-0.6918886987256946	0.7393101006052062	0.1615478734811946
Chimp	cardiac muscle cell	ENSG00000103018	3.486160747827914	0.07456463916081241	-1.4544948355534766	1.44299491429134e-5	0.17060870310017548
Chimp	cardiac muscle cell	ENSG00000103021	-Inf	NaN	NaN	NA	0.04121268487371088
Chimp	cardiac muscle cell	ENSG00000103024	3.3136904002677645	0.05828428630268912	-1.9573073545421262	-0.5035193700852807	0.29000973533821583
Chimp	cardiac muscle cell	ENSG00000103035	3.9673002405592714	0.08884649802069976	-1.1216681597076514	0.31542744984554183	0.19439199581933622
Chimp	cardiac muscle cell	ENSG00000103037	1.9951376748613034	0.08627943224940106	-1.17274453707696	0.18647100900253033	0.1240569880864481
Chimp	cardiac muscle cell	ENSG00000103042	2.3620701846094665	0.10147418798095717	-0.849893699602253	0.5577838499700665	0.24437464496732134
Chimp	cardiac muscle cell	ENSG00000103043	3.2182110247984577	0.07494602499103548	-1.490595978001763	-0.03790818018873088	0.2582941787316511
Chimp	cardiac muscle cell	ENSG00000103044	-0.6227267624911161	0.1409272590777542	-0.23172715690621593	0.6053317578874777	0.3617884400170082
Chimp	cardiac muscle cell	ENSG00000103051	3.7270011632841635	0.05884822985099136	-1.9093481560418992	-0.462637116229738	0.28938521818400637
Chimp	cardiac muscle cell	ENSG00000103056	-2.6899600413138027	0.13000286728611785	-0.3946376072440314	0.1428197273403109	0.29843488923790207
Chimp	cardiac muscle cell	ENSG00000103061	0.604981343525973	0.0975914501134387	-0.9267534088333066	0.14889458050155946	0.1832127479686225
Chimp	cardiac muscle cell	ENSG00000103064	2.105076306439735	0.09039973137275509	-1.0671859617182582	0.30915337905486484	0.12043611411431306
Chimp	cardiac muscle cell	ENSG00000103066	0.8911445512724814	0.12546865260626378	-0.43272204569583345	0.7025410595405266	0.34712782625871313
Chimp	cardiac muscle cell	ENSG00000103091	2.3430307052298107	0.06436661644402523	-1.7218264863792816	-0.31609477909080486	0.15891218956102202
Chimp	cardiac muscle cell	ENSG00000103111	2.3959461870364587	0.054544511211575	-2.0786070194462742	-0.6675742619802822	0.3314415377129975
Chimp	cardiac muscle cell	ENSG00000103126	2.359526037048026	0.06559015277016686	-1.7038593375173516	-0.29643925846530794	0.11238284623708561
Chimp	cardiac muscle cell	ENSG00000103148	2.163949572902401	0.05193788752836154	-2.2198629806440735	-0.8351823538068572	0.21667311720060167
Chimp	cardiac muscle cell	ENSG00000103150	2.7074020824317024	0.15639142397090522	0.010851958678553542	1.4473140192913692	0.16558800534142218
Chimp	cardiac muscle cell	ENSG00000103152	1.6816831838929487	0.08190759711617614	-1.2576733130743398	0.04714031474260638	0.11336798288882949
Chimp	cardiac muscle cell	ENSG00000103160	0.24856171267747376	0.1134917240506062	-0.6465706715370911	0.3591703231996639	0.171616690732319
Chimp	cardiac muscle cell	ENSG00000103168	1.8880719903911238	0.0755363956145375	-1.4199475171876683	-0.0787960437509212	0.28060520292026236
Chimp	cardiac muscle cell	ENSG00000103174	1.3060118610469926	0.10250568445658101	-0.8442613345902857	0.38491518015932413	0.22759735414185955
Chimp	cardiac muscle cell	ENSG00000103184	1.4072377469152768	0.17848856276927208	0.25440129485146834	1.5058518510065158	0.3704979375714633
Chimp	cardiac muscle cell	ENSG00000103187	-0.7569128096905874	0.08534499127401213	-1.2199922821264337	-0.408802596674979	0.18112054491757024
Chimp	cardiac muscle cell	ENSG00000103194	1.3252006468929054	0.11314447211135915	-0.6660611303477117	0.5674062616820015	0.17013141935137502
Chimp	cardiac muscle cell	ENSG00000103196	2.583201913276866	0.08073939186382798	-1.288226454515701	0.1391358319044662	0.18604356823468685
Chimp	cardiac muscle cell	ENSG00000103197	4.057633558850739	0.04929585662477438	-2.293527659094081	-0.8585249905642129	0.22953308325722585
Chimp	cardiac muscle cell	ENSG00000103202	4.778809566892385	0.052808530403946896	-2.1631340321711163	-0.749991776693133	0.3124716819231345
Chimp	cardiac muscle cell	ENSG00000103222	1.8859373193469218	0.13568094297891015	-0.313765004655385	1.0270167637019156	0.21545064962057428
Chimp	cardiac muscle cell	ENSG00000103227	2.5612348897306614	0.06819039562593907	-1.6236180566264908	-0.19799540207223632	0.3274326525874842
Chimp	cardiac muscle cell	ENSG00000103248	1.4190717332885543	0.08031798017566909	-1.2973673963292407	-0.04338013996588441	0.23910923764656053
Chimp	cardiac muscle cell	ENSG00000103249	2.875443398857657	0.0457983686748695	-2.4340049031867905	-0.9877124451988637	0.2110189757539986
Chimp	cardiac muscle cell	ENSG00000103253	2.4287891264775934	0.10124646654294399	-0.8220350463671965	0.5921246684210658	0.23523558317265061
Chimp	cardiac muscle cell	ENSG00000103257	0.34575428231058086	0.14183255507339507	-0.17908406899159415	0.8453979496756231	0.20559653509397066
Chimp	cardiac muscle cell	ENSG00000103260	2.4441732728671997	0.08853956033313855	-1.1149178623143832	0.30066547953904377	0.2021577292828741
Chimp	cardiac muscle cell	ENSG00000103264	4.689886616056571	0.05699509431409428	-2.0482512120824006	-0.6314130565907232	0.244349864537475
Chimp	cardiac muscle cell	ENSG00000103266	2.814063552768281	0.07648998010307165	-1.4381031727085856	0.0052244164966581685	0.23146551587278402
Chimp	cardiac muscle cell	ENSG00000103269	-0.6424983159679702	0.12728098721682418	-0.4589207571347183	0.3742590065494205	0.33392880767847133
Chimp	cardiac muscle cell	ENSG00000103274	2.167799599641074	0.09804483772211912	-0.9195369994272773	0.46566539733444134	0.16918911330319863
Chimp	cardiac muscle cell	ENSG00000103275	3.1773665776723767	0.048182191309542155	-2.3204752981966053	-0.8681567605989242	0.15768589144004283
Chimp	cardiac muscle cell	ENSG00000103316	-Inf	NaN	NaN	NA	0.23263521899663933
Chimp	cardiac muscle cell	ENSG00000103319	4.744850823635596	0.08406610935520412	-1.2557619527492732	0.1588226323678643	0.14591297129251313
Chimp	cardiac muscle cell	ENSG00000103342	4.048003073933869	0.07089307271811192	-1.5644271994727765	-0.12926517581808938	0.22157447818079462
Chimp	cardiac muscle cell	ENSG00000103343	1.9554780938628524	0.07889197302687781	-1.3520521196038044	5.974734605678211e-4	0.20452006008429072
Chimp	cardiac muscle cell	ENSG00000103353	3.9352135400230566	0.0723030441410434	-1.5317431176556529	-0.09360936076634996	0.12334619037070232
Chimp	cardiac muscle cell	ENSG00000103356	2.9566577486215433	0.0684059309832421	-1.648178794069441	-0.19915887409707111	0.187785620083107
Chimp	cardiac muscle cell	ENSG00000103365	2.495972243980553	0.06296636923790712	-1.8504194594724654	-0.43022657876156156	0.25802048922897614
Chimp	cardiac muscle cell	ENSG00000103381	3.2294442321038677	0.07278176565578212	-1.5478321129509185	-0.09503773799653148	0.11934781051274358
Chimp	cardiac muscle cell	ENSG00000103404	1.5652971491926064	0.06117695911456885	-1.908436040835565	-0.6246983197801463	0.27735850147606655
Chimp	cardiac muscle cell	ENSG00000103415	3.850733915415048	0.08729383713521306	-1.156914703597854	0.2844575088111798	0.1441722171516376
Chimp	cardiac muscle cell	ENSG00000103423	4.341452731732408	0.07231956009751285	-1.5323927555187198	-0.10370650835301509	0.1606906950302753
Chimp	cardiac muscle cell	ENSG00000103429	2.270278338787816	0.0997255759201667	-0.8897902216938562	0.5080864314795772	0.14136446554929152
Chimp	cardiac muscle cell	ENSG00000103479	3.4423589437781916	0.05745693408232197	-2.0117722843305272	-0.5568100903805977	0.20541611279327437
Chimp	cardiac muscle cell	ENSG00000103490	0.39573710824255454	0.07563540680428966	-1.4211531942219666	-0.386956744367565	0.3629125989003194
Chimp	cardiac muscle cell	ENSG00000103494	1.2578877604132417	0.06638041716257652	-1.6974269041322447	-0.4791177518822727	0.27677106623414777
Chimp	cardiac muscle cell	ENSG00000103495	2.287186694701924	0.04313931896670414	-2.601621197314441	-1.201857806212995	0.296210604158056
Chimp	cardiac muscle cell	ENSG00000103496	2.805987112014562	0.05595340580185393	-2.014292442611193	-0.5714225378202702	0.29784493689492825
Chimp	cardiac muscle cell	ENSG00000103502	4.162419407666406	0.07189979443122617	-1.5548066791151156	-0.1217696006980824	0.14560745201673855
Chimp	cardiac muscle cell	ENSG00000103507	4.43137718092885	0.07500685226965183	-1.4837606019871812	-0.05771580671390897	0.2740970730597851
Chimp	cardiac muscle cell	ENSG00000103522	-Inf	NaN	NaN	NA	NA
Chimp	cardiac muscle cell	ENSG00000103528	0.13739605695846646	0.09764471038653777	-0.9299458199797366	0.054533009261851006	0.34103410654767524
Chimp	cardiac muscle cell	ENSG00000103549	3.016416307700936	0.07121204725789856	-1.5684008570291421	-0.1180489605775843	0.19371672027104894
Chimp	cardiac muscle cell	ENSG00000103569	-2.0740894648158346	0.1348416013701379	-0.26156448123194553	0.34593412039767046	0.24989086311116926
Chimp	cardiac muscle cell	ENSG00000103591	2.7020165249282897	0.08092133666766131	-1.3662088632325948	0.0698822625811455	0.14519474043375682
Chimp	cardiac muscle cell	ENSG00000103642	2.4880946962930817	0.1098830706325434	-0.697467229350989	0.7220423942254973	0.24339242892807472
Chimp	cardiac muscle cell	ENSG00000103647	-1.4390529112780988	0.07072237482011363	-1.530095949422877	-0.8349035972714859	0.21194625489670857
Chimp	cardiac muscle cell	ENSG00000103653	2.0320589042843764	0.06435001494960511	-1.7464760274312394	-0.3813154091642228	0.2993522069176674
Chimp	cardiac muscle cell	ENSG00000103657	4.3249655620010214	0.08498837633838552	-1.179177495399673	0.2499604744197188	0.09843326419823685
Chimp	cardiac muscle cell	ENSG00000103671	2.442443507933424	0.04573366774283266	-2.444727579325925	-1.0293030273929704	0.16272522847800439
Chimp	cardiac muscle cell	ENSG00000103707	0.9741284438178447	0.1294683064109043	-0.36380466087565927	0.7897218319628618	0.39722246848509724
Chimp	cardiac muscle cell	ENSG00000103710	0.6852309942843093	0.09835244691135112	-0.8871115884151275	0.20485910310829225	0.2142518299474522
Chimp	cardiac muscle cell	ENSG00000103742	-0.08982006020253422	0.15141325779315	-0.12495525208703213	0.8162600509285881	0.20984869440583362
Chimp	cardiac muscle cell	ENSG00000103769	3.811964633975812	0.07796402433172657	-1.3817379753280523	0.06127850628366538	0.19650795300700832
Chimp	cardiac muscle cell	ENSG00000103811	2.7317102412767893	0.06586002865464753	-1.707576274630603	-0.2694639168340154	0.245187170054268
Chimp	cardiac muscle cell	ENSG00000103852	1.4466536698261863	0.054992019822109675	-2.0820819788028615	-0.8222480235442264	0.12194585077490214
Chimp	cardiac muscle cell	ENSG00000103855	2.1771657291901567	0.11494956723915656	-0.5927624243576618	0.7936963865855512	0.2191519789357761
Chimp	cardiac muscle cell	ENSG00000103876	2.609630387155802	0.09973974601518787	-0.8715834787103046	0.5578167177159471	0.201029521594236
Chimp	cardiac muscle cell	ENSG00000103932	3.700802293028711	0.05627750287103209	-2.047480109257679	-0.5996557976059693	0.18822655993293608
Chimp	cardiac muscle cell	ENSG00000103942	3.2301537871715396	0.10025951308179826	-0.8900964606238679	0.5627047702055747	0.18473479025350875
Chimp	cardiac muscle cell	ENSG00000103966	2.0001764950609067	0.1166231267583989	-0.6507362388035831	0.7093007942687857	0.2987534653343396
Chimp	cardiac muscle cell	ENSG00000103978	1.6877752774883183	0.08647957621073307	-1.1485177680128924	0.15736490656411672	0.21463551403991674
Chimp	cardiac muscle cell	ENSG00000103994	6.747414468737932	0.0714369072730113	-1.5680739937236459	-0.2892092594594369	0.17146432386071905
Chimp	cardiac muscle cell	ENSG00000103995	-2.471314561364234	0.06397829035357178	-1.785090780708305	-1.224237336921847	0.3698157308859209
Chimp	cardiac muscle cell	ENSG00000104043	-3.0529456941487614	0.097365898189907707	-0.9321707625436974	-0.43049304581596815	0.2598871971327361
Chimp	cardiac muscle cell	ENSG00000104064	2.058495029171599	0.06972828473221297	-1.6331665026592452	-0.2638631584791524	0.12401929341372435
Chimp	cardiac muscle cell	ENSG00000104067	3.537391713642908	0.10941130057502167	-0.715641017988614	0.7378532869952336	0.15623077111586633
Chimp	cardiac muscle cell	ENSG00000104081	-0.12548228780580195	0.10557120231392142	-0.7791440194714714	0.1552649661527742	0.197249924424331
Chimp	cardiac muscle cell	ENSG00000104093	1.5661653415038117	0.06470969635781201	-1.7248099671090469	-0.440905876609746	0.2572595565188754
Chimp	cardiac muscle cell	ENSG00000104112	-Inf	NaN	NaN	NA	0.3400517145874915
Chimp	cardiac muscle cell	ENSG00000104129	1.9711210038256657	0.053780456270622404	-2.1147249381163418	-0.759465242446145	0.24435180401571446
Chimp	cardiac muscle cell	ENSG00000104133	3.6614285900461283	0.07294408728692567	-1.4961270370191369	-0.046698205666913406	0.2908043252740859
Chimp	cardiac muscle cell	ENSG00000104142	3.292383265019158	0.10921743356562172	-0.7296247465390355	0.7238681817510935	0.16834662310488574
Chimp	cardiac muscle cell	ENSG00000104154	1.7973476974558906	0.07880222467140549	-1.3458953204648838	-0.02064924455427586	0.3687647254793079
Chimp	cardiac muscle cell	ENSG00000104213	1.1689070068909202	0.08834467140787675	-1.1638185904781901	0.03413455843453317	0.17368132637901446
Chimp	cardiac muscle cell	ENSG00000104218	-1.383312656815276	0.053570310167221885	-2.075038795738233	-1.371274653044758	0.2633613855793722
Chimp	cardiac muscle cell	ENSG00000104219	1.613391949761558	0.13791700092321427	-0.22999553353212027	1.062744019744249	0.17496263979512486
Chimp	cardiac muscle cell	ENSG00000104221	1.266395962181093	0.08171206389237477	-1.3004858754175663	-0.08024578777621949	0.2372135860359035
Chimp	cardiac muscle cell	ENSG00000104228	2.427993715648981	0.06430373940529567	-1.8088778221702448	-0.3947924157863998	0.2739108698145263
Chimp	cardiac muscle cell	ENSG00000104231	2.1408816439158493	0.03811680554358692	-2.7975871655180575	-1.4160956619026677	0.4286009805312844
Chimp	cardiac muscle cell	ENSG00000104267	1.3261274362968998	0.11672109932426186	-0.577505996672473	0.6561679357094351	0.15506590567775633
Chimp	cardiac muscle cell	ENSG00000104299	1.919999656653145	0.06481722338920669	-1.745055136315382	-0.3984116122255912	0.3434493298255409
Chimp	cardiac muscle cell	ENSG00000104312	0.6737693801025479	0.06866914867289259	-1.654128334028184	-0.5645058383656412	0.1814935195286456
Chimp	cardiac muscle cell	ENSG00000104313	1.696350255972287	0.13824013710083327	-0.23732410662171985	1.0700657477093733	0.11977957552340335
Chimp	cardiac muscle cell	ENSG00000104320	3.3545312493125685	0.0800850602898205	-1.3340467694419011	0.12042354776775643	0.2029714363873756
Chimp	cardiac muscle cell	ENSG00000104325	5.76151655852916	0.09289857272328503	-1.0130651189891537	0.34372476034487187	0.2111187043734428
Chimp	cardiac muscle cell	ENSG00000104327	-1.979964689161283	0.16214345562612353	0.1607810318135474	0.7801964139719981	0.3267469459502379
Chimp	cardiac muscle cell	ENSG00000104331	4.2372039669061365	0.08306527974943509	-1.2754927221254981	0.15587671346109988	0.15358459827771992
Chimp	cardiac muscle cell	ENSG00000104332	2.244777448029079	0.18577812866477023	0.277730957282826	1.6726802726667895	0.29081351219041873
Chimp	cardiac muscle cell	ENSG00000104341	4.42130500050891	0.13262868671421324	-0.2991750294425836	1.1271804205255909	0.12567779229169845
Chimp	cardiac muscle cell	ENSG00000104356	0.9044375228716486	0.06185421938878522	-1.8091337103926364	-0.6709893873666142	0.35965045717863675
Chimp	cardiac muscle cell	ENSG00000104361	-2.7837488267947053	0.0983701353525073	-0.8778094866290588	-0.3499435489185476	0.2805154563991438
Chimp	cardiac muscle cell	ENSG00000104365	2.40465179229601	0.059866627863426634	-2.0341548038333275	-0.6222813421895363	0.42895283435101783
Chimp	cardiac muscle cell	ENSG00000104368	-0.5517567149021999	0.09218911655480838	-1.057947614270502	-0.20676914042445527	0.17723347054541064
Chimp	cardiac muscle cell	ENSG00000104369	3.5945550103703887	0.10461372777428753	-0.796128959899989	0.6557259246908496	0.3164974334620712
Chimp	cardiac muscle cell	ENSG00000104375	1.4697239782897094	0.0588350483681094	-1.959444881655006	-0.6947964487528329	0.1967809927712627
Chimp	cardiac muscle cell	ENSG00000104381	-3.501622630916908	0.11745594579467261	-0.6083370927172376	-0.1465330880473048	0.41083448816858853
Chimp	cardiac muscle cell	ENSG00000104388	5.0256576512720965	0.08934200125614833	-1.1255515456870966	0.2760005615078056	0.1438311566926594
Chimp	cardiac muscle cell	ENSG00000104408	3.631285949748704	0.07651639261402615	-1.402872059260543	0.04770592839979626	0.20968871730991526
Chimp	cardiac muscle cell	ENSG00000104419	3.2816144833282896	0.05412440351120093	-2.091923712811418	-0.6385665788827448	0.4456582767743864
Chimp	cardiac muscle cell	ENSG00000104435	-Inf	NaN	NaN	NA	NA
Chimp	cardiac muscle cell	ENSG00000104442	3.169795375651347	0.08815668928394363	-1.133526620127444	0.3187241178709357	0.15665991603346713
Chimp	cardiac muscle cell	ENSG00000104447	-0.6624937126291681	0.05769756974767268	-1.9629550108183236	-1.1336744153174112	0.19981785183055
Chimp	cardiac muscle cell	ENSG00000104450	-1.4358955545009335	0.090572139195845	-1.1048386423683023	-0.40916478163356307	0.4439794224317574
Chimp	cardiac muscle cell	ENSG00000104472	2.209462862243684	0.07052999943997236	-1.5889922709142719	-0.19834666061245554	0.2763899813742372
Chimp	cardiac muscle cell	ENSG00000104490	1.7119037151977234	0.06574786236170085	-1.7235821446153705	-0.41345224895845534	0.3298545504457772
Chimp	cardiac muscle cell	ENSG00000104497	1.524353814486729	0.07932364640740917	-1.3846945235419907	-0.10895331667155306	0.1532213622469953
Chimp	cardiac muscle cell	ENSG00000104517	3.9258227181471432	0.046222399046199625	-2.4098624221856144	-0.9714014194328213	0.14722121239733543
Chimp	cardiac muscle cell	ENSG00000104518	0.43118643432695675	0.07058080356821175	-1.5648375837950816	-0.5237135740562744	0.40146509576093214
Chimp	cardiac muscle cell	ENSG00000104522	2.6197988185205188	0.05020013790949962	-2.2345416397233557	-0.8043728099038698	0.3311004257351247
Chimp	cardiac muscle cell	ENSG00000104524	1.259430514919397	0.09856771600124689	-0.9342966517813799	0.28436289897196165	0.42997835943151586
Chimp	cardiac muscle cell	ENSG00000104529	4.631847572397449	0.057715601205433245	-1.9370347388256368	-0.5179272700025785	0.17724722715520377
Chimp	cardiac muscle cell	ENSG00000104549	-2.1109059154911702	0.11020826740255328	-0.7262895840223846	-0.12335781896118736	0.2588017941295961
Chimp	cardiac muscle cell	ENSG00000104611	-0.6178350510903113	0.08515648089682401	-1.1987807013055778	-0.3607583999096575	0.5577445584445682
Chimp	cardiac muscle cell	ENSG00000104613	3.775783561026018	0.038168673841739734	-2.8207078128867265	-1.3761178157287528	0.21065098190349882
Chimp	cardiac muscle cell	ENSG00000104626	1.4588931956931352	0.06597221481914586	-1.7625697399252716	-0.5001725658805065	0.16344063046007606
Chimp	cardiac muscle cell	ENSG00000104635	5.786206709086332	0.0728336839804585	-1.5847540623770955	-0.22969719087220541	0.26444863889701553
Chimp	cardiac muscle cell	ENSG00000104643	-0.14427529045186838	0.09861228762635292	-0.9073990053542149	0.023418226309228074	0.2765403047992282
Chimp	cardiac muscle cell	ENSG00000104660	3.4614231574932224	0.06058754776552202	-1.868036498716425	-0.41322023483059356	0.10007177333879871
Chimp	cardiac muscle cell	ENSG00000104679	3.331250174040693	0.07100251175681208	-1.5689329266085739	-0.11487157247759461	0.15666408131846796
Chimp	cardiac muscle cell	ENSG00000104687	3.06016214142462	0.10793100393030548	-0.7333973081903811	0.7176624361751462	0.13327745969177981
Chimp	cardiac muscle cell	ENSG00000104691	1.3296472493640923	0.04070184038087618	-2.6854034161332465	-1.4509456896078754	0.369496596488033
Chimp	cardiac muscle cell	ENSG00000104695	2.610187977300904	0.08521234230132683	-1.1999754641212554	0.22946709956237377	0.28362244133330916
Chimp	cardiac muscle cell	ENSG00000104714	-0.12357374437460596	0.06435697930510063	-1.7695940415717535	-0.834820500240335	0.17896965409692459
Chimp	cardiac muscle cell	ENSG00000104723	3.3586939253507824	0.11446262072731653	-0.6068370687607086	0.8477039441478141	0.10726473672971566
Chimp	cardiac muscle cell	ENSG00000104728	0.6558496702136524	0.1344182822669007	-0.30957511376588465	0.7763876841874819	0.15441531224599886
Chimp	cardiac muscle cell	ENSG00000104738	1.3980859412623556	0.1503871540720847	-0.07070884678059348	1.1787690215255922	0.11654521173252613
Chimp	cardiac muscle cell	ENSG00000104755	-Inf	NaN	NaN	NA	0.23598813704149027
Chimp	cardiac muscle cell	ENSG00000104756	2.5405939541692333	0.07272212219621624	-1.5398683269182574	-0.11591967708516315	0.37766618804293695
Chimp	cardiac muscle cell	ENSG00000104763	4.4967121682293865	0.14552114031685176	-0.1414939422779616	1.2824464965117461	0.11262825267153825
Chimp	cardiac muscle cell	ENSG00000104765	1.256237027054972	0.0898516043086567	-1.142496344918241	0.07543775524037732	0.1975286269602754
Chimp	cardiac muscle cell	ENSG00000104783	-5.02723290453677	0.1338394019717707	-0.3236455002293529	0.0211561611211597	0.28039284291074024
Chimp	cardiac muscle cell	ENSG00000104805	4.336408152891591	0.0736281960020244	-1.525500786038312	-0.09667524371977065	0.3728915640828499
Chimp	cardiac muscle cell	ENSG00000104812	4.962398985960462	0.07368639454805648	-1.5191447184246583	-0.11444173950919945	0.13075919615242007
Chimp	cardiac muscle cell	ENSG00000104814	-Inf	NaN	NaN	NA	0.24464726567583991
Chimp	cardiac muscle cell	ENSG00000104824	3.620411933173272	0.06111939855139459	-1.8511201587780914	-0.4001486707872941	0.20602621863558918
Chimp	cardiac muscle cell	ENSG00000104825	2.2780491000195107	0.06883228988951262	-1.6675521059529266	-0.26880362792583057	0.15233072662898017
Chimp	cardiac muscle cell	ENSG00000104833	-Inf	NaN	NaN	NA	0.3661535828023846
Chimp	cardiac muscle cell	ENSG00000104848	-0.32160481450938694	0.10075227886932167	-0.9509598413696706	-0.05429597865268809	0.3168315647132676
Chimp	cardiac muscle cell	ENSG00000104852	4.206895235367998	0.08774900224673801	-1.2093784240280618	0.22269309519473124	0.4448376354137784
Chimp	cardiac muscle cell	ENSG00000104853	4.426522733079228	0.08737408880817261	-1.1831623220312066	0.24303266022153536	0.16098184958575742
Chimp	cardiac muscle cell	ENSG00000104856	-1.003046930849771	0.06745512472694122	-1.6831679960077284	-0.9167212794269504	0.292884288847276
Chimp	cardiac muscle cell	ENSG00000104859	1.402929175404881	0.06101265589542767	-1.9183208404501746	-0.6677978409254233	0.31218708840708354
Chimp	cardiac muscle cell	ENSG00000104863	3.2438914060631996	0.04158112668577915	-2.603962112840959	-1.1510246635184365	0.21945382912001007
Chimp	cardiac muscle cell	ENSG00000104866	2.9423840703143256	0.0649694145565556	-1.7385584869879374	-0.289933296680122	0.1609143693482248
Chimp	cardiac muscle cell	ENSG00000104870	2.9346958382350627	0.06529772323816747	-1.7398965550086347	-0.29149779048876523	0.1987529238392944
Chimp	cardiac muscle cell	ENSG00000104872	2.01035311610587	0.05879547736442161	-1.9606080819469112	-0.598921417417247	0.29114280246269486
Chimp	cardiac muscle cell	ENSG00000104879	8.215622016291938	0.07744012450298471	-1.3980246529807325	-0.2526155368878229	0.21208768480892043
Chimp	cardiac muscle cell	ENSG00000104881	4.97397714186369	0.05400614980989653	-2.088915800809668	-0.6847804214280728	0.17729409198670792
Chimp	cardiac muscle cell	ENSG00000104884	0.9258886181030073	0.08153709226492353	-1.2730305465382286	-0.1301984861610026	0.24103576152581407
Chimp	cardiac muscle cell	ENSG00000104885	2.168383043510746	0.06252611087134173	-1.809354409378919	-0.42407321014285904	0.39954001995187044
Chimp	cardiac muscle cell	ENSG00000104886	3.23767074442391	0.08831237733329533	-1.1128916444470882	0.33998325801826046	0.2771240788413857
Chimp	cardiac muscle cell	ENSG00000104888	1.7574657284393038	0.09307519031629514	-1.0490599160128398	0.2691266406637711	0.2959890176151973
Chimp	cardiac muscle cell	ENSG00000104889	1.1275173355745638	0.09002206673326386	-1.1064275694097807	0.08201023979066346	0.29549804855750095
Chimp	cardiac muscle cell	ENSG00000104897	2.3031381227873	0.04637679221376172	-2.442449474175979	-1.0409406012425486	0.2092524546038872
Chimp	cardiac muscle cell	ENSG00000104903	-4.171638711563759	0.1023094387006893	-0.8266884990553056	-0.4182183860435679	0.51619549366729
Chimp	cardiac muscle cell	ENSG00000104904	5.916380977328845	0.04942731939620141	-2.3279600917533116	-0.9822559555700063	0.17962924898552282
Chimp	cardiac muscle cell	ENSG00000104907	2.8785992324711795	0.06252279652310966	-1.8839075931462494	-0.4374855373622495	0.4543725530037605
Chimp	cardiac muscle cell	ENSG00000104918	-Inf	NaN	NaN	NA	NA
Chimp	cardiac muscle cell	ENSG00000104936	5.83809178556285	0.0618008246266055	-1.8281358942942996	-0.4767639346785626	0.22520997998858763
Chimp	cardiac muscle cell	ENSG00000104946	3.5563586812641015	0.05364910793794308	-2.138692206352768	-0.6856885586158752	0.17468658368433262
Chimp	cardiac muscle cell	ENSG00000104953	0.6062147534792773	0.12503642467624562	-0.4584840641746774	0.6174127833791898	0.1434555909074629
Chimp	cardiac muscle cell	ENSG00000104957	2.359528263865054	0.06289314380857829	-1.7827669299876474	-0.37534662523874784	0.2084687306145075
Chimp	cardiac muscle cell	ENSG00000104960	3.5340666438932735	0.04410282568496459	-2.5227987444507916	-1.0692244029489457	0.2798705134091141
[truncated: 178,019 more rows]
