# Supplementary material for: Gene expression variability in human and chimpanzee populations share common determinants
Source: eLife. 2020 Oct 21;9:e59929. doi: 10.7554/eLife.59929 (PMC7644215; doi:10.7554/eLife.59929)
Supplement: Figure 5—source data 1. [file elife-59929-fig5-data1.txt]

gene	Chimpanzee.gene.stable.ID	HGNC.symbol	Chimp.Mean.Adjusted.Dispersion	Human.Mean.Adjusted.Dispersion	P	q.value	DiffDisp	DifferentialDispersion	Pn.chimp	Ps.chimp	Pn.human	Ps.human	PnPs.chimp	PnPs.human
ENSG00000186891	ENSPTRG00000000009	TNFRSF18	2.31217988762639	0.0805422279923379	0.0031	0.023605701245704783	2.2316376596340524	More dispersed in chimp	2	0	0	1	5	0.3333333333333333
ENSG00000078808	ENSPTRG00000050180	SDF4	-0.538657549293802	-0.818355926800048	0.3976	0.35612523851759464	0.27969837750624593	Not signficant	1	0	0	2	3	0.2
ENSG00000162572	ENSPTRG00000000017	SCNN1D	-0.0456081964111595	0.780756758069417	7e-4	0.008874612033065424	-0.8263649544805766	More dispersed in human	2	0	0	1	5	0.3333333333333333
ENSG00000127054	ENSPTRG00000051102	INTS11	0.00228747893531933	-0.137016638551854	0.5979	0.43371286493525013	0.13930411748717333	Not signficant	0	1	1	3	0.3333333333333333	0.42857142857142855
ENSG00000235098	ENSPTRG00000051520	ANKRD65	-0.500005812006599	0.352440706272726	0.0089	0.046159508042113016	-0.852446518279325	More dispersed in human	1	0	1	1	3	1
ENSG00000197530	ENSPTRG00000047681	MIB2	0.154455726608836	0.0138669393469386	0.6414	0.4474443838381873	0.14058878726189739	Not signficant	1	0	1	1	3	1
ENSG00000008130	ENSPTRG00000000038	NADK	0.739847873041292	0.462338270289642	0.5212	0.406363472251146	0.27750960275165	Not signficant	2	1	1	1	1.6666666666666667	1
ENSG00000187730	ENSPTRG00000023374	GABRD	0.744311452529165	-0.0130442920604753	0.0336	0.09767725855501307	0.7573557445896403	More dispersed in chimp	0	1	0	3	0.3333333333333333	0.14285714285714285
ENSG00000157873	ENSPTRG00000000053	TNFRSF14	1.55635123734669	1.145419774732	0.1984	0.25179414662085103	0.4109314626146898	Not signficant	0	1	2	0	0.3333333333333333	5
ENSG00000142611	ENSPTRG00000000059	PRDM16	0.0404002891573225	0.56811949623054	0.0597	0.13364853240931387	-0.5277192070732175	Not signficant	1	0	2	1	3	1.6666666666666667
ENSG00000162591	ENSPTRG00000045016	MEGF6	0.193420957355304	0.869000564980305	0.1347	0.2059141417900815	-0.6755796076250009	Not signficant	2	0	8	2	5	3.4
ENSG00000116213	ENSPTRG00000000064	WRAP73	-0.0782906662907066	-0.496952131420958	0.2861	0.3031422074314257	0.4186614651302514	Not signficant	1	1	0	1	1	0.3333333333333333
ENSG00000130764	ENSPTRG00000000068	LRRC47	-1.71727976598227	-1.7393034153782	0.9578	0.534615210735366	0.022023649395930045	Not signficant	1	2	0	1	0.6	0.3333333333333333
ENSG00000116198	ENSPTRG00000000069	CEP104	-1.49925518965894	-1.33464989329739	0.5799	0.42822749813694755	-0.16460529636154986	Not signficant	5	5	1	1	1	1
ENSG00000169598	ENSPTRG00000000070	DFFB	0.367983448283114	0.119319995899078	0.2666	0.29293659412251827	0.24866345238403603	Not signficant	1	0	1	2	3	0.6
ENSG00000198912	ENSPTRG00000024207	C1orf174	-0.236765755717148	-0.00670640063532346	0.3952	0.3546716208271308	-0.23005935508182454	Not signficant	1	0	0	1	3	0.3333333333333333
ENSG00000131697	ENSPTRG00000048943	NPHP4	-1.0816881080758	-0.315223869210989	0.0075	0.04136634007643788	-0.7664642388648111	More dispersed in human	3	2	0	4	1.4	0.1111111111111111
ENSG00000069424	ENSPTRG00000052739	KCNAB2	0.467315724706861	0.863593204709853	0.177	0.23760095745669277	-0.396277480002992	Not signficant	0	1	1	4	0.3333333333333333	0.3333333333333333
ENSG00000158286	ENSPTRG00000000078	RNF207	0.89430910025797	1.4511608921206	0.0275	0.08719921506343051	-0.5568517918626301	More dispersed in human	1	2	2	0	0.6	5
ENSG00000158292	ENSPTRG00000000082	GPR153	1.76339888352143	1.51098313390226	0.3993	0.35720977386579544	0.2524157496191701	Not signficant	3	1	1	1	2.3333333333333335	1
ENSG00000171680	ENSPTRG00000000088	PLEKHG5	-0.247884819654079	0.783125617367044	0.0069	0.0393652433752402	-1.031010437021123	More dispersed in human	0	2	2	1	0.2	1.6666666666666667
ENSG00000162408	ENSPTRG00000000089	NOL9	-0.359553168544036	-1.00219924621399	0.0246	0.08169278416405108	0.6426460776699539	More dispersed in chimp	2	2	1	1	1	1
ENSG00000162413	ENSPTRG00000000091	KLHL21	0.108627745079061	0.203105937321342	0.7905	0.4910391469148414	-0.09447819224228099	Not signficant	0	3	0	1	0.14285714285714285	0.3333333333333333
ENSG00000041988	ENSPTRG00000000093	THAP3	-0.417952656965408	-0.0176940453323686	0.106	0.1808572470930716	-0.4002586116330394	Not signficant	1	0	1	0	3	3
ENSG00000007923	ENSPTRG00000000094	DNAJC11	-0.34745715048813	0.138913709311667	0.0595	0.13348725196279052	-0.486370859799797	Not signficant	0	2	2	1	0.2	1.6666666666666667
ENSG00000171735	ENSPTRG00000000096	CAMTA1	-1.42316101249958	-0.783152313344859	0.0262	0.08465774027395506	-0.6400086991547209	More dispersed in human	1	5	2	2	0.2727272727272727	1
ENSG00000049246	ENSPTRG00000000099	PER3	0.436857341451333	0.71054138410726	0.3721	0.34526993051408583	-0.273684042655927	Not signficant	4	2	4	2	1.8	1.8
ENSG00000142599	ENSPTRG00000000106	RERE	0.164508867987516	0.931008355609732	0.01	0.0492416581354945	-0.7664994876222161	More dispersed in human	0	3	2	5	0.14285714285714285	0.45454545454545453
ENSG00000049239	ENSPTRG00000000113	H6PD	-0.206670689515153	0.112411495429392	0.24	0.27739935048409625	-0.319082184944545	Not signficant	1	1	4	4	1	1
ENSG00000188807	ENSPTRG00000049393	TMEM201	-1.17662637827072	-0.949723559848426	0.4714	0.3875671567485753	-0.22690281842229398	Not signficant	0	1	1	0	0.3333333333333333	3
ENSG00000171608	ENSPTRG00000000120	PIK3CD	0.567230977253781	0.408725219865885	0.6367	0.44569841659136544	0.15850575738789602	Not signficant	0	1	0	1	0.3333333333333333	0.3333333333333333
ENSG00000171603	ENSPTRG00000000121	CLSTN1	-0.50973516387405	-1.01931213830354	0.0522	0.12404571378391742	0.5095769744294899	Not signficant	0	3	0	1	0.14285714285714285	0.3333333333333333
ENSG00000130939	ENSPTRG00000000126	UBE4B	-0.88975822061676	-0.0602650511128142	0.0103	0.05014409359025766	-0.8294931695039458	More dispersed in human	2	4	0	1	0.5555555555555556	0.3333333333333333
ENSG00000054523	ENSPTRG00000000127	KIF1B	-0.578488385733123	-0.414810664623556	0.662	0.45407685429931144	-0.16367772110956702	Not signficant	0	5	0	3	0.09090909090909091	0.14285714285714285
ENSG00000142657	ENSPTRG00000041336	PGD	-0.420082566497891	0.146804819992637	0.1298	0.2018031551232488	-0.566887386490528	Not signficant	0	1	0	2	0.3333333333333333	0.2
ENSG00000142655	ENSPTRG00000000132	PEX14	-1.43428892616811	-1.33261987761689	0.8119	0.4966581658579816	-0.10166904855121994	Not signficant	0	1	0	2	0.3333333333333333	0.2
ENSG00000130940	ENSPTRG00000000133	CASZ1	-0.457864693145163	0.0889117612156798	0.0555	0.12837847752071835	-0.5467764543608428	Not signficant	1	1	0	4	1	0.1111111111111111
ENSG00000171824	ENSPTRG00000000140	EXOSC10	-0.350013728407972	0.33252825503934	0.245	0.2799705990389706	-0.6825419834473121	Not signficant	0	2	0	2	0.2	0.2
ENSG00000198793	ENSPTRG00000000142	MTOR	-0.98553286103299	-0.16552599693502	0.004	0.027845711731149032	-0.82000686409797	More dispersed in human	2	2	0	5	1	0.09090909090909091
ENSG00000204624	ENSPTRG00000000145	DISP3	0.339419954945429	0.833277373763283	0.591	0.43196876186396316	-0.49385741881785405	Not signficant	0	3	3	2	0.14285714285714285	1.4
ENSG00000116663	ENSPTRG00000000148	FBXO6	-0.597182623609158	-0.00374926639179352	0.0493	0.12068894352787327	-0.5934333572173645	Not signficant	1	0	1	0	3	3
ENSG00000177000	ENSPTRG00000000153	MTHFR	-0.198921248731612	0.378209037094063	0.0513	0.12274580417648547	-0.577130285825675	Not signficant	2	0	2	0	5	5
ENSG00000011021	ENSPTRG00000000154	CLCN6	-0.627290983693877	0.0141650490936804	0.0183	0.06942152914147386	-0.6414560327875575	More dispersed in human	4	3	1	1	1.2857142857142858	1
ENSG00000175206	ENSPTRG00000000155	NPPA	3.4784607485937	2.74716803540593	0.0308	0.0934821975752328	0.73129271318777	More dispersed in chimp	0	1	1	0	0.3333333333333333	3
ENSG00000083444	ENSPTRG00000000158	PLOD1	1.44064443076772	0.572208590466703	0.0704	0.1463834476837033	0.868435840301017	Not signficant	0	1	1	2	0.3333333333333333	0.6
ENSG00000116691	ENSPTRG00000000160	MIIP	0.447917053812617	0.757386387550977	0.3316	0.32617478019064594	-0.30946933373836	Not signficant	0	1	3	0	0.3333333333333333	7
ENSG00000028137	ENSPTRG00000000164	TNFRSF1B	1.16782150957496	0.660298013730878	0.3069	0.31401833851316485	0.507523495844082	Not signficant	1	0	1	1	3	1
ENSG00000048707	ENSPTRG00000000165	VPS13D	-1.08601849449698	0.670938494835864	1e-4	0.002745315000561592	-1.7569569893328438	More dispersed in human	5	15	1	1	0.3548387096774194	1
ENSG00000162494	ENSPTRG00000000182	LRRC38	1.02740582676767	1.64587691387705	0.1751	0.23613562078514688	-0.6184710871093799	Not signficant	1	2	1	1	0.6	1
ENSG00000162493	ENSPTRG00000000184	PDPN	1.25387144656916	1.10826225868526	0.6406	0.4470998546972139	0.1456091878839001	Not signficant	0	1	0	1	0.3333333333333333	0.3333333333333333
ENSG00000116731	ENSPTRG00000000185	PRDM2	-1.08498497310318	-0.909217088775477	0.5289	0.40936007377849376	-0.17576788432770296	Not signficant	2	5	1	3	0.45454545454545453	0.42857142857142855
ENSG00000189337	ENSPTRG00000000186	KAZN	0.504772703004603	-0.0712579675936229	0.372	0.345221006399251	0.5760306705982259	Not signficant	1	0	3	0	3	7
ENSG00000171729	ENSPTRG00000000193	TMEM51	0.321395732509533	-0.560518697478057	0.038	0.10428276597398184	0.8819144299875901	Not signficant	0	1	0	2	0.3333333333333333	0.2
ENSG00000132906	ENSPTRG00000000200	CASP9	0.473121441575067	-0.40622692055797	8e-4	0.009608602501965572	0.879348362133037	More dispersed in chimp	1	1	3	2	1	1.4
ENSG00000116138	ENSPTRG00000000201	DNAJC16	-1.18133378272403	-1.58691439488308	0.3048	0.31318609151193483	0.40558061215904995	Not signficant	2	4	0	1	0.5555555555555556	0.3333333333333333
ENSG00000116786	ENSPTRG00000000205	PLEKHM2	-0.979427174879919	-0.563709327665695	0.2545	0.2850016708986629	-0.415717847214224	Not signficant	2	3	1	2	0.7142857142857143	0.6
ENSG00000162458	ENSPTRG00000000208	FBLIM1	-0.0867692584347264	0.110894841007758	0.5369	0.41217814306308487	-0.1976640994424844	Not signficant	2	2	1	0	1	3
ENSG00000065526	ENSPTRG00000000210	SPEN	0.480024436489592	-0.0381458253905977	0.1928	0.24852850409283003	0.5181702618801897	Not signficant	5	5	2	0	1	5
ENSG00000173641	ENSPTRG00000000214	HSPB7	0.012613840254337	-0.538361304178777	0.0841	0.16093905595273358	0.550975144433114	Not signficant	1	0	0	3	3	0.14285714285714285
ENSG00000184908	ENSPTRG00000000217	CLCNKB	-0.299816557179881	0.401705023887055	0.0358	0.10101655984292088	-0.701521581066936	Not signficant	1	1	6	5	1	1.1818181818181819
ENSG00000142627	ENSPTRG00000000221	EPHA2	1.07083949405612	0.327956907941481	0.024	0.08050570033801195	0.7428825861146389	More dispersed in chimp	1	1	0	4	1	0.1111111111111111
ENSG00000142632	ENSPTRG00000000223	ARHGEF19	0.679827145058048	0.391416673640618	0.3964	0.355399143542315	0.28841047141743	Not signficant	1	0	3	3	3	1
ENSG00000037637	ENSPTRG00000000225	FBXO42	-1.13737948065816	-1.24120544473708	0.7801	0.4882125167733924	0.10382596407891986	Not signficant	1	0	1	1	3	1
ENSG00000058453	ENSPTRG00000000238	CROCC	0.84186245374791	0.530515494732803	0.2282	0.271230330260562	0.311346959015107	Not signficant	7	1	0	3	5	0.14285714285714285
ENSG00000159363	ENSPTRG00000000241	ATP13A2	0.100719314554566	0.331745197409126	0.5066	0.40126357314549854	-0.23102588285456	Not signficant	0	3	0	6	0.14285714285714285	0.07692307692307693
ENSG00000117115	ENSPTRG00000000243	PADI2	-0.304908971124356	0.187116022913868	0.2338	0.2741235139077849	-0.492024994038224	Not signficant	0	2	0	5	0.2	0.09090909090909091
ENSG00000159339	ENSPTRG00000000246	PADI4	0.875945844261333	0.666491316393618	0.6452	0.4484514377459051	0.209454527867715	Not signficant	2	3	4	2	0.7142857142857143	1.8
ENSG00000074964	ENSPTRG00000000248	ARHGEF10L	-0.788799044069963	-0.568129972518923	0.5147	0.40454377977600653	-0.22066907155103999	Not signficant	1	2	1	5	0.6	0.2727272727272727
ENSG00000159423	ENSPTRG00000000255	ALDH4A1	0.872931909162422	0.566050456551609	0.2696	0.29472518237166734	0.306881452610813	Not signficant	1	0	1	5	3	0.2727272727272727
ENSG00000127481	ENSPTRG00000000257	UBR4	-1.22304413087061	0.49030438222576	1e-4	0.002745315000561592	-1.71334851309637	More dispersed in human	1	12	3	6	0.12	0.5384615384615384
ENSG00000162482	ENSPTRG00000000264	AKR7A3	1.06665088176579	0.188487732777205	0.4234	0.36738290725908856	0.878163148988585	Not signficant	1	0	3	1	3	2.3333333333333335
ENSG00000040487	ENSPTRG00000000266	SLC66A1	0.541065733937538	-0.191364222193917	0.0849	0.16170721644153013	0.732429956131455	Not signficant	1	1	1	1	1	1
ENSG00000173436	ENSPTRG00000000269	MICOS10	-0.266111302578656	-0.591726118477482	0.4699	0.3868180092336775	0.325614815898826	Not signficant	0	1	0	1	0.3333333333333333	0.3333333333333333
ENSG00000162542	ENSPTRG00000000272	TMCO4	-0.60416702282832	-0.681933519585141	0.79	0.4909373621121717	0.07776649675682101	Not signficant	3	3	2	3	1	0.7142857142857143
ENSG00000188257	ENSPTRG00000000277	PLA2G2A	3.25585211010588	2.97091508042402	0.1933	0.2487805034118361	0.28493702968185985	Not signficant	0	1	0	1	0.3333333333333333	0.3333333333333333
ENSG00000127472	ENSPTRG00000000278	PLA2G5	0.549608269367744	0.39999144444556	0.5498	0.4178307147717046	0.14961682492218398	Not signficant	1	1	0	1	1	0.3333333333333333
ENSG00000158825	ENSPTRG00000000290	CDA	0.951595337497423	1.31788168392899	0.2833	0.3016636027257514	-0.366286346431567	Not signficant	0	1	1	1	0.3333333333333333	1
ENSG00000158828	ENSPTRG00000000291	PINK1	0.644666719613018	-0.466603838602222	0.0065	0.038064552012598174	1.11127055821524	More dispersed in chimp	1	1	1	1	1	1
ENSG00000117245	ENSPTRG00000000294	KIF17	0.535268728057879	0.00469188105783314	0.117	0.19131144972565578	0.5305768470000458	Not signficant	0	1	2	4	0.3333333333333333	0.5555555555555556
ENSG00000189410	ENSPTRG00000000295	SH2D5	1.22739298648897	1.68233002093586	0.6893	0.4627310898815402	-0.45493703444688993	Not signficant	1	0	0	1	3	0.3333333333333333
ENSG00000117298	ENSPTRG00000000298	ECE1	0.131765784665429	0.140527628799883	0.9799	0.5404650218786864	-0.008761844134454022	Not signficant	0	2	0	1	0.2	0.3333333333333333
ENSG00000142794	ENSPTRG00000000300	NBPF3	0.566337809092578	-0.352248166930154	0.0015	0.014842556710353321	0.918585976022732	More dispersed in chimp	1	1	1	0	1	3
ENSG00000076864	ENSPTRG00000000303	RAP1GAP	0.678197483476995	-0.248409859649401	0.0085	0.044914306919462806	0.926607343126396	More dispersed in chimp	1	0	1	2	3	0.6
ENSG00000090686	ENSPTRG00000000304	USP48	-1.53380645416347	-1.04103659211206	0.1517	0.21903284992032482	-0.49276986205141005	Not signficant	0	3	1	1	0.14285714285714285	1
ENSG00000142798	ENSPTRG00000000307	HSPG2	0.227715429374281	0.50663732190294	0.4234	0.36738290725908856	-0.27892189252865895	Not signficant	2	6	5	13	0.38461538461538464	0.4074074074074074
ENSG00000184677	ENSPTRG00000000315	ZBTB40	-0.205589234416638	0.00984468625190127	0.4357	0.3726953996335652	-0.21543392066853928	Not signficant	2	9	1	1	0.2631578947368421	1
ENSG00000133216	ENSPTRG00000000320	EPHB2	-0.906602218242381	-0.248387693050302	0.0958	0.17209917120863696	-0.658214525192079	Not signficant	0	3	0	1	0.14285714285714285	0.3333333333333333
ENSG00000169641	ENSPTRG00000000322	LUZP1	-0.597075958773527	0.710202832360761	9e-4	0.010333780049283727	-1.307278791134288	More dispersed in human	0	1	3	2	0.3333333333333333	1.4
ENSG00000125945	ENSPTRG00000050562	ZNF436	-0.179574519871759	0.0162529902587267	0.4883	0.39375323070886037	-0.1958275101304857	Not signficant	0	2	0	1	0.2	0.3333333333333333
ENSG00000117318	ENSPTRG00000000331	ID3	1.59523987268402	0.650065941543155	0.0243	0.08110222623688307	0.945173931140865	More dispersed in chimp	0	1	1	0	0.3333333333333333	3
ENSG00000179163	ENSPTRG00000000340	FUCA1	0.3848059454805	0.346582438626576	0.93	0.5275252639730671	0.038223506853924005	Not signficant	1	0	3	0	3	7
ENSG00000142661	ENSPTRG00000000341	MYOM3	0.645950200575052	0.540353082309184	0.7795	0.488046167852944	0.10559711826586804	Not signficant	5	1	9	7	3.6666666666666665	1.2666666666666666
ENSG00000001461	ENSPTRG00000000346	NIPAL3	-0.454611232833411	-0.222967408021403	0.4117	0.36301072857341365	-0.231643824812008	Not signficant	2	1	0	1	1.6666666666666667	0.3333333333333333
ENSG00000020633	ENSPTRG00000000351	RUNX3	1.07923329981866	-0.0765129920062202	0.0375	0.10368995505718243	1.1557462918248802	Not signficant	0	1	1	0	0.3333333333333333	3
ENSG00000158008	ENSPTRG00000000371	EXTL1	1.53440072453522	1.24176736088817	0.2039	0.2545712904965965	0.29263336364704995	Not signficant	1	1	1	1	1	1
ENSG00000158022	ENSPTRG00000000373	TRIM63	0.820203703358847	0.197475609455915	0.0376	0.10380923444089533	0.6227280939029319	Not signficant	0	1	1	0	0.3333333333333333	3
ENSG00000142675	ENSPTRG00000048000	CNKSR1	-0.0863421274022889	0.426353195935176	0.0762	0.15199491616875996	-0.5126953233374649	Not signficant	1	0	1	0	3	3
ENSG00000130695	ENSPTRG00000000378	CEP85	1.24843106621009	1.06053239171232	0.5218	0.40649288212070434	0.18789867449776998	Not signficant	0	1	2	0	0.3333333333333333	5
ENSG00000090020	ENSPTRG00000051037	SLC9A1	0.155493600379014	0.394232976879249	0.5235	0.40703562515247255	-0.23873937650023502	Not signficant	0	1	0	1	0.3333333333333333	0.3333333333333333
ENSG00000142765	ENSPTRG00000000403	SYTL1	0.861759854866561	-0.146054582541299	0.0239	0.08042887366161414	1.00781443740786	More dispersed in chimp	2	0	1	3	5	0.42857142857142855
ENSG00000130775	ENSPTRG00000000419	THEMIS2	0.750954811772276	0.710455260285553	0.9239	0.5261537164961312	0.04049955148672302	Not signficant	0	2	1	2	0.2	0.6
ENSG00000204138	ENSPTRG00000030718	PHACTR4	0.454890979643173	-0.715445561800013	0.035	0.09968362970057887	1.1703365414431859	More dispersed in chimp	1	0	1	0	3	3
ENSG00000159023	ENSPTRG00000000442	EPB41	-0.338481584769007	-0.634252317339912	0.4173	0.3652144135059177	0.295770732570905	Not signficant	1	3	1	0	0.42857142857142855	3
ENSG00000116353	ENSPTRG00000000446	MECR	0.0167695512204862	-1.09756701013879	2e-4	0.004091057647895705	1.1143365613592762	More dispersed in chimp	1	0	1	1	3	1
ENSG00000060656	ENSPTRG00000000447	PTPRU	0.17511362196739	0.421121146525948	0.5114	0.4029040762567641	-0.246007524558558	Not signficant	0	4	1	1	0.1111111111111111	1
ENSG00000162511	ENSPTRG00000000450	LAPTM5	1.3196455858823	1.34469427531562	0.9463	0.531803656517959	-0.02504868943331995	Not signficant	0	1	1	1	0.3333333333333333	1
ENSG00000162512	ENSPTRG00000000451	SDC3	0.0733479293846018	0.137679962454577	0.827	0.5005967211982261	-0.0643320330699752	Not signficant	1	2	2	2	0.6	1
ENSG00000168528	ENSPTRG00000000458	SERINC2	0.156565281818511	0.715111489155354	0.1628	0.22705369945821163	-0.558546207336843	Not signficant	0	1	2	1	0.3333333333333333	1.6666666666666667
ENSG00000084636	ENSPTRG00000000464	COL16A1	0.780984908352399	0.492794779048672	0.2902	0.30505203670843684	0.28819012930372695	Not signficant	2	1	1	3	1.6666666666666667	0.42857142857142855
ENSG00000121753	ENSPTRG00000000465	ADGRB2	0.594941172120732	0.521489770680218	0.8363	0.5031813831275681	0.0734514014405141	Not signficant	0	1	0	3	0.3333333333333333	0.14285714285714285
ENSG00000162522	ENSPTRG00000000490	KIAA1522	0.187356999007224	0.00334239861985264	0.5297	0.4096658810050226	0.18401460038737136	Not signficant	4	4	2	2	1	1
ENSG00000134684	ENSPTRG00000000491	YARS1	0.99001631884814	0.663324047088852	0.5667	0.42401108901399137	0.32669227175928806	Not signficant	0	1	0	1	0.3333333333333333	0.3333333333333333
ENSG00000197056	ENSPTRG00000000516	ZMYM1	-0.647514050546151	-0.974697825634576	0.3145	0.31802026907668335	0.327183775088425	Not signficant	1	1	1	0	1	3
ENSG00000142687	ENSPTRG00000000521	KIAA0319L	0.483025329889443	0.441622151616848	0.8767	0.5140386345560207	0.04140317827259504	Not signficant	0	1	0	1	0.3333333333333333	0.3333333333333333
ENSG00000116871	ENSPTRG00000000534	MAP7D1	-0.675785111298484	-1.23275185501778	0.1482	0.21640394261175488	0.5569667437192961	Not signficant	0	1	0	1	0.3333333333333333	0.3333333333333333
ENSG00000054118	ENSPTRG00000000535	THRAP3	-0.724990249102179	-0.904070375478073	0.6518	0.45090888633892395	0.179080126375894	Not signficant	0	2	1	1	0.2	1
ENSG00000119535	ENSPTRG00000000542	CSF3R	1.09144254640833	1.52070931151006	0.2242	0.2685743106159642	-0.4292667651017301	Not signficant	1	3	0	2	0.42857142857142855	0.2
ENSG00000163873	ENSPTRG00000000543	GRIK3	-0.345938231934659	0.0297182944564405	0.2724	0.29645474282666473	-0.3756565263910995	Not signficant	0	2	1	0	0.2	3
ENSG00000163877	ENSPTRG00000000547	SNIP1	-0.792516940921208	-1.55154085575287	0.1706	0.23294932049267916	0.7590239148316621	Not signficant	2	2	0	1	1	0.3333333333333333
ENSG00000163879	ENSPTRG00000000548	DNALI1	-0.48561233007776	-0.445158107707825	0.8566	0.5093106958491792	-0.04045422236993501	Not signficant	1	1	1	0	1	3
ENSG00000116922	ENSPTRG00000000551	C1orf109	-0.586931307331814	-1.5035505345009	0.0275	0.08719921506343051	0.916619227169086	More dispersed in chimp	0	1	0	1	0.3333333333333333	0.3333333333333333
ENSG00000188786	ENSPTRG00000022932	MTF1	-1.05157394722094	-1.09354295685155	0.902	0.5203736125096728	0.04196900963061001	Not signficant	0	1	0	1	0.3333333333333333	0.3333333333333333
ENSG00000204084	ENSPTRG00000030681	INPP5B	-0.529763750969261	0.375852179461349	0.037	0.1030094938449378	-0.90561593043061	Not signficant	1	3	4	2	0.42857142857142855	1.8
ENSG00000183386	ENSPTRG00000000560	FHL3	0.88406529135668	0.855613824105826	0.9303	0.5275724943511465	0.028451467250854012	Not signficant	0	2	0	1	0.2	0.3333333333333333
ENSG00000127603	ENSPTRG00000043118	MACF1	-0.746638870958363	-0.354688099645262	0.3031	0.3126418372963754	-0.391950771313101	Not signficant	5	10	5	2	0.5238095238095238	2.2
ENSG00000043514	ENSPTRG00000000579	TRIT1	-0.635555116121439	-0.684216181836879	0.8836	0.5156655070534606	0.048661065715440044	Not signficant	1	2	2	1	0.6	1.6666666666666667
ENSG00000116990	ENSPTRG00000000580	MYCL	0.106619783563531	-0.568108523604219	0.1012	0.1762921840723225	0.67472830716775	Not signficant	0	1	1	0	0.3333333333333333	3
ENSG00000117000	ENSPTRG00000000585	RLF	-0.672611188101138	-0.900636889036637	0.5379	0.4124787501011796	0.228025700935499	Not signficant	1	5	1	0	0.2727272727272727	3
ENSG00000084070	ENSPTRG00000000589	SMAP2	0.941930607895838	-0.180295269242766	0.0024	0.020168113882146375	1.122225877138604	More dispersed in chimp	0	1	0	1	0.3333333333333333	0.3333333333333333
ENSG00000066136	ENSPTRG00000000596	NFYC	-1.43794723729936	-1.46284471517798	0.9414	0.5305917447636856	0.024897477878619956	Not signficant	0	1	1	1	0.3333333333333333	1
ENSG00000117013	ENSPTRG00000000597	KCNQ4	-0.0458563681920567	0.602827410553747	0.0493	0.12068894352787327	-0.6486837787458037	Not signficant	0	3	1	1	0.14285714285714285	1
ENSG00000127124	ENSPTRG00000000603	HIVEP3	-0.692104472660139	-1.70833020265378	0.1363	0.20744808586361183	1.016225729993641	Not signficant	5	7	1	2	0.7333333333333333	0.6
ENSG00000198815	ENSPTRG00000000606	FOXJ3	-1.55845101937485	-1.70575780530798	0.5995	0.43405428038325933	0.14730678593313007	Not signficant	0	1	2	0	0.3333333333333333	5
ENSG00000066185	ENSPTRG00000000608	ZMYND12	-0.279785521804544	0.375200322135191	0.092	0.1687176009385818	-0.654985843939735	Not signficant	0	1	1	1	0.3333333333333333	1
ENSG00000186409	ENSPTRG00000024067	CCDC30	-0.754856927642783	-1.42425359997708	0.2029	0.25427361818237537	0.669396672334297	Not signficant	2	0	2	2	5	1
ENSG00000171960	ENSPTRG00000000614	PPIH	-1.05613045724739	-0.804676763855353	0.3634	0.3409665005014595	-0.25145369339203694	Not signficant	1	0	0	1	3	0.3333333333333333
ENSG00000117385	ENSPTRG00000000617	P3H1	0.699770748404517	0.677615446449789	0.927	0.52686248159338	0.022155301954728035	Not signficant	3	2	1	0	1.4	3
ENSG00000164010	ENSPTRG00000000621	ERMAP	-0.138990636281303	-0.16541058255254	0.9202	0.5254174593290523	0.026419946271236977	Not signficant	3	5	1	1	0.6363636363636364	1
ENSG00000117394	ENSPTRG00000000623	SLC2A1	0.720915403201946	0.430924397873192	0.2976	0.3097100298538642	0.28999100532875405	Not signficant	2	1	0	3	1.6666666666666667	0.14285714285714285
ENSG00000243710	ENSPTRG00000000626	CFAP57	0.170926729932284	0.20662278015674	0.9529	0.53369437147302	-0.03569605022445599	Not signficant	2	4	1	4	0.5555555555555556	0.3333333333333333
ENSG00000066056	ENSPTRG00000000631	TIE1	0.94578453510706	0.550632118808221	0.1649	0.22854213322382488	0.3951524162988389	Not signficant	0	1	0	2	0.3333333333333333	0.2
ENSG00000198198	ENSPTRG00000000639	SZT2	-0.633169435999968	0.196160005737518	8e-4	0.009608602501965572	-0.829329441737486	More dispersed in human	2	8	2	1	0.29411764705882354	1.6666666666666667
ENSG00000142949	ENSPTRG00000000641	PTPRF	0.547041876332188	0.0926323583116586	0.2633	0.2910183486398254	0.4544095180205294	Not signficant	1	1	0	9	1	0.05263157894736842
ENSG00000126091	ENSPTRG00000000644	ST3GAL3	-0.848871591609929	-1.12152583144528	0.2346	0.27453237954198345	0.2726542398353511	Not signficant	1	1	1	2	1	0.6
ENSG00000117410	ENSPTRG00000000648	ATP6V0B	-0.665495913088038	0.535654226069898	3e-4	0.005409287334439877	-1.201150139157936	More dispersed in human	0	3	0	1	0.14285714285714285	0.3333333333333333
ENSG00000196517	ENSPTRG00000022644	SLC6A9	0.124224914058686	0.670554373265782	0.4903	0.39470567473741613	-0.5463294592070961	Not signficant	2	1	0	1	1.6666666666666667	0.3333333333333333
ENSG00000142945	ENSPTRG00000000658	KIF2C	-1.40410134479346	0.617755680908839	4e-4	0.006377762359383261	-2.021857025702299	More dispersed in human	0	3	1	2	0.14285714285714285	0.6
ENSG00000173846	ENSPTRG00000000662	PLK3	1.51250783133153	0.958548635939926	0.2032	0.25437632025915696	0.5539591953916041	Not signficant	0	1	0	1	0.3333333333333333	0.3333333333333333
ENSG00000117425	ENSPTRG00000000664	PTCH2	0.576634723917929	0.786887830838537	0.6617	0.45407685429931144	-0.21025310692060795	Not signficant	1	5	0	3	0.2727272727272727	0.14285714285714285
ENSG00000162415	ENSPTRG00000000669	ZSWIM5	-0.508507711347616	-0.774542838396302	0.479	0.3898702245670471	0.26603512704868604	Not signficant	1	1	0	2	1	0.2
ENSG00000070759	ENSPTRG00000000673	TESK2	-0.0965031229044193	-0.525441806281947	0.2189	0.2651834018973126	0.4289386833775277	Not signficant	1	1	0	1	1	0.3333333333333333
ENSG00000132763	ENSPTRG00000052080	MMACHC	0.666885520287118	0.578845363856998	0.7853	0.48964165078919974	0.08804015643011998	Not signficant	1	0	0	1	3	0.3333333333333333
ENSG00000132780	ENSPTRG00000000677	NASP	0.251428891045963	0.296586377929886	0.8971	0.5193108800182417	-0.045157486883923015	Not signficant	1	0	0	3	3	0.14285714285714285
ENSG00000159588	ENSPTRG00000000679	CCDC17	0.904546340470996	0.883228743324492	0.9452	0.5314821609680428	0.021317597146504053	Not signficant	1	0	2	1	3	1.6666666666666667
ENSG00000159592	ENSPTRG00000000680	GPBP1L1	-1.52003779137428	-1.22329720195569	0.4391	0.374028273946803	-0.29674058941858994	Not signficant	1	2	0	2	0.6	0.2
ENSG00000086015	ENSPTRG00000000683	MAST2	-0.653697772277319	-0.0969769260937388	0.1424	0.21187477530006563	-0.5567208461835802	Not signficant	1	1	2	3	1	0.7142857142857143
ENSG00000085998	ENSPTRG00000000687	POMGNT1	-0.51040665593914	-1.16632887802799	0.2888	0.30432510042589017	0.6559222220888499	Not signficant	0	1	0	1	0.3333333333333333	0.3333333333333333
ENSG00000117481	ENSPTRG00000000692	NSUN4	-0.665929053885508	-1.61384126747347	5e-4	0.007273444124993859	0.9479122135879618	More dispersed in chimp	0	1	16	3	0.3333333333333333	4.714285714285714
ENSG00000117480	ENSPTRG00000000693	FAAH	0.228265210347055	0.491969566065568	0.4495	0.3785565594963251	-0.26370435571851303	Not signficant	1	2	1	1	0.6	1
ENSG00000142961	ENSPTRG00000000697	MOB3C	0.467831160544163	-0.169358490568595	0.0527	0.1247872073309744	0.637189651112758	Not signficant	0	1	3	1	0.3333333333333333	2.3333333333333335
ENSG00000123472	ENSPTRG00000043035	ATPAF1	0.282980403169165	0.00961492507347073	0.2767	0.2984412359565175	0.2733654780956943	Not signficant	3	0	1	0	7	3
ENSG00000142973	ENSPTRG00000000702	CYP4B1	1.79471695576595	2.21244852091281	0.1054	0.18033915061327324	-0.41773156514686005	Not signficant	4	1	5	0	3	11
ENSG00000162368	ENSPTRG00000000712	CMPK1	-0.564714371239809	-0.12980939968975	0.1547	0.2209039134456582	-0.434904971550059	Not signficant	0	1	1	0	0.3333333333333333	3
ENSG00000269113	ENSPTRG00000052213	TRABD2B	0.921038053586202	-0.363442350125956	0.042	0.11060461300495529	1.284480403712158	Not signficant	1	0	0	1	3	0.3333333333333333
ENSG00000132122	ENSPTRG00000000718	SPATA6	0.0478346462847608	0.0595775500243174	0.9724	0.5382944068220082	-0.011742903739556602	Not signficant	0	1	1	0	0.3333333333333333	3
ENSG00000162373	ENSPTRG00000000721	BEND5	-0.778336796737916	-0.418033380436353	0.2304	0.2724262844080601	-0.360303416301563	Not signficant	1	0	0	1	3	0.3333333333333333
ENSG00000085831	ENSPTRG00000000728	TTC39A	0.22770449645505	-0.183912151265168	0.1198	0.19350675527515182	0.411616647720218	Not signficant	1	1	0	1	1	0.3333333333333333
ENSG00000085832	ENSPTRG00000000729	EPS15	-1.17053189677974	-1.07404507789195	0.7668	0.48495984730305003	-0.0964868188877901	Not signficant	0	1	1	1	0.3333333333333333	1
ENSG00000078618	ENSPTRG00000000731	NRDC	-1.84266732876825	-1.18637657750906	0.052	0.1238121848313268	-0.65629075125919	Not signficant	1	0	1	3	3	0.42857142857142855
ENSG00000134744	ENSPTRG00000000740	TUT4	-1.1733316326	-0.421601382080285	0.046	0.11635495097634789	-0.751730250519715	Not signficant	0	1	0	1	0.3333333333333333	0.3333333333333333
ENSG00000162378	ENSPTRG00000000746	ZYG11B	-0.284307573567294	-0.0196585677948793	0.3781	0.34726318457487343	-0.26464900577241474	Not signficant	0	3	0	1	0.14285714285714285	0.3333333333333333
ENSG00000174348	ENSPTRG00000000749	PODN	1.59922111254165	0.817176123268022	0.0186	0.06983403854384848	0.782044989273628	More dispersed in chimp	0	1	2	4	0.3333333333333333	0.5555555555555556
ENSG00000162383	ENSPTRG00000000750	SLC1A7	0.261427842424975	0.134526451422297	0.7493	0.4802344786369431	0.12690139100267803	Not signficant	1	5	1	2	0.2727272727272727	0.6
ENSG00000157184	ENSPTRG00000000751	CPT2	0.23439371481908	0.159835354855687	0.8079	0.4956915115624994	0.074558359963393	Not signficant	5	4	2	0	1.2222222222222223	5
ENSG00000157193	ENSPTRG00000000754	LRP8	-1.20353873844083	0.506183882090508	3e-4	0.005409287334439877	-1.709722620531338	More dispersed in human	0	3	2	2	0.14285714285714285	1
ENSG00000081870	ENSPTRG00000000762	HSPB11	-0.444956778223724	-0.225231680027831	0.5877	0.431126936361541	-0.21972509819589298	Not signficant	1	0	3	0	3	7
ENSG00000162391	ENSPTRG00000000772	FAM151A	0.489351427735679	0.240945526820344	0.4779	0.3894904169732261	0.24840590091533502	Not signficant	1	0	1	0	3	3
ENSG00000184313	ENSPTRG00000000773	MROH7	0.995342859817029	1.95025441625676	7e-4	0.008874612033065424	-0.9549115564397311	More dispersed in human	6	5	6	2	1.1818181818181819	2.6
ENSG00000243725	ENSPTRG00000041368	TTC4	-1.19425470767848	-0.908571315364555	0.4454	0.37688880432506994	-0.2856833923139249	Not signficant	2	0	1	0	5	3
ENSG00000162396	ENSPTRG00000000776	PARS2	-0.353549554728867	-1.39486928549632	0.0044	0.029613978586703105	1.041319730767453	More dispersed in chimp	1	2	2	0	0.6	5
ENSG00000116133	ENSPTRG00000000779	DHCR24	1.32285304960868	2.16838106581809	4e-4	0.006377762359383261	-0.8455280162094101	More dispersed in human	0	2	0	1	0.2	0.3333333333333333
ENSG00000169174	ENSPTRG00000000783	PCSK9	0.457129127721255	1.64013092621989	0.4584	0.3823868327957379	-1.183001798498635	Not signficant	2	1	2	1	1.6666666666666667	1.6666666666666667
ENSG00000162402	ENSPTRG00000000784	USP24	-1.5301903285423	-0.633835175957371	0.0105	0.05051162580084667	-0.8963551525849289	More dispersed in human	0	5	2	1	0.09090909090909091	1.6666666666666667
ENSG00000162407	ENSPTRG00000000787	PLPP3	0.147503382975999	-0.784202393646182	0.0029	0.022553098950300443	0.931705776622181	More dispersed in chimp	1	2	0	1	0.6	0.3333333333333333
ENSG00000187889	ENSPTRG00000000790	FYB2	0.0647562121986097	0.767570292746433	0.0045	0.0299557160954624	-0.7028140805478232	More dispersed in human	3	0	0	1	7	0.3333333333333333
ENSG00000162600	ENSPTRG00000049936	OMA1	-0.71085562057756	-0.0173605237765257	0.0402	0.10808616481592494	-0.6934950968010343	Not signficant	2	2	2	2	1	1
ENSG00000162601	ENSPTRG00000000796	MYSM1	-0.701988851671136	0.829683978165704	2e-4	0.004091057647895705	-1.53167282983684	More dispersed in human	0	1	3	2	0.3333333333333333	1.4
ENSG00000172456	ENSPTRG00000000798	FGGY	-0.56297672019753	-1.39932217803935	0.0185	0.06967351788428876	0.8363454578418201	More dispersed in chimp	1	1	1	1	1	1
ENSG00000134716	ENSPTRG00000000800	CYP2J2	1.49304164003741	0.903381989005345	0.0225	0.0777969236664826	0.589659651032065	More dispersed in chimp	3	0	0	1	7	0.3333333333333333
ENSG00000162599	ENSPTRG00000000802	NFIA	-0.728301251742305	-0.411780603028092	0.4239	0.36755471579710713	-0.316520648714213	Not signficant	1	0	0	1	3	0.3333333333333333
ENSG00000132849	ENSPTRG00000000806	PATJ	1.29972704722214	1.23617583510092	0.7877	0.4903844079289593	0.06355121212122006	Not signficant	7	6	9	7	1.1538461538461537	1.2666666666666666
ENSG00000240563	ENSPTRG00000034387	L1TD1	0.200967714739342	2.81532787821488	0.0388	0.10592092358054607	-2.614360163475538	Not signficant	7	0	5	4	15	1.2222222222222223
ENSG00000132854	ENSPTRG00000000809	KANK4	0.076161799291771	0.124552088112897	0.9241	0.5261537164961312	-0.048390288821126004	Not signficant	4	4	3	8	1	0.4117647058823529
ENSG00000116641	ENSPTRG00000000811	DOCK7	-1.72890251555833	-1.28262128386108	0.1971	0.25097301140094763	-0.44628123169725	Not signficant	0	5	0	3	0.09090909090909091	0.14285714285714285
ENSG00000088035	ENSPTRG00000000815	ALG6	-0.410712388680323	-0.153688126377713	0.4948	0.396325079923127	-0.25702426230261	Not signficant	2	3	1	0	0.7142857142857143	3
ENSG00000203965	ENSPTRG00000030579	EFCAB7	-0.314873559693278	-0.993014816633299	0.1545	0.22079101874379595	0.678141256940021	Not signficant	4	0	3	2	9	1.4
ENSG00000079739	ENSPTRG00000000820	PGM1	0.787814354311616	-0.0359379625610745	0.0024	0.020168113882146375	0.8237523168726905	More dispersed in chimp	2	0	3	0	5	7
ENSG00000185483	ENSPTRG00000024245	ROR1	0.182566479150705	0.455331851214722	0.4127	0.3633668232738978	-0.272765372064017	Not signficant	0	1	1	2	0.3333333333333333	0.6
ENSG00000162434	ENSPTRG00000000825	JAK1	-0.621199729559593	-0.289531354095932	0.3384	0.33001853977904827	-0.331668375463661	Not signficant	0	2	0	2	0.2	0.2
ENSG00000116675	ENSPTRG00000000829	DNAJC6	0.494090118762732	0.27156628912673503	0.4111	0.3626568411819419	0.22252382963599698	Not signficant	1	5	0	2	0.2727272727272727	0.2
ENSG00000116678	ENSPTRG00000034314	LEPR	0.0522251887889752	0.059273167060514	0.9866	0.5419908142340945	-0.007047978271538795	Not signficant	5	4	3	2	1.2222222222222223	1.4
ENSG00000184588	ENSPTRG00000000831	PDE4B	1.58027527888872	1.26550439869154	0.6552	0.45176308498335943	0.31477088019718	Not signficant	3	2	0	1	1.4	0.3333333333333333
ENSG00000118473	ENSPTRG00000000832	SGIP1	0.854888303767957	0.396719954321132	0.131	0.2025476318220818	0.458168349446825	Not signficant	0	3	1	0	0.14285714285714285	3
ENSG00000152760	ENSPTRG00000050524	TCTEX1D1	-0.594606591070123	0.649326743776541	0.4767	0.38908235359809	-1.243933334846664	Not signficant	1	1	2	0	1	5
ENSG00000116729	ENSPTRG00000000845	WLS	-0.720969867355985	-0.380219399081887	0.1873	0.2446369788856725	-0.340750468274098	Not signficant	1	1	1	1	1	1
ENSG00000116761	ENSPTRG00000000854	CTH	0.803556515966822	-0.0872594792497099	0.5335	0.4106571066139939	0.8908159952165319	Not signficant	1	3	1	0	0.42857142857142855	3
ENSG00000050628	ENSPTRG00000000855	PTGER3	0.586948820399336	0.318827671868633	0.5266	0.40822892345293554	0.26812114853070307	Not signficant	1	0	0	1	3	0.3333333333333333
ENSG00000254685	ENSPTRG00000040236	FPGT	-0.666254861530574	-0.565125639407769	0.7955	0.49226073219543637	-0.10112922212280495	Not signficant	0	1	0	2	0.3333333333333333	0.2
ENSG00000162623	ENSPTRG00000000867	TYW3	-0.44913308148984	-0.804811376814588	0.5794	0.42816134994186683	0.35567829532474804	Not signficant	2	1	1	0	1.6666666666666667	3
ENSG00000137968	ENSPTRG00000000869	SLC44A5	0.254619311417645	1.12065937945606	0.0462	0.1165781793534952	-0.866040068038415	Not signficant	2	1	0	5	1.6666666666666667	0.09090909090909091
ENSG00000117054	ENSPTRG00000000871	ACADM	1.30275705319933	0.978431877503501	0.273	0.29670975548561046	0.32432517569582897	Not signficant	1	1	0	2	1	0.2
ENSG00000184005	ENSPTRG00000000875	ST6GALNAC3	-0.129773248465874	0.687453164337757	0.0458	0.11629215434228708	-0.8172264128036311	Not signficant	1	0	1	0	3	3
ENSG00000142892	ENSPTRG00000000878	PIGK	-0.735833290315893	0.239629832843932	0.0016	0.015496101647732276	-0.975463123159825	More dispersed in human	0	1	1	0	0.3333333333333333	3
ENSG00000077254	ENSPTRG00000000882	USP33	-1.73304130773227	-1.26013041603521	0.1494	0.21728722614681914	-0.4729108916970599	Not signficant	0	2	0	2	0.2	0.2
ENSG00000162614	ENSPTRG00000000886	NEXN	0.271003984910357	0.115438605282234	0.6424	0.4476715667448839	0.155565379628123	Not signficant	2	3	1	0	0.7142857142857143	3
ENSG00000137960	ENSPTRG00000051570	GIPC2	-1.08381560940854	0.0570078970676877	7e-4	0.008874612033065424	-1.1408235064762278	More dispersed in human	2	2	1	0	1	3
ENSG00000137965	ENSPTRG00000000893	IFI44	1.46020322882334	1.10007194568377	0.3816	0.34876701667209603	0.36013128313957	Not signficant	1	2	1	0	0.6	3
ENSG00000162618	ENSPTRG00000000894	ADGRL4	0.951315650975539	1.0752710094638	0.6901	0.4628898140737481	-0.123955358488261	Not signficant	0	2	2	0	0.2	5
ENSG00000117151	ENSPTRG00000000904	CTBS	-0.439263933223561	-0.612867806391492	0.6165	0.4396069345055121	0.17360387316793097	Not signficant	1	0	3	3	3	1
ENSG00000117155	ENSPTRG00000000906	SSX2IP	-1.08112590454186	-0.19288013453376401	0.0115	0.05352401903580566	-0.8882457700080959	More dispersed in human	0	4	2	1	0.1111111111111111	1.6666666666666667
ENSG00000055732	ENSPTRG00000000909	MCOLN3	1.1987534058555	0.186168991361752	0.0297	0.09147422002292993	1.0125844144937481	More dispersed in chimp	2	2	0	1	1	0.3333333333333333
ENSG00000162643	ENSPTRG00000000910	WDR63	-0.189426595204162	-0.204169747970405	0.9498	0.5327560103570814	0.014743152766242995	Not signficant	2	2	1	0	1	3
ENSG00000097096	ENSPTRG00000000912	SYDE2	-0.761670470598139	-0.629159830692226	0.6469	0.44917864110263017	-0.13251063990591294	Not signficant	2	1	1	0	1.6666666666666667	3
ENSG00000142867	ENSPTRG00000000914	BCL10	-0.0573454909171465	0.0129793197046897	0.8433	0.5050627583309891	-0.0703248106218362	Not signficant	1	1	1	1	1	1
ENSG00000153904	ENSPTRG00000000915	DDAH1	0.403431688004881	1.50691581053721	1e-4	0.002745315000561592	-1.103484122532329	More dispersed in human	0	1	0	1	0.3333333333333333	0.3333333333333333
ENSG00000171502	ENSPTRG00000052159	COL24A1	0.250247290101992	-0.0502166082006136	0.4102	0.3621691509119539	0.30046389830260556	Not signficant	2	5	4	2	0.45454545454545453	1.8
ENSG00000122417	ENSPTRG00000000919	ODF2L	0.184699737878494	-0.239222796940666	0.2298	0.27206926228328193	0.42392253481916	Not signficant	5	2	0	6	2.2	0.07692307692307693
ENSG00000065243	ENSPTRG00000000931	PKN2	-1.10017556798406	-1.01743444605392	0.7978	0.4929305739631264	-0.08274112193013994	Not signficant	0	1	0	2	0.3333333333333333	0.2
ENSG00000137944	ENSPTRG00000041247	KYAT3	0.102245368617484	0.0200494535793698	0.8303	0.5013890035235533	0.0821959150381142	Not signficant	1	0	0	1	3	0.3333333333333333
ENSG00000117226	ENSPTRG00000000934	GBP3	1.40435507796669	0.811534556023389	0.1512	0.21864232291205302	0.592820521943301	Not signficant	4	0	5	0	9	11
ENSG00000117228	ENSPTRG00000000935	GBP1	1.97740556360441	1.23450368193455	0.1421	0.21168719620609422	0.74290188166986	Not signficant	3	4	2	0	0.7777777777777778	5
ENSG00000162645	ENSPTRG00000000937	GBP2	1.85437235146938	0.823007256278113	0.0235	0.07967021387423635	1.031365095191267	More dispersed in chimp	1	3	2	0	0.42857142857142855	5
ENSG00000162654	ENSPTRG00000000938	GBP4	1.58287961080088	0.951983089627447	0.0817	0.15825393807746582	0.630896521173433	Not signficant	0	2	8	1	0.2	5.666666666666667
ENSG00000154451	ENSPTRG00000000939	GBP5	0.899784419104928	-0.0544035052463103	0.0404	0.10830489398691295	0.9541879243512383	Not signficant	3	3	0	1	1	0.3333333333333333
ENSG00000197147	ENSPTRG00000022980	LRRC8B	-0.394467241322618	-0.576090578959734	0.6687	0.45607612727457986	0.18162333763711602	Not signficant	1	2	0	2	0.6	0.2
ENSG00000162664	ENSPTRG00000000945	ZNF326	-0.667621084784169	-1.03370861423323	0.2915	0.3059341474971906	0.36608752944906087	Not signficant	0	1	0	2	0.3333333333333333	0.2
ENSG00000162669	ENSPTRG00000000948	HFM1	-0.310289261584843	-0.873539699431308	0.4656	0.38479647430234604	0.5632504378464651	Not signficant	3	3	2	2	1	1
ENSG00000069702	ENSPTRG00000000952	TGFBR3	1.02939183972474	1.12720882936015	0.7543	0.48153861621019906	-0.09781698963541019	Not signficant	1	2	1	3	0.6	0.42857142857142855
ENSG00000122483	ENSPTRG00000000967	CCDC18	-0.453970984636279	-0.616845445804415	0.7063	0.46748685940588197	0.16287446116813603	Not signficant	3	4	3	1	0.7777777777777778	2.3333333333333335
ENSG00000067334	ENSPTRG00000000972	DNTTIP2	0.530728078869728	-0.673503980589497	0.3697	0.3440923097351861	1.2042320594592248	Not signficant	1	1	1	3	1	0.42857142857142855
ENSG00000137962	ENSPTRG00000000975	ARHGAP29	-0.204989449936077	-0.0917925161791353	0.743	0.4780849115173071	-0.11319693375694172	Not signficant	2	4	0	1	0.5555555555555556	0.3333333333333333
ENSG00000117528	ENSPTRG00000000976	ABCD3	-0.0538957744168176	0.122779327216646	0.6364	0.44561656156013774	-0.17667510163346362	Not signficant	0	1	0	1	0.3333333333333333	0.3333333333333333
ENSG00000122481	ENSPTRG00000000984	RWDD3	-0.0486230397498733	0.290152808290273	0.2032	0.25437632025915696	-0.3387758480401463	Not signficant	0	1	1	0	0.3333333333333333	3
ENSG00000117569	ENSPTRG00000000987	PTBP2	-0.981048152556247	-1.19171341625931	0.7245	0.47356683759687457	0.21066526370306293	Not signficant	1	2	0	1	0.6	0.3333333333333333
ENSG00000188641	ENSPTRG00000000990	DPYD	0.119941394377758	-0.174671930465259	0.2736	0.29698434229403603	0.294613324843017	Not signficant	0	3	2	0	0.14285714285714285	5
ENSG00000162627	ENSPTRG00000000992	SNX7	-0.548308385173833	-0.240571437325731	0.3734	0.3456855543126011	-0.30773694784810196	Not signficant	1	2	0	1	0.6	0.3333333333333333
ENSG00000156869	ENSPTRG00000000996	FRRS1	-0.047225363686124	-0.776234816232707	0.0229	0.0787326355669533	0.729009452546583	More dispersed in chimp	3	0	0	2	7	0.2
ENSG00000162688	ENSPTRG00000000997	AGL	0.762637886387815	0.564441151146207	0.4852	0.392249683361542	0.19819673524160808	Not signficant	0	6	1	1	0.07692307692307693	1
ENSG00000156876	ENSPTRG00000001000	SASS6	-0.263542051792602	-1.86987182215335	0.1073	0.18201215257381842	1.606329770360748	Not signficant	2	2	1	0	1	3
ENSG00000122435	ENSPTRG00000001001	TRMT13	-0.323668763229558	-1.03049867107033	0.1735	0.23480176536493336	0.706829907840772	Not signficant	2	0	2	0	5	5
ENSG00000137992	ENSPTRG00000001003	DBT	1.262735883392	1.21671954308493	0.8374	0.5035528029241548	0.046016340307069914	Not signficant	0	3	1	0	0.14285714285714285	3
ENSG00000079335	ENSPTRG00000001007	CDC14A	-0.0305268492210726	-0.971785330174721	0.0323	0.09584395539140628	0.9412584809536484	More dispersed in chimp	5	0	0	1	11	0.3333333333333333
ENSG00000162692	ENSPTRG00000001009	VCAM1	1.29005192882798	1.06224636619578	0.5891	0.4312706844882223	0.22780556263219998	Not signficant	1	3	0	1	0.42857142857142855	0.3333333333333333
ENSG00000185946	ENSPTRG00000033902	RNPC3	0.543809817759569	1.23221537890108	0.0073	0.04069353181748472	-0.6884055611415109	More dispersed in human	1	5	0	1	0.2727272727272727	0.3333333333333333
ENSG00000198890	ENSPTRG00000001022	PRMT6	-0.411787769470182	-0.444762853534241	0.9124	0.5227393363661521	0.032975084064059024	Not signficant	0	1	1	0	0.3333333333333333	3
ENSG00000134215	ENSPTRG00000001024	VAV3	-0.613827748577656	-0.639507404196628	0.9281	0.5272666427864033	0.025679655618972008	Not signficant	2	4	3	1	0.5555555555555556	2.3333333333333335
ENSG00000085491	ENSPTRG00000001026	SLC25A24	-0.185095685755202	-0.496404840960713	0.3395	0.3306938265382362	0.31130915520551106	Not signficant	2	2	0	1	1	0.3333333333333333
ENSG00000116266	ENSPTRG00000001034	STXBP3	-0.449747116993432	-0.867337943658118	0.2729	0.29668938414733764	0.417590826664686	Not signficant	0	2	0	1	0.2	0.3333333333333333
ENSG00000121957	ENSPTRG00000001037	GPSM2	-0.342842842387646	0.209580046419795	0.1451	0.21388741411117387	-0.552422888807441	Not signficant	1	1	3	0	1	7
ENSG00000121940	ENSPTRG00000001038	CLCC1	0.505924007900908	-0.646459227437294	1e-4	0.002745315000561592	1.152383235338202	More dispersed in chimp	5	3	1	1	1.5714285714285714	1
ENSG00000143126	ENSPTRG00000001044	CELSR2	0.260862540378738	-0.159730118760382	0.1718	0.2338881453163014	0.42059265913912003	Not signficant	1	4	2	4	0.3333333333333333	0.5555555555555556
ENSG00000221986	ENSPTRG00000041255	MYBPHL	3.6451122862763	0.598822371402992	0.3777	0.34716230265312326	3.046289914873308	Not signficant	2	0	0	1	5	0.3333333333333333
ENSG00000134243	ENSPTRG00000001046	SORT1	0.424334766638142	0.815056354644255	0.236	0.2749519694882809	-0.39072158800611295	Not signficant	0	1	0	3	0.3333333333333333	0.14285714285714285
ENSG00000116337	ENSPTRG00000001057	AMPD2	0.890730513657298	0.649507426722527	0.3096	0.3153669597297379	0.24122308693477101	Not signficant	0	1	0	1	0.3333333333333333	0.3333333333333333
ENSG00000168765	ENSPTRG00000001060	GSTM4	-0.723049155163524	-0.606463721020127	0.664	0.4548246099420229	-0.11658543414339695	Not signficant	1	0	2	1	3	1.6666666666666667
ENSG00000162836	ENSPTRG00000001223	ACP6	-0.283065981403029	-0.323077240832865	0.8592	0.5101919470615955	0.040011259429835966	Not signficant	0	1	1	2	0.3333333333333333	0.6
ENSG00000116128	ENSPTRG00000001222	BCL9	-0.626851595075615	-0.581296622634237	0.9015	0.5203072682145441	-0.04555497244137807	Not signficant	0	4	1	0	0.1111111111111111	3
ENSG00000131778	ENSPTRG00000001220	CHD1L	1.0825407432004	0.242224459378049	0.0038	0.026993817145599775	0.8403162838223509	More dispersed in chimp	3	0	1	1	7	1
ENSG00000198483	ENSPTRG00000022831	ANKRD35	0.226866617323391	-0.070936757584559	0.4722	0.38797039508104947	0.29780337490795	Not signficant	2	1	3	2	1.6666666666666667	1.4
ENSG00000143127	ENSPTRG00000001204	ITGA10	0.547588444504487	0.889396351757283	0.2294	0.27190426791148925	-0.3418079072527961	Not signficant	5	1	1	1	3.6666666666666665	1
ENSG00000178104	ENSPTRG00000001188	PDE4DIP	1.39261219888896	1.17944308718985	0.4557	0.38144962422177214	0.2131691116991099	Not signficant	8	3	3	3	2.4285714285714284	1
ENSG00000134250	ENSPTRG00000048364	NOTCH2	0.56095086484722	0.11998673071358	0.1894	0.24584086003251548	0.44096413413364	Not signficant	3	3	0	2	1	0.2
ENSG00000092621	ENSPTRG00000001178	PHGDH	0.924857678220461	1.21103514026645	0.6305	0.4441256049861929	-0.28617746204598904	Not signficant	0	1	1	1	0.3333333333333333	1
ENSG00000143067	ENSPTRG00000001177	ZNF697	-0.677368423424988	-0.601725238014363	0.8075	0.4956126538457112	-0.07564318541062509	Not signficant	1	0	0	3	3	0.14285714285714285
ENSG00000183508	ENSPTRG00000049021	TENT5C	0.566637819639869	0.675058877234241	0.7472	0.47951984532878045	-0.10842105759437193	Not signficant	0	2	0	2	0.2	0.2
ENSG00000134253	ENSPTRG00000001163	TRIM45	0.166428831799983	1.00664958299209	0.0025	0.02062863813981309	-0.840220751192107	More dispersed in human	9	0	2	0	19	5
ENSG00000116830	ENSPTRG00000001162	TTF2	-0.909982688625244	-0.786188002595731	0.6622	0.4541027888411322	-0.12379468602951305	Not signficant	3	3	1	1	1	1
ENSG00000134247	ENSPTRG00000001158	PTGFRN	-0.372749993188113	0.122112114194282	0.0978	0.1734729673952142	-0.494862107382395	Not signficant	1	4	2	1	0.3333333333333333	1.6666666666666667
ENSG00000116824	ENSPTRG00000001157	CD2	1.66594592662903	0.168590970427048	0.0223	0.07743537575050524	1.497354956201982	More dispersed in chimp	1	0	1	0	3	3
ENSG00000143061	ENSPTRG00000001154	IGSF3	0.103992327797739	0.134062327729625	0.9112	0.5226421730645827	-0.030069999931886013	Not signficant	1	2	2	0	0.6	5
ENSG00000163393	ENSPTRG00000001150	SLC22A15	-0.166928918831986	-0.895753141685985	0.0385	0.10525934451797553	0.728824222853999	Not signficant	1	0	0	1	3	0.3333333333333333
ENSG00000118729	ENSPTRG00000001148	CASQ2	0.561604435034139	0.295544314349564	0.3692	0.3438899226060617	0.266060120684575	Not signficant	0	1	1	0	0.3333333333333333	3
ENSG00000173218	ENSPTRG00000001147	VANGL1	-1.19512831999109	-1.01422587039284	0.6095	0.4373344242804442	-0.18090244959825008	Not signficant	1	3	1	0	0.42857142857142855	3
ENSG00000134198	ENSPTRG00000001145	TSPAN2	0.63824485612342	0.118054670753288	0.1093	0.18416414227809785	0.520190185370132	Not signficant	2	1	0	1	1.6666666666666667	0.3333333333333333
ENSG00000175984	ENSPTRG00000001137	DENND2C	-0.741100450814543	-0.316146868588131	0.4253	0.36820028091349466	-0.424953582226412	Not signficant	2	3	2	0	0.7142857142857143	5
ENSG00000197323	ENSPTRG00000001133	TRIM33	-1.90517065181537	-0.907516129046881	0.0073	0.04069353181748472	-0.997654522768489	More dispersed in human	2	0	0	1	5	0.3333333333333333
ENSG00000118655	ENSPTRG00000001128	DCLRE1B	0.460201057924258	-0.509401249904561	0.4083	0.36140923941574943	0.969602307828819	Not signficant	0	1	1	1	0.3333333333333333	1
ENSG00000134262	ENSPTRG00000001127	AP4B1	1.45258506796986	0.00139076905237134	0.0428	0.11166438806142769	1.4511942989174886	Not signficant	0	3	1	1	0.14285714285714285	1
ENSG00000081026	ENSPTRG00000001121	MAGI3	-1.52688607799219	-1.5523438380774	0.9576	0.5345852988663324	0.025457760085209946	Not signficant	3	0	0	1	7	0.3333333333333333
ENSG00000155380	ENSPTRG00000001116	SLC16A1	0.224139747463509	0.0302186013566579	0.5945	0.4329236919064703	0.1939211461068511	Not signficant	0	2	1	0	0.2	3
ENSG00000155363	ENSPTRG00000001111	MOV10	1.30645322344748	0.954852727680309	0.1763	0.2370971329711534	0.3516004957671709	Not signficant	0	1	0	5	0.3333333333333333	0.09090909090909091
ENSG00000007341	ENSPTRG00000001109	ST7L	-2.23876665650666	-0.955670469218646	6e-4	0.008144094313933642	-1.2830961872880142	More dispersed in human	1	0	1	0	3	3
ENSG00000143079	ENSPTRG00000001107	CTTNBP2NL	-0.0803244962834513	-0.613948191422563	0.0581	0.1318041168303174	0.5336236951391117	Not signficant	0	1	0	2	0.3333333333333333	0.2
ENSG00000064703	ENSPTRG00000001105	DDX20	-1.6101764304622	-1.42742447851945	0.5984	0.4337739408630048	-0.18275195194274985	Not signficant	1	0	3	3	3	1
ENSG00000143110	ENSPTRG00000001100	C1orf162	0.732792604453331	0.703196571429709	0.9291	0.5274244375216046	0.029596033023622015	Not signficant	0	1	1	0	0.3333333333333333	3
ENSG00000085465	ENSPTRG00000001097	OVGP1	0.809667974845285	0.571296377056966	0.4639	0.38408699914999883	0.23837159778831896	Not signficant	0	1	5	2	0.3333333333333333	2.2
ENSG00000173947	ENSPTRG00000001095	PIFO	-0.606945271195808	-0.133437688660435	0.1581	0.22383312179646667	-0.47350758253537295	Not signficant	2	0	1	0	5	3
ENSG00000121931	ENSPTRG00000001086	LRIF1	0.735752401719427	0.676544352588205	0.908	0.5217493838195555	0.05920804913122202	Not signficant	2	1	1	0	1.6666666666666667	3
ENSG00000143125	ENSPTRG00000001080	PROK1	1.62911294844159	2.01197147132941	0.3767	0.3468935721932821	-0.3828585228878201	Not signficant	1	1	1	0	1	3
ENSG00000134248	ENSPTRG00000045880	LAMTOR5	-0.988952595202023	-1.12135399924714	0.6726	0.4573265356186921	0.1324014040451169	Not signficant	2	1	2	0	1.6666666666666667	5
ENSG00000134248	ENSPTRG00000001078	LAMTOR5	-0.988952595202023	-1.12135399924714	0.6726	0.4573265356186921	0.1324014040451169	Not signficant	0	1	2	0	0.3333333333333333	5
ENSG00000168679	ENSPTRG00000023772	SLC16A4	0.703886650760492	0.167630005393951	0.1527	0.2195073892830922	0.5362566453665409	Not signficant	1	4	0	1	0.3333333333333333	0.3333333333333333
ENSG00000197106	ENSPTRG00000023683	SLC6A17	-0.051993378582303	0.536963218640423	0.1402	0.21018596053981428	-0.588956597222726	Not signficant	0	3	1	2	0.14285714285714285	0.6
ENSG00000014914	ENSPTRG00000001244	MTMR11	1.95326309365949	0.853048746042608	0.0274	0.0870711655791693	1.1002143476168817	More dispersed in chimp	0	1	1	1	0.3333333333333333	1
ENSG00000143401	ENSPTRG00000046939	ANP32E	-0.940291494424965	-0.250359700394876	0.112	0.18677036248173828	-0.689931794030089	Not signficant	0	1	0	1	0.3333333333333333	0.3333333333333333
ENSG00000118298	ENSPTRG00000001249	CA14	1.61258495610721	1.78954710449297	0.573	0.4260495237041756	-0.17696214838575997	Not signficant	0	2	0	1	0.2	0.3333333333333333
ENSG00000143382	ENSPTRG00000001258	ADAMTSL4	0.820151726597201	0.907723213998485	0.8457	0.5057121113080032	-0.08757148740128395	Not signficant	1	1	1	2	1	0.6
ENSG00000163131	ENSPTRG00000001264	CTSS	1.4655910437782	1.24743710570835	0.6453	0.4484514377459051	0.21815393806985006	Not signficant	0	1	1	0	0.3333333333333333	3
ENSG00000143437	ENSPTRG00000001266	ARNT	-1.15123182547787	-0.986698726646292	0.5874	0.4311066093806511	-0.16453309883157796	Not signficant	1	1	0	1	1	0.3333333333333333
ENSG00000143363	ENSPTRG00000050821	PRUNE1	-0.183716789316898	-0.246602383183169	0.809	0.49611632199433253	0.06288559386627099	Not signficant	0	1	0	2	0.3333333333333333	0.2
ENSG00000163141	ENSPTRG00000001272	BNIPL	1.49271801183768	0.578082421044776	0.0667	0.1414283617972238	0.9146355907929039	Not signficant	2	1	1	0	1.6666666666666667	3
ENSG00000143434	ENSPTRG00000001276	SEMA6C	0.388445523673671	-0.0285765441598667	0.1815	0.24024118708013975	0.41702206783353774	Not signficant	1	2	2	1	0.6	1.6666666666666667
ENSG00000143393	ENSPTRG00000001285	PI4KB	-0.929556518192064	-1.25158239512104	0.2978	0.3098740078462331	0.3220258769289761	Not signficant	0	2	0	1	0.2	0.3333333333333333
ENSG00000159377	ENSPTRG00000001288	PSMB4	-1.92873465720521	-1.08739410664835	0.0198	0.0721148381294653	-0.8413405505568601	More dispersed in human	1	0	1	1	3	1
ENSG00000143367	ENSPTRG00000001291	TUFT1	-1.19560815892005	-0.329223177522298	0.016	0.06350032957820725	-0.866384981397752	More dispersed in human	2	2	1	0	1	3
ENSG00000182134	ENSPTRG00000001297	TDRKH	-0.967889880221893	-1.65787355014914	0.0277	0.0874914791831225	0.6899836699272469	More dispersed in chimp	1	0	0	1	3	0.3333333333333333
ENSG00000143624	ENSPTRG00000001360	INTS3	0.243314921736581	0.637689497091057	0.1664	0.23005344695353538	-0.39437457535447606	Not signficant	0	1	0	1	0.3333333333333333	0.3333333333333333
ENSG00000143554	ENSPTRG00000001362	SLC27A3	1.19789803395806	0.652812984429848	0.0501	0.12166848981205224	0.545085049528212	Not signficant	0	1	0	1	0.3333333333333333	0.3333333333333333
ENSG00000198837	ENSPTRG00000001365	DENND4B	-0.298013837301139	-0.0379224794747488	0.394	0.3542913352036166	-0.2600913578263902	Not signficant	0	2	0	1	0.2	0.3333333333333333
ENSG00000160741	ENSPTRG00000001366	CRTC2	0.862749712926996	0.174191733891955	0.045	0.11510129792196935	0.688557979035041	Not signficant	1	1	1	0	1	3
ENSG00000143578	ENSPTRG00000001368	CREB3L4	0.786637473987008	0.260380380447614	0.4225	0.36695079250489354	0.526257093539394	Not signficant	1	0	1	0	3	3
ENSG00000143575	ENSPTRG00000001380	HAX1	-0.942878941285898	-0.961051354660334	0.945	0.5314821609680428	0.01817241337443598	Not signficant	1	1	0	1	1	0.3333333333333333
ENSG00000143515	ENSPTRG00000001382	ATP8B2	0.469616988318691	0.0683409238845201	0.1092	0.1841230983244347	0.40127606443417085	Not signficant	2	2	0	5	1	0.09090909090909091
ENSG00000160712	ENSPTRG00000001383	IL6R	-0.18289813356773	-0.0734068305910531	0.7117	0.46909121128325604	-0.10949130297667689	Not signficant	2	2	1	1	1	1
ENSG00000169291	ENSPTRG00000001385	SHE	0.32712995442739	0.184939902263103	0.7309	0.4753477476395363	0.142190052164287	Not signficant	1	0	0	1	3	0.3333333333333333
ENSG00000163239	ENSPTRG00000001386	TDRD10	1.50275135406357	1.13796622194916	0.3208	0.32095549510881244	0.36478513211441	Not signficant	1	1	2	0	1	5
ENSG00000160710	ENSPTRG00000022833	ADAR	-0.156869636711809	-0.713848303682216	0.198	0.2515925708188236	0.556978666970407	Not signficant	3	2	1	1	1.4	1
ENSG00000163344	ENSPTRG00000001393	PMVK	-0.76968812065253	-0.381016132637482	0.1497	0.21755023360271183	-0.388671988015048	Not signficant	1	0	0	1	3	0.3333333333333333
ENSG00000163346	ENSPTRG00000001394	PBXIP1	-0.197707455998955	-0.457763592331829	0.5228	0.40678566833824714	0.260056136332874	Not signficant	1	0	1	0	3	3
ENSG00000143537	ENSPTRG00000001404	ADAM15	1.05137526102761	0.50810551723831	0.1211	0.1947021884348092	0.5432697437892999	Not signficant	1	1	2	3	1	0.7142857142857143
ENSG00000185499	ENSPTRG00000001412	MUC1	1.98125910148137	0.771242880494969	0.045	0.11510129792196935	1.2100162209864012	Not signficant	3	1	0	1	2.3333333333333335	0.3333333333333333
ENSG00000169231	ENSPTRG00000001413	THBS3	1.48464279591353	0.840583721398179	0.0566	0.13001687487403304	0.6440590745153509	Not signficant	2	1	1	0	1.6666666666666667	3
ENSG00000163374	ENSPTRG00000001429	YY1AP1	-1.62301151536533	-1.26086779082505	0.3221	0.3214872238289117	-0.3621437245402799	Not signficant	2	0	0	1	5	0.3333333333333333
ENSG00000116580	ENSPTRG00000001433	GON4L	-1.72803522804553	0.0488731873430719	1e-4	0.002745315000561592	-1.776908415388602	More dispersed in human	3	6	1	0	0.5384615384615384	3
ENSG00000160789	ENSPTRG00000001447	LMNA	0.413831009822522	-0.54189442445986	0.2401	0.27745485668124314	0.955725434282382	Not signficant	0	1	2	3	0.3333333333333333	0.7142857142857143
ENSG00000196189	ENSPTRG00000001448	SEMA4A	-0.567190836381548	-0.700570954062552	0.7826	0.4889389576988215	0.133380117681004	Not signficant	1	1	0	1	1	0.3333333333333333
ENSG00000163468	ENSPTRG00000001456	CCT3	0.694803457885069	-0.0121170994987496	0.0966	0.17289832384419226	0.7069205573838186	Not signficant	2	0	2	0	5	5
ENSG00000183856	ENSPTRG00000001461	IQGAP3	0.218867092774153	1.50455040439081	0.0519	0.12373546101453803	-1.285683311616657	Not signficant	2	3	2	1	0.7142857142857143	1.6666666666666667
ENSG00000132692	ENSPTRG00000001467	BCAN	-0.036124181548457	-0.482000203969945	0.3624	0.3404656806254169	0.445876022421488	Not signficant	2	1	1	0	1.6666666666666667	3
ENSG00000132688	ENSPTRG00000001468	NES	1.19750151097868	0.301226313479634	0.0725	0.14859219698520992	0.8962751974990459	Not signficant	7	2	3	4	3	0.7777777777777778
ENSG00000143321	ENSPTRG00000001474	HDGF	-0.630506927870067	-1.4480504210037	0.082	0.15841484336573927	0.817543493133633	Not signficant	0	1	1	0	0.3333333333333333	3
ENSG00000143294	ENSPTRG00000001475	PRCC	-1.49303684677976	-1.41203394344166	0.8264	0.500440942183805	-0.0810029033380999	Not signficant	0	2	2	0	0.2	5
ENSG00000027869	ENSPTRG00000001476	SH2D2A	1.16830483496934	0.734731745127726	0.4241	0.3675966035141432	0.4335730898416139	Not signficant	1	1	1	0	1	3
ENSG00000198400	ENSPTRG00000001478	NTRK1	0.797274887865078	0.948519909991336	0.7348	0.47616513000423016	-0.1512450221262579	Not signficant	1	0	0	2	3	0.2
ENSG00000027644	ENSPTRG00000001477	INSRR	0.262281196925211	0.214394464480962	0.8885	0.5169964084045635	0.047886732444249014	Not signficant	1	0	1	0	3	3
ENSG00000187800	ENSPTRG00000001480	PEAR1	1.27531858990832	0.571330284044894	0.0096	0.04821483071137607	0.7039883058634259	More dispersed in chimp	0	5	3	7	0.09090909090909091	0.4666666666666667
ENSG00000132694	ENSPTRG00000024318	ARHGEF11	-1.01589268772192	-0.72545041239702	0.3468	0.3340174286781933	-0.2904422753249001	Not signficant	1	4	2	1	0.3333333333333333	1.6666666666666667
ENSG00000117036	ENSPTRG00000049741	ETV3	-0.935920230058321	-1.37838419957078	0.4258	0.36845842380093313	0.4424639695124589	Not signficant	1	0	0	1	3	0.3333333333333333
ENSG00000143297	ENSPTRG00000001487	FCRL5	0.98585092572584	-0.476673107743502	0.0747	0.15056571383979833	1.4625240334693421	Not signficant	8	4	4	0	1.8888888888888888	9
ENSG00000163563	ENSPTRG00000001515	MNDA	1.34352129434304	0.793206926135244	0.2332	0.2736984632961045	0.5503143682077959	Not signficant	1	1	0	1	1	0.3333333333333333
ENSG00000163565	ENSPTRG00000001518	IFI16	1.212979100695	1.14379320286491	0.7866	0.489992008301207	0.06918589783008988	Not signficant	1	2	4	1	0.6	3
ENSG00000162706	ENSPTRG00000001520	CADM3	0.334769164491012	0.53610840414281	0.4475	0.3777465854720253	-0.201339239651798	Not signficant	0	1	0	1	0.3333333333333333	0.3333333333333333
ENSG00000213088	ENSPTRG00000001521	ACKR1	2.35320503330238	1.92146193938611	0.2318	0.2730206912203662	0.43174309391626986	Not signficant	1	4	2	0	0.3333333333333333	5
ENSG00000018625	ENSPTRG00000048477	ATP1A2	0.872754147570164	1.16377944785851	0.2207	0.26652391514134105	-0.29102530028834594	Not signficant	0	1	0	2	0.3333333333333333	0.2
ENSG00000132681	ENSPTRG00000001542	ATP1A4	-1.85195986481559	1.48695542597222	2e-4	0.004091057647895705	-3.33891529078781	More dispersed in human	2	0	2	3	5	0.7142857142857143
ENSG00000122218	ENSPTRG00000001549	COPA	-0.678199965676327	-0.655347582943989	0.9559	0.5341671242759378	-0.022852382732338028	Not signficant	0	1	0	1	0.3333333333333333	0.3333333333333333
ENSG00000162738	ENSPTRG00000001552	VANGL2	0.106086846703972	0.145985301860551	0.899	0.5197926819828153	-0.039898455156579	Not signficant	0	1	0	3	0.3333333333333333	0.14285714285714285
ENSG00000117090	ENSPTRG00000001556	SLAMF1	0.470951023144796	1.25902772786213	0.3118	0.31645682852766255	-0.788076704717334	Not signficant	0	2	1	0	0.2	3
ENSG00000117091	ENSPTRG00000001557	CD48	1.70472950841008	0.313166173987848	0.0065	0.038064552012598174	1.391563334422232	More dispersed in chimp	2	0	1	1	5	1
ENSG00000122224	ENSPTRG00000001559	LY9	0.474122010692742	-0.656712163007768	0.1675	0.2309620654267782	1.13083417370051	Not signficant	4	1	1	2	3	0.6
ENSG00000179914	ENSPTRG00000001561	ITLN1	1.41202388406699	3.84837766342131	0.0072	0.04044482530058123	-2.43635377935432	More dispersed in human	2	0	1	1	5	1
ENSG00000186517	ENSPTRG00000001566	ARHGAP30	1.00286256818008	0.151091429186854	0.0246	0.08169278416405108	0.851771138993226	More dispersed in chimp	1	3	1	1	0.42857142857142855	1
ENSG00000162755	ENSPTRG00000001568	KLHDC9	0.41053572563518	0.828717840641349	0.1691	0.23211638329748258	-0.41818211500616903	Not signficant	2	0	1	0	5	3
ENSG00000158864	ENSPTRG00000001577	NDUFS2	0.0382080276871544	-0.478558472543346	0.0384	0.10510399378461889	0.5167665002305004	Not signficant	0	4	0	1	0.1111111111111111	0.3333333333333333
ENSG00000132185	ENSPTRG00000001592	FCRLA	1.18752610799267	0.351330518616425	0.4753	0.3887599684625049	0.8361955893762449	Not signficant	1	0	2	0	3	5
ENSG00000081721	ENSPTRG00000001594	DUSP12	0.382939169375848	-0.225174723875641	0.127	0.19931706715876144	0.608113893251489	Not signficant	0	1	0	1	0.3333333333333333	0.3333333333333333
ENSG00000118217	ENSPTRG00000001596	ATF6	-0.267578773345167	0.0343325657514959	0.4314	0.371102714975243	-0.3019113390966629	Not signficant	1	2	1	1	0.6	1
ENSG00000162745	ENSPTRG00000001597	OLFML2B	1.51853422775291	1.73191633567517	0.6238	0.44187827557977044	-0.21338210792225998	Not signficant	0	1	1	1	0.3333333333333333	1
ENSG00000198929	ENSPTRG00000001598	NOS1AP	-1.34944242104074	-0.378213947574987	0.0015	0.014842556710353321	-0.971228473465753	More dispersed in human	0	1	0	2	0.3333333333333333	0.2
ENSG00000162733	ENSPTRG00000001603	DDR2	0.433298349723716	0.141251788446807	0.4291	0.3700837588373631	0.292046561276909	Not signficant	0	1	0	1	0.3333333333333333	0.3333333333333333
ENSG00000185630	ENSPTRG00000001611	PBX1	-0.586508788662948	-0.501314891725649	0.7806	0.4883372814106131	-0.08519389693729895	Not signficant	2	1	1	0	1.6666666666666667	3
ENSG00000143171	ENSPTRG00000023788	RXRG	1.49285423774421	1.26189698491576	0.4382	0.37373918288472063	0.23095725282845003	Not signficant	0	1	0	3	0.3333333333333333	0.14285714285714285
ENSG00000143149	ENSPTRG00000001617	ALDH9A1	-0.929482854014996	-0.314986244981012	0.0673	0.14212284579830395	-0.614496609033984	Not signficant	2	2	0	2	1	0.2
ENSG00000143157	ENSPTRG00000001626	POGK	-0.737271348549668	-0.527731849228375	0.4603	0.3828862280507588	-0.209539499321293	Not signficant	0	3	0	1	0.14285714285714285	0.3333333333333333
ENSG00000198842	ENSPTRG00000022532	DUSP27	0.764848494832176	0.681922483495611	0.8216	0.4992731247289119	0.08292601133656496	Not signficant	3	2	6	0	1.4	13
ENSG00000143164	ENSPTRG00000001641	DCAF6	-0.0658798233398281	-0.22732407420017	0.6597	0.4534956465796368	0.16144425086034192	Not signficant	0	1	1	1	0.3333333333333333	1
ENSG00000143196	ENSPTRG00000001651	DPT	2.02758227121206	1.42209622127771	0.1409	0.21071627899252124	0.6054860499343502	Not signficant	0	2	0	1	0.2	0.3333333333333333
ENSG00000143156	ENSPTRG00000001655	NME7	-2.34690327582366	-1.23767397484488	0.0049	0.03172201747989343	-1.1092293009787801	More dispersed in human	1	0	0	1	3	0.3333333333333333
ENSG00000117477	ENSPTRG00000001657	CCDC181	-0.73189798723409	-0.760106208719459	0.9045	0.520992706412776	0.028208221485368945	Not signficant	2	0	2	0	5	5
ENSG00000198734	ENSPTRG00000001659	F5	0.633413712375432	1.9219457615044	0.0024	0.020168113882146375	-1.288532049128968	More dispersed in human	9	6	5	9	1.4615384615384615	0.5789473684210527
ENSG00000174175	ENSPTRG00000001660	SELP	1.28416646443958	0.962352518585675	0.3554	0.3375809014296187	0.321813945853905	Not signficant	12	8	3	3	1.4705882352941178	1
ENSG00000188404	ENSPTRG00000001661	SELL	1.59205467076021	0.962148188633706	0.3013	0.31178328889331053	0.6299064821265039	Not signficant	1	2	2	1	0.6	1.6666666666666667
ENSG00000007908	ENSPTRG00000001662	SELE	1.64223760443907	1.84361040987039	0.6333	0.44476796047471095	-0.20137280543131997	Not signficant	1	1	1	1	1	1
ENSG00000000457	ENSPTRG00000001665	SCYL3	-1.69523701224514	-1.24821720250992	0.2612	0.28983785137064116	-0.4470198097352198	Not signficant	0	1	1	1	0.3333333333333333	1
ENSG00000075945	ENSPTRG00000001666	KIFAP3	-0.297154796388645	0.430673925478161	0.018	0.06867590502972257	-0.727828721866806	More dispersed in human	0	1	0	1	0.3333333333333333	0.3333333333333333
ENSG00000203740	ENSPTRG00000030294	METTL11B	0.778660642219501	0.248579771205327	0.0133	0.05713162005286352	0.530080871014174	More dispersed in chimp	3	0	1	2	7	0.6
ENSG00000120370	ENSPTRG00000001667	GORAB	-0.633905003096508	-0.645620843295628	0.9715	0.5381371211043197	0.011715840199119976	Not signficant	1	1	1	0	1	3
ENSG00000007933	ENSPTRG00000001670	FMO3	1.43927444593232	0.840090897156515	0.2345	0.27451829719466236	0.5991835487758049	Not signficant	1	1	2	1	1	1.6666666666666667
ENSG00000094963	ENSPTRG00000001672	FMO2	0.820586922896928	0.623427641499831	0.5185	0.4053752578665295	0.19715928139709704	Not signficant	2	2	1	2	1	0.6
ENSG00000010932	ENSPTRG00000001674	FMO1	0.532458054291394	1.54399333692758	0.0217	0.07607540684705531	-1.0115352826361859	More dispersed in human	0	2	0	2	0.2	0.2
ENSG00000117523	ENSPTRG00000001678	PRRC2C	-0.338660433038393	-0.53741388873485	0.3698	0.344141521087348	0.19875345569645697	Not signficant	4	4	4	5	1	0.8181818181818182
ENSG00000034971	ENSPTRG00000001679	MYOC	2.40547273049539	2.32222829979523	0.7724	0.4866048933756566	0.08324443070016008	Not signficant	2	1	1	0	1.6666666666666667	3
ENSG00000010165	ENSPTRG00000001682	EEF1AKNMT	-0.881004316365969	-1.28732381933227	0.1151	0.18964849107895765	0.40631950296630104	Not signficant	2	2	2	3	1	0.7142857142857143
ENSG00000197959	ENSPTRG00000001684	DNM3	-0.383031382205096	-0.666275746032968	0.3998	0.35730881032758893	0.283244363827872	Not signficant	2	1	0	1	1.6666666666666667	0.3333333333333333
ENSG00000135845	ENSPTRG00000001685	PIGC	-0.932045731090134	-1.02365442235781	0.7539	0.4814923319867239	0.0916086912676759	Not signficant	1	0	1	1	3	1
ENSG00000180999	ENSPTRG00000001687	C1orf105	0.632329371048521	2.28150132003431	1e-4	0.002745315000561592	-1.649171948985789	More dispersed in human	2	1	1	1	1.6666666666666667	1
ENSG00000094975	ENSPTRG00000001689	SUCO	-0.956018508006498	-0.248265630538943	0.0264	0.08507811147371458	-0.707752877467555	More dispersed in human	4	2	2	2	1.8	1
ENSG00000152061	ENSPTRG00000001703	RABGAP1L	0.502311057586938	0.658552827302796	0.548	0.417059604439801	-0.15624176971585801	Not signficant	0	1	1	1	0.3333333333333333	1
ENSG00000120332	ENSPTRG00000001707	TNN	0.428946493943839	0.544678773281169	0.7234	0.4732714493765131	-0.11573227933732999	Not signficant	4	3	6	3	1.2857142857142858	1.8571428571428572
ENSG00000152092	ENSPTRG00000023115	ASTN1	-0.552961451615948	-0.574340809294345	0.9556	0.5341671242759378	0.021379357678396937	Not signficant	0	3	2	4	0.14285714285714285	0.5555555555555556
ENSG00000120341	ENSPTRG00000042690	SEC16B	-0.517603238042127	1.18507232334076	1e-4	0.002745315000561592	-1.702675561382887	More dispersed in human	1	0	7	6	3	1.1538461538461537
ENSG00000186283	ENSPTRG00000001726	TOR3A	-0.375133528222812	0.0109475819936522	0.2849	0.302371538853079	-0.3860811102164642	Not signficant	2	1	1	1	1.6666666666666667	1
ENSG00000057252	ENSPTRG00000001728	SOAT1	0.382032898816432	-0.049419083686832	0.1875	0.2446787123272447	0.431451982503264	Not signficant	1	0	0	3	3	0.14285714285714285
ENSG00000143337	ENSPTRG00000001736	TOR1AIP1	-0.421798479611849	-0.721117001107484	0.3146	0.31802026907668335	0.299318521495635	Not signficant	1	0	3	1	3	2.3333333333333335
ENSG00000135837	ENSPTRG00000001738	CEP350	-1.22871588059072	-1.15055311673528	0.8171	0.49817463670596557	-0.07816276385543985	Not signficant	0	6	1	0	0.07692307692307693	3
ENSG00000116260	ENSPTRG00000001739	QSOX1	-0.102859114714525	0.501439191951935	0.0189	0.07027391361417183	-0.60429830666646	More dispersed in human	0	2	1	3	0.2	0.42857142857142855
ENSG00000135835	ENSPTRG00000001744	KIAA1614	-1.04544060772676	-0.796630945615924	0.4475	0.3777465854720253	-0.248809662110836	Not signficant	2	1	1	3	1.6666666666666667	0.42857142857142855
ENSG00000135823	ENSPTRG00000033764	STX6	-0.191847887769923	-0.497774171518308	0.2818	0.3010761054339374	0.305926283748385	Not signficant	1	0	0	1	3	0.3333333333333333
ENSG00000153029	ENSPTRG00000001746	MR1	-0.305995359479919	-0.969137763627023	0.0261	0.0844467165392065	0.6631424041471039	More dispersed in chimp	1	0	1	0	3	3
ENSG00000162783	ENSPTRG00000030269	IER5	1.77095485193793	0.56639283783809	0.2138	0.261302527755545	1.2045620140998399	Not signficant	0	1	2	0	0.3333333333333333	5
ENSG00000198216	ENSPTRG00000001749	CACNA1E	0.0235707675764723	-0.077667432675074	0.829	0.5010597517247466	0.10123820025154631	Not signficant	1	4	2	4	0.3333333333333333	0.5555555555555556
ENSG00000135821	ENSPTRG00000001751	GLUL	0.449023998071507	0.238486643339914	0.5224	0.4067433414799423	0.210537354731593	Not signficant	0	1	1	1	0.3333333333333333	1
ENSG00000135828	ENSPTRG00000001755	RNASEL	-0.0785455259359802	-0.328000866085104	0.5492	0.4176355113506627	0.2494553401491238	Not signficant	2	0	2	0	5	5
ENSG00000135829	ENSPTRG00000001759	DHX9	0.807088190691071	0.353535949054477	0.2941	0.30769002819904534	0.45355224163659397	Not signficant	0	1	0	1	0.3333333333333333	0.3333333333333333
ENSG00000135862	ENSPTRG00000001761	LAMC1	-0.83146447250484	-0.0354800673776681	0.1053	0.18021027443808313	-0.795984405127172	Not signficant	1	4	2	7	0.3333333333333333	0.3333333333333333
ENSG00000058085	ENSPTRG00000001762	LAMC2	1.34882360357381	0.92873927238968	0.5776	0.4276407648953865	0.4200843311841299	Not signficant	6	7	1	4	0.8666666666666667	0.3333333333333333
ENSG00000116698	ENSPTRG00000001764	SMG7	-0.118314754793165	0.0665873164502835	0.5518	0.4185665746384437	-0.18490207124344848	Not signficant	0	1	1	1	0.3333333333333333	1
ENSG00000116701	ENSPTRG00000001766	NCF2	0.891966656918296	0.590775569726741	0.4496	0.3785565594963251	0.3011910871915551	Not signficant	1	2	1	0	0.6	3
ENSG00000143344	ENSPTRG00000001768	RGL1	0.107181122662776	-0.440951081522493	0.0707	0.14679824556031107	0.548132204185269	Not signficant	1	2	0	1	0.6	0.3333333333333333
ENSG00000198756	ENSPTRG00000022688	COLGALT2	-0.148627694448875	-0.364136698492126	0.3802	0.34840317607578813	0.215509004043251	Not signficant	0	2	0	1	0.2	0.3333333333333333
ENSG00000116406	ENSPTRG00000001773	EDEM3	-0.760537465010793	-0.343001823749396	0.1971	0.25097301140094763	-0.41753564126139703	Not signficant	0	1	1	3	0.3333333333333333	0.42857142857142855
ENSG00000135842	ENSPTRG00000001774	NIBAN1	0.657482322862336	0.81785683098698	0.5375	0.41233529837654503	-0.16037450812464404	Not signficant	3	3	1	1	1	1
ENSG00000116668	ENSPTRG00000001777	SWT1	-0.273046768556502	-0.926302472494302	0.3388	0.3302322265117607	0.6532557039378	Not signficant	4	1	3	1	3	2.3333333333333335
ENSG00000143341	ENSPTRG00000001780	HMCN1	0.67007246942223	0.269766794376272	0.1749	0.23599665169461784	0.400305675045958	Not signficant	8	11	3	2	0.7391304347826086	1.4
ENSG00000116690	ENSPTRG00000046189	PRG4	1.9377380781597	1.95747289965739	0.9746	0.5387625616045337	-0.019734821497690014	Not signficant	0	3	2	2	0.14285714285714285	1
ENSG00000047410	ENSPTRG00000001783	TPR	-1.39780752067636	-0.51998164026573	0.0166	0.06503333109699445	-0.87782588041063	More dispersed in human	1	9	1	0	0.15789473684210525	3
ENSG00000000971	ENSPTRG00000001799	CFH	1.5483513060167	1.21159838998997	0.2831	0.30158256453871696	0.33675291602672996	Not signficant	6	1	3	3	4.333333333333333	1
ENSG00000066279	ENSPTRG00000001807	ASPM	-0.77030322584444	0.687976179680505	0.0225	0.0777969236664826	-1.4582794055249448	More dispersed in human	7	1	2	8	5	0.29411764705882354
ENSG00000177888	ENSPTRG00000001808	ZBTB41	-1.03830268016056	-0.697015524909331	0.4122	0.3632323063829804	-0.3412871552512289	Not signficant	0	2	0	1	0.2	0.3333333333333333
ENSG00000213047	ENSPTRG00000034501	DENND1B	-1.01410389339143	-0.763488337289405	0.4315	0.371102714975243	-0.2506155561020249	Not signficant	2	2	0	2	1	0.2
ENSG00000203724	ENSPTRG00000030241	C1orf53	0.356184217149415	0.72915220732784	0.1902	0.2466162480227499	-0.372967990178425	Not signficant	0	1	0	2	0.3333333333333333	0.2
ENSG00000081237	ENSPTRG00000001817	PTPRC	1.56692776996919	0.0764809216121178	0.0228	0.07842574854171429	1.490446848357072	More dispersed in chimp	6	7	0	1	0.8666666666666667	0.3333333333333333
ENSG00000118200	ENSPTRG00000001822	CAMSAP2	-0.273123415384415	-0.176710694320789	0.7671	0.48496033453691634	-0.09641272106362597	Not signficant	0	2	0	1	0.2	0.3333333333333333
ENSG00000116852	ENSPTRG00000001825	KIF21B	0.179243781479345	-0.449313631664591	0.3847	0.3498052958167947	0.628557413143936	Not signficant	1	7	0	2	0.2	0.2
ENSG00000116857	ENSPTRG00000001829	TMEM9	-0.59038566109367	-0.0890817749876245	0.1294	0.20165352207710244	-0.5013038861060455	Not signficant	0	1	0	1	0.3333333333333333	0.3333333333333333
ENSG00000081277	ENSPTRG00000001831	PKP1	0.748516083189573	0.652213496477942	0.7564	0.48199299028708	0.09630258671163094	Not signficant	2	1	1	3	1.6666666666666667	0.42857142857142855
ENSG00000118194	ENSPTRG00000001832	TNNT2	-0.329745995796625	-0.828302485646678	0.0901	0.16669842030012527	0.49855648985005296	Not signficant	0	1	1	1	0.3333333333333333	1
ENSG00000159166	ENSPTRG00000001833	LAD1	1.34499211334761	2.58983128413695	0.0118	0.05419493536957688	-1.2448391707893403	More dispersed in human	1	1	3	1	1	2.3333333333333335
ENSG00000163431	ENSPTRG00000001841	LMOD1	1.26247059159581	0.791936365097439	0.1084	0.18323960845415083	0.47053422649837107	Not signficant	2	2	1	0	1	3
ENSG00000176393	ENSPTRG00000001843	RNPEP	-0.488403251979819	-0.00449824233507323	0.1988	0.25185968243577656	-0.48390500964474575	Not signficant	1	0	2	1	3	1.6666666666666667
ENSG00000163435	ENSPTRG00000001844	ELF3	1.02231792939329	2.57631740613229	0.2215	0.26709249425047626	-1.553999476739	Not signficant	1	1	0	2	1	0.2
ENSG00000133067	ENSPTRG00000001849	LGR6	0.808890560290321	0.476261590857379	0.2654	0.2922996853379486	0.332628969432942	Not signficant	1	3	3	5	0.42857142857142855	0.6363636363636364
ENSG00000077152	ENSPTRG00000001850	UBE2T	0.0789275639601499	0.866183657432208	0.0371	0.10316989952224723	-0.7872560934720582	Not signficant	1	0	0	1	3	0.3333333333333333
ENSG00000117139	ENSPTRG00000001856	KDM5B	-0.868417122550493	-0.894208704297035	0.9483	0.5323235215609657	0.025791581746542058	Not signficant	2	4	1	4	0.5555555555555556	0.3333333333333333
ENSG00000143847	ENSPTRG00000050591	PPFIA4	0.26674489019282	0.912381297066225	0.0199	0.07226280668310656	-0.645636406873405	More dispersed in human	1	2	2	2	0.6	1
ENSG00000163485	ENSPTRG00000001867	ADORA1	0.356309602137304	0.749891271194366	0.225	0.26904716355593794	-0.39358166905706204	Not signficant	0	1	0	1	0.3333333333333333	0.3333333333333333
ENSG00000133048	ENSPTRG00000001869	CHI3L1	2.74119335423742	2.39309926343228	0.4519	0.3798361967869549	0.34809409080514	Not signficant	0	2	1	0	0.2	3
ENSG00000122176	ENSPTRG00000001872	FMOD	2.59016009479826	1.27426311629601	0.0018	0.016917076219676835	1.3158969785022498	More dispersed in chimp	0	1	0	1	0.3333333333333333	0.3333333333333333
ENSG00000058668	ENSPTRG00000001873	ATP2B4	0.90712022949933	1.5719298840191	0.0343	0.09841927309282456	-0.66480965451977	More dispersed in human	1	1	0	2	1	0.2
ENSG00000058673	ENSPTRG00000001876	ZC3H11A	-0.156016882904448	0.0596647991954944	0.4781	0.38952843587015534	-0.21568168209994243	Not signficant	2	0	0	2	5	0.2
ENSG00000143845	ENSPTRG00000001882	ETNK2	0.700392578749924	1.12912275750577	0.1883	0.24502278810607428	-0.42873017875584607	Not signficant	0	2	1	0	0.2	3
ENSG00000143850	ENSPTRG00000001886	PLEKHA6	0.674679531892464	0.364645460526187	0.2386	0.27652524096118536	0.310034071366277	Not signficant	0	1	3	2	0.3333333333333333	1.4
ENSG00000133056	ENSPTRG00000001888	PIK3C2B	0.429908381483666	0.46932947539345	0.8901	0.517432652931035	-0.03942109390978399	Not signficant	1	4	1	4	0.3333333333333333	0.3333333333333333
ENSG00000170382	ENSPTRG00000030219	LRRN2	1.14298421723521	-0.00198272430444502	0.0213	0.07514205666754525	1.144966941539655	More dispersed in chimp	1	2	3	2	0.6	1.4
ENSG00000163531	ENSPTRG00000001891	NFASC	0.582535906463189	1.00962365295368	0.1075	0.18226673424903347	-0.42708774649049097	Not signficant	1	1	1	5	1	0.2727272727272727
ENSG00000174529	ENSPTRG00000041103	TMEM81	0.890180680567848	0.917622288339159	0.9531	0.53369437147302	-0.027441607771310994	Not signficant	0	1	1	1	0.3333333333333333	1
ENSG00000133059	ENSPTRG00000001895	DSTYK	-1.18653035877542	-1.17148866436784	0.9625	0.5359686388735562	-0.015041694407579964	Not signficant	2	1	0	1	1.6666666666666667	0.3333333333333333
ENSG00000133069	ENSPTRG00000001896	TMCC2	0.354112694494688	-0.20554545811842	0.289	0.30440407522453744	0.559658152613108	Not signficant	1	3	0	3	0.42857142857142855	0.14285714285714285
ENSG00000163545	ENSPTRG00000001897	NUAK2	0.513620203076967	-0.335860856650342	0.1283	0.20058137717012606	0.849481059727309	Not signficant	1	0	1	3	3	0.42857142857142855
ENSG00000174502	ENSPTRG00000001908	SLC26A9	1.14326716014855	1.19398869912487	0.8644	0.5117400698866048	-0.050721538976320035	Not signficant	0	3	1	0	0.14285714285714285	3
ENSG00000266028	ENSPTRG00000001909	SRGAP2	1.10862176538675	0.455982024872374	0.034	0.09813687298450213	0.652639740514376	More dispersed in chimp	0	3	0	3	0.14285714285714285	0.14285714285714285
ENSG00000263528	ENSPTRG00000001910	IKBKE	0.465927815446692	-0.0758412417691485	0.1053	0.18021027443808313	0.5417690572158405	Not signficant	1	2	1	3	0.6	0.42857142857142855
ENSG00000266094	ENSPTRG00000001912	RASSF5	0.927890327218464	0.662297415821407	0.4278	0.36961970116647686	0.265592911397057	Not signficant	1	0	1	1	3	1
ENSG00000162889	ENSPTRG00000001915	MAPKAPK2	-0.346066037513943	-0.538506464157552	0.5315	0.41002523712697786	0.192440426643609	Not signficant	0	1	0	1	0.3333333333333333	0.3333333333333333
ENSG00000162892	ENSPTRG00000001919	IL24	-0.268733003972752	0.561583231375893	0.1333	0.2045447157531263	-0.8303162353486451	Not signficant	0	2	1	0	0.2	3
ENSG00000162894	ENSPTRG00000001920	FCMR	0.737621809068171	0.713531116789125	0.9617	0.5358091630324727	0.024090692279046033	Not signficant	0	2	0	1	0.2	0.3333333333333333
ENSG00000123836	ENSPTRG00000001925	PFKFB2	0.953645939087655	1.04283205388195	0.7515	0.48067419050298815	-0.08918611479429495	Not signficant	1	2	2	1	0.6	1.6666666666666667
ENSG00000196352	ENSPTRG00000024008	CD55	0.0210048197899892	0.459862499789603	0.2966	0.30919810729237274	-0.4388576799996138	Not signficant	4	1	2	0	3	5
ENSG00000203710	ENSPTRG00000001929	CR1	0.805869609146278	0.663832246666838	0.8269	0.5005967211982261	0.14203736247944	Not signficant	7	7	6	1	1	4.333333333333333
ENSG00000174059	ENSPTRG00000001932	CD34	0.674977147630726	0.740905798650268	0.8551	0.5088745953522432	-0.06592865101954193	Not signficant	2	1	1	0	1.6666666666666667	3
ENSG00000076356	ENSPTRG00000001933	PLXNA2	0.438185754682279	0.58733647493277	0.6651	0.4550658632327883	-0.14915072025049098	Not signficant	2	12	3	4	0.2	0.7777777777777778
ENSG00000196878	ENSPTRG00000023820	LAMB3	0.911911437140699	0.771493816559833	0.6842	0.461134880683164	0.14041762058086604	Not signficant	3	0	1	6	7	0.23076923076923078
ENSG00000009790	ENSPTRG00000001939	TRAF3IP3	0.543607223798879	-0.783073519640283	0.0396	0.10714357202636379	1.326680743439162	Not signficant	0	1	1	3	0.3333333333333333	0.42857142857142855
ENSG00000162757	ENSPTRG00000001940	C1orf74	-0.598790715574806	-1.3448815214432	0.0334	0.09740605667328038	0.7460908058683939	More dispersed in chimp	1	0	1	0	3	3
ENSG00000117595	ENSPTRG00000001941	IRF6	1.32670176457187	1.28371454940734	0.8728	0.5132291589627519	0.04298721516452986	Not signficant	0	2	0	1	0.2	0.3333333333333333
ENSG00000117597	ENSPTRG00000001942	UTP25	-0.401877373691792	-1.08636195305158	0.0688	0.14424766225173005	0.684484579359788	Not signficant	6	2	2	1	2.6	1.6666666666666667
ENSG00000054392	ENSPTRG00000001945	HHAT	-0.476299771714518	-0.526733856465232	0.8691	0.5123802021293542	0.05043408475071398	Not signficant	0	1	2	2	0.3333333333333333	1
ENSG00000117625	ENSPTRG00000001948	RCOR3	-0.988521531116528	-1.27874682457999	0.5622	0.422158026552168	0.29022529346346204	Not signficant	0	1	0	1	0.3333333333333333	0.3333333333333333
ENSG00000117697	ENSPTRG00000001966	NSL1	-1.58704211944627	-0.0774487517417146	1e-4	0.002745315000561592	-1.5095933677045554	More dispersed in human	0	1	2	0	0.3333333333333333	5
ENSG00000203705	ENSPTRG00000030168	TATDN3	-0.376099900276254	-0.293247436560109	0.7868	0.4900329911211385	-0.08285246371614502	Not signficant	0	2	0	1	0.2	0.3333333333333333
ENSG00000152104	ENSPTRG00000001976	PTPN14	-0.97565046568176	-0.216017208118366	0.0254	0.08313960676734351	-0.759633257563394	More dispersed in human	2	2	0	2	1	0.2
ENSG00000117724	ENSPTRG00000001977	CENPF	-0.86616731875203	0.893121955874227	0.0284	0.08900947485082614	-1.7592892746262572	More dispersed in human	10	12	7	2	0.84	3
ENSG00000042781	ENSPTRG00000001984	USH2A	-1.5556964321261	-0.450923934920185	6e-4	0.008144094313933642	-1.104772497205915	More dispersed in human	19	11	8	7	1.6956521739130435	1.1333333333333333
ENSG00000196482	ENSPTRG00000023622	ESRRG	0.692258502701909	-0.0514616131274677	0.0316	0.09504126758122125	0.7437201158293767	More dispersed in chimp	0	1	0	1	0.3333333333333333	0.3333333333333333
ENSG00000136628	ENSPTRG00000001995	EPRS1	-0.646095935728702	-0.715087226762724	0.8362	0.5031626724809777	0.0689912910340219	Not signficant	0	7	1	2	0.06666666666666667	0.6
ENSG00000117791	ENSPTRG00000002002	MARC2	-0.397903167932458	-0.294434223318749	0.6991	0.46516667398034983	-0.10346894461370898	Not signficant	4	3	0	2	1.2857142857142858	0.2
ENSG00000186205	ENSPTRG00000002003	MARC1	0.0771336376731901	0.531014451249255	0.0795	0.15531079806547882	-0.45388081357606486	Not signficant	3	2	1	0	1.4	3
ENSG00000136630	ENSPTRG00000002004	HLX	1.0715314888585	0.978120853174392	0.7834	0.48912518741708877	0.0934106356841079	Not signficant	1	1	3	1	1	2.3333333333333335
ENSG00000143507	ENSPTRG00000002005	DUSP10	-0.423589943101204	0.0289168596653187	0.471	0.38741781387740437	-0.4525068027665227	Not signficant	0	1	0	2	0.3333333333333333	0.2
ENSG00000143498	ENSPTRG00000002007	TAF1A	0.308781694730119	-0.961277946537666	0.0257	0.08378358217338908	1.270059641267785	More dispersed in chimp	0	4	0	1	0.1111111111111111	0.3333333333333333
ENSG00000154305	ENSPTRG00000052232	MIA3	-1.0865758467408	-1.18482886150938	0.7927	0.4915694458656727	0.09825301476858006	Not signficant	6	4	2	3	1.4444444444444444	0.7142857142857143
ENSG00000154309	ENSPTRG00000002013	DISP1	0.299553905550596	-0.97985412396197	0.0047	0.030920655979298217	1.279408029512566	More dispersed in chimp	1	2	3	3	0.6	1
ENSG00000187554	ENSPTRG00000030151	TLR5	0.353347797023681	-0.249944759205376	0.0733	0.14918506916931384	0.603292556229057	Not signficant	3	3	2	0	1	5
ENSG00000162909	ENSPTRG00000002016	CAPN2	-0.907794356314041	-0.614266474166345	0.4289	0.3700447195121344	-0.2935278821476961	Not signficant	0	1	1	3	0.3333333333333333	0.42857142857142855
ENSG00000143514	ENSPTRG00000002017	TP53BP2	-1.09497196317871	-0.888758309575699	0.5797	0.42822749813694755	-0.20621365360301103	Not signficant	4	7	0	2	0.6	0.2
ENSG00000143748	ENSPTRG00000046422	NVL	-0.652300574450663	-0.964859734907937	0.5181	0.4053752578665295	0.31255916045727394	Not signficant	1	2	0	2	0.6	0.2
ENSG00000143815	ENSPTRG00000002036	LBR	0.230128532653697	0.375204483280738	0.6917	0.4633980951704477	-0.145075950627041	Not signficant	1	3	1	2	0.42857142857142855	0.6
ENSG00000154380	ENSPTRG00000002037	ENAH	0.713512308764305	0.17272171499219	0.3576	0.33835722893320525	0.540790593772115	Not signficant	2	5	1	0	0.45454545454545453	3
ENSG00000143819	ENSPTRG00000002039	EPHX1	-0.0316787774041991	0.384302647417855	0.3082	0.3147751302434125	-0.41598142482205414	Not signficant	1	0	2	1	3	1.6666666666666667
ENSG00000196187	ENSPTRG00000002040	TMEM63A	0.243143279647277	0.887006277899772	0.0104	0.050295625281811834	-0.643862998252495	More dispersed in human	1	1	2	1	1	1.6666666666666667
ENSG00000143811	ENSPTRG00000002042	PYCR2	-1.50000937597142	-1.55997658391855	0.82	0.4989236026683006	0.05996720794713006	Not signficant	0	1	0	1	0.3333333333333333	0.3333333333333333
ENSG00000183814	ENSPTRG00000002048	LIN9	-0.858736662399143	0.653619457842857	1e-4	0.002745315000561592	-1.512356120242	More dispersed in human	1	1	1	1	1	1
ENSG00000143799	ENSPTRG00000002049	PARP1	-1.30985702497898	-0.967344442778002	0.2641	0.29154954796440236	-0.342512582200978	Not signficant	0	2	2	3	0.2	0.7142857142857143
ENSG00000143772	ENSPTRG00000002051	ITPKB	0.906722572724896	0.13895040486576	0.0716	0.1478681317157688	0.767772167859136	Not signficant	2	1	3	1	1.6666666666666667	2.3333333333333335
ENSG00000143801	ENSPTRG00000002052	PSEN2	-0.691039706853642	-1.01535917047463	0.5587	0.4210451935567188	0.32431946362098807	Not signficant	1	1	0	3	1	0.14285714285714285
ENSG00000143776	ENSPTRG00000042934	CDC42BPA	-0.18668643090253	-0.789904260159939	0.0314	0.09467369533728588	0.603217829257409	More dispersed in chimp	2	3	2	3	0.7142857142857143	0.7142857142857143
ENSG00000143816	ENSPTRG00000002062	WNT9A	1.81784107634282	2.06235670396323	0.4407	0.374779137438958	-0.24451562762040968	Not signficant	0	1	0	1	0.3333333333333333	0.3333333333333333
ENSG00000143793	ENSPTRG00000002067	C1orf35	-0.0149598241925326	0.0792975301195493	0.7289	0.47491893093984777	-0.0942573543120819	Not signficant	1	0	0	1	3	0.3333333333333333
ENSG00000154358	ENSPTRG00000046375	OBSCN	0.164430859702018	0.314233857204952	0.5965	0.43338611662929777	-0.149802997502934	Not signficant	19	10	26	24	1.8571428571428572	1.0816326530612246
ENSG00000116574	ENSPTRG00000045909	RHOU	0.886815907240779	0.372378663626424	0.2114	0.25967308870913314	0.5144372436143549	Not signficant	0	1	0	1	0.3333333333333333	0.3333333333333333
ENSG00000069248	ENSPTRG00000002088	NUP133	-0.731608310594774	-1.1814375559216	0.2294	0.27190426791148925	0.4498292453268259	Not signficant	4	6	2	2	0.6923076923076923	1
ENSG00000135776	ENSPTRG00000002090	ABCB10	-0.134734644030643	-0.02303457512535	0.6817	0.4603847301811103	-0.111700068905293	Not signficant	2	2	0	1	1	0.3333333333333333
ENSG00000135801	ENSPTRG00000002091	TAF5L	-1.21714159889397	-0.90956938134341	0.3445	0.33303207665668855	-0.30757221755055997	Not signficant	0	1	1	3	0.3333333333333333	0.42857142857142855
ENSG00000135763	ENSPTRG00000002092	URB2	-0.532609402541281	-0.56244018328081	0.9345	0.5286055776921509	0.02983078073952905	Not signficant	5	6	1	1	0.8461538461538461	1
ENSG00000143641	ENSPTRG00000002093	GALNT2	-0.040492450291874	-0.237985313740561	0.5135	0.40407900995873747	0.197492863448687	Not signficant	2	2	0	1	1	0.3333333333333333
ENSG00000135775	ENSPTRG00000002095	COG2	-1.22445576958918	-1.16192578822871	0.8919	0.5179018411531767	-0.06252998136047005	Not signficant	2	1	1	0	1.6666666666666667	3
ENSG00000135744	ENSPTRG00000002096	AGT	0.184111622897611	0.219605885806985	0.9439	0.5311601699329607	-0.03549426290937402	Not signficant	0	1	2	0	0.3333333333333333	5
ENSG00000143643	ENSPTRG00000002101	TTC13	-0.0677069482215229	-0.444155194200093	0.474	0.38826729840808494	0.3764482459785701	Not signficant	0	3	1	2	0.14285714285714285	0.6
ENSG00000143633	ENSPTRG00000002106	C1orf131	-0.831568812206205	-1.30155093410812	0.139	0.20924608705579117	0.4699821219019149	Not signficant	2	0	1	0	5	3
ENSG00000116906	ENSPTRG00000002107	GNPAT	-1.41448718538607	-1.04444528087895	0.3599	0.3395147126660162	-0.37004190450712016	Not signficant	1	0	1	1	3	1
ENSG00000010072	ENSPTRG00000002109	SPRTN	-1.28529184284708	-1.19036795417865	0.8369	0.5033350329237515	-0.09492388866843005	Not signficant	1	1	1	0	1	3
ENSG00000135766	ENSPTRG00000002110	EGLN1	0.0394127344934709	0.273338761713005	0.5939	0.4325730360759214	-0.23392602721953407	Not signficant	1	0	1	0	3	3
ENSG00000162946	ENSPTRG00000002112	DISC1	1.6513362218569	0.202317840054739	0.0012	0.012736984711907848	1.4490183818021611	More dispersed in chimp	12	5	3	1	2.272727272727273	2.3333333333333335
ENSG00000116991	ENSPTRG00000002114	SIPA1L2	-0.0186439353734551	0.284206004237298	0.2796	0.29964625730227124	-0.3028499396107531	Not signficant	2	6	2	3	0.38461538461538464	0.7142857142857143
ENSG00000212916	ENSPTRG00000034279	MAP10	0.145128031958997	0.0754549861934564	0.8092	0.49619730203113704	0.0696730457655406	Not signficant	5	2	0	2	2.2	0.2
ENSG00000135749	ENSPTRG00000002117	PCNX2	-1.60905466922971	-0.610410439086212	0.012	0.054462681676771915	-0.9986442301434981	More dispersed in human	5	4	4	1	1.2222222222222223	3
ENSG00000143674	ENSPTRG00000002119	MAP3K21	-1.04833028747098	-0.736028781176424	0.2684	0.29411782304335915	-0.3123015062945559	Not signficant	5	2	3	2	2.2	1.4
ENSG00000135750	ENSPTRG00000002120	KCNK1	0.958175815543824	0.995441168628078	0.8905	0.5175997019554642	-0.03726535308425394	Not signficant	0	1	1	1	0.3333333333333333	1
ENSG00000168275	ENSPTRG00000002122	COA6	-1.08964411481952	0.161047446772875	0.0013	0.01344659953532859	-1.250691561592395	More dispersed in human	1	2	1	0	0.6	3
ENSG00000059588	ENSPTRG00000002124	TARBP1	-0.250005213036765	0.381316984310495	0.079	0.15487261589745313	-0.63132219734726	Not signficant	4	3	1	9	1.2857142857142858	0.15789473684210525
ENSG00000143669	ENSPTRG00000002134	LYST	-0.455119807667033	-0.80790048216818	0.3045	0.31312739918170157	0.352780674501147	Not signficant	6	4	1	6	1.4444444444444444	0.23076923076923078
ENSG00000116962	ENSPTRG00000002135	NID1	0.724288300918257	0.40603787534818	0.264	0.29152729562896906	0.31825042557007704	Not signficant	4	3	2	3	1.2857142857142858	0.7142857142857143
ENSG00000086619	ENSPTRG00000002137	ERO1B	-0.690301723042555	-0.469600346843473	0.5149	0.40459688857260123	-0.22070137619908198	Not signficant	1	2	2	0	0.6	5
ENSG00000116977	ENSPTRG00000002140	LGALS8	-1.12594505743475	-0.864856258721165	0.3603	0.33958497753074707	-0.26108879871358504	Not signficant	2	2	4	4	1	1
ENSG00000119285	ENSPTRG00000002141	HEATR1	-0.722906386100963	-0.096766513565667	0.0886	0.16534752314652534	-0.626139872535296	Not signficant	4	4	7	8	1	0.8823529411764706
ENSG00000077522	ENSPTRG00000002144	ACTN2	0.769594835304411	0.239471250668615	0.0902	0.1667566882822136	0.530123584635796	Not signficant	0	6	1	1	0.07692307692307693	1
ENSG00000116984	ENSPTRG00000002145	MTR	-0.609374470633527	0.176030368989637	0.0188	0.07015212700464185	-0.785404839623164	More dispersed in human	0	4	1	3	0.1111111111111111	0.42857142857142855
ENSG00000198626	ENSPTRG00000002149	RYR2	0.786480020325621	1.21829397340128	0.0889	0.16561112740887804	-0.43181395307565906	Not signficant	2	27	1	2	0.09090909090909091	0.6
ENSG00000054282	ENSPTRG00000002173	SDCCAG8	-1.78366640257261	-1.16600966429062	0.0752	0.1509070761726673	-0.6176567382819902	Not signficant	1	1	1	1	1	1
ENSG00000162849	ENSPTRG00000002185	KIF26B	-0.0491952724360554	0.585622738208362	0.0223	0.07743537575050524	-0.6348180106444173	More dispersed in human	3	10	0	3	0.3333333333333333	0.14285714285714285
ENSG00000185420	ENSPTRG00000002187	SMYD3	-1.01194882443349	-0.968819102022823	0.8713	0.5130383223328154	-0.04312972241066704	Not signficant	1	0	1	1	3	1
ENSG00000162852	ENSPTRG00000002189	CNST	0.0341610260337093	-0.662224324557545	0.0282	0.08857271777295746	0.6963853505912543	More dispersed in chimp	2	0	1	0	5	3
ENSG00000151240	ENSPTRG00000002230	DIP2C	-1.06874931105305	-0.404282195723221	0.0399	0.10759647794298521	-0.6644671153298289	Not signficant	1	5	0	3	0.2727272727272727	0.14285714285714285
ENSG00000107937	ENSPTRG00000002236	GTPBP4	-0.0283815065993234	-0.226005822094388	0.4562	0.3815145459642359	0.1976243154950646	Not signficant	2	1	0	1	1.6666666666666667	0.3333333333333333
ENSG00000067057	ENSPTRG00000002243	PFKP	0.857060627578871	0.268365125838777	0.0156	0.06269652793797678	0.5886955017400941	More dispersed in chimp	1	3	0	8	0.42857142857142855	0.058823529411764705
ENSG00000107959	ENSPTRG00000002244	PITRM1	-0.219399376221235	-0.71816642055507	0.1332	0.20452019522266165	0.49876704433383495	Not signficant	1	2	6	5	0.6	1.1818181818181819
ENSG00000165568	ENSPTRG00000002246	AKR1E2	-0.678786255626281	-0.45877041399237	0.4413	0.37507099347407225	-0.22001584163391102	Not signficant	2	4	1	0	0.5555555555555556	3
ENSG00000196139	ENSPTRG00000002248	AKR1C3	0.53844511710684	0.947158568854044	0.1755	0.23645671618305678	-0.4087134517472041	Not signficant	0	1	2	2	0.3333333333333333	1
ENSG00000108021	ENSPTRG00000002258	TASOR2	-0.891179318226167	-0.913502259532303	0.9565	0.5342571135672979	0.02232294130613599	Not signficant	7	6	5	1	1.1538461538461537	3.6666666666666665
ENSG00000057608	ENSPTRG00000002259	GDI2	-0.841263691217695	-0.725266048255258	0.74	0.47733221862957664	-0.11599764296243698	Not signficant	0	1	0	1	0.3333333333333333	0.3333333333333333
ENSG00000134470	ENSPTRG00000002262	IL15RA	1.4461461136643	1.06755694931805	0.2096	0.25872412849105947	0.37858916434625	Not signficant	1	0	3	1	3	2.3333333333333335
ENSG00000170525	ENSPTRG00000002267	PFKFB3	1.27887953066108	0.839161335803553	0.3084	0.31484729327844246	0.43971819485752706	Not signficant	1	1	3	0	1	7
ENSG00000065675	ENSPTRG00000002270	PRKCQ	0.450222166084689	-0.0253805229431825	0.4301	0.3704672742902215	0.4756026890278715	Not signficant	1	3	1	2	0.42857142857142855	0.6
ENSG00000123243	ENSPTRG00000002273	ITIH5	0.915698151040165	1.13547953080435	0.4904	0.39470567473741613	-0.21978137976418488	Not signficant	1	3	2	3	0.42857142857142855	0.7142857142857143
ENSG00000165632	ENSPTRG00000002278	TAF3	-1.50906537253708	-0.471205308733253	0.0553	0.12811876457887345	-1.037860063803827	Not signficant	2	0	1	0	5	3
ENSG00000048740	ENSPTRG00000002284	CELF2	-1.07917093307539	-0.963315299378755	0.6561	0.45204218484480657	-0.11585563369663499	Not signficant	2	1	0	2	1.6666666666666667	0.2
ENSG00000148429	ENSPTRG00000002286	USP6NL	-2.0984562549802	-1.49271911830425	0.1717	0.23383919389900992	-0.6057371366759501	Not signficant	2	0	0	1	5	0.3333333333333333
ENSG00000134463	ENSPTRG00000002288	ECHDC3	0.644806944356694	0.600727136291794	0.8773	0.5142079220628093	0.04407980806489997	Not signficant	1	4	1	4	0.3333333333333333	0.3333333333333333
ENSG00000148426	ENSPTRG00000002289	PROSER2	0.520298984022169	0.0526141595715155	0.3655	0.3418885717487701	0.4676848244506535	Not signficant	3	0	1	1	7	1
ENSG00000151461	ENSPTRG00000002291	UPF2	-0.837874752142165	-1.03733272337005	0.6281	0.44324739620489734	0.199457971227885	Not signficant	1	3	1	1	0.42857142857142855	1
ENSG00000181192	ENSPTRG00000002292	DHTKD1	-0.178522864609618	0.628487748189214	5e-4	0.007273444124993859	-0.807010612798832	More dispersed in human	2	2	2	2	1	1
ENSG00000065665	ENSPTRG00000002293	SEC61A2	-0.929833475583343	-1.14529436829795	0.5286	0.40924865258848736	0.215460892714607	Not signficant	0	2	0	1	0.2	0.3333333333333333
ENSG00000165609	ENSPTRG00000002294	NUDT5	0.279759075678054	0.138398560341045	0.5949	0.43299908278667215	0.14136051533700902	Not signficant	0	1	0	1	0.3333333333333333	0.3333333333333333
ENSG00000183049	ENSPTRG00000002296	CAMK1D	0.416963919356218	1.08409551716932	0.1294	0.20165352207710244	-0.667131597813102	Not signficant	0	2	0	1	0.2	0.3333333333333333
ENSG00000123240	ENSPTRG00000002298	OPTN	-0.908034242846998	-1.29053527902672	0.3	0.3108785824390734	0.382501036179722	Not signficant	2	3	0	1	0.7142857142857143	0.3333333333333333
ENSG00000107537	ENSPTRG00000002302	PHYH	-0.122047732542476	0.379298562937846	0.0358	0.10101655984292088	-0.501346295480322	Not signficant	2	1	1	1	1.6666666666666667	1
ENSG00000086475	ENSPTRG00000002303	SEPHS1	-1.07703424266269	-0.0159867319404223	0.0034	0.02520672981226298	-1.0610475107222677	More dispersed in human	0	1	0	1	0.3333333333333333	0.3333333333333333
ENSG00000165626	ENSPTRG00000002304	BEND7	-0.602701632315447	-0.63233841636894	0.9149	0.523514490368023	0.029636784053492904	Not signficant	3	2	0	3	1.4	0.14285714285714285
ENSG00000151474	ENSPTRG00000002308	FRMD4A	-0.564154978776469	0.0507312088811902	0.0985	0.1739961256161448	-0.6148861876576592	Not signficant	0	2	1	1	0.2	1
ENSG00000152457	ENSPTRG00000002314	DCLRE1C	-0.944832709379744	-0.681496819822077	0.473	0.38797039508104947	-0.26333588955766696	Not signficant	3	2	1	1	1.4	1
ENSG00000148468	ENSPTRG00000002320	FAM171A1	-0.526004600929502	-0.17579276529943	0.1552	0.22122855403315306	-0.35021183563007197	Not signficant	1	3	1	0	0.42857142857142855	3
ENSG00000165983	ENSPTRG00000002323	PTER	0.00174325428820699	-0.10156306069087	0.76	0.48294049576412523	0.10330631497907698	Not signficant	1	2	0	1	0.6	0.3333333333333333
ENSG00000148484	ENSPTRG00000002325	RSU1	-0.304346052079819	-0.322319060284234	0.964	0.5363131599146774	0.017973008204414997	Not signficant	0	1	0	2	0.3333333333333333	0.2
ENSG00000107611	ENSPTRG00000002326	CUBN	-0.0613692779780898	-0.300214359239457	0.51	0.40232195417109806	0.2388450812613672	Not signficant	14	13	6	5	1.0740740740740742	1.1818181818181819
ENSG00000107614	ENSPTRG00000002327	TRDMT1	-1.10115955742878	-1.66675220449065	0.1165	0.19100710945757338	0.56559264706187	Not signficant	1	1	1	3	1	0.42857142857142855
ENSG00000148488	ENSPTRG00000002330	ST8SIA6	-0.548548874994777	-0.0533087571138797	0.183	0.2415698546589609	-0.4952401178808973	Not signficant	0	2	1	0	0.2	3
ENSG00000165996	ENSPTRG00000002331	HACD1	0.431141760132082	0.387742319124563	0.9206	0.5254174593290523	0.043399441007519024	Not signficant	0	1	1	0	0.3333333333333333	3
ENSG00000136738	ENSPTRG00000002333	STAM	-0.057002578208293	-0.167323514354738	0.6721	0.45719941533246444	0.110320936146445	Not signficant	1	0	0	1	3	0.3333333333333333
ENSG00000260314	ENSPTRG00000002336	MRC1	1.28450974422221	1.39433317361423	0.7792	0.4880049342061746	-0.10982342939201994	Not signficant	1	6	5	5	0.23076923076923078	1
ENSG00000165995	ENSPTRG00000002339	CACNB2	0.849772117123567	0.79702816931119	0.8458	0.5057304967725772	0.05274394781237701	Not signficant	0	2	1	1	0.2	1
ENSG00000241058	ENSPTRG00000002340	NSUN6	-0.0949006700056725	-0.217998236458913	0.6217	0.44124675025354426	0.1230975664532405	Not signficant	1	0	1	0	3	3
ENSG00000120594	ENSPTRG00000002342	PLXDC2	0.883611557650995	0.638744676491527	0.4697	0.38674056289679265	0.24486688115946798	Not signficant	0	2	2	0	0.2	5
ENSG00000078114	ENSPTRG00000002343	NEBL	0.483834427603617	0.0447699723776336	0.2232	0.26794779871994473	0.4390644552259834	Not signficant	2	5	0	1	0.45454545454545453	0.3333333333333333
ENSG00000078403	ENSPTRG00000002346	MLLT10	0.0690022139203164	0.13409890999644	0.9117	0.5226989256179142	-0.0650966960761236	Not signficant	0	1	0	1	0.3333333333333333	0.3333333333333333
ENSG00000136770	ENSPTRG00000002349	DNAJC1	-0.608057489618744	0.159105780388693	0.0044	0.029613978586703105	-0.7671632700074369	More dispersed in human	0	1	0	1	0.3333333333333333	0.3333333333333333
ENSG00000150867	ENSPTRG00000002355	PIP4K2A	0.0646465597254213	-0.431412095702866	0.1347	0.2059141417900815	0.4960586554282873	Not signficant	0	2	1	1	0.2	1
ENSG00000148450	ENSPTRG00000029920	MSRB2	0.0572010447270137	0.097211910945084	0.9168	0.5242730421370044	-0.0400108662180703	Not signficant	1	0	0	1	3	0.3333333333333333
ENSG00000179133	ENSPTRG00000002360	C10orf67	0.35101671007527	-1.03363376835785	8e-4	0.009608602501965572	1.38465047843312	More dispersed in chimp	5	0	0	1	11	0.3333333333333333
ENSG00000120549	ENSPTRG00000002362	KIAA1217	-0.480881665408579	0.622310694959496	3e-4	0.005409287334439877	-1.1031923603680749	More dispersed in human	3	2	2	4	1.4	0.5555555555555556
ENSG00000107863	ENSPTRG00000002365	ARHGAP21	-0.712919164840386	0.384112019181526	4e-4	0.006377762359383261	-1.097031184021912	More dispersed in human	1	1	2	0	1	5
ENSG00000185875	ENSPTRG00000002368	THNSL1	0.385039324796074	-0.0358865064633691	0.3369	0.3290830683538353	0.4209258312594431	Not signficant	1	1	0	2	1	0.2
ENSG00000107890	ENSPTRG00000002376	ANKRD26	-0.819418660149033	-1.09901997396603	0.4975	0.3975142856363864	0.27960131381699704	Not signficant	5	4	3	1	1.2222222222222223	2.3333333333333335
ENSG00000136758	ENSPTRG00000002378	YME1L1	-1.08070472811431	-0.973221547491678	0.7384	0.47712326287297147	-0.10748318062263207	Not signficant	0	1	0	1	0.3333333333333333	0.3333333333333333
ENSG00000107897	ENSPTRG00000002380	ACBD5	0.122581860297425	0.199127630118759	0.8238	0.49981976763464775	-0.076545769821334	Not signficant	0	1	0	1	0.3333333333333333	0.3333333333333333
ENSG00000197321	ENSPTRG00000002392	SVIL	0.548229309468578	0.437795902785814	0.7407	0.47744636098830284	0.11043340668276397	Not signficant	6	12	6	16	0.52	0.3939393939393939
ENSG00000165757	ENSPTRG00000002395	JCAD	0.310409405449714	-0.226689494918983	0.1793	0.23901881083202706	0.537098900368697	Not signficant	6	4	2	5	1.4444444444444444	0.45454545454545453
ENSG00000107951	ENSPTRG00000033794	MTPAP	-0.23303885251064	-0.263639666491683	0.9177	0.5245823117182693	0.03060081398104303	Not signficant	0	2	1	0	0.2	3
ENSG00000107968	ENSPTRG00000002400	MAP3K8	1.39165849701938	0.632902598059053	0.0318	0.0952504943673109	0.7587558989603269	More dispersed in chimp	0	1	1	1	0.3333333333333333	1
ENSG00000183621	ENSPTRG00000002403	ZNF438	-0.813782557301963	-1.13490607203156	0.3656	0.3418885717487701	0.321123514729597	Not signficant	6	2	2	1	2.6	1.6666666666666667
ENSG00000165322	ENSPTRG00000002406	ARHGAP12	-0.840030182863741	-0.757513990299097	0.7948	0.4921181344144781	-0.08251619256464393	Not signficant	1	2	1	2	0.6	0.6
ENSG00000120616	ENSPTRG00000002410	EPC1	-0.533776854638643	-1.42682505933902	0.1107	0.18558102518259126	0.8930482047003769	Not signficant	0	1	0	1	0.3333333333333333	0.3333333333333333
ENSG00000150093	ENSPTRG00000002413	ITGB1	-0.555173168276649	0.946444725646995	1e-4	0.002745315000561592	-1.501617893923644	More dispersed in human	2	2	0	4	1	0.1111111111111111
ENSG00000099250	ENSPTRG00000002414	NRP1	0.0982060446811368	-0.163001417452658	0.3307	0.3257282551961169	0.2612074621337948	Not signficant	1	6	3	4	0.23076923076923078	0.7777777777777778
ENSG00000148498	ENSPTRG00000002415	PARD3	-0.449466667961577	-0.219336026934264	0.4748	0.38848683424417624	-0.23013064102731304	Not signficant	1	3	0	2	0.42857142857142855	0.2
ENSG00000189180	ENSPTRG00000002437	ZNF33A	-1.0485871683133	-0.662713879275458	0.2288	0.2716339898978685	-0.3858732890378419	Not signficant	1	2	1	0	0.6	3
ENSG00000075407	ENSPTRG00000046015	ZNF37A	-1.04710262962234	-1.00178609552447	0.8637	0.5115744979739009	-0.045316534097870065	Not signficant	0	3	0	1	0.14285714285714285	0.3333333333333333
ENSG00000196693	ENSPTRG00000002430	ZNF33B	-0.52020938843602	-0.542382300686778	0.9344	0.5286055776921509	0.022172912250757904	Not signficant	1	2	1	0	0.6	3
ENSG00000165733	ENSPTRG00000002441	BMS1	-0.413071433277309	0.431664342674243	0.0025	0.02062863813981309	-0.8447357759515519	More dispersed in human	4	5	2	2	0.8181818181818182	1
ENSG00000165731	ENSPTRG00000002442	RET	1.79716575965829	1.30563903375072	0.3487	0.3349638208696264	0.49152672590756996	Not signficant	2	7	2	4	0.3333333333333333	0.5555555555555556
ENSG00000169826	ENSPTRG00000002443	CSGALNACT2	-0.235576274001346	0.0430378925101891	0.5081	0.40160401642483134	-0.2786141665115351	Not signficant	5	0	1	0	11	3
ENSG00000196793	ENSPTRG00000052001	ZNF239	-0.495700643436245	-0.675743506501927	0.5388	0.4129520803237696	0.18004286306568207	Not signficant	6	0	2	0	13	5
ENSG00000107551	ENSPTRG00000002452	RASSF4	0.195540208517951	0.278025452954588	0.7864	0.4899510114951583	-0.08248524443663702	Not signficant	3	1	1	1	2.3333333333333335	1
ENSG00000165507	ENSPTRG00000029898	DEPP1	1.36315233422772	1.95085063264359	0.1944	0.24961775437040226	-0.5876982984158698	Not signficant	2	0	0	1	5	0.3333333333333333
ENSG00000012779	ENSPTRG00000002458	ALOX5	0.357259510382649	0.583213674557147	0.4629	0.3839119585010216	-0.22595416417449798	Not signficant	2	1	0	1	1.6666666666666667	0.3333333333333333
ENSG00000165406	ENSPTRG00000002459	MARCHF8	-0.6225006560797	-0.72619687914781506	0.717	0.47115267482867623	0.1036962230681151	Not signficant	1	0	3	0	3	7
ENSG00000172671	ENSPTRG00000002460	ZFAND4	-1.73822547503925	-1.06145024643279	0.0058	0.03547296468062332	-0.6767752286064601	More dispersed in human	0	3	1	0	0.14285714285714285	3
ENSG00000128815	ENSPTRG00000045965	WDFY4	-0.421005683017238	-0.39885242661501	0.9502	0.532898511174214	-0.022153256402227983	Not signficant	7	11	6	5	0.6521739130434783	1.1818181818181819
ENSG00000165633	ENSPTRG00000046556	VSTM4	-0.706516861998478	-0.114082479692053	0.1333	0.2045447157531263	-0.592434382306425	Not signficant	0	1	1	0	0.3333333333333333	3
ENSG00000177354	ENSPTRG00000031333	C10orf71	0.998034376147812	1.27271460944574	0.2802	0.3000690893090735	-0.274680233297928	Not signficant	2	1	10	2	1.6666666666666667	4.2
ENSG00000225830	ENSPTRG00000002488	ERCC6	-1.70426174752656	-1.16952285479032	0.2688	0.2943353108294411	-0.53473889273624	Not signficant	6	5	4	3	1.1818181818181819	1.2857142857142858
ENSG00000197444	ENSPTRG00000002492	OGDHL	1.48458653469642	0.823292475456711	0.14	0.21005862054841523	0.661294059239709	Not signficant	1	1	1	1	1	1
ENSG00000266412	ENSPTRG00000002496	NCOA4	0.00676738170586555	-0.0436633954817154	0.8869	0.516559328827156	0.05043077718758095	Not signficant	1	2	1	1	0.6	1
ENSG00000198964	ENSPTRG00000002502	SGMS1	-0.564503736339613	-0.234554199012273	0.3502	0.33547799725870925	-0.32994953732734	Not signficant	1	0	0	1	3	0.3333333333333333
ENSG00000185532	ENSPTRG00000002509	PRKG1	-0.849340936334184	0.0569984246693993	0.0068	0.039192784317409676	-0.9063393610035833	More dispersed in human	0	1	2	1	0.3333333333333333	1.6666666666666667
ENSG00000122952	ENSPTRG00000002515	ZWINT	-1.58938864537674	1.35248428094138	2e-4	0.004091057647895705	-2.94187292631812	More dispersed in human	1	1	1	0	1	3
ENSG00000122870	ENSPTRG00000002520	BICC1	0.859190978069986	0.58770881909409	0.4067	0.3606487145765078	0.271482158975896	Not signficant	0	1	2	1	0.3333333333333333	1.6666666666666667
ENSG00000151150	ENSPTRG00000002526	ANK3	1.11521286390395	1.33112153004618	0.4125	0.36332129831940735	-0.21590866614223003	Not signficant	1	5	1	4	0.2727272727272727	0.3333333333333333
ENSG00000196932	ENSPTRG00000002530	TMEM26	0.331513383920051	0.208790064787627	0.7507	0.48041496824567714	0.12272331913242399	Not signficant	1	2	0	1	0.6	0.3333333333333333
ENSG00000171988	ENSPTRG00000002540	JMJD1C	0.0543525844701853	-0.786456337943616	0.1692	0.2321663684578648	0.8408089224138013	Not signficant	1	3	2	1	0.42857142857142855	1.6666666666666667
ENSG00000183230	ENSPTRG00000002544	CTNNA3	1.03424043839026	0.778646145886051	0.2942	0.30775055874795676	0.25559429250420895	Not signficant	0	2	1	0	0.2	3
ENSG00000108176	ENSPTRG00000002546	DNAJC12	-0.00782932389984947	0.284929899310393	0.325	0.3228134953734353	-0.29275922321024245	Not signficant	1	0	0	1	3	0.3333333333333333
ENSG00000148634	ENSPTRG00000002549	HERC4	-0.275516615798359	-0.601700108513086	0.5298	0.4096658810050226	0.32618349271472696	Not signficant	1	3	1	1	0.42857142857142855	1
ENSG00000138347	ENSPTRG00000002550	MYPN	0.902393964164411	0.942045544106077	0.8864	0.5163916709919533	-0.039651579941666015	Not signficant	1	4	5	3	0.3333333333333333	1.5714285714285714
ENSG00000108187	ENSPTRG00000002552	PBLD	0.371958429310192	0.121615890060496	0.2547	0.2851381884884991	0.250342539249696	Not signficant	1	1	1	1	1	1
ENSG00000138346	ENSPTRG00000002556	DNA2	-0.188138395765225	0.597969856954729	0.0296	0.09135888498910291	-0.7861082527199541	More dispersed in human	2	2	1	2	1	0.6
ENSG00000060339	ENSPTRG00000002560	CCAR1	-0.903669763530226	-0.787841044851448	0.842	0.5047809632261562	-0.11582871867877798	Not signficant	0	2	0	1	0.2	0.3333333333333333
ENSG00000198954	ENSPTRG00000024353	KIFBP	0.0689948531201803	-0.136422562441413	0.5142	0.4044119535754582	0.2054174155615933	Not signficant	1	0	1	0	3	3
ENSG00000156515	ENSPTRG00000002572	HK1	-0.130969090569946	0.10106455736932	0.32	0.3205503605594001	-0.232033647939266	Not signficant	0	1	1	2	0.3333333333333333	0.6
ENSG00000171224	ENSPTRG00000002577	FAM241B	0.506446800142536	-0.163864485303762	0.0114	0.053330513822568676	0.6703112854462979	More dispersed in chimp	0	2	1	3	0.2	0.42857142857142855
ENSG00000197467	ENSPTRG00000002579	COL13A1	-0.89849815642996	-0.781809208546838	0.7511	0.4805243930975971	-0.11668894788312201	Not signficant	3	1	0	3	2.3333333333333335	0.14285714285714285
ENSG00000156521	ENSPTRG00000002583	TYSND1	-0.190870919451029	-0.0977327877104557	0.7752	0.48683586009958896	-0.0931381317405733	Not signficant	1	0	1	2	3	0.6
ENSG00000107719	ENSPTRG00000002594	PALD1	0.799989484494382	0.189172866105828	0.0448	0.11483106282447307	0.610816618388554	Not signficant	1	0	3	2	3	1.4
ENSG00000180644	ENSPTRG00000002595	PRF1	1.6393374774648	1.08375962364451	0.0718	0.14815547367257909	0.55557785382029	Not signficant	1	3	0	2	0.42857142857142855	0.2
ENSG00000138316	ENSPTRG00000002596	ADAMTS14	0.567818930885159	1.09305218012821	0.201	0.25324536200832654	-0.525233249243051	Not signficant	2	0	4	6	5	0.6923076923076923
ENSG00000166224	ENSPTRG00000002598	SGPL1	-0.6555526074498	-0.252121032875746	0.1571	0.22306605178391622	-0.40343157457405404	Not signficant	0	1	1	1	0.3333333333333333	1
ENSG00000107731	ENSPTRG00000002600	UNC5B	0.263438393437618	0.0832492482514895	0.7512	0.4805243930975971	0.1801891451861285	Not signficant	3	2	0	2	1.4	0.2
ENSG00000198246	ENSPTRG00000023469	SLC29A3	0.33438995559611	0.169691655883985	0.7144	0.4701210306233392	0.16469829971212502	Not signficant	1	4	4	2	0.3333333333333333	1.8
ENSG00000107736	ENSPTRG00000002603	CDH23	0.487622796764777	0.253996279549431	0.3462	0.33385233325557134	0.233626517215346	Not signficant	4	6	12	8	0.6923076923076923	1.4705882352941178
ENSG00000107738	ENSPTRG00000002605	VSIR	0.0235041343028399	-0.0383987508540775	0.831	0.501687251665127	0.0619028851569174	Not signficant	1	1	1	2	1	0.6
ENSG00000122863	ENSPTRG00000002607	CHST3	0.375239780193933	0.782876532373261	0.3564	0.3379804423852148	-0.40763675217932804	Not signficant	0	1	1	0	0.3333333333333333	3
ENSG00000166321	ENSPTRG00000023670	NUDT13	0.184444746082297	-0.536972334772444	0.0148	0.060581592456338984	0.721417080854741	More dispersed in chimp	2	1	1	0	1.6666666666666667	3
ENSG00000122882	ENSPTRG00000050762	ECD	-1.19054728790708	-1.11670260951141	0.7743	0.48675207456304304	-0.07384467839566988	Not signficant	1	0	2	1	3	1.6666666666666667
ENSG00000213551	ENSPTRG00000047563	DNAJC9	-0.700274325898347	-0.093005513849977	0.111	0.18582799336676195	-0.60726881204837	Not signficant	1	0	0	1	3	0.3333333333333333
ENSG00000176986	ENSPTRG00000002637	SEC24C	-0.526152965564294	0.457863547874529	0.0031	0.023605701245704783	-0.984016513438823	More dispersed in human	0	1	0	2	0.3333333333333333	0.2
ENSG00000214655	ENSPTRG00000034304	ZSWIM8	0.183640018713245	0.343277995567236	0.524	0.4071642754184688	-0.15963797685399098	Not signficant	0	2	0	2	0.2	0.2
ENSG00000148660	ENSPTRG00000002643	CAMK2G	-0.57006127489868	-0.330669270997091	0.5306	0.4098465475518731	-0.239392003901589	Not signficant	0	1	0	1	0.3333333333333333	0.3333333333333333
ENSG00000122861	ENSPTRG00000002646	PLAU	1.27929393580399	1.8400555557368	0.0671	0.14190567425144407	-0.5607616199328098	Not signficant	0	1	1	1	0.3333333333333333	1
ENSG00000035403	ENSPTRG00000002647	VCL	0.121327554729762	0.832245287584287	0.0312	0.0942652803171732	-0.710917732854525	More dispersed in human	0	1	0	2	0.3333333333333333	0.2
ENSG00000079393	ENSPTRG00000002655	DUSP13	0.270105139278757	1.17197275342522	0.0197	0.07196598132037445	-0.901867614146463	More dispersed in human	0	1	4	2	0.3333333333333333	1.8
ENSG00000156113	ENSPTRG00000046743	KCNMA1	-0.775752837563945	-0.82012935040245	0.8961	0.5189788415836804	0.04437651283850508	Not signficant	0	2	1	1	0.2	1
ENSG00000151208	ENSPTRG00000002663	DLG5	-0.298209281889296	-0.0442224393943795	0.475	0.3886069351567971	-0.25398684249491654	Not signficant	3	1	0	3	2.3333333333333335	0.14285714285714285
ENSG00000108175	ENSPTRG00000002668	ZMIZ1	-0.825723428270464	-0.776700384904689	0.8835	0.515648356455387	-0.04902304336577501	Not signficant	1	5	1	0	0.2727272727272727	3
ENSG00000133678	ENSPTRG00000002678	TMEM254	-0.0660848258241242	-0.364781664300052	0.3807	0.34859889393087184	0.29869683847592776	Not signficant	1	0	0	1	3	0.3333333333333333
ENSG00000148600	ENSPTRG00000002693	CDHR1	0.454422796942118	0.251525142136573	0.6588	0.4530902212755828	0.202897654805545	Not signficant	4	1	0	5	3	0.09090909090909091
ENSG00000107771	ENSPTRG00000002697	CCSER2	-0.0870961178974317	-0.0426911874530314	0.8725	0.5132291589627519	-0.044404930444400297	Not signficant	1	3	1	1	0.42857142857142855	1
ENSG00000182771	ENSPTRG00000002700	GRID1	-0.560469748808976	-1.01442889123483	0.1702	0.2327077234289928	0.453959142425854	Not signficant	1	4	0	2	0.3333333333333333	0.2
ENSG00000062650	ENSPTRG00000002702	WAPL	-1.89409459322303	-1.20329376329013	0.0097	0.048516861400335745	-0.6908008299329	More dispersed in human	3	2	1	0	1.4	3
ENSG00000173269	ENSPTRG00000002707	MMRN2	1.64132952106575	0.291575426935955	0.0463	0.11679015711197392	1.349754094129795	Not signficant	1	3	1	1	0.42857142857142855	1
ENSG00000148672	ENSPTRG00000002711	GLUD1	0.652874887973089	-0.151816568513982	0.0036	0.026106391703453625	0.8046914564870711	More dispersed in chimp	0	1	0	1	0.3333333333333333	0.3333333333333333
ENSG00000184719	ENSPTRG00000002720	RNLS	-0.189382767964271	0.0071699158159988	0.4341	0.37202578371534717	-0.1965526837802698	Not signficant	2	0	1	0	5	3
ENSG00000138134	ENSPTRG00000002727	STAMBPL1	-1.25798020699513	0.216507735202131	1e-4	0.002745315000561592	-1.474487942197261	More dispersed in human	1	1	1	0	1	3
ENSG00000026103	ENSPTRG00000002730	FAS	0.635299890046983	0.679256887007279	0.9015	0.5203072682145441	-0.04395699696029609	Not signficant	1	0	0	1	3	0.3333333333333333
ENSG00000138135	ENSPTRG00000002731	CH25H	2.02532707506855	1.73226992775915	0.5651	0.4233344448229551	0.2930571473093999	Not signficant	1	1	0	2	1	0.2
ENSG00000107798	ENSPTRG00000002732	LIPA	-0.580600186143587	0.961944234093689	2e-4	0.004091057647895705	-1.542544420237276	More dispersed in human	1	3	3	0	0.42857142857142855	7
ENSG00000119922	ENSPTRG00000002733	IFIT2	1.11110895651568	0.716458412647255	0.3651	0.3418587752064878	0.394650543868425	Not signficant	3	0	3	1	7	2.3333333333333335
ENSG00000119917	ENSPTRG00000029834	IFIT3	1.92189516523368	1.18225057635373	0.0938	0.1705198046203937	0.7396445888799499	Not signficant	1	1	0	1	1	0.3333333333333333
ENSG00000185745	ENSPTRG00000042784	IFIT1	1.9054645567356	1.29041957124789	0.3934	0.3542913352036166	0.6150449854877098	Not signficant	1	2	0	1	0.6	0.3333333333333333
ENSG00000152778	ENSPTRG00000002736	IFIT5	-0.43306041164628	0.189225349179649	0.0279	0.08797098767343609	-0.622285760825929	More dispersed in human	1	3	0	1	0.42857142857142855	0.3333333333333333
ENSG00000138182	ENSPTRG00000022813	KIF20B	-1.01386460199049	-0.405236012001306	0.2139	0.2613810001890112	-0.608628589989184	Not signficant	3	2	9	4	1.4	2.111111111111111
ENSG00000165338	ENSPTRG00000002747	HECTD2	-0.516099224006841	-1.39335854497342	0.1149	0.18944719008391092	0.877259320966579	Not signficant	0	1	0	1	0.3333333333333333	0.3333333333333333
ENSG00000107854	ENSPTRG00000002749	TNKS2	-0.506058154384588	-0.841508149553437	0.2649	0.291991289072561	0.335449995168849	Not signficant	0	2	0	1	0.2	0.3333333333333333
ENSG00000138190	ENSPTRG00000002761	EXOC6	-1.49481065429868	-0.548886641775944	0.0093	0.04742570005858425	-0.9459240125227361	More dispersed in human	3	3	2	0	1	5
ENSG00000138119	ENSPTRG00000002765	MYOF	0.626688507870517	1.12042840611445	0.1195	0.1933643428381372	-0.49373989824393305	Not signficant	3	4	0	1	0.7777777777777778	0.3333333333333333
ENSG00000138180	ENSPTRG00000002766	CEP55	0.560000041983708	1.69322247387196	0.1204	0.19400387540597033	-1.1332224318882518	Not signficant	1	2	2	0	0.6	5
ENSG00000138193	ENSPTRG00000002775	PLCE1	0.329540267742032	0.257781071313993	0.7608	0.4831525206936698	0.07175919642803896	Not signficant	7	6	4	3	1.1538461538461537	1.2857142857142858
ENSG00000173145	ENSPTRG00000002776	NOC3L	-0.644571944138183	-1.07455230515657	0.138	0.20864394004268097	0.429980361018387	Not signficant	2	0	3	0	5	7
ENSG00000108239	ENSPTRG00000002777	TBC1D12	-0.73357104773537	-1.59687158054666	0.0279	0.08797098767343609	0.86330053281129	More dispersed in chimp	1	3	0	1	0.42857142857142855	0.3333333333333333
ENSG00000119969	ENSPTRG00000002778	HELLS	0.00342498779451339	0.534628100124168	0.0618	0.13605572574987004	-0.5312031123296546	Not signficant	0	2	0	1	0.2	0.3333333333333333
ENSG00000107438	ENSPTRG00000002783	PDLIM1	-0.613871011585597	-0.485850649681807	0.7626	0.48387482871484905	-0.12802036190378996	Not signficant	0	1	1	1	0.3333333333333333	1
ENSG00000095637	ENSPTRG00000002784	SORBS1	0.575861100031215	0.270062460870972	0.2102	0.25893951870681575	0.305798639160243	Not signficant	2	2	1	3	1	0.42857142857142855
ENSG00000059573	ENSPTRG00000002785	ALDH18A1	-0.55558566669906	-0.213284975855648	0.2256	0.26949984468787974	-0.34230069084341197	Not signficant	0	5	1	0	0.09090909090909091	3
ENSG00000119977	ENSPTRG00000002786	TCTN3	-1.04147433791559	-0.35998593841196	0.0052	0.033106536257862196	-0.6814883995036299	More dispersed in human	3	0	0	1	7	0.3333333333333333
ENSG00000095587	ENSPTRG00000002795	TLL2	0.293150745280685	0.81604791855899	0.0813	0.15781401685046484	-0.522897173278305	Not signficant	1	3	0	1	0.42857142857142855	0.3333333333333333
ENSG00000077147	ENSPTRG00000002797	TM9SF3	-0.966065873030566	-0.531680528323331	0.1312	0.20271104153618189	-0.434385344707235	Not signficant	0	1	0	1	0.3333333333333333	0.3333333333333333
ENSG00000155629	ENSPTRG00000002798	PIK3AP1	0.42609466694933	0.403371046252233	0.9555	0.5341671242759378	0.02272362069709699	Not signficant	1	2	3	2	0.6	1.4
ENSG00000052749	ENSPTRG00000002806	RRP12	-0.103485878270019	0.878635009635562	0.038	0.10428276597398184	-0.9821208879055809	Not signficant	2	1	2	7	1.6666666666666667	0.3333333333333333
ENSG00000171311	ENSPTRG00000002808	EXOSC1	-0.295840736056728	-0.61209697401664	0.4588	0.3825099199914797	0.316256237959912	Not signficant	0	1	0	1	0.3333333333333333	0.3333333333333333
ENSG00000155229	ENSPTRG00000002810	MMS19	-0.869511557828873	-1.01637399620097	0.6529	0.4511142961382651	0.1468624383720969	Not signficant	2	0	2	1	5	1.6666666666666667
ENSG00000165887	ENSPTRG00000002812	ANKRD2	2.38354938184442	2.18678670779968	0.5007	0.39901532213419244	0.19676267404474013	Not signficant	0	1	1	1	0.3333333333333333	1
ENSG00000155252	ENSPTRG00000002815	PI4K2A	-0.175517112371196	-0.29547085291451	0.8124	0.4966581658579816	0.11995374054331398	Not signficant	1	1	0	1	1	0.3333333333333333
ENSG00000119986	ENSPTRG00000002816	AVPI1	-0.0940685405614845	0.175024418956624	0.481	0.39075767389237226	-0.2690929595181085	Not signficant	1	0	1	0	3	3
ENSG00000155256	ENSPTRG00000002818	ZFYVE27	-0.275069702897274	-0.0472065348385544	0.4328	0.3713038538259553	-0.2278631680587196	Not signficant	1	0	1	0	3	3
ENSG00000095713	ENSPTRG00000002821	CRTAC1	0.236613694885723	0.401097495304838	0.4827	0.39122475527758865	-0.164483800419115	Not signficant	2	1	1	1	1.6666666666666667	1
ENSG00000166024	ENSPTRG00000002822	R3HCC1L	-0.358777617796763	-0.724016826578706	0.3444	0.3330235769696076	0.36523920878194305	Not signficant	2	2	2	0	1	5
ENSG00000138131	ENSPTRG00000002823	LOXL4	0.711063698023868	1.51051919032685	0.0255	0.08331754652711085	-0.799455492302982	More dispersed in human	0	2	2	2	0.2	1
ENSG00000119943	ENSPTRG00000002824	PYROXD2	0.554517447277384	0.53813046559125	0.9599	0.5352146393558778	0.01638698168613395	Not signficant	3	2	2	1	1.4	1.6666666666666667
ENSG00000107521	ENSPTRG00000002825	HPS1	-0.402420411134511	0.0321128812988651	0.1426	0.21195642270568305	-0.4345332924333761	Not signficant	1	0	0	1	3	0.3333333333333333
ENSG00000198018	ENSPTRG00000002832	ENTPD7	-0.79893417393399	-0.611368455967557	0.6394	0.44668925037933194	-0.18756571796643307	Not signficant	1	0	1	1	3	1
ENSG00000014919	ENSPTRG00000002835	COX15	-0.984777428801621	-1.04251963011619	0.8753	0.5135715430803112	0.057742201314569086	Not signficant	1	1	1	0	1	3
ENSG00000023839	ENSPTRG00000049872	ABCC2	0.372031375716576	-0.323818168228701	0.1547	0.2209039134456582	0.695849543945277	Not signficant	1	1	1	1	1	1
ENSG00000107554	ENSPTRG00000049744	DNMBP	-0.182487139324754	-0.556076602540374	0.381	0.34861131944231943	0.37358946321562003	Not signficant	3	3	2	6	1	0.38461538461538464
ENSG00000107566	ENSPTRG00000002841	ERLIN1	0.480735901246716	0.172690686173179	0.4075	0.3610074238576656	0.308045215073537	Not signficant	0	1	1	0	0.3333333333333333	3
ENSG00000213341	ENSPTRG00000033948	CHUK	-1.36609496781538	-1.19676924212349	0.5331	0.41051272631275826	-0.16932572569189008	Not signficant	1	1	1	0	1	3
ENSG00000095485	ENSPTRG00000002843	CWF19L1	-1.32790008483212	-1.10630047117007	0.5199	0.4059221057400454	-0.22159961366205017	Not signficant	1	2	1	0	0.6	3
ENSG00000075826	ENSPTRG00000002850	SEC31B	1.73707731574771	1.29551761807889	0.0396	0.10714357202636379	0.44155969766881986	Not signficant	4	0	5	2	9	2.2
ENSG00000166135	ENSPTRG00000002852	HIF1AN	0.518526342763193	0.186680135378377	0.2904	0.3051744145335745	0.33184620738481596	Not signficant	0	1	1	0	0.3333333333333333	3
ENSG00000119906	ENSPTRG00000002855	SLF2	-0.94391473448676	-0.521117497671979	0.1487	0.21683054831312562	-0.422797236814781	Not signficant	4	1	1	0	3	3
ENSG00000095539	ENSPTRG00000052672	SEMA4G	0.0149860435989539	0.148257779428796	0.6942	0.4637231806821277	-0.13327173582984211	Not signficant	2	1	2	0	1.6666666666666667	5
ENSG00000055950	ENSPTRG00000002858	MRPL43	-1.81745392729684	-0.529263143840579	1e-4	0.002745315000561592	-1.288190783456261	More dispersed in human	0	1	0	1	0.3333333333333333	0.3333333333333333
ENSG00000107816	ENSPTRG00000042870	LZTS2	0.116266911860971	-0.0417790467527182	0.6311	0.44435851655360925	0.1580459586136892	Not signficant	1	0	0	1	3	0.3333333333333333
ENSG00000166171	ENSPTRG00000002871	DPCD	-0.580054807765094	-0.868278790373722	0.4253	0.36820028091349466	0.288223982608628	Not signficant	1	1	1	1	1	1
ENSG00000166169	ENSPTRG00000002870	POLL	-0.569736281561338	-0.482082418508101	0.7371	0.4765982545768643	-0.08765386305323702	Not signficant	1	0	1	1	3	1
ENSG00000107862	ENSPTRG00000002887	GBF1	-1.62975347711577	0.0699131570969644	1e-4	0.002745315000561592	-1.6996666342127345	More dispersed in human	3	1	1	0	2.3333333333333335	3
ENSG00000059915	ENSPTRG00000002889	PSD	-0.675994195530234	-1.12645661569239	0.5722	0.4258015732068183	0.4504624201621561	Not signficant	0	1	0	1	0.3333333333333333	0.3333333333333333
ENSG00000107874	ENSPTRG00000002891	CUEDC2	-0.986374525064182	-1.28684141994299	0.3245	0.32271190916992365	0.30046689487880807	Not signficant	2	0	0	1	5	0.3333333333333333
ENSG00000107882	ENSPTRG00000002895	SUFU	-1.05954554078328	-0.996209785782962	0.8572	0.5094489957147248	-0.06333575500031785	Not signficant	0	1	0	1	0.3333333333333333	0.3333333333333333
ENSG00000166272	ENSPTRG00000049387	WBP1L	0.511263074895911	-0.106910697370244	0.1498	0.21760894721380075	0.6181737722661551	Not signficant	1	1	2	0	1	5
ENSG00000148795	ENSPTRG00000002900	CYP17A1	0.17439448938067	0.578384960529789	0.4798	0.39030385263860334	-0.403990471149119	Not signficant	1	1	0	2	1	0.2
ENSG00000148842	ENSPTRG00000002904	CNNM2	-1.06417070804637	-1.68350053504494	0.1043	0.17950853243596673	0.6193298269985699	Not signficant	0	1	0	1	0.3333333333333333	0.3333333333333333
ENSG00000076685	ENSPTRG00000002905	NT5C2	0.0814606132019846	0.215385470129729	0.7109	0.46900119199313095	-0.13392485692774442	Not signficant	0	2	1	1	0.2	1
ENSG00000156374	ENSPTRG00000002908	PCGF6	0.52549319278942	-0.303548647687108	7e-4	0.008874612033065424	0.829041840476528	More dispersed in chimp	0	1	1	0	0.3333333333333333	3
ENSG00000148835	ENSPTRG00000002909	TAF5	-0.0876487796978531	-0.383457563520268	0.3679	0.34298527945354035	0.2958087838224149	Not signficant	1	2	1	0	0.6	3
ENSG00000148843	ENSPTRG00000002911	PDCD11	-0.598446214323644	-0.283534182645833	0.3069	0.31401833851316485	-0.31491203167781096	Not signficant	2	3	2	1	0.7142857142857143	1.6666666666666667
ENSG00000107960	ENSPTRG00000002919	STN1	-0.140386069577991	-0.586321526605754	0.2496	0.28263505352967294	0.445935457027763	Not signficant	0	1	2	1	0.3333333333333333	1.6666666666666667
ENSG00000065613	ENSPTRG00000002920	SLK	-0.917778494561732	-0.677173907405996	0.4292	0.3700837588373631	-0.24060458715573596	Not signficant	1	1	2	1	1	1.6666666666666667
ENSG00000156384	ENSPTRG00000002922	SFR1	-0.39325818066253	-0.323800884205114	0.8429	0.5049888585748751	-0.069457296457416	Not signficant	2	0	1	0	5	3
ENSG00000065621	ENSPTRG00000002926	GSTO2	-0.98946220261827	-0.291682370342535	0.0057	0.03509651436637003	-0.6977798322757349	More dispersed in human	1	0	1	0	3	3
ENSG00000148841	ENSPTRG00000049544	ITPRIP	0.640798984192601	0.662655973493327	0.9478	0.5322521666979017	-0.021856989300726104	Not signficant	1	1	0	1	1	0.3333333333333333
ENSG00000120051	ENSPTRG00000002928	CFAP58	-0.0587069365676935	-0.248038921702363	0.5674	0.42418714223050796	0.1893319851346695	Not signficant	1	1	1	0	1	3
ENSG00000108018	ENSPTRG00000002931	SORCS1	1.64328439274754	-0.0936510214658366	1e-4	0.002745315000561592	1.7369354142133766	More dispersed in chimp	2	5	0	3	0.45454545454545453	0.14285714285714285
ENSG00000138166	ENSPTRG00000043212	DUSP5	2.32328394034848	1.6374399509164	0.2349	0.27463435047404766	0.68584398943208	Not signficant	1	0	0	1	3	0.3333333333333333
ENSG00000203867	ENSPTRG00000029726	RBM20	0.663442922413471	0.622041907802446	0.8831	0.515648356455387	0.04140101461102508	Not signficant	2	2	1	1	1	1
ENSG00000119927	ENSPTRG00000002943	GPAM	0.113788487450383	0.195921158788502	0.8834	0.515648356455387	-0.082132671338119	Not signficant	0	3	2	2	0.14285714285714285	1
ENSG00000197142	ENSPTRG00000002946	ACSL5	0.800331529901329	0.216265884172271	0.0853	0.16217299739584068	0.5840656457290581	Not signficant	1	0	1	1	3	1
ENSG00000148702	ENSPTRG00000002950	HABP2	0.398048094915177	0.547224581216391	0.5758	0.4270568071988777	-0.14917648630121394	Not signficant	2	3	0	3	0.7142857142857143	0.14285714285714285
ENSG00000197893	ENSPTRG00000002951	NRAP	1.13507575142542	0.964693020586177	0.4759	0.3887770206198586	0.17038273083924294	Not signficant	6	4	13	8	1.4444444444444444	1.588235294117647
ENSG00000165806	ENSPTRG00000002952	CASP7	0.994477561064681	0.431068064430468	0.2469	0.28097188840249765	0.5634094966342129	Not signficant	2	0	5	2	5	2.2
ENSG00000198924	ENSPTRG00000022767	DCLRE1A	-0.0675099039286666	-0.775203744928464	0.0989	0.17428112897146242	0.7076938409997974	Not signficant	2	1	1	0	1.6666666666666667	3
ENSG00000196865	ENSPTRG00000002955	NHLRC2	-0.144560880153867	-0.35583793195429	0.5903	0.4317030516713688	0.21127705180042297	Not signficant	1	2	1	0	0.6	3
ENSG00000165813	ENSPTRG00000002957	CCDC186	-0.224790624736066	-0.765763063210122	0.0943	0.17100306037021815	0.540972438474056	Not signficant	2	0	2	0	5	5
ENSG00000169129	ENSPTRG00000002960	AFAP1L2	0.70016156768877	0.230685984453117	0.3802	0.34840317607578813	0.469475583235653	Not signficant	1	1	0	3	1	0.14285714285714285
ENSG00000099204	ENSPTRG00000002961	ABLIM1	-0.117206870210704	0.281354117454461	0.1263	0.1987738226204033	-0.398560987665165	Not signficant	3	1	0	2	2.3333333333333335	0.2
ENSG00000151553	ENSPTRG00000002963	FAM160B1	-0.232088226231601	-0.751661904112698	0.1339	0.2052066789108131	0.519573677881097	Not signficant	1	6	1	1	0.23076923076923078	1
ENSG00000165832	ENSPTRG00000002964	TRUB1	0.52340962288991	0.740072624409619	0.4741	0.3883056549011022	-0.21666300151970896	Not signficant	0	2	1	0	0.2	3
ENSG00000107518	ENSPTRG00000002965	ATRNL1	0.537065253955489	0.882431633023385	0.2839	0.30199424766702104	-0.345366379067896	Not signficant	0	1	0	2	0.3333333333333333	0.2
ENSG00000151892	ENSPTRG00000002966	GFRA1	0.579578886207396	0.331626936731561	0.5728	0.42604336015233935	0.24795194947583493	Not signficant	0	1	0	1	0.3333333333333333	0.3333333333333333
ENSG00000165650	ENSPTRG00000002980	PDZD8	-0.822749082506429	-0.732901834948141	0.7885	0.4905478902136555	-0.08984724755828799	Not signficant	1	5	0	2	0.2727272727272727	0.2
ENSG00000183605	ENSPTRG00000002990	SFXN4	-0.156389561337393	-0.83154258446792	0.114	0.1885166034353028	0.6751530231305269	Not signficant	1	0	0	1	3	0.3333333333333333
ENSG00000151929	ENSPTRG00000002998	BAG3	2.24278728744242	0.916961230887877	0.1304	0.2020477280617008	1.325826056554543	Not signficant	0	1	2	2	0.3333333333333333	1
ENSG00000198825	ENSPTRG00000022873	INPP5F	-0.474715328363135	-0.392098050777018	0.8064	0.4952288759368117	-0.08261727758611703	Not signficant	2	3	1	2	0.7142857142857143	0.6
ENSG00000197771	ENSPTRG00000003000	MCMBP	-1.18283036670195	-0.867873332944325	0.3247	0.3228134953734353	-0.31495703375762496	Not signficant	1	3	0	1	0.42857142857142855	0.3333333333333333
ENSG00000107651	ENSPTRG00000003001	SEC23IP	-1.62175120095526	-1.57516936468252	0.9108	0.522478516942701	-0.04658183627273993	Not signficant	2	2	1	0	1	3
ENSG00000120008	ENSPTRG00000003004	WDR11	-0.187592991847165	-0.274879622342746	0.7117	0.46909121128325604	0.087286630495581	Not signficant	1	3	0	5	0.42857142857142855	0.09090909090909091
ENSG00000066468	ENSPTRG00000003003	FGFR2	0.0199170417359016	-0.333563545363006	0.4544	0.3808416415056581	0.35348058709890756	Not signficant	2	4	0	2	0.5555555555555556	0.2
ENSG00000107669	ENSPTRG00000003005	ATE1	-0.23279784177195	-0.480771531657479	0.3408	0.33149166991605405	0.24797368988552898	Not signficant	0	1	0	1	0.3333333333333333	0.3333333333333333
ENSG00000138162	ENSPTRG00000003008	TACC2	0.0100172109380434	0.128558908297362	0.7042	0.46677382138803286	-0.11854169735931859	Not signficant	1	5	8	4	0.2727272727272727	1.8888888888888888
ENSG00000179988	ENSPTRG00000003018	PSTK	-1.43559386311301	-1.54685245013547	0.6262	0.44259090533444045	0.11125858702245983	Not signficant	1	1	2	2	1	1
ENSG00000121898	ENSPTRG00000003027	CPXM2	1.18320011123849	0.765872640578265	0.1342	0.20545085668353724	0.417327470660225	Not signficant	2	2	0	3	1	0.14285714285714285
ENSG00000182022	ENSPTRG00000023167	CHST15	0.636769957730407	-0.0206550860002483	0.255	0.2852990906819255	0.6574250437306554	Not signficant	1	0	0	1	3	0.3333333333333333
ENSG00000065154	ENSPTRG00000003028	OAT	-0.595611965285409	-0.533974998516672	0.8067	0.49528815580419333	-0.06163696676873709	Not signficant	0	1	0	1	0.3333333333333333	0.3333333333333333
ENSG00000203791	ENSPTRG00000032571	EEF1AKMT2	-1.92574976893449	-0.799776252349901	3e-4	0.005409287334439877	-1.125973516584589	More dispersed in human	1	0	1	0	3	3
ENSG00000165660	ENSPTRG00000003033	ABRAXAS2	-1.19693483115704	-1.58026839626532	0.2127	0.26039393321839704	0.3833335651082799	Not signficant	1	0	0	1	3	0.3333333333333333
ENSG00000019995	ENSPTRG00000003034	ZRANB1	0.558958273693954	-0.0083985832658886	0.1291	0.20135789044913582	0.5673568569598426	Not signficant	1	2	0	1	0.6	0.3333333333333333
ENSG00000188690	ENSPTRG00000003042	UROS	-0.419283661728477	-1.17892302449207	0.0397	0.10725518116511476	0.7596393627635931	Not signficant	4	1	2	1	3	1.6666666666666667
ENSG00000089876	ENSPTRG00000003044	DHX32	-0.189619577463932	-0.881124034561204	0.0034	0.02520672981226298	0.691504457097272	More dispersed in chimp	1	2	0	1	0.6	0.3333333333333333
ENSG00000148848	ENSPTRG00000003046	ADAM12	0.244607413932897	1.47962655356401	0.1261	0.19854463764087377	-1.235019139631113	Not signficant	4	4	1	4	1	0.3333333333333333
ENSG00000150760	ENSPTRG00000003048	DOCK1	-0.668368927425107	-0.501528537609054	0.5973	0.43360860176447835	-0.16684038981605298	Not signficant	2	8	1	6	0.29411764705882354	0.23076923076923078
ENSG00000148773	ENSPTRG00000003055	MKI67	0.0907323606056017	1.49770323141376	0.0486	0.11985928470536991	-1.4069708708081583	Not signficant	26	19	19	7	1.358974358974359	2.6
ENSG00000170430	ENSPTRG00000003057	MGMT	-0.523219532164807	0.261094323670171	0.0136	0.057740997360648916	-0.784313855834978	More dispersed in human	0	1	3	1	0.3333333333333333	2.3333333333333335
ENSG00000237489	ENSPTRG00000047690	C10orf143	-0.997153135200235	-0.670962950446359	0.098	0.17361686422765546	-0.32619018475387596	Not signficant	0	1	1	1	0.3333333333333333	1
ENSG00000175470	ENSPTRG00000003065	PPP2R2D	-1.49340711200698	-1.04994714878598	0.1667	0.23029380782804051	-0.4434599632210001	Not signficant	0	1	2	0	0.3333333333333333	5
ENSG00000188385	ENSPTRG00000003069	JAKMIP3	-0.915050449824609	0.371144503038592	4e-4	0.006377762359383261	-1.286194952863201	More dispersed in human	0	1	2	5	0.3333333333333333	0.45454545454545453
ENSG00000148814	ENSPTRG00000003075	LRRC27	-0.355600083145855	-0.275960610397437	0.8172	0.49817463670596557	-0.07963947274841798	Not signficant	3	2	1	1	1.4	1
ENSG00000171813	ENSPTRG00000029653	PWWP2B	0.130345459765697	0.233307762383163	0.7456	0.47904031843689976	-0.102962302617466	Not signficant	2	2	0	1	1	0.3333333333333333
ENSG00000068383	ENSPTRG00000003079	INPP5A	0.469363802254329	-0.183757994231961	0.017	0.06628037604132152	0.65312179648629	More dispersed in chimp	0	2	1	0	0.2	3
ENSG00000151651	ENSPTRG00000043649	ADAM8	1.18831146569437	0.119556265407901	0.1114	0.18624146571117517	1.068755200286469	Not signficant	2	0	1	3	5	0.42857142857142855
ENSG00000130640	ENSPTRG00000003089	TUBGCP2	-1.13368754991908	-1.21879471929496	0.7485	0.4799122002509248	0.08510716937588003	Not signficant	2	5	0	3	0.45454545454545453	0.14285714285714285
ENSG00000127884	ENSPTRG00000003094	ECHS1	-0.0348075754987729	-0.735830179324409	0.0311	0.0940799207690382	0.7010226038256361	More dispersed in chimp	1	0	2	0	3	5
ENSG00000148832	ENSPTRG00000003095	PAOX	0.318213876980754	-0.634555374180153	0.0049	0.03172201747989343	0.9527692511609069	More dispersed in chimp	1	1	0	2	1	0.2
ENSG00000203772	ENSPTRG00000032553	SPRN	0.837402863076831	-0.0855856827278318	0.0562	0.12950540551087203	0.9229885458046628	Not signficant	1	0	1	0	3	3
ENSG00000130649	ENSPTRG00000003099	CYP2E1	-0.567759154564183	0.11597031870649	0.1121	0.18677036248173828	-0.683729473270673	Not signficant	1	1	0	1	1	0.3333333333333333
ENSG00000177963	ENSPTRG00000003104	RIC8A	-0.744189907487991	-0.95386615030588	0.4609	0.3830757820424053	0.209676242817889	Not signficant	0	3	2	0	0.14285714285714285	5
ENSG00000185627	ENSPTRG00000003106	PSMD13	-0.378720577807873	-1.58983194270623	0.0045	0.0299557160954624	1.211111364898357	More dispersed in chimp	0	1	6	3	0.3333333333333333	1.8571428571428572
ENSG00000174885	ENSPTRG00000003107	NLRP6	0.711740461469817	-0.29715356982073	0.1788	0.2387881815631122	1.008894031290547	Not signficant	1	2	3	4	0.6	0.7777777777777778
ENSG00000142102	ENSPTRG00000051188	PGGHG	2.29632412094757	1.23674065592908	4e-4	0.006377762359383261	1.05958346501849	More dispersed in chimp	3	2	0	2	1.4	0.2
ENSG00000185201	ENSPTRG00000003110	IFITM2	1.70173572415906	1.2326889454826	0.0763	0.15206977125654467	0.46904677867646005	Not signficant	1	0	3	2	3	1.4
ENSG00000142089	ENSPTRG00000003112	IFITM3	1.32261107743169	0.965379522783003	0.2728	0.29662482720779	0.35723155464868694	Not signficant	0	2	1	0	0.2	3
ENSG00000185101	ENSPTRG00000041973	ANO9	0.658354947388326	0.283172907525177	0.4026	0.35849308122685253	0.375182039863149	Not signficant	1	2	3	0	0.6	7
ENSG00000023191	ENSPTRG00000003118	RNH1	-0.955983681598729	-0.723485027828543	0.5518	0.4185665746384437	-0.23249865377018608	Not signficant	0	1	4	2	0.3333333333333333	1.8
ENSG00000174775	ENSPTRG00000034469	HRAS	-0.302313803052951	-0.223505249509744	0.7925	0.4915694458656727	-0.07880855354320704	Not signficant	0	1	0	1	0.3333333333333333	0.3333333333333333
ENSG00000099849	ENSPTRG00000003123	RASSF7	-0.0718069104769317	0.926814615811082	0.0241	0.08058203453571491	-0.9986215262880137	More dispersed in human	0	1	0	1	0.3333333333333333	0.3333333333333333
ENSG00000070047	ENSPTRG00000003125	PHRF1	-0.583127283327697	-0.545279038282652	0.8937	0.5180819339973836	-0.037848245045045026	Not signficant	5	2	1	4	2.2	0.3333333333333333
ENSG00000177030	ENSPTRG00000003129	DEAF1	-1.05325393201075	-0.675076446209993	0.3527	0.33654842778738736	-0.37817748580075694	Not signficant	1	3	0	1	0.42857142857142855	0.3333333333333333
ENSG00000177042	ENSPTRG00000003130	TMEM80	-1.11104596629814	-0.0208797519998862	0.0013	0.01344659953532859	-1.0901662142982538	More dispersed in human	0	1	1	2	0.3333333333333333	0.6
ENSG00000177542	ENSPTRG00000047433	SLC25A22	0.891016886794306	0.504871780306373	0.1777	0.23810293304503752	0.386145106487933	Not signficant	1	1	0	1	1	0.3333333333333333
ENSG00000177595	ENSPTRG00000049480	PIDD1	1.11094095699304	0.702826456839784	0.0458	0.11629215434228708	0.408114500153256	Not signficant	2	2	1	1	1	1
ENSG00000177666	ENSPTRG00000003138	PNPLA2	0.137339431550363	-0.735006136842419	0.002	0.01796442288190365	0.872345568392782	More dispersed in chimp	0	1	1	2	0.3333333333333333	0.6
ENSG00000177830	ENSPTRG00000003143	CHID1	-1.09493616723276	-0.969462762206096	0.6256	0.4424087882421275	-0.12547340502666404	Not signficant	0	3	1	0	0.14285714285714285	3
ENSG00000078902	ENSPTRG00000043986	TOLLIP	-0.986641041993864	-1.39967428718903	0.3249	0.3228134953734353	0.41303324519516593	Not signficant	0	1	0	1	0.3333333333333333	0.3333333333333333
ENSG00000130592	ENSPTRG00000046165	LSP1	1.12686427069184	1.42309608515452	0.4342	0.37206781938847955	-0.2962318144626801	Not signficant	1	0	4	1	3	3
ENSG00000283787	ENSPTRG00000039326	PRR33	1.74577334132421	0.698795486736681	0.0103	0.05014409359025766	1.046977854587529	More dispersed in chimp	2	1	1	0	1.6666666666666667	3
ENSG00000110665	ENSPTRG00000048114	C11orf21	-0.072895766467752	0.958101345357344	3e-4	0.005409287334439877	-1.030997111825096	More dispersed in human	0	1	1	1	0.3333333333333333	1
ENSG00000064201	ENSPTRG00000044879	TSPAN32	-0.205881691412963	1.00675878489487	2e-4	0.004091057647895705	-1.2126404763078331	More dispersed in human	6	0	1	1	13	1
ENSG00000053918	ENSPTRG00000045076	KCNQ1	0.83557234328296	0.477258020808546	0.4163	0.3646888829644773	0.358314322474414	Not signficant	0	2	0	2	0.2	0.2
ENSG00000110628	ENSPTRG00000003184	SLC22A18	-0.013118540801712	0.137599143047518	0.5112	0.4027899628014294	-0.15071768384923	Not signficant	0	1	3	1	0.3333333333333333	2.3333333333333335
ENSG00000110619	ENSPTRG00000003188	CARS1	0.334683872135685	0.188844717573497	0.786	0.48986897589606165	0.14583915456218802	Not signficant	1	2	0	1	0.6	0.3333333333333333
ENSG00000021762	ENSPTRG00000044094	OSBPL5	-0.310382685081554	-0.0258583441030606	0.3444	0.3330235769696076	-0.2845243409784934	Not signficant	3	2	1	2	1.4	0.6
ENSG00000110713	ENSPTRG00000003200	NUP98	-0.54552413499336	-0.00464911916092081	0.2131	0.26075248438477483	-0.5408750158324392	Not signficant	5	4	1	1	1.2222222222222223	1
ENSG00000167323	ENSPTRG00000003204	STIM1	-0.487154912214243	-0.0223691821538341	0.1036	0.17893635917567674	-0.4647857300604089	Not signficant	1	1	0	1	1	0.3333333333333333
ENSG00000167325	ENSPTRG00000003207	RRM1	-0.460353268570151	-0.647300090835029	0.5979	0.43371286493525013	0.18694682226487802	Not signficant	0	2	0	2	0.2	0.2
ENSG00000132109	ENSPTRG00000003212	TRIM21	1.13824748319295	-0.186064833175632	0.0012	0.012736984711907848	1.3243123163685822	More dispersed in chimp	0	1	0	1	0.3333333333333333	0.3333333333333333
ENSG00000244734	ENSPTRG00000040047	HBB	2.98055223178486	2.49413112570857	0.2029	0.25427361818237537	0.48642110607628997	Not signficant	0	1	1	1	0.3333333333333333	1
ENSG00000258659	ENSPTRG00000003257	TRIM34	0.0997102329320021	-0.384776364655952	0.2077	0.25720487063596226	0.4844865975879541	Not signficant	3	2	0	1	1.4	0.3333333333333333
ENSG00000132274	ENSPTRG00000003259	TRIM22	1.5998925764462	0.585857156567851	0.0093	0.04742570005858425	1.014035419878349	More dispersed in chimp	2	2	2	2	1	1
ENSG00000051009	ENSPTRG00000003281	FAM160A2	-0.664913576229501	-0.776026553518002	0.719	0.47174526066253963	0.111112977288501	Not signficant	1	0	1	2	3	0.6
ENSG00000170955	ENSPTRG00000003284	CAVIN3	-0.468222511235494	0.812935835764422	4e-4	0.006377762359383261	-1.281158346999916	More dispersed in human	0	1	1	2	0.3333333333333333	0.6
ENSG00000166311	ENSPTRG00000003285	SMPD1	-0.249556603404879	-0.596555082256231	0.2939	0.30769002819904534	0.346998478851352	Not signficant	4	1	1	1	3	1
ENSG00000179532	ENSPTRG00000003295	DNHD1	1.3999882694853	0.737600649386138	0.3988	0.3568936415583016	0.6623876200991621	Not signficant	7	13	16	5	0.5555555555555556	3
ENSG00000132275	ENSPTRG00000003297	RRP8	-0.779373216550578	-1.38034733132321	0.0741	0.14989419903066292	0.600974114772632	Not signficant	2	0	0	1	5	0.3333333333333333
ENSG00000166333	ENSPTRG00000003298	ILK	-0.766369504689184	-0.397142765221154	0.3036	0.3127892927332855	-0.36922673946803	Not signficant	0	1	0	3	0.3333333333333333	0.14285714285714285
ENSG00000166337	ENSPTRG00000040525	TAF10	-0.569959731277457	-0.00638935668136309	0.0459	0.11635495097634789	-0.5635703745960939	Not signficant	1	0	0	1	3	0.3333333333333333
ENSG00000166341	ENSPTRG00000003300	DCHS1	0.634325156758466	0.609347646774089	0.9428	0.5308428792936963	0.024977509984376978	Not signficant	1	6	1	5	0.23076923076923078	0.2727272727272727
ENSG00000183801	ENSPTRG00000003314	OLFML1	0.704121391842842	1.22194229870112	0.1309	0.20247875689589975	-0.517820906858278	Not signficant	0	2	1	0	0.2	3
ENSG00000166387	ENSPTRG00000003315	PPFIBP2	-0.174376529807689	-0.337022658132681	0.5319	0.41007389250470555	0.162646128324992	Not signficant	0	3	1	3	0.14285714285714285	0.42857142857142855
ENSG00000166394	ENSPTRG00000003316	CYB5R2	-0.371775898765251	-0.702906918341792	0.2832	0.301601098687918	0.33113101957654095	Not signficant	2	1	2	1	1.6666666666666667	1.6666666666666667
ENSG00000175390	ENSPTRG00000003326	EIF3F	-0.494987244490724	-1.38449187500792	0.004	0.027845711731149032	0.8895046305171961	More dispersed in chimp	4	3	0	2	1.2857142857142858	0.2
ENSG00000166402	ENSPTRG00000003327	TUB	0.00212255708470588	0.827630174828833	0.0013	0.01344659953532859	-0.8255076177441272	More dispersed in human	1	0	0	1	3	0.3333333333333333
ENSG00000130413	ENSPTRG00000003331	STK33	-0.49826200091959	-0.459108207380796	0.9236	0.526101716522598	-0.039153793538794	Not signficant	2	0	2	1	5	1.6666666666666667
ENSG00000166436	ENSPTRG00000050097	TRIM66	0.193930559774395	0.555702825354208	0.095	0.1714634455368053	-0.361772265579813	Not signficant	2	4	3	1	0.5555555555555556	2.3333333333333335
ENSG00000166444	ENSPTRG00000003335	DENND2B	-0.556695492461497	-0.841773133797031	0.3121	0.31645682852766255	0.28507764133553404	Not signficant	4	1	2	1	3	1.6666666666666667
ENSG00000175356	ENSPTRG00000003342	SCUBE2	0.417867425242698	0.621151339436546	0.6639	0.4548246099420229	-0.203283914193848	Not signficant	0	1	1	0	0.3333333333333333	3
ENSG00000184014	ENSPTRG00000003345	DENND5A	-0.673591074337225	-1.14501121718702	0.0935	0.17014385591569237	0.47142014284979494	Not signficant	2	4	1	0	0.5555555555555556	3
ENSG00000166483	ENSPTRG00000003350	WEE1	0.8517672915841	0.321588158542966	0.0697	0.14534177376759572	0.5301791330411341	Not signficant	0	2	0	1	0.2	0.3333333333333333
ENSG00000133789	ENSPTRG00000003351	SWAP70	-0.387874580504936	-0.134557387705508	0.4756	0.3887770206198586	-0.253317192799428	Not signficant	1	2	1	3	0.6	0.42857142857142855
ENSG00000133812	ENSPTRG00000050182	SBF2	-1.08573062414068	-1.3274185213104	0.3831	0.3492201061118821	0.24168789716972006	Not signficant	2	1	1	0	1.6666666666666667	3
ENSG00000110315	ENSPTRG00000003357	RNF141	-0.302138180351102	-0.251298230499844	0.8576	0.5094489957147248	-0.050839949851258004	Not signficant	0	1	0	1	0.3333333333333333	0.3333333333333333
ENSG00000072952	ENSPTRG00000003360	MRVI1	0.422620043740301	0.435831247078022	0.9668	0.5369856184466034	-0.013211203337721023	Not signficant	1	3	3	2	0.42857142857142855	1.4
ENSG00000198730	ENSPTRG00000023779	CTR9	-1.46137011895926	-1.19825648572798	0.4122	0.3632323063829804	-0.26311363323128	Not signficant	0	1	0	2	0.3333333333333333	0.2
ENSG00000110328	ENSPTRG00000003365	GALNT18	-0.192964424906804	0.516901023583657	0.0629	0.1372772367017221	-0.709865448490461	Not signficant	0	2	0	2	0.2	0.2
ENSG00000170242	ENSPTRG00000003367	USP47	-1.32533172312807	-0.884116141649469	0.3729	0.3456170051360643	-0.44121558147860096	Not signficant	2	6	1	2	0.38461538461538464	0.6
ENSG00000050165	ENSPTRG00000003368	DKK3	2.01761878536529	0.340011840727298	0.0011	0.011989241330810772	1.6776069446379918	More dispersed in chimp	1	0	1	0	3	3
ENSG00000133816	ENSPTRG00000003370	MICAL2	0.0310743207183903	0.0798603784562628	0.866	0.5119816890134116	-0.0487860577378725	Not signficant	2	2	4	9	1	0.47368421052631576
ENSG00000197702	ENSPTRG00000003373	PARVA	-0.941330239965932	-0.200845402908691	0.0966	0.17289832384419226	-0.740484837057241	Not signficant	1	3	0	1	0.42857142857142855	0.3333333333333333
ENSG00000262655	ENSPTRG00000043466	SPON1	1.54917985043948	1.33487474020263	0.5041	0.4002619719629272	0.21430511023685006	Not signficant	0	2	0	2	0.2	0.2
ENSG00000152270	ENSPTRG00000003386	PDE3B	-0.246751993610065	-0.596097361341887	0.3313	0.32609931348765425	0.34934536773182195	Not signficant	1	0	0	1	3	0.3333333333333333
ENSG00000186104	ENSPTRG00000003388	CYP2R1	-0.541842813154296	-0.850737317731535	0.3515	0.33606206760605956	0.308894504577239	Not signficant	1	0	0	1	3	0.3333333333333333
ENSG00000166689	ENSPTRG00000003396	PLEKHA7	0.347887690850006	1.13830033579054	0.0281	0.08837265935916311	-0.790412644940534	More dispersed in human	5	1	0	3	3.6666666666666665	0.14285714285714285
ENSG00000011405	ENSPTRG00000003399	PIK3C2A	-0.597389458360734	-0.589950804249064	0.9864	0.5419217112574118	-0.007438654111669996	Not signficant	4	7	1	1	0.6	1
ENSG00000070081	ENSPTRG00000003400	NUCB2	-0.494912896254581	-0.442483974392749	0.8706	0.5127915387191913	-0.05242892186183201	Not signficant	1	1	2	0	1	5
ENSG00000187486	ENSPTRG00000028707	KCNJ11	0.186845591969289	0.315870985206427	0.6435	0.44803750175418794	-0.129025393237138	Not signficant	1	0	2	1	3	1.6666666666666667
ENSG00000006071	ENSPTRG00000003403	ABCC8	0.492465866483554	1.02988557167822	0.1329	0.20414541167617387	-0.5374197051946661	Not signficant	0	2	4	6	0.2	0.6923076923076923
ENSG00000129158	ENSPTRG00000003408	SERGEF	-1.16314594728013	-0.663468176910551	0.2842	0.30213732298799645	-0.49967777036957894	Not signficant	2	0	2	2	5	1
ENSG00000166788	ENSPTRG00000003410	SAAL1	-0.969450850947078	-1.59610333231573	0.0569	0.1302144802867437	0.6266524813686521	Not signficant	1	1	2	1	1	1.6666666666666667
ENSG00000110756	ENSPTRG00000003419	HPS5	-0.814391807549731	-1.07096963056319	0.4213	0.3665625185153524	0.256577823013459	Not signficant	2	0	1	1	5	1
ENSG00000151116	ENSPTRG00000003425	UEVLD	-0.683826668314822	-0.887434293124338	0.562	0.42205124440966013	0.203607624809516	Not signficant	2	0	0	3	5	0.14285714285714285
ENSG00000179119	ENSPTRG00000003426	SPTY2D1	-0.95547292429065	-1.16244400006583	0.5089	0.4018014421094402	0.20697107577518004	Not signficant	4	0	0	1	9	0.3333333333333333
ENSG00000179057	ENSPTRG00000003429	IGSF22	-1.39253947467819	0.408499559293836	0.0028	0.022057288159851925	-1.8010390339720261	More dispersed in human	2	4	6	1	0.5555555555555556	4.333333333333333
ENSG00000110786	ENSPTRG00000003430	PTPN5	-0.0433744136708716	1.35931109465	0.0063	0.037433676793662454	-1.4026855083208716	More dispersed in human	3	2	1	1	1.4	1
ENSG00000177054	ENSPTRG00000003433	ZDHHC13	-1.31901851523234	-1.43950386645248	0.6705	0.4567066190608727	0.12048535122014004	Not signficant	2	1	1	0	1.6666666666666667	3
ENSG00000129173	ENSPTRG00000003435	E2F8	0.022631554835522	0.486330242373253	0.3786	0.3475912559096763	-0.463698687537731	Not signficant	1	1	0	1	1	0.3333333333333333
ENSG00000166833	ENSPTRG00000003436	NAV2	-0.253190346374787	0.625180926709801	0.0464	0.1169616011837466	-0.878371273084588	Not signficant	0	6	2	13	0.07692307692307693	0.18518518518518517
ENSG00000171714	ENSPTRG00000003443	ANO5	0.693201901600816	0.620277959584261	0.8617	0.5111776531045684	0.07292394201655494	Not signficant	0	2	1	1	0.2	1
ENSG00000205213	ENSPTRG00000028697	LGR4	0.387686434030942	0.336204015076586	0.866	0.5119816890134116	0.05148241895435601	Not signficant	3	6	0	1	0.5384615384615384	0.3333333333333333
ENSG00000176697	ENSPTRG00000040882	BDNF	0.717277528549249	1.23128333335245	0.2508	0.2832910294964662	-0.514005804803201	Not signficant	0	1	1	0	0.3333333333333333	3
ENSG00000109911	ENSPTRG00000003473	ELP4	-2.23457071632486	-2.01850270777389	0.4369	0.3730208386984872	-0.21606800855097008	Not signficant	5	2	0	1	2.2	0.3333333333333333
ENSG00000049449	ENSPTRG00000046292	RCN1	1.72241721982922	1.18084704221098	0.3345	0.3275273435303952	0.54157017761824	Not signficant	0	1	0	3	0.3333333333333333	0.14285714285714285
ENSG00000184937	ENSPTRG00000003476	WT1	0.997851037346881	0.283493133597868	0.0985	0.1739961256161448	0.714357903749013	Not signficant	0	2	0	3	0.2	0.14285714285714285
ENSG00000060749	ENSPTRG00000003481	QSER1	-1.318184471892	-0.910794590587028	0.201	0.25324536200832654	-0.4073898813049719	Not signficant	3	2	0	2	1.4	0.2
ENSG00000176148	ENSPTRG00000003483	TCP11L1	-0.743986505429093	-0.82550369569466	0.7856	0.489703267214132	0.08151719026556703	Not signficant	0	2	3	3	0.2	1
ENSG00000121691	ENSPTRG00000003496	CAT	0.794416956760467	-0.183813506383304	9e-4	0.010333780049283727	0.9782304631437709	More dispersed in chimp	1	1	0	1	1	0.3333333333333333
ENSG00000149089	ENSPTRG00000003499	APIP	-1.5121830172388	-0.772008020130103	0.0153	0.06193394118229249	-0.740174997108697	More dispersed in human	0	1	3	1	0.3333333333333333	2.3333333333333335
ENSG00000110435	ENSPTRG00000003500	PDHX	0.277957071405994	0.143742711716385	0.7032	0.4666007909621708	0.13421435968960901	Not signficant	0	3	4	3	0.14285714285714285	1.2857142857142858
ENSG00000026508	ENSPTRG00000003501	CD44	1.6259218824932	1.16624355633012	0.3762	0.3466517045478839	0.45967832616308013	Not signficant	5	3	2	1	1.5714285714285714	1.6666666666666667
ENSG00000149090	ENSPTRG00000003503	PAMR1	1.09151108610862	1.31593255398781	0.5181	0.4053752578665295	-0.22442146787919004	Not signficant	1	0	1	1	3	1
ENSG00000179431	ENSPTRG00000041394	FJX1	0.37033455461225	0.90045869294672	0.1108	0.18562083034767535	-0.5301241383344699	Not signficant	0	1	0	1	0.3333333333333333	0.3333333333333333
ENSG00000179241	ENSPTRG00000003507	LDLRAD3	-0.0964895393030039	0.527553648832894	0.0736	0.14958719441969	-0.6240431881358979	Not signficant	1	2	0	1	0.6	0.3333333333333333
ENSG00000135362	ENSPTRG00000003509	PRR5L	0.281965382260857	0.273023030367222	0.9692	0.537626480583783	0.008942351893635014	Not signficant	1	3	1	1	0.42857142857142855	1
ENSG00000149084	ENSPTRG00000003522	HSD17B12	-1.16513645007298	-0.591455657687121	0.1001	0.1754642448246598	-0.5736807923858589	Not signficant	1	0	1	2	3	0.6
ENSG00000085117	ENSPTRG00000003530	CD82	-0.25825514433414	0.240911092721887	0.0944	0.17109942365376468	-0.499166237056027	Not signficant	0	1	1	3	0.3333333333333333	0.42857142857142855
ENSG00000175274	ENSPTRG00000003532	TP53I11	0.227204543789109	0.244889768090611	0.9653	0.5367648918914381	-0.01768522430150199	Not signficant	1	3	2	1	0.42857142857142855	1.6666666666666667
ENSG00000019485	ENSPTRG00000003533	PRDM11	-0.330370638364929	-0.117856342232123	0.4948	0.396325079923127	-0.21251429613280604	Not signficant	2	2	0	2	1	0.2
ENSG00000175264	ENSPTRG00000003535	CHST1	1.13805503813562	0.991125556956381	0.7412	0.47760002581727967	0.14692948117923899	Not signficant	0	1	0	1	0.3333333333333333	0.3333333333333333
ENSG00000181830	ENSPTRG00000003536	SLC35C1	0.113304367365484	0.189472996143636	0.7966	0.4925657656502953	-0.076168628778152	Not signficant	0	1	1	0	0.3333333333333333	3
ENSG00000149091	ENSPTRG00000003545	DGKZ	0.364231240834907	-0.215341978437136	0.0248	0.08209562101407393	0.579573219272043	More dispersed in chimp	0	2	1	0	0.2	3
ENSG00000175213	ENSPTRG00000003551	ZNF408	-0.97797313218636	-1.37676499985649	0.3358	0.32840394098321	0.39879186767013	Not signficant	1	0	1	0	3	3
ENSG00000175216	ENSPTRG00000003553	CKAP5	-0.629314084061278	-0.37241035403174	0.4145	0.3640290992386283	-0.256903730029538	Not signficant	1	3	0	1	0.42857142857142855	0.3333333333333333
ENSG00000134569	ENSPTRG00000003554	LRP4	-0.0930075443496956	0.352058914204721	0.1245	0.19721604527895495	-0.4450664585544166	Not signficant	0	3	4	1	0.14285714285714285	3
ENSG00000110514	ENSPTRG00000003561	MADD	-0.0558141733802611	0.0536096252821001	0.7033	0.4666007909621708	-0.10942379866236121	Not signficant	1	2	2	2	0.6	1
ENSG00000134571	ENSPTRG00000003562	MYBPC3	0.10489006056526	-0.138404121279098	0.3532	0.3365931690277589	0.24329418184435803	Not signficant	0	3	1	1	0.14285714285714285	1
ENSG00000165915	ENSPTRG00000003564	SLC39A13	-0.255904057703444	-0.463579030343098	0.6068	0.4366124740000452	0.207674972639654	Not signficant	0	1	1	1	0.3333333333333333	1
ENSG00000165917	ENSPTRG00000003567	RAPSN	-0.285221039844434	0.757321378206108	1e-4	0.002745315000561592	-1.042542418050542	More dispersed in human	0	1	0	3	0.3333333333333333	0.14285714285714285
ENSG00000213619	ENSPTRG00000003571	NDUFS3	0.469346018435814	0.396202112238337	0.7604	0.48294049576412523	0.07314390619747702	Not signficant	0	1	1	0	0.3333333333333333	3
ENSG00000149177	ENSPTRG00000003578	PTPRJ	-0.332172030478142	-0.342380925459974	0.9739	0.5385676991100199	0.010208894981832028	Not signficant	5	1	3	2	3.6666666666666665	1.4
ENSG00000134817	ENSPTRG00000003651	APLNR	1.58250074176116	1.97839616376404	0.1809	0.23983825460788571	-0.39589542200287986	Not signficant	0	1	0	1	0.3333333333333333	0.3333333333333333
ENSG00000149115	ENSPTRG00000003652	TNKS1BP1	1.40402288077016	0.358661480072127	0.0029	0.022553098950300443	1.045361400698033	More dispersed in chimp	7	1	1	2	5	0.6
ENSG00000149136	ENSPTRG00000003653	SSRP1	-0.647226226772922	-0.240195636231685	0.2309	0.2726060528838196	-0.40703059054123697	Not signficant	2	0	0	1	5	0.3333333333333333
ENSG00000214872	ENSPTRG00000034232	SMTNL1	0.878240655570787	0.523880964488773	0.6345	0.4451825805628207	0.35435969108201404	Not signficant	0	1	1	1	0.3333333333333333	1
ENSG00000156599	ENSPTRG00000003666	ZDHHC5	-1.25587196094316	-1.04358940704095	0.555	0.4198165045917835	-0.21228255390220996	Not signficant	1	1	0	1	1	0.3333333333333333
ENSG00000198561	ENSPTRG00000003668	CTNND1	-0.495788989072495	-0.316376173017769	0.5645	0.4231888559073267	-0.17941281605472603	Not signficant	0	1	0	1	0.3333333333333333	0.3333333333333333
ENSG00000110031	ENSPTRG00000003681	LPXN	0.116208982984401	-0.217254336796358	0.4229	0.36712354714000744	0.333463319780759	Not signficant	2	0	0	1	5	0.3333333333333333
ENSG00000186660	ENSPTRG00000029949	ZFP91	-1.29846614052128	-0.984982670908824	0.3766	0.34684522306754667	-0.3134834696124561	Not signficant	2	2	1	0	1	3
ENSG00000166801	ENSPTRG00000023823	FAM111A	1.06056624195364	0.589497678975707	0.0978	0.1734729673952142	0.47106856297793287	Not signficant	2	0	0	1	5	0.3333333333333333
ENSG00000110079	ENSPTRG00000003710	MS4A4A	1.20374923871418	1.3631349862306	0.7018	0.4662410024807472	-0.15938574751641998	Not signficant	2	0	3	1	5	2.3333333333333335
ENSG00000166927	ENSPTRG00000003712		1.08772221321697	1.02658436952783	0.8828	0.515648356455387	0.06113784368913988	Not signficant	3	3	0	2	1	0.2
ENSG00000166928	ENSPTRG00000003713	MS4A14	0.86223201346358	1.04367216216187	0.5739	0.4262103632327175	-0.18144014869829006	Not signficant	6	1	3	0	4.333333333333333	7
ENSG00000110104	ENSPTRG00000003721	CCDC86	0.183322560797068	0.428799796330494	0.4156	0.3645567269502508	-0.24547723553342599	Not signficant	0	1	0	2	0.3333333333333333	0.2
ENSG00000110107	ENSPTRG00000003724	PRPF19	-1.25016110295409	-1.41203519874122	0.636	0.4455073482350195	0.16187409578713008	Not signficant	0	3	0	1	0.14285714285714285	0.3333333333333333
ENSG00000006118	ENSPTRG00000003726	TMEM132A	1.39475392920692	0.47504537435831	0.3614	0.3400073689255181	0.9197085548486099	Not signficant	1	1	1	4	1	0.3333333333333333
ENSG00000013725	ENSPTRG00000003728	CD6	1.27257427218218	-0.0486397369930128	0.0873	0.1641378884656055	1.3212140091751927	Not signficant	1	0	5	4	3	1.2222222222222223
ENSG00000134780	ENSPTRG00000003747	DAGLA	-1.0532904164332	-0.253583652319418	0.0277	0.0874914791831225	-0.799706764113782	More dispersed in human	0	2	0	3	0.2	0.14285714285714285
ENSG00000134824	ENSPTRG00000003753	FADS2	0.994493989858896	1.1024118508824	0.7693	0.4856784306751281	-0.10791786102350387	Not signficant	1	2	0	1	0.6	0.3333333333333333
ENSG00000167995	ENSPTRG00000003756	BEST1	-0.320000722554805	-0.0828572721073564	0.3931	0.35422354998485023	-0.2371434504474486	Not signficant	1	2	1	4	0.6	0.3333333333333333
ENSG00000149503	ENSPTRG00000003760	INCENP	-1.1209837634524	-0.360459218747937	0.0191	0.07069360056691953	-0.7605245447044631	More dispersed in human	0	2	2	2	0.2	1
ENSG00000162174	ENSPTRG00000003764	ASRGL1	-0.223828608143228	1.33099117896767	0.0644	0.13897264800715217	-1.554819787110898	Not signficant	2	2	0	1	1	0.3333333333333333
ENSG00000124942	ENSPTRG00000003766	AHNAK	-0.606951116727245	-0.0401722443183625	0.0629	0.1372772367017221	-0.5667788724088825	Not signficant	9	12	0	1	0.76	0.3333333333333333
ENSG00000214756	ENSPTRG00000034411	CSKMT	0.329132280687954	-0.0219610198266109	0.4758	0.3887770206198586	0.35109330051456494	Not signficant	1	0	1	0	3	3
ENSG00000168000	ENSPTRG00000003784	BSCL2	-0.294343459837932	-0.094542217314352	0.5184	0.4053752578665295	-0.19980124252357997	Not signficant	0	1	0	1	0.3333333333333333	0.3333333333333333
ENSG00000185670	ENSPTRG00000003785		-0.962971918101114	-0.882853441582954	0.87	0.5126862471190797	-0.08011847651816006	Not signficant	0	2	0	1	0.2	0.3333333333333333
ENSG00000168003	ENSPTRG00000003794	SLC3A2	1.30672334806501	1.36112838915628	0.9244	0.5261537164961312	-0.05440504109126998	Not signficant	1	1	0	1	1	0.3333333333333333
ENSG00000184743	ENSPTRG00000003807	ATL3	0.246198937818465	0.297938508044717	0.8669	0.5120163463931579	-0.051739570226252	Not signficant	1	1	1	0	1	3
ENSG00000133318	ENSPTRG00000003809	RTN3	-0.635619202908964	0.232411271109065	0.0063	0.037433676793662454	-0.868030474018029	More dispersed in human	3	2	2	0	1.4	5
ENSG00000168005	ENSPTRG00000003812	SPINDOC	1.62155288276002	0.862736228244475	0.3676	0.3429683061951109	0.758816654515545	Not signficant	1	1	0	1	1	0.3333333333333333
ENSG00000126500	ENSPTRG00000028604		0.631619047057698	0.278937045639271	0.5034	0.3999235835087028	0.352682001418427	Not signficant	0	2	0	6	0.2	0.07692307692307693
ENSG00000173457	ENSPTRG00000045370	PPP1R14B	0.669998220138546	0.8477438273957	0.5176	0.4053752578665295	-0.17774560725715394	Not signficant	1	0	0	1	3	0.3333333333333333
ENSG00000149782	ENSPTRG00000003828	PLCB3	0.784436720323413	0.0534977761650448	0.0064	0.0376905182012585	0.7309389441583682	More dispersed in chimp	0	1	1	4	0.3333333333333333	0.3333333333333333
ENSG00000002330	ENSPTRG00000003830	BAD	-0.117763053652775	0.562757046570167	0.0236	0.07986093349177686	-0.680520100222942	More dispersed in human	0	1	0	1	0.3333333333333333	0.3333333333333333
ENSG00000110076	ENSPTRG00000003843	NRXN2	0.352022230061654	0.651448495917025	0.5887	0.4312706844882223	-0.299426265855371	Not signficant	1	0	1	3	3	0.42857142857142855
ENSG00000133895	ENSPTRG00000003848	MEN1	-0.198881051702506	0.118626149082859	0.3789	0.34769183348529953	-0.317507200785365	Not signficant	0	1	0	1	0.3333333333333333	0.3333333333333333
ENSG00000110047	ENSPTRG00000003851	EHD1	0.337072567565849	-0.453792063823344	0.0525	0.12443467699721723	0.790864631389193	Not signficant	1	2	0	2	0.6	0.2
ENSG00000110046	ENSPTRG00000003852	ATG2A	-0.937680078652869	-0.0808995706396884	0.0132	0.05700384405660474	-0.8567805080131805	More dispersed in human	1	0	0	1	3	0.3333333333333333
ENSG00000213465	ENSPTRG00000034478	ARL2	-0.893377801051651	-0.608773584997595	0.2016	0.2534277176069006	-0.28460421605405595	Not signficant	0	1	1	0	0.3333333333333333	3
ENSG00000168061	ENSPTRG00000003858	SAC3D1	-0.187363271744333	0.696531015338808	0.0114	0.053330513822568676	-0.883894287083141	More dispersed in human	0	1	1	0	0.3333333333333333	3
ENSG00000149809	ENSPTRG00000003864	TM7SF2	1.00990541210782	1.50873725469532	0.1352	0.20646238483520835	-0.4988318425875	Not signficant	1	0	1	0	3	3
ENSG00000162298	ENSPTRG00000003868	SYVN1	0.36574611297456	0.159918840031247	0.5992	0.43405428038325933	0.205827272943313	Not signficant	0	1	0	1	0.3333333333333333	0.3333333333333333
ENSG00000014216	ENSPTRG00000003869	CAPN1	-0.916904696667809	-0.505439105195542	0.1086	0.1834927385706225	-0.411465591472267	Not signficant	0	3	0	1	0.14285714285714285	0.3333333333333333
ENSG00000014138	ENSPTRG00000003870	POLA2	-0.164003087037193	-0.456410242927676	0.4639	0.38408699914999883	0.29240715589048305	Not signficant	1	3	1	0	0.42857142857142855	3
ENSG00000173442	ENSPTRG00000003883	EHBP1L1	1.1261759299	-0.0331957503756803	1e-4	0.002745315000561592	1.1593716802756804	More dispersed in chimp	3	0	2	1	7	1.6666666666666667
ENSG00000197136	ENSPTRG00000003887	PCNX3	-0.315729707886479	-0.0708619633892829	0.3552	0.33752263664419124	-0.24486774449719612	Not signficant	0	2	1	3	0.2	0.42857142857142855
ENSG00000254470	ENSPTRG00000042895	AP5B1	-0.652888730852018	-0.551785744542609	0.7197	0.4719077424535434	-0.10110298630940906	Not signficant	1	0	2	1	3	1.6666666666666667
ENSG00000172757	ENSPTRG00000050074	CFL1	0.15797124002097	-0.00982408619033492	0.6023	0.4350463479792024	0.1677953262113049	Not signficant	2	0	0	1	5	0.3333333333333333
ENSG00000172732	ENSPTRG00000003896	MUS81	-0.0465065242071896	-0.14856874350312	0.7403	0.477441385540571	0.1020622192959304	Not signficant	2	0	2	4	5	0.5555555555555556
ENSG00000172638	ENSPTRG00000003897	EFEMP2	-0.657999642041197	-0.636608524704838	0.9505	0.5330258236346098	-0.02139111733635901	Not signficant	1	1	0	1	1	0.3333333333333333
ENSG00000172543	ENSPTRG00000003898	CTSW	1.48333141567396	0.925451527395651	0.249	0.28241921926131247	0.5578798882783091	Not signficant	2	0	0	1	5	0.3333333333333333
ENSG00000175229	ENSPTRG00000047346	GAL3ST3	0.68143062621109	0.833302343835312	0.7013	0.4660784337748112	-0.15187171762422202	Not signficant	1	0	1	2	3	0.6
ENSG00000174996	ENSPTRG00000003914	KLC2	-0.587135994392268	-0.0612265704049904	0.0902	0.1667566882822136	-0.5259094239872777	Not signficant	0	1	1	1	0.3333333333333333	1
ENSG00000174547	ENSPTRG00000003924	MRPL11	-0.697833240625847	0.088427624924734	0.0076	0.04176018664511147	-0.786260865550581	More dispersed in human	0	1	0	1	0.3333333333333333	0.3333333333333333
ENSG00000254986	ENSPTRG00000050638	DPP3	-0.421225892986009	0.440724497357788	0.0394	0.106919358349631	-0.8619503903437971	Not signficant	1	0	2	1	3	1.6666666666666667
ENSG00000174483	ENSPTRG00000003926	BBS1	-0.50316218365084	0.145427224285439	0.0341	0.09815393868385483	-0.648589407936279	More dispersed in human	0	1	0	2	0.3333333333333333	0.2
ENSG00000173898	ENSPTRG00000003936	SPTBN2	-0.132605194960708	-0.272374686319135	0.7295	0.4749644614068966	0.13976949135842698	Not signficant	0	1	1	1	0.3333333333333333	1
ENSG00000173715	ENSPTRG00000003938	C11orf80	0.471415149607815	0.26243514796688	0.5546	0.4197748258881095	0.208980001640935	Not signficant	0	1	0	1	0.3333333333333333	0.3333333333333333
ENSG00000173020	ENSPTRG00000003946	GRK2	-0.106170537813712	-0.565926437148849	0.1751	0.23613562078514688	0.45975589933513705	Not signficant	0	1	0	1	0.3333333333333333	0.3333333333333333
ENSG00000172508	ENSPTRG00000028514	CARNS1	1.23455812448278	1.54183803787506	0.1879	0.2448513332781391	-0.3072799133922801	Not signficant	0	1	0	1	0.3333333333333333	0.3333333333333333
ENSG00000175634	ENSPTRG00000003957	RPS6KB2	-0.709247590069754	-0.93569738753266	0.5884	0.43126377872846183	0.22644979746290594	Not signficant	1	0	1	1	3	1
ENSG00000162337	ENSPTRG00000003983	LRP5	-0.38235475593378	-0.758573724137013	0.2993	0.3104615900450433	0.376218968203233	Not signficant	0	4	1	3	0.1111111111111111	0.42857142857142855
ENSG00000132740	ENSPTRG00000003989	IGHMBP2	-1.34345299646117	-0.655759129276114	0.2738	0.2970487115479144	-0.6876938671850559	Not signficant	4	4	5	3	1	1.5714285714285714
ENSG00000162341	ENSPTRG00000003992	TPCN2	-0.341823713389375	0.231701463305757	0.0429	0.11168587378755275	-0.573525176695132	Not signficant	1	1	5	4	1	1.2222222222222223
ENSG00000131620	ENSPTRG00000052288	ANO1	0.258579770854714	0.461852851519983	0.6578	0.45282894340145596	-0.203273080665269	Not signficant	2	5	1	3	0.45454545454545453	0.42857142857142855
ENSG00000131626	ENSPTRG00000004005	PPFIA1	-1.60933364420301	-0.953143086570334	0.0586	0.13236273462033366	-0.656190557632676	Not signficant	0	2	2	2	0.2	1
ENSG00000085733	ENSPTRG00000049553	CTTN	-0.345184581024614	-0.378137061399208	0.9294	0.5274307371501686	0.03295248037459397	Not signficant	0	1	0	2	0.3333333333333333	0.2
ENSG00000172893	ENSPTRG00000004013	DHCR7	0.132051730916209	0.209246006496258	0.7686	0.4854463441522367	-0.07719427558004899	Not signficant	2	2	0	2	1	0.2
ENSG00000172890	ENSPTRG00000004014	NADSYN1	-1.02466666375743	0.221788953602168	0.0045	0.0299557160954624	-1.246455617359598	More dispersed in human	1	4	1	0	0.3333333333333333	3
ENSG00000165458	ENSPTRG00000004031	INPPL1	-0.722644971901924	-0.689187709512164	0.9245	0.5261537164961312	-0.03345726238975999	Not signficant	0	2	1	2	0.2	0.6
ENSG00000186642	ENSPTRG00000004036	PDE2A	1.15220795058753	0.699043519981971	0.1428	0.21212416849742058	0.453164430605559	Not signficant	0	2	1	4	0.2	0.3333333333333333
ENSG00000186635	ENSPTRG00000034443	ARAP1	0.307801185334462	0.0422433894847218	0.3809	0.34861131944231943	0.2655577958497402	Not signficant	1	0	3	2	3	1.4
ENSG00000054965	ENSPTRG00000051065	FAM168A	-1.17857514189202	-0.757397239917067	0.1725	0.23422978579540468	-0.4211779019749531	Not signficant	0	1	0	1	0.3333333333333333	0.3333333333333333
ENSG00000175575	ENSPTRG00000004051	PAAF1	0.0928877712227074	0.00984817680004157	0.7885	0.4905478902136555	0.08303959442266583	Not signficant	1	2	1	0	0.6	3
ENSG00000175564	ENSPTRG00000004056	UCP3	0.850416311807535	0.231982634316449	0.0756	0.15129401626553407	0.6184336774910859	Not signficant	0	7	0	2	0.06666666666666667	0.2
ENSG00000168014	ENSPTRG00000004058	C2CD3	-1.80088691358537	-0.928076774441724	0.011	0.052194877788454955	-0.872810139143646	More dispersed in human	5	6	6	2	0.8461538461538461	2.6
ENSG00000149380	ENSPTRG00000004063	P4HA3	0.320042660252119	0.828376037509312	0.2753	0.297703048168407	-0.508333377257193	Not signficant	0	1	2	0	0.3333333333333333	5
ENSG00000175538	ENSPTRG00000038909	KCNE3	0.406869232769661	0.387836459616732	0.9456	0.5316148666281456	0.019032773152929006	Not signficant	0	1	0	1	0.3333333333333333	0.3333333333333333
ENSG00000118363	ENSPTRG00000004073	SPCS2	-0.955982854220061	-0.829104124338828	0.5453	0.4160127369081266	-0.12687872988123305	Not signficant	3	1	0	1	2.3333333333333335	0.3333333333333333
ENSG00000162139	ENSPTRG00000043132	NEU3	0.277767680911317	0.389020043220286	0.704	0.46677382138803286	-0.11125236230896901	Not signficant	3	1	0	1	2.3333333333333335	0.3333333333333333
ENSG00000137491	ENSPTRG00000004078	SLCO2B1	0.506699596784955	0.602940808640436	0.7842	0.48937363034963804	-0.09624121185548096	Not signficant	2	1	1	0	1.6666666666666667	3
ENSG00000137486	ENSPTRG00000004079	ARRB1	-0.599368602276408	-0.2682776481397	0.2706	0.2951996946734735	-0.33109095413670797	Not signficant	1	0	0	1	3	0.3333333333333333
ENSG00000149257	ENSPTRG00000004083	SERPINH1	2.86449211896244	2.03748182384135	0.1641	0.22803929013037832	0.8270102951210903	Not signficant	0	1	0	5	0.3333333333333333	0.09090909090909091
ENSG00000198382	ENSPTRG00000004088	UVRAG	-1.10356706269602	-1.23505005032804	0.7196	0.4719077424535434	0.13148298763202004	Not signficant	1	0	1	1	3	1
ENSG00000182704	ENSPTRG00000028468	TSKU	1.23165304611455	0.302197566226542	0.0073	0.04069353181748472	0.9294554798880081	More dispersed in chimp	2	1	1	0	1.6666666666666667	3
ENSG00000078124	ENSPTRG00000004096	ACER3	-1.21710282176494	-0.726457281883726	0.1274	0.19973021224781334	-0.49064553988121395	Not signficant	0	2	1	2	0.2	0.6
ENSG00000137474	ENSPTRG00000004098	MYO7A	-0.200126024993468	0.463163154304764	0.1876	0.2446787123272447	-0.6632891792982321	Not signficant	3	6	4	4	0.5384615384615384	1
ENSG00000178795	ENSPTRG00000004100	GDPD4	1.17004949865252	1.88815011492477	0.0942	0.17090660132191782	-0.7181006162722499	Not signficant	4	1	4	1	3	3
ENSG00000048649	ENSPTRG00000004105	RSF1	-1.99340703497537	-1.83814059192838	0.6855	0.4613545876579591	-0.1552664430469901	Not signficant	2	0	1	3	5	0.42857142857142855
ENSG00000087884	ENSPTRG00000004106	AAMDC	0.121139626050102	-0.107112040403619	0.5014	0.39924681101395787	0.22825166645372102	Not signficant	1	0	1	1	3	1
ENSG00000159063	ENSPTRG00000004112	ALG8	-1.54534065452222	-0.509024059046939	0.0047	0.030920655979298217	-1.0363165954752809	More dispersed in human	1	1	4	0	1	9
ENSG00000118369	ENSPTRG00000051443	USP35	0.356200999255598	0.103683706010995	0.3879	0.351315199304162	0.25251729324460304	Not signficant	1	2	1	3	0.6	0.42857142857142855
ENSG00000033327	ENSPTRG00000004115	GAB2	0.251442601666512	0.361615524904025	0.729	0.47491893093984777	-0.11017292323751299	Not signficant	4	3	0	3	1.2857142857142858	0.14285714285714285
ENSG00000137513	ENSPTRG00000004117	NARS2	-0.562508021251747	-0.70319720158369	0.6567	0.452370214122347	0.140689180331943	Not signficant	2	1	1	1	1.6666666666666667	1
ENSG00000149256	ENSPTRG00000004118	TENM4	-0.212877272013197	0.280410519701095	0.2683	0.29411782304335915	-0.493287791714292	Not signficant	5	5	0	5	1	0.09090909090909091
ENSG00000165490	ENSPTRG00000004124	DDIAS	-0.649419707253556	-0.0542878527546796	0.0522	0.12404571378391742	-0.5951318544988764	Not signficant	8	0	2	0	17	5
ENSG00000165494	ENSPTRG00000004126	PCF11	0.297044821050062	-0.214272524884428	0.1797	0.23915911443383303	0.51131734593449	Not signficant	3	3	0	1	1	0.3333333333333333
ENSG00000137504	ENSPTRG00000046588	CREBZF	0.569514524361164	0.215759649430096	0.4081	0.361275999224104	0.353754874931068	Not signficant	1	1	0	1	1	0.3333333333333333
ENSG00000137501	ENSPTRG00000004137	SYTL2	0.341954854311195	0.213209972707688	0.6116	0.4379088322927374	0.128744881603507	Not signficant	6	1	4	6	4.333333333333333	0.6923076923076923
ENSG00000073921	ENSPTRG00000004141	PICALM	0.202825152908678	-0.487551206255418	0.0669	0.14164679200056177	0.690376359164096	Not signficant	1	1	0	2	1	0.2
ENSG00000074266	ENSPTRG00000047379	EED	-0.00621139388547398	-0.736616700342552	0.0608	0.1352404216907783	0.730405306457078	Not signficant	1	0	0	1	3	0.3333333333333333
ENSG00000149201	ENSPTRG00000004145	CCDC81	0.303906734623747	-0.691158720903554	0.2781	0.29902355669643577	0.9950654555273011	Not signficant	2	1	0	2	1.6666666666666667	0.2
ENSG00000151376	ENSPTRG00000004146	ME3	0.206712937307924	-0.48992414374489	0.0479	0.11901720499542519	0.696637081052814	Not signficant	2	0	1	4	5	0.3333333333333333
ENSG00000166575	ENSPTRG00000052201	TMEM135	-1.10089358730912	-0.122740242952795	5e-4	0.007273444124993859	-0.978153344356325	More dispersed in human	1	1	1	1	1	1
ENSG00000109861	ENSPTRG00000004152	CTSC	0.737571752348018	1.56628703229177	0.0185	0.06967351788428876	-0.8287152799437519	More dispersed in human	1	3	1	0	0.42857142857142855	3
ENSG00000077616	ENSPTRG00000004163	NAALAD2	0.5799856933056	-0.462866206352814	0.0944	0.17109942365376468	1.042851899658414	Not signficant	1	0	1	1	3	1
ENSG00000110172	ENSPTRG00000004164	CHORDC1	1.98234776509492	0.0076245935481809	0.1323	0.20360922325977537	1.974723171546739	Not signficant	1	1	2	0	1	5
ENSG00000165323	ENSPTRG00000004168	FAT3	0.767329580579621	-0.503984043365294	0.0461	0.11656751982647706	1.271313623944915	Not signficant	11	21	4	3	0.5348837209302325	1.2857142857142858
ENSG00000166004	ENSPTRG00000004175	CEP295	-1.58389040718578	-1.10083862151153	0.1452	0.21390528612001306	-0.48305178567425	Not signficant	9	9	2	2	1	1
ENSG00000042429	ENSPTRG00000004178	MED17	-0.690167575572482	-1.27906162090607	0.2318	0.2730206912203662	0.5888940453335879	Not signficant	1	0	1	2	3	0.6
ENSG00000110218	ENSPTRG00000004181	PANX1	0.594283659248309	1.06217494250967	0.1181	0.19229202367144296	-0.4678912832613611	Not signficant	0	1	1	0	0.3333333333333333	3
ENSG00000168876	ENSPTRG00000004185	ANKRD49	0.528104277023649	-0.080540537667144	0.1338	0.20509646751046914	0.608644814690793	Not signficant	1	0	0	1	3	0.3333333333333333
ENSG00000166025	ENSPTRG00000004188	AMOTL1	-0.12733828923069	-0.173666063942743	0.8692	0.5123802021293542	0.046327774712053016	Not signficant	1	0	1	1	3	1
ENSG00000149218	ENSPTRG00000045007	ENDOD1	0.437918682881219	0.0942986895895608	0.3445	0.33303207665668855	0.3436199932916582	Not signficant	2	0	1	0	5	3
ENSG00000166037	ENSPTRG00000004194	CEP57	-1.67296817944746	-0.566785928215296	7e-4	0.008874612033065424	-1.106182251232164	More dispersed in human	0	1	1	1	0.3333333333333333	1
ENSG00000087053	ENSPTRG00000004195	MTMR2	-1.1749827681148	-0.978540264129243	0.5898	0.43152358023254817	-0.19644250398555696	Not signficant	0	1	1	1	0.3333333333333333	1
ENSG00000184384	ENSPTRG00000004196	MAML2	0.153894421849503	-0.0814300762196325	0.4941	0.3961350382377169	0.2353244980691355	Not signficant	1	0	0	1	3	0.3333333333333333
ENSG00000149231	ENSPTRG00000004198	CCDC82	-0.267279169114743	-0.93063141211157	0.0086	0.04524627230032203	0.663352242996827	More dispersed in chimp	1	1	1	0	1	3
ENSG00000165895	ENSPTRG00000004204	ARHGAP42	-0.620824785572095	-0.850357593827364	0.6096	0.4373344242804442	0.229532808255269	Not signficant	0	1	1	5	0.3333333333333333	0.2727272727272727
ENSG00000082175	ENSPTRG00000004206	PGR	-0.350763673415117	-0.436836088857337	0.7654	0.48451478066950254	0.08607241544222	Not signficant	3	2	2	3	1.4	0.7142857142857143
ENSG00000137672	ENSPTRG00000004207	TRPC6	0.161216315131093	0.226056274803365	0.9146	0.5235069105428956	-0.06483995967227199	Not signficant	0	1	0	3	0.3333333333333333	0.14285714285714285
ENSG00000118113	ENSPTRG00000004218	MMP8	1.63205134749999	1.92442330500105	0.7142	0.47009758679137037	-0.29237195750105993	Not signficant	1	2	2	0	0.6	5
ENSG00000187240	ENSPTRG00000004224	DYNC2H1	-0.319937511174526	-1.06357176143622	0.0566	0.13001687487403304	0.7436342502616939	Not signficant	8	12	5	7	0.68	0.7333333333333333
ENSG00000170962	ENSPTRG00000004227	PDGFD	1.22426828190975	0.866926139577126	0.2741	0.29715344994053744	0.35734214233262385	Not signficant	2	2	0	1	1	0.3333333333333333
ENSG00000137757	ENSPTRG00000004230	CASP5	1.65071387770229	-0.563178083612562	0.0741	0.14989419903066292	2.213891961314852	Not signficant	3	1	2	0	2.3333333333333335	5
ENSG00000137752	ENSPTRG00000048268	CASP1	1.86101280043948	0.704121352227019	0.0433	0.11240664455552188	1.1568914482124608	Not signficant	1	2	0	2	0.6	0.2
ENSG00000204397	ENSPTRG00000052161	CARD16	1.63458135208182	0.879178979298309	0.0735	0.1494255389086294	0.755402372783511	Not signficant	2	1	1	0	1.6666666666666667	3
ENSG00000152402	ENSPTRG00000004238	GUCY1A2	0.0255034864139594	0.121493804672009	0.7626	0.48387482871484905	-0.0959903182580496	Not signficant	1	3	0	1	0.42857142857142855	0.3333333333333333
ENSG00000152404	ENSPTRG00000004239	CWF19L2	0.452611847308545	-1.73343809239945e-4	0.5583	0.4210044310619587	0.4527851911177849	Not signficant	5	1	2	0	3.6666666666666665	5
ENSG00000137760	ENSPTRG00000004240	ALKBH8	-0.0545744086719357	-1.13827759752861	0.0787	0.15461655443840863	1.0837031888566742	Not signficant	2	1	0	1	1.6666666666666667	0.3333333333333333
ENSG00000110675	ENSPTRG00000004241	ELMOD1	-0.318232366105433	-0.0384184844553722	0.4826	0.3911871230170856	-0.27981388165006077	Not signficant	2	1	0	1	1.6666666666666667	0.3333333333333333
ENSG00000075239	ENSPTRG00000004247	ACAT1	0.566564496019672	0.522613715064844	0.8673	0.5120923144174828	0.04395078095482796	Not signficant	0	1	1	1	0.3333333333333333	1
ENSG00000149308	ENSPTRG00000004248	NPAT	-1.39960900497245	-1.74600503814966	0.3777	0.34716230265312326	0.3463960331772098	Not signficant	3	3	2	0	1	5
ENSG00000149311	ENSPTRG00000004250	ATM	-1.39182732877354	-0.725393615886364	0.076	0.15172030631862532	-0.6664337128871761	Not signficant	7	8	1	0	0.8823529411764706	3
ENSG00000110723	ENSPTRG00000004254	EXPH5	0.645258890055163	0.210427751653221	0.22	0.2660305246445841	0.434831138401942	Not signficant	5	2	5	0	2.2	11
ENSG00000149289	ENSPTRG00000050494	ZC3H12C	-0.727818500060325	-0.618689938869444	0.7696	0.48578383343328324	-0.10912856119088099	Not signficant	2	1	0	2	1.6666666666666667	0.2
ENSG00000214290	ENSPTRG00000033733	COLCA2	1.00419606102145	0.0220770588557695	0.0596	0.1335884772648964	0.9821190021656805	Not signficant	1	1	1	1	1	1
ENSG00000255561	ENSPTRG00000004272	FDXACB1	0.648532654705996	-1.92260770149935	0.0252	0.08263311859795448	2.571140356205346	More dispersed in chimp	1	0	1	1	3	1
ENSG00000150768	ENSPTRG00000004279	DLAT	0.744401770376306	0.565688897360731	0.5259	0.4078161497712231	0.17871287301557492	Not signficant	0	2	3	0	0.2	7
ENSG00000150782	ENSPTRG00000004284	IL18	0.794261126417406	-0.172440433509433	0.0381	0.10443944971731048	0.9667015599268389	Not signficant	0	3	0	1	0.14285714285714285	0.3333333333333333
ENSG00000149294	ENSPTRG00000004291	NCAM1	0.776334219473217	0.403811399656688	0.1106	0.18545595680946458	0.372522819816529	Not signficant	1	5	0	1	0.2727272727272727	0.3333333333333333
ENSG00000149292	ENSPTRG00000004292	TTC12	-0.752535223197216	-0.0526401406823229	0.0128	0.055971547987497657	-0.6998950825148931	More dispersed in human	3	3	1	0	1	3
ENSG00000048028	ENSPTRG00000004299	USP28	0.247842688987693	0.112554750565083	0.7323	0.4756424891278071	0.13528793842261	Not signficant	1	3	0	2	0.42857142857142855	0.2
ENSG00000076053	ENSPTRG00000004305	RBM7	-1.42769456192906	-0.24967400562239	1e-4	0.002745315000561592	-1.17802055630667	More dispersed in human	1	1	1	0	1	3
ENSG00000137656	ENSPTRG00000004311	BUD13	-0.0795202271517885	-0.472306304312498	0.2761	0.298058366837978	0.39278607716070946	Not signficant	1	1	0	1	1	0.3333333333333333
ENSG00000168092	ENSPTRG00000004318	PAFAH1B2	-1.34133361172423	-0.277660636524206	0.0026	0.020956510534088264	-1.063672975200024	More dispersed in human	0	1	1	0	0.3333333333333333	3
ENSG00000160613	ENSPTRG00000004321	PCSK7	-1.54194084493859	0.28990603455689	1e-4	0.002745315000561592	-1.83184687949548	More dispersed in human	0	1	0	2	0.3333333333333333	0.2
ENSG00000186318	ENSPTRG00000004324	BACE1	-1.12413873125789	-0.911779312185238	0.5591	0.42117278117652185	-0.2123594190726521	Not signficant	0	2	0	1	0.2	0.3333333333333333
ENSG00000110274	ENSPTRG00000004325	CEP164	1.0666808438811	0.155892088123637	0.0204	0.07313292743764076	0.910788755757463	More dispersed in chimp	2	3	4	1	0.7142857142857143	3
ENSG00000177103	ENSPTRG00000004326	DSCAML1	-0.706149762461738	0.112260687200394	0.0163	0.06434127988883756	-0.8184104496621321	More dispersed in human	0	1	1	6	0.3333333333333333	0.23076923076923078
ENSG00000110324	ENSPTRG00000043823	IL10RA	0.562335509068761	0.161348186401663	0.2542	0.2849770888387838	0.4009873226670979	Not signficant	0	2	3	2	0.2	1.4
ENSG00000160593	ENSPTRG00000004335	JAML	-0.0713607385916311	0.0457693548038709	0.808	0.4957112177104107	-0.117130093395502	Not signficant	1	1	3	0	1	7
ENSG00000160588	ENSPTRG00000004336	MPZL3	-0.666009269380401	-0.779438605468992	0.7503	0.48032735929611853	0.11342933608859107	Not signficant	0	1	0	2	0.3333333333333333	0.2
ENSG00000160654	ENSPTRG00000004340	CD3G	0.657775810813651	-0.678956223445748	0.0367	0.10260457158683911	1.336732034259399	Not signficant	1	0	1	1	3	1
ENSG00000118096	ENSPTRG00000004348	IFT46	-0.722541811046938	-0.949363387844784	0.5378	0.4124453773811577	0.22682157679784598	Not signficant	1	2	1	0	0.6	3
ENSG00000095139	ENSPTRG00000004350	ARCN1	-0.837473985942666	-0.647232614249719	0.65	0.45017542071045075	-0.19024137169294697	Not signficant	1	0	1	1	3	1
ENSG00000019144	ENSPTRG00000004351	PHLDB1	0.0172726980623064	0.539161074763351	0.1185	0.1926426405447505	-0.5218883767010446	Not signficant	0	1	0	2	0.3333333333333333	0.2
ENSG00000186166	ENSPTRG00000004360	CCDC84	0.535730964472442	0.7734379817831	0.5029	0.39965679732955156	-0.23770701731065802	Not signficant	1	2	0	1	0.6	0.3333333333333333
ENSG00000149428	ENSPTRG00000004364	HYOU1	0.853698591999849	0.70091237078727	0.5914	0.4320449094581286	0.152786221212579	Not signficant	0	1	0	2	0.3333333333333333	0.2
ENSG00000160695	ENSPTRG00000050253	VPS11	-1.55871581144733	-1.08384541669094	0.1965	0.25055852935979367	-0.47487039475639015	Not signficant	0	3	4	3	0.14285714285714285	1.2857142857142858
ENSG00000256269	ENSPTRG00000004368	HMBS	-0.831303875784009	-0.425726017122768	0.3132	0.31708787893357393	-0.405577858661241	Not signficant	0	1	0	1	0.3333333333333333	0.3333333333333333
ENSG00000172273	ENSPTRG00000004372	HINFP	-0.314899544338072	-0.456005794083146	0.6311	0.44435851655360925	0.14110624974507402	Not signficant	0	1	1	0	0.3333333333333333	3
ENSG00000160703	ENSPTRG00000004374	NLRX1	-0.320422059495633	-0.502259692891138	0.5481	0.417059604439801	0.18183763339550502	Not signficant	1	0	2	0	3	5
ENSG00000173456	ENSPTRG00000004381	RNF26	-0.310476183009546	-0.275395405437082	0.9186	0.5248502712082181	-0.03508077757246397	Not signficant	1	0	0	1	3	0.3333333333333333
ENSG00000036672	ENSPTRG00000004384	USP2	0.500785969007475	0.21234836966838	0.4526	0.3799871986912059	0.28843759933909496	Not signficant	0	1	1	2	0.3333333333333333	0.6
ENSG00000181264	ENSPTRG00000004392	TLCD5	0.4408671256729	0.330054195104753	0.7296	0.4749872205518322	0.110812930568147	Not signficant	1	1	0	1	1	0.3333333333333333
ENSG00000196914	ENSPTRG00000004393	ARHGEF12	-0.439097927774946	-0.58318179101905	0.6652	0.4550916443764005	0.144083863244104	Not signficant	2	2	0	1	1	0.3333333333333333
ENSG00000109927	ENSPTRG00000004396	TECTA	-0.658924300302329	-0.368248285135254	0.3191	0.32005630896015813	-0.290676015167075	Not signficant	2	3	2	5	0.7142857142857143	0.45454545454545453
ENSG00000137642	ENSPTRG00000004398	SORL1	-0.168250511352345	-0.294863387940127	0.7653	0.48449347689754935	0.126612876587782	Not signficant	3	4	0	4	0.7777777777777778	0.1111111111111111
ENSG00000109944	ENSPTRG00000004402	JHY	-0.102587577442052	-0.473548981184518	0.1651	0.2286457438908841	0.370961403742466	Not signficant	5	10	0	1	0.5238095238095238	0.3333333333333333
ENSG00000109971	ENSPTRG00000004404	HSPA8	0.466611476140632	0.375089783711407	0.7615	0.48347092783755474	0.09152169242922498	Not signficant	0	3	0	2	0.14285714285714285	0.2
ENSG00000023171	ENSPTRG00000004406	GRAMD1B	0.849500736995785	0.370847875101396	0.2772	0.2987401868792932	0.478652861894389	Not signficant	1	2	1	4	0.6	0.3333333333333333
ENSG00000166261	ENSPTRG00000004409	ZNF202	-0.29953657199675	-0.149283537302893	0.6725	0.4573265356186921	-0.15025303469385698	Not signficant	1	2	1	1	0.6	1
ENSG00000110002	ENSPTRG00000004419	VWA5A	0.225447803353095	0.130601885842289	0.756	0.4818642448746913	0.09484591751080601	Not signficant	1	3	2	1	0.42857142857142855	1.6666666666666667
ENSG00000154134	ENSPTRG00000004433	ROBO3	0.56614563701629	0.777545990828145	0.5103	0.4024716590487421	-0.21140035381185507	Not signficant	6	5	2	1	1.1818181818181819	1.6666666666666667
ENSG00000154133	ENSPTRG00000004434	ROBO4	0.862677559034262	0.668871218168611	0.4468	0.37754847655489987	0.19380634086565107	Not signficant	2	0	1	2	5	0.6
ENSG00000134955	ENSPTRG00000004437	SLC37A2	-0.923728679959011	-0.33503446397237	0.1373	0.2082755408963655	-0.588694215986641	Not signficant	2	1	1	3	1.6666666666666667	0.42857142857142855
ENSG00000149557	ENSPTRG00000004442	FEZ1	-0.629159848574097	-0.180691143578779	0.2728	0.29662482720779	-0.448468704995318	Not signficant	0	1	2	0	0.3333333333333333	5
ENSG00000149547	ENSPTRG00000004444	EI24	0.116584394047087	-0.501449856106968	0.1843	0.24254059024064042	0.618034250154055	Not signficant	1	0	0	1	3	0.3333333333333333
ENSG00000134910	ENSPTRG00000004445	STT3A	-0.821233734243583	-0.342274952795296	0.1786	0.2385647099335648	-0.478958781448287	Not signficant	0	2	0	1	0.2	0.3333333333333333
ENSG00000198331	ENSPTRG00000028362	HYLS1	-0.685889357228292	-0.395573622913291	0.5971	0.43352012139411095	-0.290315734315001	Not signficant	1	1	1	0	1	3
ENSG00000110060	ENSPTRG00000004449	PUS3	-0.492909873151736	-0.571745625163707	0.9039	0.5209347335774822	0.07883575201197096	Not signficant	0	2	3	0	0.2	7
ENSG00000064309	ENSPTRG00000004452	CDON	-0.780778967098162	-0.155510726238288	0.0215	0.07562840312240723	-0.625268240859874	More dispersed in human	15	8	3	5	1.8235294117647058	0.6363636363636364
ENSG00000150455	ENSPTRG00000004458	TIRAP	-0.627762171825553	-1.5707409122638	0.0066	0.038403784979967576	0.942978740438247	More dispersed in chimp	0	2	2	2	0.2	1
ENSG00000134954	ENSPTRG00000004466	ETS1	0.667205129903621	0.328508761153635	0.2528	0.2839688634821783	0.33869636874998604	Not signficant	0	1	0	1	0.3333333333333333	0.3333333333333333
ENSG00000151702	ENSPTRG00000004467	FLI1	0.374451072452096	0.14653334676833699	0.4522	0.3799469242757227	0.22791772568375904	Not signficant	1	1	0	2	1	0.2
ENSG00000120457	ENSPTRG00000048168	KCNJ5	1.10198385236526	1.50068363399382	0.2647	0.29185894345846564	-0.39869978162856	Not signficant	0	2	0	3	0.2	0.14285714285714285
ENSG00000170322	ENSPTRG00000004476	NFRKB	-0.830579373263642	-0.607199924638797	0.4215	0.36664916324951174	-0.22337944862484493	Not signficant	0	3	0	3	0.14285714285714285	0.14285714285714285
ENSG00000170325	ENSPTRG00000004477	PRDM10	-0.418429742000993	-1.15038152453956	0.1155	0.19005027661616444	0.7319517825385671	Not signficant	7	6	1	2	1.1538461538461537	0.6
ENSG00000149418	ENSPTRG00000004481	ST14	-0.417498842349751	0.183624833719562	0.1962	0.2504784536192975	-0.601123676069313	Not signficant	0	3	0	2	0.14285714285714285	0.2
ENSG00000166106	ENSPTRG00000004484	ADAMTS15	-0.330343729735695	0.710513158949053	0.0012	0.012736984711907848	-1.040856888684748	More dispersed in human	0	1	0	1	0.3333333333333333	0.3333333333333333
ENSG00000120451	ENSPTRG00000004487	SNX19	-0.44648484756394	-0.950436691377425	0.1008	0.17597318203934462	0.503951843813485	Not signficant	3	9	7	8	0.3684210526315789	0.8823529411764706
ENSG00000080854	ENSPTRG00000004491	IGSF9B	0.289323965981268	0.868619176497094	0.0972	0.17312358146956114	-0.579295210515826	Not signficant	0	1	1	4	0.3333333333333333	0.3333333333333333
ENSG00000151503	ENSPTRG00000004493	NCAPD3	-1.960042121914	-0.521962060673277	0.0148	0.060581592456338984	-1.438080061240723	More dispersed in human	2	2	0	1	1	0.3333333333333333
ENSG00000166105	ENSPTRG00000004498	GLB1L3	0.0650555505449908	1.34797448554488	0.0158	0.0629460441045295	-1.2829189349998893	More dispersed in human	1	2	0	2	0.6	0.2
ENSG00000010379	ENSPTRG00000004506	SLC6A13	-0.994386164264964	0.521881302444464	1e-4	0.002745315000561592	-1.516267466709428	More dispersed in human	2	1	0	1	1.6666666666666667	0.3333333333333333
ENSG00000073614	ENSPTRG00000004507	KDM5A	-1.0787554630137	-0.0168787146409812	6e-4	0.008144094313933642	-1.0618767483727187	More dispersed in human	1	3	2	1	0.42857142857142855	1.6666666666666667
ENSG00000139044	ENSPTRG00000004510	B4GALNT3	0.400255619723974	0.636116404232479	0.3857	0.350278431613751	-0.23586078450850495	Not signficant	1	1	2	2	1	1
ENSG00000060237	ENSPTRG00000004513	WNK1	0.0865232102281084	0.217347612569397	0.5332	0.41051272631275826	-0.13082440234128861	Not signficant	4	5	5	7	0.8181818181818182	0.7333333333333333
ENSG00000002016	ENSPTRG00000004514	RAD52	-0.214816082827898	0.964073719014531	0.0018	0.016917076219676835	-1.178889801842429	More dispersed in human	1	2	1	0	0.6	3
ENSG00000082805	ENSPTRG00000004515	ERC1	-1.92637355950102	0.302733128994385	1e-4	0.002745315000561592	-2.229106688495405	More dispersed in human	2	2	2	0	1	5
ENSG00000151062	ENSPTRG00000004521	CACNA2D4	0.274352831716557	-0.937443053668179	2e-4	0.004091057647895705	1.2117958853847361	More dispersed in chimp	0	3	1	3	0.14285714285714285	0.42857142857142855
ENSG00000151067	ENSPTRG00000004526	CACNA1C	-0.20747039368229	0.540130430386176	0.1069	0.18154448876039322	-0.7476008240684661	Not signficant	1	9	2	3	0.15789473684210525	0.7142857142857143
ENSG00000111206	ENSPTRG00000051312	FOXM1	0.243511458731403	1.43650122261086	0.1047	0.17994497344851962	-1.1929897638794569	Not signficant	2	1	1	1	1.6666666666666667	1
ENSG00000171792	ENSPTRG00000004535	RHNO1	-0.238713865152818	-0.108429965367331	0.6134	0.4385382735480097	-0.130283899785487	Not signficant	1	1	0	1	1	0.3333333333333333
ENSG00000078246	ENSPTRG00000004536	TULP3	0.456339397456004	0.428459620855613	0.928	0.5272508498083155	0.027879776600390982	Not signficant	1	0	1	1	3	1
ENSG00000130038	ENSPTRG00000004545	CRACR2A	-0.692480802449234	-0.658848782092175	0.9041	0.5209677674379054	-0.033632020357059034	Not signficant	2	2	7	3	1	2.142857142857143
ENSG00000078237	ENSPTRG00000004550	TIGAR	-0.695731266730062	-0.589481503205399	0.8	0.49332974493671305	-0.10624976352466298	Not signficant	0	1	0	2	0.3333333333333333	0.2
ENSG00000010219	ENSPTRG00000004555	DYRK4	-1.77151579545292	-0.759856956507471	0.0124	0.05538316206637526	-1.0116588389454488	More dispersed in human	3	3	0	2	1	0.2
ENSG00000111254	ENSPTRG00000004556	AKAP3	-0.882307297167035	-0.0464345036827529	0.0416	0.10982848036953849	-0.8358727934842821	Not signficant	1	2	4	3	0.6	1.2857142857142858
ENSG00000139180	ENSPTRG00000004557	NDUFA9	0.403148664194347	-0.79310988192025	1e-4	0.002745315000561592	1.196258546114597	More dispersed in chimp	0	1	1	0	0.3333333333333333	3
ENSG00000047617	ENSPTRG00000004565	ANO2	0.652866678626173	0.363540744224566	0.3507	0.3356927568559297	0.289325934401607	Not signficant	3	6	3	2	0.5384615384615384	1.4
ENSG00000110799	ENSPTRG00000004566	VWF	0.778289310100288	0.651856521075876	0.6268	0.44292923908034987	0.12643278902441202	Not signficant	5	4	5	9	1.2222222222222223	0.5789473684210527
ENSG00000067182	ENSPTRG00000004570	TNFRSF1A	1.41179694597189	0.957364218521484	0.1269	0.19924576643723235	0.45443272745040597	Not signficant	1	0	1	1	3	1
ENSG00000111321	ENSPTRG00000004572	LTBR	0.685918346312391	0.647867316836745	0.8639	0.5116099661909435	0.03805102947564598	Not signficant	2	1	0	1	1.6666666666666667	0.3333333333333333
ENSG00000139193	ENSPTRG00000029823	CD27	1.72498139606062	-0.485641509241993	0.0231	0.07923373674237086	2.210622905302613	More dispersed in chimp	1	0	1	0	3	3
ENSG00000139192	ENSPTRG00000004573	TAPBPL	-0.534241681424571	0.283246290220065	0.0055	0.034416416845086624	-0.8174879716446359	More dispersed in human	0	1	5	2	0.3333333333333333	2.2
ENSG00000010292	ENSPTRG00000004576	NCAPD2	-0.682002631285386	0.0352868602717509	0.0614	0.13570696947691327	-0.7172894915571368	Not signficant	2	1	3	5	1.6666666666666667	0.6363636363636364
ENSG00000111642	ENSPTRG00000004580	CHD4	-1.0843612668155	-0.5210640490016	0.0549	0.12755626178555887	-0.5632972178139001	Not signficant	0	1	2	2	0.3333333333333333	1
ENSG00000111652	ENSPTRG00000004586	COPS7A	-1.40294943522828	-1.58028834852688	0.5882	0.4312603206484611	0.17733891329859985	Not signficant	1	0	2	1	3	1.6666666666666667
ENSG00000089693	ENSPTRG00000004587	MLF2	-1.53415970342556	-1.30227211915334	0.53	0.4096903871908259	-0.23188758427222012	Not signficant	1	0	0	1	3	0.3333333333333333
ENSG00000010610	ENSPTRG00000004590	CD4	1.22149107211834	0.835647324866919	0.443	0.37577236500891725	0.3858437472514211	Not signficant	3	0	0	2	7	0.2
ENSG00000250510	ENSPTRG00000038667	GPR162	1.82918568622221	1.10009609842233	0.1037	0.17898207997752555	0.72908958779988	Not signficant	1	0	1	2	3	0.6
ENSG00000110811	ENSPTRG00000004591	P3H3	0.421438464168021	0.2030296770822	0.5396	0.41330495611978946	0.218408787085821	Not signficant	0	2	2	2	0.2	1
ENSG00000111667	ENSPTRG00000004594	USP5	-1.11843114495409	-1.08041901387183	0.9086	0.5219298561497127	-0.03801213108226009	Not signficant	1	0	0	1	3	0.3333333333333333
ENSG00000182326	ENSPTRG00000004605	C1S	1.58732644940984	1.34022124855887	0.4672	0.385507989556827	0.24710520085096999	Not signficant	2	1	1	0	1.6666666666666667	3
ENSG00000139178	ENSPTRG00000004607	C1RL	1.05086631268999	0.762001947105749	0.3511	0.3358115333614257	0.288864365584241	Not signficant	2	0	1	0	5	3
ENSG00000139182	ENSPTRG00000004609	CLSTN3	1.33523393033319	1.03347455498859	0.3517	0.3361652591564636	0.30175937534459996	Not signficant	2	3	1	2	0.7142857142857143	0.6
ENSG00000177675	ENSPTRG00000004612	CD163L1	-0.359980338449995	0.335950360448406	0.0908	0.16756897686521108	-0.695930698898401	Not signficant	4	2	0	3	1.8	0.14285714285714285
ENSG00000177575	ENSPTRG00000004613	CD163	1.84229710682118	1.93410950732783	0.7734	0.4866890838475132	-0.09181240050665007	Not signficant	1	2	1	2	0.6	0.6
ENSG00000059804	ENSPTRG00000004626	SLC2A3	1.95089573827374	2.21268421170712	0.432	0.37114074981709844	-0.2617884734333802	Not signficant	2	0	0	1	5	0.3333333333333333
ENSG00000065970	ENSPTRG00000004629	FOXJ2	0.0720951730541755	0.671641614112056	0.0455	0.11589308493825233	-0.5995464410578806	Not signficant	0	1	0	1	0.3333333333333333	0.3333333333333333
ENSG00000111729	ENSPTRG00000004631	CLEC4A	0.490532808174597	-0.13513987546941	0.1922	0.2479766404005504	0.625672683644007	Not signficant	0	1	1	0	0.3333333333333333	3
ENSG00000003056	ENSPTRG00000004648	M6PR	-0.845507109488984	-0.8390598275746	0.9819	0.5410368947013352	-0.00644728191438404	Not signficant	1	0	1	0	3	3
ENSG00000175899	ENSPTRG00000004650	A2M	0.0933889826848797	0.311671882478381	0.5342	0.4108927477330952	-0.2182828997935013	Not signficant	1	2	1	0	0.6	3
ENSG00000126838	ENSPTRG00000004652	PZP	-0.262858830506068	0.121609870814147	0.1889	0.24549731439618888	-0.384468701320215	Not signficant	2	4	5	5	0.5555555555555556	1
ENSG00000069493	ENSPTRG00000043256	CLEC2D	0.806759028523563	0.630173044764403	0.645	0.4484514377459051	0.17658598375916001	Not signficant	3	0	3	1	7	2.3333333333333335
ENSG00000172322	ENSPTRG00000039976	CLEC12A	0.528731211808133	0.957476071291513	0.2271	0.270407036919819	-0.42874485948338004	Not signficant	2	1	1	1	1.6666666666666667	1
ENSG00000150048	ENSPTRG00000004666	CLEC1A	1.11907530084812	0.893884788192928	0.5069	0.40126357314549854	0.22519051265519197	Not signficant	1	1	1	0	1	3
ENSG00000213809	ENSPTRG00000004672	KLRK1	1.90260264558698	0.45201539431696	0.0673	0.14212284579830395	1.45058725127002	Not signficant	1	0	1	1	3	1
ENSG00000111196	ENSPTRG00000046304	MAGOHB	-1.16396433717255	-1.04012828144525	0.7357	0.47649464604248454	-0.12383605572730016	Not signficant	0	2	0	1	0.2	0.3333333333333333
ENSG00000212127	ENSPTRG00000032538	TAS2R14	-0.0858679667312772	-0.643227277593944	0.1589	0.22453043199446018	0.5573593108626669	Not signficant	3	1	0	2	2.3333333333333335	0.2
ENSG00000139083	ENSPTRG00000004699	ETV6	0.0163919727326749	0.244187456830766	0.5243	0.4072673781250098	-0.2277954840980911	Not signficant	1	2	0	1	0.6	0.3333333333333333
ENSG00000070018	ENSPTRG00000004701	LRP6	-0.826420132641628	0.177297349693766	0.0025	0.02062863813981309	-1.003717482335394	More dispersed in human	2	1	1	1	1.6666666666666667	1
ENSG00000111261	ENSPTRG00000004702	MANSC1	-0.721074934348513	-0.480594617553288	0.4622	0.3835492065989147	-0.24048031679522502	Not signficant	1	1	1	2	1	0.6
ENSG00000178878	ENSPTRG00000004708	APOLD1	1.69427695177644	1.27077509452542	0.2522	0.2838438318513164	0.4235018572510201	Not signficant	1	0	1	0	3	3
ENSG00000213782	ENSPTRG00000033743	DDX47	-1.48339077472945	-0.939745727661951	0.0898	0.1662697524224509	-0.5436450470674989	Not signficant	1	1	0	1	1	0.3333333333333333
ENSG00000013588	ENSPTRG00000004710	GPRC5A	1.73969704753561	0.920565555855575	0.1428	0.21212416849742058	0.819131491680035	Not signficant	2	3	0	1	0.7142857142857143	0.3333333333333333
ENSG00000084444	ENSPTRG00000004714	FAM234B	-0.69925293762672	-0.750110268562514	0.8502	0.507198572326612	0.05085733093579392	Not signficant	0	1	0	2	0.3333333333333333	0.2
ENSG00000171681	ENSPTRG00000004719	ATF7IP	-1.22723279916278	-0.89873200301801	0.3267	0.3235778017656362	-0.32850079614477	Not signficant	3	2	2	0	1.4	5
ENSG00000121316	ENSPTRG00000004720	PLBD1	-0.224215918533725	-0.410503563499005	0.4877	0.3935736252136748	0.18628764496528002	Not signficant	0	1	1	1	0.3333333333333333	1
ENSG00000182993	ENSPTRG00000004725	C12orf60	0.919003814830827	-0.668427159373906	3e-4	0.005409287334439877	1.587430974204733	More dispersed in chimp	4	2	3	1	1.8	2.3333333333333335
ENSG00000111339	ENSPTRG00000004726	ART4	1.1054916747869	0.376047537058545	0.0665	0.1412503695315125	0.7294441377283549	Not signficant	2	0	1	2	5	0.6
ENSG00000111341	ENSPTRG00000004727	MGP	1.87070521127813	1.49604865934994	0.2347	0.27453237954198345	0.3746565519281899	Not signficant	1	0	1	0	3	3
ENSG00000111348	ENSPTRG00000004729	ARHGDIB	0.814909864295879	0.772631670642443	0.8995	0.5199171159089524	0.04227819365343599	Not signficant	0	1	0	1	0.3333333333333333	0.3333333333333333
ENSG00000139155	ENSPTRG00000004749	SLCO1C1	-0.0931735695078572	0.330359492644424	0.2338	0.2741235139077849	-0.4235330621522812	Not signficant	3	3	1	2	1	0.6
ENSG00000111530	ENSPTRG00000005190	CAND1	-0.731156026438318	-0.721828939010298	0.9806	0.5407285861364384	-0.00932708742802002	Not signficant	0	1	0	1	0.3333333333333333	0.3333333333333333
ENSG00000127311	ENSPTRG00000005188	HELB	0.461997281838723	-0.766057426857674	0.0059	0.035844404008996356	1.2280547086963969	More dispersed in chimp	2	3	3	2	0.7142857142857143	1.4
ENSG00000090376	ENSPTRG00000005187	IRAK3	-0.0651076083966273	0.412155648948037	0.0621	0.13642828028964113	-0.47726325734466435	Not signficant	2	2	1	0	1	3
ENSG00000149948	ENSPTRG00000005184	HMGA2	-0.745018860796688	1.08795113050485	0.0199	0.07226280668310656	-1.832969991301538	More dispersed in human	1	3	1	0	0.42857142857142855	3
ENSG00000111490	ENSPTRG00000005177	TBC1D30	-0.528646525108135	-0.168284046959955	0.2775	0.2988870601275131	-0.36036247814818	Not signficant	1	3	1	1	0.42857142857142855	1
ENSG00000135677	ENSPTRG00000005176	GNS	-0.400666012383177	-0.483187044517285	0.7855	0.489703267214132	0.082521032134108	Not signficant	1	1	1	2	1	0.6
ENSG00000153179	ENSPTRG00000005175	RASSF3	-0.107843459199064	0.581352695666204	0.0062	0.03714170220612122	-0.689196154865268	More dispersed in human	2	0	0	1	5	0.3333333333333333
ENSG00000183735	ENSPTRG00000005174	TBK1	-0.728680886394808	-1.27982034603284	0.1176	0.1918629260982294	0.5511394596380319	Not signficant	0	2	0	1	0.2	0.3333333333333333
ENSG00000196935	ENSPTRG00000005170	SRGAP1	0.0169761201257294	-0.0228289431235287	0.8752	0.513554131891314	0.0398050632492581	Not signficant	1	4	0	1	0.3333333333333333	0.3333333333333333
ENSG00000166148	ENSPTRG00000005167	AVPR1A	0.247565865152162	0.436328007092309	0.6077	0.43682963704476846	-0.188762141940147	Not signficant	0	1	0	1	0.3333333333333333	0.3333333333333333
ENSG00000061987	ENSPTRG00000005164	MON2	-0.991884514928381	-1.13773508864998	0.6262	0.44259090533444045	0.14585057372159893	Not signficant	1	3	2	3	0.42857142857142855	0.7142857142857143
ENSG00000135655	ENSPTRG00000005163	USP15	-1.13299840467424	-1.37355483468269	0.5543	0.4196347458841004	0.24055643000844995	Not signficant	1	2	1	1	0.6	1
ENSG00000118596	ENSPTRG00000005160	SLC16A7	1.22922329589733	1.11166905160601	0.5935	0.4325730360759214	0.11755424429132	Not signficant	1	1	3	0	1	7
ENSG00000139263	ENSPTRG00000005159	LRIG3	-0.772520974268045	-0.679852550605764	0.8112	0.496650934653529	-0.09266842366228101	Not signficant	1	2	0	4	0.6	0.1111111111111111
ENSG00000123297	ENSPTRG00000005152	TSFM	-1.1233757749019	-0.559063661126155	0.0446	0.11447915304275046	-0.564312113775745	Not signficant	0	1	1	1	0.3333333333333333	1
ENSG00000123427	ENSPTRG00000005151	EEF1AKMT3	0.0782797853018724	0.128561908066288	0.8985	0.5196848466209202	-0.0502821227644156	Not signficant	0	1	0	1	0.3333333333333333	0.3333333333333333
ENSG00000135439	ENSPTRG00000005145	AGAP2	1.07159067330216	1.3107656006003	0.4167	0.3649079678081881	-0.23917492729813983	Not signficant	1	2	0	1	0.6	0.3333333333333333
ENSG00000135506	ENSPTRG00000005144	OS9	-0.760488007266094	-0.878997643642649	0.6654	0.45514319217440957	0.11850963637655498	Not signficant	1	2	0	1	0.6	0.3333333333333333
ENSG00000135454	ENSPTRG00000005143	B4GALNT1	-0.0355296555254768	-0.163271407127267	0.6079	0.4368443997557668	0.12774175160179022	Not signficant	0	1	1	1	0.3333333333333333	1
ENSG00000135502	ENSPTRG00000050038	SLC26A10	0.89534760972313	1.37373823998292	0.095	0.1714634455368053	-0.4783906302597901	Not signficant	6	2	1	0	2.6	3
ENSG00000178498	ENSPTRG00000005141	DTX3	0.876310236336267	0.519835800371509	0.1013	0.1763822340060385	0.35647443596475803	Not signficant	0	1	0	1	0.3333333333333333	0.3333333333333333
ENSG00000175197	ENSPTRG00000022781	DDIT3	1.00796865712228	1.80929402943475	0.0115	0.05352401903580566	-0.80132537231247	More dispersed in human	2	0	0	1	5	0.3333333333333333
ENSG00000111087	ENSPTRG00000005133	GLI1	0.394803516206902	0.399015206864356	0.992	0.5435262303632865	-0.00421169065745397	Not signficant	2	1	2	1	1.6666666666666667	1.6666666666666667
ENSG00000123384	ENSPTRG00000005122	LRP1	1.28925565264711	0.516473880641403	0.0036	0.026106391703453625	0.772781772005707	More dispersed in chimp	2	9	0	6	0.2631578947368421	0.07692307692307693
ENSG00000198056	ENSPTRG00000022987	PRIM1	-0.576629590910169	-0.492110895650923	0.8547	0.5086780068791181	-0.08451869525924599	Not signficant	0	1	1	1	0.3333333333333333	1
ENSG00000196531	ENSPTRG00000049588	NACA	-0.930977089186738	-1.25826380175765	0.1709	0.23309744627667092	0.3272867125709119	Not signficant	8	4	4	3	1.8888888888888888	1.2857142857142858
ENSG00000196531	ENSPTRG00000048120	NACA	-0.930977089186738	-1.25826380175765	0.1709	0.23309744627667092	0.3272867125709119	Not signficant	1	0	4	3	3	1.2857142857142858
ENSG00000076067	ENSPTRG00000005104	RBMS2	0.855613984170746	0.184575636713896	0.0858	0.16274227323329116	0.67103834745685	Not signficant	1	1	0	1	1	0.3333333333333333
ENSG00000111602	ENSPTRG00000022963	TIMELESS	-0.0783536205687307	0.254954219058009	0.2444	0.2798714541516533	-0.3333078396267397	Not signficant	4	3	3	2	1.2857142857142858	1.4
ENSG00000139645	ENSPTRG00000005085	ANKRD52	-0.248909521871729	-0.0601498697720548	0.4727	0.38797039508104947	-0.18875965209967419	Not signficant	0	1	0	2	0.3333333333333333	0.2
ENSG00000139641	ENSPTRG00000005079	ESYT1	-0.061457404428702	-0.267922092071837	0.547	0.41677639118582066	0.20646468764313497	Not signficant	0	1	0	1	0.3333333333333333	0.3333333333333333
ENSG00000065361	ENSPTRG00000005076	ERBB3	0.138434454381299	0.188374593687067	0.8722	0.5131544922400034	-0.04994013930576799	Not signficant	1	4	0	1	0.3333333333333333	0.3333333333333333
ENSG00000139531	ENSPTRG00000005073	SUOX	0.0558106271260823	-0.145176600983747	0.6016	0.43484180951585577	0.20098722810982927	Not signficant	1	0	0	1	3	0.3333333333333333
ENSG00000185664	ENSPTRG00000005069	PMEL	-1.33031601902911	0.144428251822693	0.1526	0.2195073892830922	-1.4747442708518028	Not signficant	2	1	0	2	1.6666666666666667	0.2
ENSG00000065357	ENSPTRG00000005068	DGKA	0.252096642700532	0.132985117832156	0.7209	0.47227052778208534	0.119111524868376	Not signficant	1	0	1	1	3	1
ENSG00000123338	ENSPTRG00000005042	NCKAP1L	0.398182491563911	0.214950140174982	0.5917	0.4321776031520206	0.183232351388929	Not signficant	0	2	0	1	0.2	0.3333333333333333
ENSG00000135476	ENSPTRG00000005009	ESPL1	-0.886097524698491	0.754875125272585	0.0041	0.0282990599207228	-1.6409726499710762	More dispersed in human	1	3	3	2	0.42857142857142855	1.4
ENSG00000167778	ENSPTRG00000005000	SPRYD3	-0.821595723393031	-1.17296948224935	0.2724	0.29645474282666473	0.35137375885631894	Not signficant	0	1	1	0	0.3333333333333333	3
ENSG00000111077	ENSPTRG00000004999	TNS2	1.82726632790025	0.704815363846526	6e-4	0.008144094313933642	1.122450964053724	More dispersed in chimp	1	1	1	0	1	3
ENSG00000063046	ENSPTRG00000047145	EIF4B	-0.121479760781291	0.126710655520045	0.4471	0.37771456452543883	-0.248190416301336	Not signficant	6	1	0	1	4.333333333333333	0.3333333333333333
ENSG00000063046	ENSPTRG00000043800	EIF4B	-0.121479760781291	0.126710655520045	0.4471	0.37771456452543883	-0.248190416301336	Not signficant	2	0	0	1	5	0.3333333333333333
ENSG00000170421	ENSPTRG00000046526	KRT8	0.856585911964992	0.65043335600417	0.7421	0.47788477748664676	0.20615255596082205	Not signficant	0	2	0	2	0.2	0.2
ENSG00000170477	ENSPTRG00000004992	KRT4	2.36256130770306	-11.7163590971825	0.1167	0.19116334075915892	14.078920404885558	Not signficant	1	0	1	1	3	1
ENSG00000167768	ENSPTRG00000046630	KRT1	-0.152238189799897	2.70213458285974	0.0361	0.10143194237934876	-2.8543727726596373	Not signficant	0	2	2	2	0.2	1
ENSG00000172867	ENSPTRG00000004987	KRT2	1.20371981864361	2.58275069441714	0.2289	0.27166437927058973	-1.3790308757735301	Not signficant	1	1	2	1	1	1.6666666666666667
ENSG00000186081	ENSPTRG00000020404	KRT5	-0.339257890198723	2.20556816424034	4e-4	0.006377762359383261	-2.544826054439063	More dispersed in human	1	3	3	4	0.42857142857142855	0.7777777777777778
ENSG00000135480	ENSPTRG00000004969	KRT7	1.23946906729231	1.02083465661116	0.5649	0.4233344448229551	0.2186344106811502	Not signficant	1	1	2	2	1	1
ENSG00000123358	ENSPTRG00000004966	NR4A1	2.71811786276018	2.60285443276586	0.7058	0.46724061743036427	0.11526342999432027	Not signficant	1	0	0	2	3	0.2
ENSG00000139567	ENSPTRG00000004963	ACVRL1	0.822460312925661	0.679128579657146	0.6011	0.43469553699623126	0.143331733268515	Not signficant	0	2	1	1	0.2	1
ENSG00000183283	ENSPTRG00000049039	DAZAP2	-0.353997072285454	0.0481017026612856	0.2055	0.2554334534054439	-0.4020987749467396	Not signficant	1	0	1	1	3	1
ENSG00000184271	ENSPTRG00000004950	POU6F1	0.202820149153288	0.202975513420117	0.9998	0.5456709561968263	-1.553642668289945e-4	Not signficant	1	0	1	0	3	3
ENSG00000050426	ENSPTRG00000004947	LETMD1	-0.788274675751067	-0.34484899023206	0.2575	0.286996872654863	-0.443425685519007	Not signficant	1	0	1	0	3	3
ENSG00000110911	ENSPTRG00000004946	SLC11A2	-0.987250714011196	-0.864001084980668	0.6674	0.45578544799934395	-0.12324962903052805	Not signficant	2	0	0	1	5	0.3333333333333333
ENSG00000123268	ENSPTRG00000004941	ATF1	-0.32849624404095	0.239422844815048	0.3436	0.3326464301939919	-0.567919088855998	Not signficant	0	1	0	1	0.3333333333333333	0.3333333333333333
ENSG00000066084	ENSPTRG00000004938	DIP2B	0.118062098184774	-0.870716487469986	0.2866	0.30340785192347536	0.98877858565476	Not signficant	0	3	0	1	0.14285714285714285	0.3333333333333333
ENSG00000139624	ENSPTRG00000004927	CERS5	0.509116559631982	0.358284333295834	0.6599	0.45354774223019123	0.150832226336148	Not signficant	1	0	3	1	3	2.3333333333333335
ENSG00000167588	ENSPTRG00000004925	GPD1	2.17452217387669	1.22777523431352	0.0443	0.1141907621024274	0.94674693956317	Not signficant	0	1	0	1	0.3333333333333333	0.3333333333333333
ENSG00000110881	ENSPTRG00000004923	ASIC1	0.0739065684776936	-0.253816445199796	0.3519	0.3362243997822426	0.3277230136774896	Not signficant	1	0	1	1	3	1
ENSG00000167566	ENSPTRG00000023249	NCKAP5L	0.358799092089227	-0.0273741818504396	0.1302	0.20199499357860576	0.3861732739396666	Not signficant	0	2	0	2	0.2	0.2
ENSG00000135451	ENSPTRG00000004904	TROAP	0.291184016352535	1.5622678888929	0.0321	0.09552219504399023	-1.271083872540365	More dispersed in human	2	1	1	1	1.6666666666666667	1
ENSG00000167553	ENSPTRG00000048544	TUBA1C	0.794914482772393	1.25092644990917	0.2143	0.26169462747326566	-0.45601196713677694	Not signficant	3	0	0	1	7	0.3333333333333333
ENSG00000167552	ENSPTRG00000004901	TUBA1A	0.644716881638484	0.556140197977432	0.8024	0.4941854104882055	0.08857668366105198	Not signficant	0	1	0	2	0.3333333333333333	0.2
ENSG00000139636	ENSPTRG00000004899	LMBR1L	1.10804474587555	0.834882738468223	0.4059	0.3600704730583512	0.273162007407327	Not signficant	0	1	1	0	0.3333333333333333	3
ENSG00000167548	ENSPTRG00000004896	KMT2D	-0.758087944540563	0.1826911175718	7e-4	0.008874612033065424	-0.9407790621123631	More dispersed in human	2	1	0	3	1.6666666666666667	0.14285714285714285
ENSG00000172602	ENSPTRG00000004888	RND1	2.19411254710695	0.980721774805388	0.155	0.22107292475225473	1.213390772301562	Not signficant	1	0	0	1	3	0.3333333333333333
ENSG00000174243	ENSPTRG00000004887	DDX23	-0.865836098486795	-0.876425176583963	0.9702	0.5378366561929186	0.010589078097168025	Not signficant	1	2	0	1	0.6	0.3333333333333333
ENSG00000174233	ENSPTRG00000004885	ADCY6	-0.0558270309025697	0.36429689871683	0.1276	0.19991500455494812	-0.4201239296193997	Not signficant	1	0	0	2	3	0.2
ENSG00000129315	ENSPTRG00000004883	CCNT1	-0.73173520062682	-0.834312473879779	0.759	0.48268102997769047	0.10257727325295907	Not signficant	0	2	0	2	0.2	0.2
ENSG00000152556	ENSPTRG00000004874	PFKM	1.06776292575278	1.00352948047495	0.7818	0.4887530289690848	0.06423344527783015	Not signficant	1	2	4	3	0.6	1.2857142857142858
ENSG00000079387	ENSPTRG00000004872	SENP1	-0.515685021765904	-0.805469465825265	0.6279	0.44321965807848923	0.289784444059361	Not signficant	1	2	0	1	0.6	0.3333333333333333
ENSG00000139219	ENSPTRG00000004871	COL2A1	0.243371993128696	1.63268397085593	0.0036	0.026106391703453625	-1.389311977727234	More dispersed in human	0	2	1	3	0.2	0.42857142857142855
ENSG00000111424	ENSPTRG00000042814	VDR	0.0650712192892359	0.542902434092716	0.2631	0.29088534774913366	-0.4778312148034801	Not signficant	0	1	1	1	0.3333333333333333	1
ENSG00000061273	ENSPTRG00000004868	HDAC7	1.36985836579183	0.740878875039444	0.0233	0.07950894070318054	0.6289794907523859	More dispersed in chimp	0	1	1	2	0.3333333333333333	0.6
ENSG00000079337	ENSPTRG00000004866	RAPGEF3	1.53316897781545	1.0028009743523	0.046	0.11635495097634789	0.5303680034631499	Not signficant	2	2	2	0	1	5
ENSG00000179715	ENSPTRG00000004860	PCED1B	0.677560354751667	-0.0323088503742559	0.0698	0.1454257191224735	0.7098692051259229	Not signficant	1	0	0	1	3	0.3333333333333333
ENSG00000139211	ENSPTRG00000048648	AMIGO2	0.668270427885195	-0.288621845919742	0.0335	0.0975418738835899	0.956892273804937	More dispersed in chimp	0	3	0	1	0.14285714285714285	0.3333333333333333
ENSG00000134294	ENSPTRG00000004856	SLC38A2	1.28087791488127	0.482661354210121	0.0979	0.17348179096244756	0.7982165606711489	Not signficant	0	1	0	1	0.3333333333333333	0.3333333333333333
ENSG00000111371	ENSPTRG00000004855	SLC38A1	0.718156425328419	0.0889499890612813	0.0258	0.08392226185235677	0.6292064362671377	More dispersed in chimp	0	1	0	1	0.3333333333333333	0.3333333333333333
ENSG00000139218	ENSPTRG00000004854	SCAF11	-0.911996828414205	-1.38266401169328	0.2959	0.3088652036952581	0.470667183279075	Not signficant	4	0	1	1	9	1
ENSG00000198001	ENSPTRG00000004845		0.162125327177306	-0.252252047132743	0.188	0.2448942428613701	0.414377374310049	Not signficant	1	0	1	0	3	3
ENSG00000129317	ENSPTRG00000004843	PUS7L	-1.69690009557752	-1.39047423188424	0.2695	0.2946599737165127	-0.30642586369327995	Not signficant	4	3	1	0	1.2857142857142858	3
ENSG00000139174	ENSPTRG00000004840	PRICKLE1	0.498308075477194	-0.014285426704389	0.0462	0.1165781793534952	0.5125935021815831	Not signficant	0	1	0	2	0.3333333333333333	0.2
ENSG00000134283	ENSPTRG00000004839	PPHLN1	-0.248190249270774	-0.493211196085248	0.4609	0.3830757820424053	0.245020946814474	Not signficant	1	1	0	1	1	0.3333333333333333
ENSG00000151233	ENSPTRG00000004836	GXYLT1	-0.875902253166687	-0.796325355456347	0.8366	0.5032789528288772	-0.07957689771034004	Not signficant	0	1	0	2	0.3333333333333333	0.2
ENSG00000165966	ENSPTRG00000004835	PDZRN4	0.503352435404605	-0.107570579779863	0.3203	0.3206749232037942	0.6109230151844679	Not signficant	1	5	2	3	0.2727272727272727	0.7142857142857143
ENSG00000018236	ENSPTRG00000004834	CNTN1	0.0661682931718619	-0.136399762342691	0.6002	0.4342460131022039	0.2025680555145529	Not signficant	1	8	0	2	0.17647058823529413	0.2
ENSG00000188906	ENSPTRG00000004828	LRRK2	-0.615010631718838	-0.689890356352534	0.8302	0.5013700765646858	0.07487972463369608	Not signficant	1	4	2	7	0.3333333333333333	0.3333333333333333
ENSG00000139117	ENSPTRG00000004823	CPNE8	0.900546869541052	0.498355355504245	0.3122	0.3164703404839499	0.40219151403680703	Not signficant	1	6	0	1	0.23076923076923078	0.3333333333333333
ENSG00000057294	ENSPTRG00000004820	PKP2	0.877225588520496	0.579732597098815	0.3644	0.34155369160625765	0.29749299142168106	Not signficant	1	0	1	0	3	3
ENSG00000139131	ENSPTRG00000004819	YARS2	-0.902474109381511	-0.878658725070302	0.9127	0.5228291765526688	-0.023815384311208998	Not signficant	0	2	1	1	0.2	1
ENSG00000087470	ENSPTRG00000004817	DNM1L	-0.726175490957714	-1.16756365571164	0.3709	0.3446381610464516	0.44138816475392595	Not signficant	0	1	0	3	0.3333333333333333	0.14285714285714285
ENSG00000151746	ENSPTRG00000004815	BICD1	-0.795378500828582	-0.895777374537807	0.7778	0.48742074828644166	0.10039887370922507	Not signficant	0	4	1	1	0.1111111111111111	1
ENSG00000174718	ENSPTRG00000004814	RESF1	0.258302254840862	-0.109240672083803	0.3872	0.35120390950918057	0.367542926924665	Not signficant	4	1	8	5	3	1.5454545454545454
ENSG00000170456	ENSPTRG00000004811	DENND5B	-0.0970139835997248	-0.307336839563633	0.4136	0.3637198550166005	0.2103228559639082	Not signficant	0	2	2	1	0.2	1.6666666666666667
ENSG00000110900	ENSPTRG00000043577	TSPAN11	0.645015959238403	1.07848950735982	0.2609	0.28976914653988467	-0.4334735481214169	Not signficant	2	0	1	0	5	3
ENSG00000110888	ENSPTRG00000004802	CAPRIN2	-0.55617038239357	-0.4765039749211	0.8243	0.49991545487927647	-0.07966640747246995	Not signficant	2	1	2	1	1.6666666666666667	1.6666666666666667
ENSG00000133704	ENSPTRG00000004801	IPO8	-1.1051344025477	-1.51592337469991	0.0649	0.1395567461151207	0.41078897215221	Not signficant	1	1	0	1	1	0.3333333333333333
ENSG00000133687	ENSPTRG00000004800	TMTC1	0.892718422752977	0.363978127350204	0.0257	0.08378358217338908	0.5287402954027729	More dispersed in chimp	2	3	1	1	0.7142857142857143	1
ENSG00000064763	ENSPTRG00000004796	FAR2	-0.786976615902755	-0.800956626094682	0.9696	0.537626480583783	0.013980010191926961	Not signficant	0	3	0	1	0.14285714285714285	0.3333333333333333
ENSG00000123106	ENSPTRG00000004795	CCDC91	-0.687444400767083	-0.389736331312412	0.2275	0.27075087558504685	-0.29770806945467104	Not signficant	3	0	2	0	7	5
ENSG00000110841	ENSPTRG00000004790	PPFIBP1	0.408854049505257	0.0255587121856573	0.4324	0.37126312095266567	0.3832953373195997	Not signficant	4	1	0	1	3	0.3333333333333333
ENSG00000064102	ENSPTRG00000004782	INTS13	-0.133965473748114	-0.653550049469009	0.1641	0.22803929013037832	0.519584575720895	Not signficant	2	0	0	1	5	0.3333333333333333
ENSG00000123104	ENSPTRG00000004781	ITPR2	-0.512608165194242	-0.937803440324313	0.3668	0.3426597035010795	0.42519527513007094	Not signficant	1	5	0	11	0.2727272727272727	0.043478260869565216
ENSG00000118308	ENSPTRG00000004773	LRMP	-0.0976273326254449	-0.662357864168861	0.0845	0.16149292140178723	0.5647305315434161	Not signficant	2	3	6	1	0.7142857142857143	4.333333333333333
ENSG00000139163	ENSPTRG00000004768	ETNK1	-0.882087530332569	-0.965261698696086	0.8223	0.49950987026437066	0.08317416836351699	Not signficant	0	1	0	1	0.3333333333333333	0.3333333333333333
ENSG00000111731	ENSPTRG00000004767	C2CD5	-0.208655104146177	-0.425578034454205	0.7118	0.46909121128325604	0.216922930308028	Not signficant	0	2	0	1	0.2	0.3333333333333333
ENSG00000111728	ENSPTRG00000050648	ST8SIA1	-0.669382541344559	0.0454077474967842	0.0637	0.13795126462786395	-0.7147902888413432	Not signficant	0	2	0	1	0.2	0.3333333333333333
ENSG00000111554	ENSPTRG00000005196	MDM1	-0.795244564190082	-1.20243435212596	0.2403	0.2774825834486035	0.4071897879358779	Not signficant	2	1	4	2	1.6666666666666667	1.8
ENSG00000111581	ENSPTRG00000005200	NUP107	-1.06539072362199	-1.34804774534972	0.5251	0.40754199724459694	0.28265702172773	Not signficant	3	1	0	2	2.3333333333333335	0.2
ENSG00000135678	ENSPTRG00000005204	CPM	1.01861786472161	0.935597508981617	0.8001	0.49332974493671305	0.083020355739993	Not signficant	1	1	0	3	1	0.14285714285714285
ENSG00000111605	ENSPTRG00000005205	CPSF6	-0.865117092277854	-0.630534494688789	0.6071	0.4366562355950858	-0.23458259758906508	Not signficant	0	1	0	1	0.3333333333333333	0.3333333333333333
ENSG00000166225	ENSPTRG00000005207	FRS2	-1.21938947526324	-1.2072230836906	0.9669	0.5369856184466034	-0.01216639157263999	Not signficant	1	0	0	1	3	0.3333333333333333
ENSG00000166226	ENSPTRG00000005210	CCT2	0.573344111405238	0.356790059442866	0.583	0.42934445306281815	0.21655405196237199	Not signficant	0	1	0	1	0.3333333333333333	0.3333333333333333
ENSG00000127325	ENSPTRG00000005208	BEST3	-0.324202740767817	-0.909207971977334	0.1616	0.22624427240824452	0.5850052312095171	Not signficant	2	0	1	2	5	0.6
ENSG00000127329	ENSPTRG00000005219	PTPRB	0.633640603366604	-0.0814754626273051	0.0408	0.10893731129102321	0.7151160659939091	Not signficant	6	5	4	5	1.1818181818181819	0.8181818181818182
ENSG00000153233	ENSPTRG00000005221	PTPRR	0.137176502998447	0.351523950442539	0.5283	0.40915587796788555	-0.21434744744409198	Not signficant	1	3	1	0	0.42857142857142855	3
ENSG00000127324	ENSPTRG00000005222	TSPAN8	1.585721023406	0.570948038522017	0.4447	0.37673301679748344	1.014772984883983	Not signficant	3	1	2	0	2.3333333333333335	5
ENSG00000133858	ENSPTRG00000005224	ZFC3H1	0.117958330541455	-0.332650081517631	0.2563	0.28616394894437097	0.45060841205908597	Not signficant	3	6	0	1	0.5384615384615384	0.3333333333333333
ENSG00000121749	ENSPTRG00000005228	TBC1D15	-0.514403207433924	-0.435787821136186	0.8512	0.5075463592513718	-0.07861538629773795	Not signficant	1	1	0	2	1	0.2
ENSG00000180881	ENSPTRG00000005233	CAPS2	-0.746898367948032	-0.25362864011736	0.0814	0.15796614009609303	-0.49326972783067197	Not signficant	2	1	1	0	1.6666666666666667	3
ENSG00000111615	ENSPTRG00000005238	KRR1	-1.69980103144812	-1.06126293068222	0.0374	0.10353105288698614	-0.6385381007658999	Not signficant	0	2	0	1	0.2	0.3333333333333333
ENSG00000187109	ENSPTRG00000005240	NAP1L1	-1.07373671550093	-0.685645941049064	0.2482	0.28205569672436503	-0.3880907744518661	Not signficant	0	1	0	2	0.3333333333333333	0.2
ENSG00000175183	ENSPTRG00000005244	CSRP2	1.21497651601456	0.24195058499541	0.0021	0.018476300714622952	0.97302593101915	More dispersed in chimp	0	2	1	0	0.2	3
ENSG00000067798	ENSPTRG00000005247	NAV3	-0.625163073200288	-0.702876561466613	0.8236	0.49981976763464775	0.07771348826632507	Not signficant	4	7	0	5	0.6	0.09090909090909091
ENSG00000067715	ENSPTRG00000024064	SYT1	-0.409534168318671	0.254682907527233	0.2452	0.28004102180892837	-0.6642170758459041	Not signficant	0	1	0	1	0.3333333333333333	0.3333333333333333
ENSG00000177425	ENSPTRG00000005250	PAWR	0.0594252424911608	-0.377252529361707	0.1057	0.1805581934980247	0.4366777718528678	Not signficant	1	0	0	1	3	0.3333333333333333
ENSG00000058272	ENSPTRG00000005252	PPP1R12A	-0.440731988154175	-0.959323176814628	0.2663	0.29282726143168314	0.518591188660453	Not signficant	0	2	0	1	0.2	0.3333333333333333
ENSG00000165899	ENSPTRG00000005257	OTOGL	-1.0226742856072	0.630672254008824	0.0438	0.11330186329629115	-1.6533465396160238	Not signficant	5	7	6	2	0.7333333333333333	2.6
ENSG00000111058	ENSPTRG00000005263	ACSS3	0.0544446720939418	-1.40957474621784	0.0031	0.023605701245704783	1.4640194183117818	More dispersed in chimp	0	2	0	1	0.2	0.3333333333333333
ENSG00000133641	ENSPTRG00000005277	C12orf29	-0.517425483589491	-1.21433649413562	0.0609	0.1353391838712643	0.696911010546129	Not signficant	1	0	1	0	3	3
ENSG00000198707	ENSPTRG00000005278	CEP290	-0.546547877962029	-0.93083531020783	0.4469	0.37758928475964304	0.384287432245801	Not signficant	2	1	0	2	1.6666666666666667	0.2
ENSG00000139318	ENSPTRG00000005282	DUSP6	1.09302577716543	1.00855373788039	0.7749	0.4867730425692536	0.08447203928503999	Not signficant	0	1	3	0	0.3333333333333333	7
ENSG00000070961	ENSPTRG00000005286	ATP2B1	-0.648103541672409	-0.735548875446005	0.847	0.5060336744306044	0.08744533377359598	Not signficant	0	1	0	2	0.3333333333333333	0.2
ENSG00000102189	ENSPTRG00000005295	EEA1	-0.700482149613008	0.339263782027544	5e-4	0.007273444124993859	-1.039745931640552	More dispersed in human	1	2	0	2	0.6	0.2
ENSG00000169372	ENSPTRG00000005300	CRADD	-0.0133058505575461	-0.303787234112439	0.3307	0.3257282551961169	0.29048138355489295	Not signficant	0	1	1	1	0.3333333333333333	1
ENSG00000136040	ENSPTRG00000005301	PLXNC1	-0.0562392114627475	0.154860021664946	0.5009	0.39901532213419244	-0.2110992331276935	Not signficant	1	0	0	3	3	0.14285714285714285
ENSG00000173588	ENSPTRG00000005302	CEP83	-0.92507079435228	-1.00230008444414	0.8648	0.5119115765117537	0.07722929009186008	Not signficant	4	2	0	2	1.8	0.2
ENSG00000057704	ENSPTRG00000005304	TMCC3	0.151732367963095	0.402920621690075	0.53	0.4096903871908259	-0.25118825372697995	Not signficant	0	2	0	4	0.2	0.1111111111111111
ENSG00000180263	ENSPTRG00000005309	FGD6	-0.466407240004045	-0.670472158905395	0.4987	0.39796477450278384	0.20406491890135003	Not signficant	2	2	1	2	1	0.6
ENSG00000028203	ENSPTRG00000005312	VEZT	-0.99107446437443	-1.65595188869475	0.05	0.12158737764725	0.6648774243203199	Not signficant	1	0	1	1	3	1
ENSG00000136014	ENSPTRG00000005314	USP44	-1.47465685546045	0.53089982874404	0.0361	0.10143194237934876	-2.00555668420449	Not signficant	2	1	1	0	1.6666666666666667	3
ENSG00000074527	ENSPTRG00000005315	NTN4	0.379022945166702	0.177596462078659	0.4986	0.39796477450278384	0.20142648308804298	Not signficant	1	0	1	1	3	1
ENSG00000136021	ENSPTRG00000051978	SCYL2	-0.767626753948655	-0.681838381924801	0.7935	0.49185670357655187	-0.08578837202385403	Not signficant	1	1	1	2	1	0.6
ENSG00000139354	ENSPTRG00000005346	GAS2L3	-0.697829276653676	0.0737076328631109	0.0553	0.12811876457887345	-0.7715369095167869	Not signficant	5	0	0	3	11	0.14285714285714285
ENSG00000120800	ENSPTRG00000005349	UTP20	-1.04000733780591	-0.925698665175017	0.7119	0.46909121128325604	-0.11430867263089306	Not signficant	5	4	2	3	1.2222222222222223	0.7142857142857143
ENSG00000196091	ENSPTRG00000005353	MYBPC1	-0.543729173872147	0.769732882611234	1e-4	0.002745315000561592	-1.313462056483381	More dispersed in human	0	1	1	3	0.3333333333333333	0.42857142857142855
ENSG00000111670	ENSPTRG00000005356	GNPTAB	-0.629519097899172	-1.68146180424504	0.003	0.023109297156626057	1.051942706345868	More dispersed in chimp	3	10	0	2	0.3333333333333333	0.2
ENSG00000120860	ENSPTRG00000005358	WASHC3	-1.53037531833706	-0.488094739226435	3e-4	0.005409287334439877	-1.042280579110625	More dispersed in human	1	1	0	2	1	0.2
ENSG00000166598	ENSPTRG00000005372	HSP90B1	1.35226304502204	0.918988976234869	0.0874	0.16415684480209908	0.4332740687871711	Not signficant	2	1	0	2	1.6666666666666667	0.2
ENSG00000198431	ENSPTRG00000005378	TXNRD1	0.903955736636654	1.5097716646951	0.0719	0.14819431981863018	-0.6058159280584461	Not signficant	1	1	1	3	1	0.42857142857142855
ENSG00000151131	ENSPTRG00000005381	C12orf45	-1.29040245458283	-1.01775967679512	0.5187	0.4053752578665295	-0.27264277778771007	Not signficant	1	0	1	0	3	3
ENSG00000136010	ENSPTRG00000005382	ALDH1L2	-0.157717980180479	0.276015435466956	0.2662	0.29276138394241846	-0.433733415647435	Not signficant	1	3	0	2	0.42857142857142855	0.2
ENSG00000074590	ENSPTRG00000005386	NUAK1	-0.790984726163914	-0.0455639231279852	0.0113	0.05316925147350536	-0.7454208030359288	More dispersed in human	1	1	1	0	1	3
ENSG00000136026	ENSPTRG00000005387	CKAP4	-0.445402827156541	-0.327052343041475	0.7897	0.4908344693854525	-0.11835048411506599	Not signficant	2	1	1	1	1.6666666666666667	1
ENSG00000166046	ENSPTRG00000005388	TCP11L2	0.528556849032505	0.961449596130456	0.2537	0.28476081549477184	-0.432892747097951	Not signficant	0	2	1	0	0.2	3
ENSG00000013503	ENSPTRG00000005390	POLR3B	-1.23793772727534	-0.390577291007965	0.0025	0.02062863813981309	-0.847360436267375	More dispersed in human	0	2	0	2	0.2	0.2
ENSG00000120832	ENSPTRG00000005395	MTERF2	-0.535123222056724	-0.783577270094283	0.5057	0.4010449153719415	0.248454048037559	Not signficant	2	0	0	1	5	0.3333333333333333
ENSG00000008405	ENSPTRG00000005396	CRY1	0.379464676174452	0.34413098249362	0.928	0.5272508498083155	0.035333693680832	Not signficant	0	1	0	1	0.3333333333333333	0.3333333333333333
ENSG00000075035	ENSPTRG00000005402	WSCD2	-0.134558971489775	0.93966902061017	0.1047	0.17994497344851962	-1.074227992099945	Not signficant	0	2	1	0	0.2	3
ENSG00000075856	ENSPTRG00000005404	SART3	-1.04478746442002	-1.34807003389309	0.2787	0.2992086611505927	0.3032825694730701	Not signficant	1	2	1	3	0.6	0.42857142857142855
ENSG00000183160	ENSPTRG00000051328	TMEM119	1.54890587799463	2.23997933194837	0.1193	0.19321196976008304	-0.69107345395374	Not signficant	1	0	1	2	3	0.6
ENSG00000084112	ENSPTRG00000047007	SSH1	0.113632709866566	-0.815144179299743	0.1449	0.2137220242226735	0.9287768891663091	Not signficant	1	2	0	2	0.6	0.2
ENSG00000166111	ENSPTRG00000005416	SVOP	-0.809586370948156	1.4949730535878	1e-4	0.002745315000561592	-2.304559424535956	More dispersed in human	1	1	0	1	1	0.3333333333333333
ENSG00000076555	ENSPTRG00000005420	ACACB	0.652488877292885	0.893925690964036	0.3638	0.3411664682886165	-0.241436813671151	Not signficant	2	3	3	6	0.7142857142857143	0.5384615384615384
ENSG00000110906	ENSPTRG00000050604	KCTD10	-0.726401846901911	0.0928716181481379	0.0272	0.08658632559748573	-0.8192734650500489	More dispersed in human	2	0	2	1	5	1.6666666666666667
ENSG00000151148	ENSPTRG00000005425	UBE3B	-1.4428650828831	-0.855061023053959	0.0675	0.14229829917749245	-0.587804059829141	Not signficant	0	2	2	0	0.2	5
ENSG00000139428	ENSPTRG00000005427	MMAB	-0.924088780756429	-0.719504213997963	0.4836	0.39160649025974914	-0.20458456675846592	Not signficant	0	2	2	2	0.2	1
ENSG00000110921	ENSPTRG00000005428	MVK	-0.10625315172938	-1.08285700631326	0.0072	0.04044482530058123	0.9766038545838801	More dispersed in chimp	1	1	1	1	1	1
ENSG00000196850	ENSPTRG00000022735	PPTC7	0.31049593134772	0.199460868120141	0.6751	0.45842730033908513	0.11103506322757903	Not signficant	0	2	1	1	0.2	1
ENSG00000204852	ENSPTRG00000029541	TCTN1	-1.04371019712875	-0.976274462309888	0.8908	0.5176335452097325	-0.06743573481886189	Not signficant	0	1	1	0	0.3333333333333333	3
ENSG00000198324	ENSPTRG00000050600	PHETA1	0.189062895922575	0.37964194445988	0.5321	0.41018477962470906	-0.19057904853730498	Not signficant	0	1	1	0	0.3333333333333333	3
ENSG00000111252	ENSPTRG00000005459	SH2B3	-0.672777659823392	-0.254089117964109	0.234	0.2741967055438956	-0.418688541859283	Not signficant	0	2	1	0	0.2	3
ENSG00000204842	ENSPTRG00000029540	ATXN2	-1.84825703431616	-0.365615828858375	1e-4	0.002745315000561592	-1.4826412054577849	More dispersed in human	1	1	1	1	1	1
ENSG00000198270	ENSPTRG00000005467	TMEM116	0.172438185772247	-0.0997170441766957	0.4044	0.35939470942729784	0.2721552299489427	Not signficant	1	0	2	0	3	5
ENSG00000135148	ENSPTRG00000005470	TRAFD1	-0.195575551674863	-0.367108583060498	0.5792	0.4280568720317002	0.17153303138563497	Not signficant	1	0	0	1	3	0.3333333333333333
ENSG00000173064	ENSPTRG00000029538	HECTD4	-1.00352259404848	-0.125334285336921	4e-4	0.006377762359383261	-0.878188308711559	More dispersed in human	2	1	0	1	1.6666666666666667	0.3333333333333333
ENSG00000089127	ENSPTRG00000005477	OAS1	1.63199427779396	0.77333228741566	0.0217	0.07607540684705531	0.8586619903783	More dispersed in chimp	10	3	5	0	3	11
ENSG00000111331	ENSPTRG00000005478	OAS3	1.52427240869319	0.890129417907571	0.1347	0.2059141417900815	0.634142990785619	Not signficant	3	2	2	5	1.4	0.45454545454545453
ENSG00000111335	ENSPTRG00000005479	OAS2	1.44660660681741	0.735198611118784	0.1121	0.18677036248173828	0.7114079956986259	Not signficant	3	0	2	2	7	1
ENSG00000135144	ENSPTRG00000005480	DTX1	0.646597466058843	1.05113723799959	0.3966	0.35549116628605065	-0.404539771940747	Not signficant	0	1	0	2	0.3333333333333333	0.2
ENSG00000089060	ENSPTRG00000005489	SLC8B1	0.408430593031661	0.295962736298093	0.8448	0.5054222529233158	0.11246785673356802	Not signficant	1	0	0	1	3	0.3333333333333333
ENSG00000122965	ENSPTRG00000005494	RBM19	-0.588321608365391	0.270228356886435	0.0042	0.028744760249553986	-0.858549965251826	More dispersed in human	1	4	4	4	0.3333333333333333	1
ENSG00000123066	ENSPTRG00000005499	MED13L	-0.467628232295656	-0.710732649335152	0.551	0.4182638652518818	0.24310441703949603	Not signficant	0	4	0	3	0.1111111111111111	0.14285714285714285
ENSG00000174989	ENSPTRG00000005503	FBXW8	-1.4220275800796	-0.497906436520961	0.0349	0.09955412998520892	-0.9241211435586391	More dispersed in human	0	1	2	1	0.3333333333333333	1.6666666666666667
ENSG00000089250	ENSPTRG00000005506	NOS1	-0.33926875973528	0.204554269247416	0.3214	0.321335662861462	-0.543823028982696	Not signficant	0	2	1	3	0.2	0.42857142857142855
ENSG00000176871	ENSPTRG00000005510	WSB2	0.0298879271866008	-0.357192704259538	0.3542	0.33714271698502557	0.3870806314461388	Not signficant	0	1	0	1	0.3333333333333333	0.3333333333333333
ENSG00000176834	ENSPTRG00000005511	VSIG10	-0.613272165775925	-0.260569953787589	0.2688	0.2943353108294411	-0.352702211988336	Not signficant	2	2	1	2	1	0.6
ENSG00000224982	ENSPTRG00000040726	TMEM233	0.787063397897148	-0.0491137780852915	0.0184	0.06958399657560153	0.8361771759824395	More dispersed in chimp	0	1	0	1	0.3333333333333333	0.3333333333333333
ENSG00000122966	ENSPTRG00000005521	CIT	-0.407969783833041	-0.0537391973952512	0.2715	0.29573971364194157	-0.3542305864377898	Not signficant	1	6	1	4	0.23076923076923078	0.3333333333333333
ENSG00000089154	ENSPTRG00000005525	GCN1	-0.533189753467429	-0.15556691348114	0.1395	0.20960988420954527	-0.37762283998628904	Not signficant	4	6	0	4	0.6923076923076923	0.1111111111111111
ENSG00000135114	ENSPTRG00000005553	OASL	0.992335940827138	0.801412828657951	0.6878	0.46223868660477263	0.190923112169187	Not signficant	2	1	0	2	1.6666666666666667	0.2
ENSG00000089041	ENSPTRG00000005554	P2RX7	0.335846512113994	-0.0963434315228278	0.1762	0.23700629549515811	0.43218994363682184	Not signficant	0	1	5	1	0.3333333333333333	3.6666666666666665
ENSG00000110931	ENSPTRG00000005556	CAMKK2	0.199531108432992	-0.276958791441806	0.164	0.22803929013037832	0.476489899874798	Not signficant	0	2	2	0	0.2	5
ENSG00000089094	ENSPTRG00000005560	KDM2B	-1.17603747034959	-1.17235041638234	0.9924	0.5437046000031871	-0.003687053967249998	Not signficant	0	1	0	3	0.3333333333333333	0.14285714285714285
ENSG00000188735	ENSPTRG00000005564	TMEM120B	-0.683848983434579	0.245870857612394	0.0111	0.05253283908398027	-0.929719841046973	More dispersed in human	0	1	1	1	0.3333333333333333	1
ENSG00000139718	ENSPTRG00000005567	SETD1B	-0.241597489747423	-0.0160202135439533	0.4605	0.3830048915313209	-0.2255772762034697	Not signficant	1	0	0	3	3	0.14285714285714285
ENSG00000158104	ENSPTRG00000005568	HPD	0.144949454241131	0.904924963937599	0.0345	0.09883780211908093	-0.759975509696468	More dispersed in human	1	0	1	0	3	3
ENSG00000110987	ENSPTRG00000023038	BCL7A	-0.114631609379009	-1.04265922251631	0.0179	0.06850913440080693	0.9280276131373011	More dispersed in chimp	0	2	0	1	0.2	0.3333333333333333
ENSG00000175727	ENSPTRG00000005573	MLXIP	0.599209314930815	0.465142116913169	0.5401	0.4134609552863399	0.134067198017646	Not signficant	0	1	1	1	0.3333333333333333	1
ENSG00000130779	ENSPTRG00000005578	CLIP1	-0.187250170688166	-0.0113315686432571	0.5077	0.40149726574042544	-0.1759186020449089	Not signficant	3	1	4	0	2.3333333333333335	9
ENSG00000184445	ENSPTRG00000005582	KNTC1	-1.02641752614275	0.00881694433715796	2e-4	0.004091057647895705	-1.035234470479908	More dispersed in human	4	5	1	1	0.8181818181818182	1
ENSG00000130787	ENSPTRG00000005586	HIP1R	0.0453205947386959	0.407551365718761	0.2477	0.2816189690487346	-0.36223077098006506	Not signficant	1	1	0	1	1	0.3333333333333333
ENSG00000090975	ENSPTRG00000005592	PITPNM2	0.339452529437408	0.436926681840031	0.8205	0.4990199340531099	-0.09747415240262297	Not signficant	1	1	0	2	1	0.2
ENSG00000051825	ENSPTRG00000005594	MPHOSPH9	-1.5800252258836	-0.727321377822093	0.0129	0.0561733684730295	-0.852703848061507	More dispersed in human	2	0	0	2	5	0.2
ENSG00000139697	ENSPTRG00000005597	SBNO1	0.17064437092232	0.334148391766373	0.5873	0.4311066093806511	-0.16350402084405302	Not signficant	0	5	1	3	0.09090909090909091	0.42857142857142855
ENSG00000188026	ENSPTRG00000022983	RILPL1	-0.177862772987313	-0.162804041654567	0.9573	0.5344995437801092	-0.015058731332746017	Not signficant	0	1	0	2	0.3333333333333333	0.2
ENSG00000111364	ENSPTRG00000005601	DDX55	-0.414378993343042	0.267006081938951	0.0422	0.1108514746197985	-0.681385075281993	Not signficant	2	1	2	1	1.6666666666666667	1.6666666666666667
ENSG00000168778	ENSPTRG00000005606	TCTN2	-0.98558062258258	-0.372863829088007	0.0813	0.15781401685046484	-0.612716793494573	Not signficant	1	0	0	1	3	0.3333333333333333
ENSG00000185344	ENSPTRG00000005607	ATP6V0A2	-1.43036986773668	-0.991951478572578	0.293	0.30706710751115	-0.43841838916410203	Not signficant	1	4	0	3	0.3333333333333333	0.14285714285714285
ENSG00000119242	ENSPTRG00000005611	CCDC92	-1.85261458575836	-1.49775422291529	0.3759	0.3466377064239844	-0.35486036284307	Not signficant	0	2	1	0	0.2	3
ENSG00000196498	ENSPTRG00000005613	NCOR2	-0.281034947331459	-0.324225852885811	0.878	0.5143292377275458	0.04319090555435201	Not signficant	2	10	2	7	0.23809523809523808	0.3333333333333333
ENSG00000150990	ENSPTRG00000050780	DHX37	0.0542513433517957	0.377757999013599	0.3999	0.35730881032758893	-0.3235066556618033	Not signficant	2	3	4	5	0.7142857142857143	0.8181818181818182
ENSG00000081760	ENSPTRG00000005622	AACS	-1.29815636503932	-1.71996066827746	0.1723	0.234132355866652	0.42180430323814	Not signficant	0	3	1	2	0.14285714285714285	0.6
ENSG00000139364	ENSPTRG00000005625	TMEM132B	0.580792650272044	-0.0611366839919213	0.023	0.07900205631907722	0.6419293342639653	More dispersed in chimp	3	7	1	2	0.4666666666666667	0.6
ENSG00000181234	ENSPTRG00000005627	TMEM132C	0.636928219173243	1.11918778563173	0.2006	0.253003299316004	-0.482259566458487	Not signficant	3	5	4	2	0.6363636363636364	1.8
ENSG00000139370	ENSPTRG00000005628	SLC15A4	-0.439861598641149	-1.29787447860643	0.0153	0.06193394118229249	0.8580128799652811	More dispersed in chimp	0	1	1	3	0.3333333333333333	0.42857142857142855
ENSG00000151948	ENSPTRG00000005629	GLT1D1	1.66633808801396	0.854838315817497	0.029	0.09015478890733129	0.811499772196463	More dispersed in chimp	0	2	0	1	0.2	0.3333333333333333
ENSG00000111452	ENSPTRG00000044634	ADGRD1	1.42856305199583	0.413707875042649	0.005	0.03219813889547546	1.0148551769531808	More dispersed in chimp	0	1	0	3	0.3333333333333333	0.14285714285714285
ENSG00000061936	ENSPTRG00000005640	SFSWAP	-0.445810700508997	-0.228952704258696	0.5098	0.40232195417109806	-0.21685799625030103	Not signficant	1	1	0	2	1	0.2
ENSG00000177169	ENSPTRG00000047610	ULK1	-0.39089796495063	0.0583451543561684	0.1849	0.2425870028721182	-0.4492431193067984	Not signficant	1	0	1	2	3	0.6
ENSG00000183495	ENSPTRG00000005644	EP400	-0.682145460844993	-0.234386933933551	0.0592	0.13301853654413384	-0.4477585269114419	Not signficant	4	6	1	1	0.6923076923076923	1
ENSG00000185163	ENSPTRG00000005647	DDX51	-0.149742075628542	0.0400027426733365	0.5696	0.42487493245055036	-0.1897448183018785	Not signficant	0	2	2	0	0.2	5
ENSG00000184967	ENSPTRG00000050596	NOC4L	-0.430548717313775	-0.366524462797941	0.8802	0.5150808446906702	-0.06402425451583399	Not signficant	2	1	1	1	1.6666666666666667	1
ENSG00000112787	ENSPTRG00000005650	FBRSL1	-0.221320335643322	-0.434633698094153	0.4426	0.37569244962130394	0.21331336245083096	Not signficant	1	1	1	3	1	0.42857142857142855
ENSG00000177084	ENSPTRG00000045365	POLE	-0.467385501280071	-0.0312708917040696	0.0758	0.15152816121906176	-0.4361146095760014	Not signficant	0	1	1	4	0.3333333333333333	0.3333333333333333
ENSG00000176894	ENSPTRG00000046251	PXMP2	-0.0840951173209907	-0.0254365838752277	0.839	0.5040583545333877	-0.058658533445763	Not signficant	0	1	0	1	0.3333333333333333	0.3333333333333333
ENSG00000176915	ENSPTRG00000045104	ANKLE2	-0.865239324440168	-0.114259605686488	0.0392	0.10669380758052861	-0.7509797187536801	Not signficant	3	1	2	0	2.3333333333333335	5
ENSG00000090615	ENSPTRG00000005659	GOLGA3	-0.521542271601637	-0.121215580609251	0.3041	0.31281895701426604	-0.40032669099238605	Not signficant	3	3	2	3	1	0.7142857142857143
ENSG00000072609	ENSPTRG00000005661	CHFR	-0.0486988713743124	-0.321580372504094	0.2693	0.2945294978092391	0.2728815011297816	Not signficant	1	1	3	2	1	1.4
ENSG00000214029	ENSPTRG00000034499	ZNF891	-0.123034484162408	-1.01554872388904	0.0589	0.13263012099845414	0.8925142397266319	Not signficant	1	0	1	1	3	1
ENSG00000256223	ENSPTRG00000005652	ZNF10	-0.971357646170739	-0.882875063449097	0.7816	0.48871167255823106	-0.088482582721642	Not signficant	0	1	0	1	0.3333333333333333	0.3333333333333333
ENSG00000196199	ENSPTRG00000024080	MPHOSPH8	-1.36711279094614	-0.852158476326054	0.1487	0.21683054831312562	-0.514954314620086	Not signficant	1	1	0	1	1	0.3333333333333333
ENSG00000132950	ENSPTRG00000005679	ZMYM5	-1.04052997040211	-0.910548231950242	0.6319	0.44449313776612925	-0.129981738451868	Not signficant	3	2	3	0	1.4	7
ENSG00000121743	ENSPTRG00000048126	GJA3	1.38712149090467	0.205502640301448	0.002	0.01796442288190365	1.1816188506032221	More dispersed in chimp	0	1	0	1	0.3333333333333333	0.3333333333333333
ENSG00000032742	ENSPTRG00000005685	IFT88	-1.50267612870482	-1.22749012038566	0.3401	0.33110160515905257	-0.27518600831915996	Not signficant	1	4	2	0	0.3333333333333333	5
ENSG00000132953	ENSPTRG00000005690	XPO4	-0.237485943114388	0.0885340188953578	0.2567	0.2863674731612385	-0.3260199620097458	Not signficant	1	2	0	1	0.6	0.3333333333333333
ENSG00000150457	ENSPTRG00000005691	LATS2	6.49405894864952e-4	-0.0990819413989823	0.8231	0.49972721539071957	0.09973134729384725	Not signficant	1	1	2	1	1	1.6666666666666667
ENSG00000150459	ENSPTRG00000005692	SAP18	-1.07885115834575	-1.05905743247773	0.9441	0.5311908492796309	-0.019793725868020084	Not signficant	1	0	0	1	3	0.3333333333333333
ENSG00000165487	ENSPTRG00000005696	MICU2	-0.237737087476401	0.358630501069936	0.0406	0.10864164118748612	-0.596367588546337	Not signficant	2	2	0	1	1	0.3333333333333333
ENSG00000102683	ENSPTRG00000005701	SGCG	0.676792786465751	0.175831439314626	0.1617	0.22634088147815853	0.5009613471511251	Not signficant	5	1	2	3	3.6666666666666665	0.7142857142857143
ENSG00000151835	ENSPTRG00000005703	SACS	0.0952919474283997	0.0671796451310722	0.9329	0.5282265339461578	0.0281123022973275	Not signficant	5	6	1	4	0.8461538461538461	0.3333333333333333
ENSG00000127863	ENSPTRG00000005704	TNFRSF19	0.15594134804115	0.763833497217101	0.0645	0.13906515932871338	-0.607892149175951	Not signficant	4	4	1	2	1	0.6
ENSG00000027001	ENSPTRG00000005705	MIPEP	0.437665208880349	-0.327306266802897	0.0092	0.047146209609644406	0.764971475683246	More dispersed in chimp	0	3	1	0	0.14285714285714285	3
ENSG00000182957	ENSPTRG00000032583	SPATA13	0.746698043364512	-0.31297886031148	0.0063	0.037433676793662454	1.0596769036759919	More dispersed in chimp	3	3	0	1	1	0.3333333333333333
ENSG00000102699	ENSPTRG00000005711	PARP4	-0.60810222058578	-0.237459336836879	0.2003	0.2527995751243026	-0.370642883748901	Not signficant	10	8	9	6	1.2352941176470589	1.4615384615384615
ENSG00000151849	ENSPTRG00000005715	CENPJ	-0.417086760176977	-1.01070770725693	0.0136	0.057740997360648916	0.5936209470799529	More dispersed in chimp	6	1	3	1	4.333333333333333	2.3333333333333335
ENSG00000139505	ENSPTRG00000005718	MTMR6	-0.893344813244642	0.0925093999174682	0.0043	0.029237349140059113	-0.9858542131621102	More dispersed in human	1	2	1	1	0.6	1
ENSG00000139496	ENSPTRG00000005719	NUP58	-1.22494685220911	-0.726828056507415	0.2383	0.276381177284669	-0.49811879570169504	Not signficant	3	0	1	0	7	3
ENSG00000132932	ENSPTRG00000005721	ATP8A2	-0.392506534723526	-0.758056404378167	0.1404	0.2103562415612914	0.36554986965464104	Not signficant	0	4	0	2	0.1111111111111111	0.2
ENSG00000180730	ENSPTRG00000047295	SHISA2	0.30900158919825	0.0490805225555885	0.5423	0.4144601050737945	0.2599210666426615	Not signficant	0	1	1	1	0.3333333333333333	1
ENSG00000127870	ENSPTRG00000005723	RNF6	-0.451881346902509	-0.44867976844658	0.9938	0.5441042260087399	-0.0032015784559289995	Not signficant	1	2	0	1	0.6	0.3333333333333333
ENSG00000122034	ENSPTRG00000005730	GTF3A	-0.690673328970279	-0.199087313504611	0.0771	0.15294517796943136	-0.491586015465668	Not signficant	1	1	1	0	1	3
ENSG00000122033	ENSPTRG00000005732	MTIF3	-0.298690736353759	-0.254460242913233	0.8731	0.5132291589627519	-0.044230493440525986	Not signficant	3	0	0	1	7	0.3333333333333333
ENSG00000139517	ENSPTRG00000005733	LNX2	0.381638008458305	0.552366180116127	0.5367	0.4121644854066401	-0.17072817165782206	Not signficant	0	2	1	0	0.2	3
ENSG00000186184	ENSPTRG00000005734	POLR1D	-1.44591365336235	-0.213449931618461	0.0054	0.033965292565087596	-1.232463721743889	More dispersed in human	0	1	0	2	0.3333333333333333	0.2
ENSG00000132938	ENSPTRG00000005747	MTUS2	0.832781330248201	0.879582461678524	0.8575	0.5094489957147248	-0.04680113143032305	Not signficant	2	5	1	0	0.45454545454545453	3
ENSG00000132952	ENSPTRG00000005756	USPL1	0.73251041471727	0.0747470585318177	0.2365	0.27535877131748915	0.6577633561854522	Not signficant	5	5	2	0	1	5
ENSG00000102802	ENSPTRG00000005758	MEDAG	1.46414535739234	1.25630960195907	0.6079	0.4368443997557668	0.20783575543326993	Not signficant	0	1	1	1	0.3333333333333333	1
ENSG00000120694	ENSPTRG00000005760	HSPH1	3.15974798241347	1.37006396933434	0.0466	0.1170616670827701	1.78968401307913	Not signficant	0	2	0	2	0.2	0.2
ENSG00000187676	ENSPTRG00000005761	B3GLCT	0.474189978576639	0.738338413606519	0.3222	0.3214872238289117	-0.26414843502987995	Not signficant	1	0	1	0	3	3
ENSG00000073910	ENSPTRG00000005764	FRY	-0.233768095909495	0.227147419975071	0.2117	0.25991043607031683	-0.46091551588456603	Not signficant	1	11	2	4	0.13043478260869565	0.5555555555555556
ENSG00000244754	ENSPTRG00000005770	N4BP2L2	-0.669361735143402	-0.573599776851492	0.8278	0.5007489127614808	-0.09576195829191003	Not signficant	3	2	1	0	1.4	3
ENSG00000083642	ENSPTRG00000005771	PDS5B	-0.984929888833324	-1.41709031832076	0.1566	0.2225724864488	0.43216042948743594	Not signficant	0	1	0	1	0.3333333333333333	0.3333333333333333
ENSG00000133116	ENSPTRG00000005772	KL	0.648469768923307	-0.28496416144122	0.0321	0.09552219504399023	0.9334339303645269	More dispersed in chimp	2	2	2	3	1	0.7142857142857143
ENSG00000133121	ENSPTRG00000005773	STARD13	-0.763945176024569	-1.01265184684784	0.4898	0.39439663294207516	0.24870667082327103	Not signficant	1	3	2	2	0.42857142857142855	1
ENSG00000172915	ENSPTRG00000005775	NBEA	0.00373095303248672	0.344657116617614	0.1981	0.2516715374849727	-0.3409261635851273	Not signficant	0	3	0	3	0.14285714285714285	0.14285714285714285
ENSG00000133083	ENSPTRG00000005778	DCLK1	0.193056927711129	0.281632131525064	0.7434	0.47821588054708564	-0.088575203813935	Not signficant	0	1	0	3	0.3333333333333333	0.14285714285714285
ENSG00000133104	ENSPTRG00000005782	SPART	-0.573261017450923	-0.0934640904942956	0.2333	0.27372784261222877	-0.47979692695662735	Not signficant	0	3	0	1	0.14285714285714285	0.3333333333333333
ENSG00000120699	ENSPTRG00000005790	EXOSC8	-0.807553600891653	-0.857787885137923	0.9128	0.5228454464258822	0.05023428424627008	Not signficant	0	1	0	1	0.3333333333333333	0.3333333333333333
ENSG00000102710	ENSPTRG00000005791	SUPT20H	-0.97986101667363	-1.47473159529496	0.3723	0.34536774145403387	0.49487057862133	Not signficant	0	1	1	0	0.3333333333333333	3
ENSG00000120685	ENSPTRG00000005802	PROSER1	-1.08473713170182	0.263670800946071	1e-4	0.002745315000561592	-1.3484079326478908	More dispersed in human	1	2	1	5	0.6	0.2727272727272727
ENSG00000133103	ENSPTRG00000005805	COG6	-0.276837253025779	-0.210275610058451	0.8113	0.496650934653529	-0.066561642967328	Not signficant	2	2	2	0	1	5
ENSG00000120696	ENSPTRG00000045760	KBTBD7	-0.629901628085298	-0.0371183835787994	0.0737	0.1496654736763336	-0.5927832445064987	Not signficant	0	2	0	2	0.2	0.2
ENSG00000120662	ENSPTRG00000005815	MTRF1	-0.786282917569841	-1.00571550158239	0.6965	0.46427701517296377	0.21943258401254895	Not signficant	1	0	0	1	3	0.3333333333333333
ENSG00000102763	ENSPTRG00000005820	VWA8	0.162492663188595	0.465165178088304	0.2218	0.26716602078635976	-0.302672514899709	Not signficant	4	5	2	0	0.8181818181818182	5
ENSG00000102780	ENSPTRG00000005823	DGKH	-0.271039923324821	-0.060073677248804	0.4798	0.39030385263860334	-0.21096624607601702	Not signficant	0	6	0	4	0.07692307692307693	0.1111111111111111
ENSG00000023516	ENSPTRG00000005824	AKAP11	-0.199488707756175	-0.481830511837798	0.3444	0.3330235769696076	0.282341804081623	Not signficant	5	3	0	5	1.5714285714285714	0.09090909090909091
ENSG00000133106	ENSPTRG00000045006	EPSTI1	1.10664422250902	0.44454255610447	0.0882	0.1648538118535337	0.66210166640455	Not signficant	0	1	1	2	0.3333333333333333	0.6
ENSG00000120675	ENSPTRG00000047723	DNAJC15	-1.45659798674228	0.0785931036383811	9e-4	0.010333780049283727	-1.5351910903806611	More dispersed in human	0	1	1	1	0.3333333333333333	1
ENSG00000120658	ENSPTRG00000005832	ENOX1	0.114670222204443	0.606038258506538	0.2311	0.27267999822834466	-0.491368036302095	Not signficant	0	1	0	1	0.3333333333333333	0.3333333333333333
ENSG00000136152	ENSPTRG00000005847	COG3	-0.997347002912173	-1.69175007714177	0.1185	0.1926426405447505	0.6944030742295969	Not signficant	0	3	1	3	0.14285714285714285	0.42857142857142855
ENSG00000123200	ENSPTRG00000005851	ZC3H13	-1.27256125354795	-1.43134393701146	0.5581	0.4210044310619587	0.15878268346351	Not signficant	1	5	1	1	0.2727272727272727	1
ENSG00000136167	ENSPTRG00000005853	LCP1	1.77608045420103	1.21325750020506	0.1304	0.2020477280617008	0.5628229539959699	Not signficant	0	1	1	1	0.3333333333333333	1
ENSG00000136141	ENSPTRG00000005856	LRCH1	-0.57569119736895	-1.0864317005923	0.2217	0.26716602078635976	0.5107405032233501	Not signficant	0	2	0	1	0.2	0.3333333333333333
ENSG00000136143	ENSPTRG00000005859	SUCLA2	0.963423664449383	0.758726469169072	0.4181	0.3654327330866007	0.20469719528031094	Not signficant	0	1	1	0	0.3333333333333333	3
ENSG00000139687	ENSPTRG00000005864	RB1	0.0977059047887407	0.0238881385175351	0.8454	0.5056937228321339	0.07381776627120559	Not signficant	2	2	1	0	1	3
ENSG00000102547	ENSPTRG00000005872	CAB39L	-0.515720342386206	-0.474274548082341	0.9144	0.5234744949142335	-0.041445794303865024	Not signficant	1	0	0	2	3	0.2
ENSG00000136169	ENSPTRG00000005873	SETDB2	-0.552501581541401	-1.37535855819857	0.3528	0.3365558944019627	0.8228569766571688	Not signficant	0	1	2	1	0.3333333333333333	1.6666666666666667
ENSG00000136147	ENSPTRG00000005874	PHF11	0.230199187098791	-0.120419950581141	0.4949	0.3963617029446478	0.350619137679932	Not signficant	0	1	0	1	0.3333333333333333	0.3333333333333333
ENSG00000136144	ENSPTRG00000005875	RCBTB1	-0.468733780620366	-1.02026695298586	0.0952	0.1716123446611239	0.5515331723654939	Not signficant	0	1	1	7	0.3333333333333333	0.2
ENSG00000123179	ENSPTRG00000048094	EBPL	0.498384011341522	0.645103024347626	0.6315	0.44435851655360925	-0.14671901300610402	Not signficant	1	0	3	1	3	2.3333333333333335
ENSG00000139668	ENSPTRG00000005892	WDFY2	-1.68243732382621	-0.994626932832487	0.0393	0.10680675084804901	-0.687810390993723	Not signficant	1	0	0	1	3	0.3333333333333333
ENSG00000102796	ENSPTRG00000005893	DHRS12	-1.28415329584984	-0.0103671967050629	1e-4	0.002745315000561592	-1.2737860991447771	More dispersed in human	1	1	1	0	1	3
ENSG00000123191	ENSPTRG00000005897	ATP7B	-0.671350310993835	-0.15807712612162	0.1546	0.2208906984094985	-0.513273184872215	Not signficant	1	4	5	0	0.3333333333333333	11
ENSG00000253797	ENSPTRG00000050996	UTP14C	-0.741304821175997	-1.70426946558347	0.0199	0.07226280668310656	0.962964644407473	More dispersed in chimp	0	1	2	1	0.3333333333333333	1.6666666666666667
ENSG00000136098	ENSPTRG00000005899	NEK3	0.0148809316164311	0.38902681837814	0.3099	0.31545253633578746	-0.3741458867617089	Not signficant	0	1	1	1	0.3333333333333333	1
ENSG00000136114	ENSPTRG00000005901	THSD1	0.313419286980704	0.0537082382875647	0.4219	0.3667786596000296	0.25971104869313927	Not signficant	1	0	0	1	3	0.3333333333333333
ENSG00000102837	ENSPTRG00000005910	OLFM4	0.620246233011747	1.18339579908596	0.2965	0.3091379908327987	-0.5631495660742131	Not signficant	2	0	0	1	5	0.3333333333333333
ENSG00000139734	ENSPTRG00000005916	DIAPH3	-0.46601756139018	1.10217225720255	0.0627	0.1372641066189203	-1.56818981859273	Not signficant	1	0	0	1	3	0.3333333333333333
ENSG00000083544	ENSPTRG00000005918	TDRD3	-1.91548127214288	-0.956780490572055	0.0214	0.07534923389198073	-0.958700781570825	More dispersed in human	1	0	1	0	3	3
ENSG00000184226	ENSPTRG00000005922	PCDH9	-0.0642281242160092	0.20959908806062	0.4227	0.3669935526050938	-0.2738272122766292	Not signficant	3	4	1	2	0.7777777777777778	0.6
ENSG00000083520	ENSPTRG00000005926	DIS3	-1.50149006387961	-1.21857126548155	0.3938	0.3542913352036166	-0.2829187983980601	Not signficant	2	6	2	1	0.38461538461538464	1.6666666666666667
ENSG00000083535	ENSPTRG00000005927	PIBF1	-1.32609805646435	-0.686915666082964	0.0739	0.14982164101065915	-0.6391823903813861	Not signficant	2	4	1	0	0.5555555555555556	3
ENSG00000136111	ENSPTRG00000005932	TBC1D4	-0.0377480838937161	-0.334780544435429	0.3769	0.3469027646928442	0.2970324605417129	Not signficant	2	2	3	3	1	1
ENSG00000136153	ENSPTRG00000005935	LMO7	0.489668843413408	0.0092924505790557	0.3477	0.33435507352507327	0.4803763928343523	Not signficant	8	3	3	2	2.4285714285714284	1.4
ENSG00000102805	ENSPTRG00000005940	CLN5	-2.10695953768286	-1.21175538157844	0.0942	0.17090660132191782	-0.8952041561044197	Not signficant	1	2	3	0	0.6	7
ENSG00000005810	ENSPTRG00000005943	MYCBP2	-1.00837172033412	-0.651740946647004	0.2969	0.309378353731952	-0.35663077368711604	Not signficant	1	4	0	2	0.3333333333333333	0.2
ENSG00000136160	ENSPTRG00000005946	EDNRB	0.991789572965079	0.966017318904268	0.9336	0.5283361271570555	0.025772254060810962	Not signficant	2	2	0	1	1	0.3333333333333333
ENSG00000139746	ENSPTRG00000005949	RBM26	-0.369302932746303	-1.3184971082873	0.1416	0.21141675871018747	0.949194175540997	Not signficant	0	1	0	1	0.3333333333333333	0.3333333333333333
ENSG00000102471	ENSPTRG00000005950	NDFIP2	-0.812499869686626	-0.0144111003502245	0.0077	0.04208798042028632	-0.7980887693364015	More dispersed in human	2	0	1	0	5	3
ENSG00000184564	ENSPTRG00000005955	SLITRK6	0.12946413497821	0.874358809740067	0.0509	0.12210879736729179	-0.744894674761857	Not signficant	4	1	0	1	3	0.3333333333333333
ENSG00000183098	ENSPTRG00000005963	GPC6	0.868753666450217	0.760687967099738	0.7637	0.484278238569889	0.10806569935047905	Not signficant	0	3	1	1	0.14285714285714285	1
ENSG00000080166	ENSPTRG00000005966	DCT	-0.213211667841971	-0.360739145492034	0.6217	0.44124675025354426	0.14752747765006302	Not signficant	2	4	0	1	0.5555555555555556	0.3333333333333333
ENSG00000152749	ENSPTRG00000048877	GPR180	-1.03146883821111	-0.636406031646458	0.1882	0.24497997024262738	-0.39506280656465187	Not signficant	2	0	0	2	5	0.2
ENSG00000125257	ENSPTRG00000005971	ABCC4	-0.490401133363304	-0.573760823403371	0.7707	0.4860371483007899	0.08335969004006699	Not signficant	1	0	0	4	3	0.1111111111111111
ENSG00000134874	ENSPTRG00000005974	DZIP1	-0.339093086744087	-0.121925302846535	0.4682	0.3860666628211292	-0.217167783897552	Not signficant	3	0	1	0	7	3
ENSG00000102595	ENSPTRG00000005977	UGGT2	-1.32158001325431	-0.775799240224898	0.3086	0.3149634096996502	-0.5457807730294121	Not signficant	7	1	4	1	5	3
ENSG00000152767	ENSPTRG00000005985	FARP1	-1.10527644085519	-0.236982719467124	0.0362	0.1016737969361834	-0.868293721388066	Not signficant	8	3	4	4	2.4285714285714284	1
ENSG00000088387	ENSPTRG00000005991	DOCK9	0.66846992258665	0.409663521084488	0.3451	0.33339143138054267	0.25880640150216194	Not signficant	3	4	1	5	0.7777777777777778	0.2727272727272727
ENSG00000169508	ENSPTRG00000005996	GPR183	1.97921177400551	1.1482152303216	0.3183	0.3199446406119047	0.83099654368391	Not signficant	0	2	0	1	0.2	0.3333333333333333
ENSG00000125246	ENSPTRG00000005998	CLYBL	0.0429925608006037	-0.84513068739042	1e-4	0.002745315000561592	0.8881232481910236	More dispersed in chimp	3	0	2	0	7	5
ENSG00000175198	ENSPTRG00000006001	PCCA	0.070444104628159	-0.0912454038234825	0.568	0.4243316141226085	0.16168950845164148	Not signficant	1	2	0	2	0.6	0.2
ENSG00000125247	ENSPTRG00000006004	TMTC4	-1.10821075278442	-0.716544711083131	0.3487	0.3349638208696264	-0.39166604170128905	Not signficant	1	1	1	2	1	0.6
ENSG00000102452	ENSPTRG00000006005	NALCN	-1.20231256995848	-0.464085950364243	0.0071	0.040037080386568516	-0.7382266195942371	More dispersed in human	0	10	0	4	0.047619047619047616	0.1111111111111111
ENSG00000198542	ENSPTRG00000024336	ITGBL1	1.71596303977228	1.27231961611501	0.1627	0.22700093935289392	0.44364342365726994	Not signficant	0	2	0	3	0.2	0.14285714285714285
ENSG00000134900	ENSPTRG00000006009	TPP2	-1.47608750722229	-1.29807827968349	0.6961	0.46427701517296377	-0.1780092275388001	Not signficant	1	2	0	1	0.6	0.3333333333333333
ENSG00000134901	ENSPTRG00000006015	POGLUT2	-0.120987132770112	0.10675407935469	0.4737	0.38826729840808494	-0.227741212124802	Not signficant	1	3	1	0	0.42857142857142855	3
ENSG00000041515	ENSPTRG00000024071	MYO16	0.130567679551334	1.02802524946926	0.0484	0.11956794128291663	-0.8974575699179261	Not signficant	2	4	3	3	0.5555555555555556	1
ENSG00000185950	ENSPTRG00000006030	IRS2	0.901290456944343	1.63531745364638	0.0329	0.09652611368386788	-0.734026996702037	More dispersed in human	0	3	1	4	0.14285714285714285	0.3333333333333333
ENSG00000187498	ENSPTRG00000006031	COL4A1	1.03146475953483	0.86468512729135	0.6423	0.4476715667448839	0.16677963224348002	Not signficant	3	8	4	11	0.4117647058823529	0.391304347826087
ENSG00000134871	ENSPTRG00000006032	COL4A2	0.429650103626215	0.797686313342922	0.2918	0.30602909085967267	-0.368036209716707	Not signficant	2	1	3	6	1.6666666666666667	0.5384615384615384
ENSG00000213995	ENSPTRG00000006034	NAXD	-0.351715774837378	-0.923589642292673	0.1377	0.20844930950159637	0.571873867455295	Not signficant	2	3	1	0	0.7142857142857143	3
ENSG00000134905	ENSPTRG00000052254	CARS2	-0.620112840371815	-0.865135898031248	0.536	0.4117135074366988	0.245023057659433	Not signficant	1	2	2	3	0.6	0.7142857142857143
ENSG00000153487	ENSPTRG00000006036	ING1	-0.840584333157844	-0.641893665247431	0.5158	0.40487687301243086	-0.198690667910413	Not signficant	1	1	0	1	1	0.3333333333333333
ENSG00000102606	ENSPTRG00000006039	ARHGEF7	0.902805829922586	0.283798413294704	0.1213	0.1948092912802292	0.619007416627882	Not signficant	2	3	0	1	0.7142857142857143	0.3333333333333333
ENSG00000068650	ENSPTRG00000006047	ATP11A	0.771645648894056	1.21330534338963	0.1439	0.21289205916226958	-0.44165969449557396	Not signficant	2	1	2	5	1.6666666666666667	0.45454545454545453
ENSG00000126217	ENSPTRG00000006048	MCF2L	0.681641020320167	0.210713670474348	0.2256	0.26949984468787974	0.4709273498458191	Not signficant	5	7	3	6	0.7333333333333333	0.5384615384615384
ENSG00000153531	ENSPTRG00000045938	ADPRHL1	1.23196732966169	0.790400721668469	0.1022	0.17739942323096503	0.441566607993221	Not signficant	4	5	4	4	0.8181818181818182	1
ENSG00000150401	ENSPTRG00000006059	DCUN1D2	0.755656420120552	1.0900050792434	0.2259	0.26972585218238343	-0.33434865912284795	Not signficant	0	2	1	0	0.2	3
ENSG00000150403	ENSPTRG00000006060	TMCO3	-1.10530686579644	-0.680125917327082	0.2459	0.28040194721694783	-0.42518094846935794	Not signficant	1	4	4	5	0.3333333333333333	0.8181818181818182
ENSG00000184497	ENSPTRG00000045155	TMEM255B	1.05085587009237	0.96564751031757	0.7398	0.47730987573456607	0.08520835977480001	Not signficant	1	0	1	1	3	1
ENSG00000185989	ENSPTRG00000006069	RASA3	0.803129963908112	-0.112625780015846	0.0034	0.02520672981226298	0.915755743923958	More dispersed in chimp	0	2	0	2	0.2	0.2
ENSG00000130177	ENSPTRG00000006072	CDC16	0.154329585848067	-0.704281375867816	0.0556	0.12852836572429793	0.858610961715883	Not signficant	0	2	0	4	0.2	0.1111111111111111
ENSG00000169062	ENSPTRG00000006073	UPF3A	-0.824526041942472	0.549985276488711	1e-4	0.002745315000561592	-1.374511318431183	More dispersed in human	3	2	1	0	1.4	3
ENSG00000136319	ENSPTRG00000006086	TTC5	-1.19850191835279	-1.7354519408245	0.1181	0.19229202367144296	0.5369500224717099	Not signficant	1	0	1	2	3	0.6
ENSG00000129484	ENSPTRG00000006089	PARP2	-1.62944787385295	-0.764763472580981	0.0291	0.09042717146105131	-0.8646844012719691	More dispersed in human	0	1	0	1	0.3333333333333333	0.3333333333333333
ENSG00000129566	ENSPTRG00000006090	TEP1	-0.292342463558549	0.44863587141216	0.0135	0.05765161501179343	-0.740978334970709	More dispersed in human	6	9	7	4	0.6842105263157895	1.6666666666666667
ENSG00000169413	ENSPTRG00000006104	RNASE6	1.33628514322899	1.15931182850617	0.6808	0.4601173348761686	0.17697331472281985	Not signficant	1	0	1	0	3	3
ENSG00000165801	ENSPTRG00000006113	ARHGEF40	0.443004994709701	0.153313727661561	0.3902	0.35269838954856964	0.28969126704813997	Not signficant	5	2	2	2	2.2	1
ENSG00000165804	ENSPTRG00000006114	ZNF219	-0.170442247761616	-0.565906416955045	0.2258	0.26969464477548377	0.39546416919342897	Not signficant	1	0	2	0	3	5
ENSG00000092201	ENSPTRG00000006122	SUPT16H	-0.709487239205733	-0.691723822694256	0.9587	0.5348314045960381	-0.017763416511476948	Not signficant	1	4	0	1	0.3333333333333333	0.3333333333333333
ENSG00000100888	ENSPTRG00000006124	CHD8	-1.65337937531782	-0.389158738384559	4e-4	0.006377762359383261	-1.2642206369332611	More dispersed in human	0	1	1	0	0.3333333333333333	3
ENSG00000092203	ENSPTRG00000006126	TOX4	-2.05145626029478	-1.67634422866923	0.2853	0.302601897356019	-0.37511203162554985	Not signficant	0	1	0	2	0.3333333333333333	0.2
ENSG00000165819	ENSPTRG00000006127	METTL3	-0.925669893546294	-0.076744668120289	0.0818	0.15827970332331628	-0.848925225426005	Not signficant	0	1	0	1	0.3333333333333333	0.3333333333333333
ENSG00000165821	ENSPTRG00000006128	SALL2	0.05828175223842	-0.0407094614553181	0.7944	0.4920386860853861	0.09899121369373809	Not signficant	2	0	3	0	5	7
ENSG00000155463	ENSPTRG00000006145	OXA1L	0.483519786935837	-0.592645025860505	8e-4	0.009608602501965572	1.0761648127963421	More dispersed in chimp	1	2	2	2	0.6	1
ENSG00000172590	ENSPTRG00000006147	MRPL52	-0.966847896319648	0.132089172881027	4e-4	0.006377762359383261	-1.098937069200675	More dispersed in human	1	0	2	0	3	5
ENSG00000100461	ENSPTRG00000006151	RBM23	-0.147899440220923	-1.00683882239049	0.0205	0.07331147256641705	0.858939382169567	More dispersed in chimp	2	1	2	2	1.6666666666666667	1
ENSG00000139880	ENSPTRG00000006158	CDH24	1.735154846894	0.861329491058004	0.0104	0.050295625281811834	0.8738253558359959	More dispersed in chimp	1	3	0	1	0.42857142857142855	0.3333333333333333
ENSG00000100813	ENSPTRG00000006159	ACIN1	0.265628790837836	-0.185090522409823	0.1131	0.18770841742248925	0.450719313247659	Not signficant	3	1	4	2	2.3333333333333335	1.8
ENSG00000092068	ENSPTRG00000006164	SLC7A8	0.956546796099192	1.08276298148557	0.6554	0.45181566512216165	-0.1262161853863779	Not signficant	1	1	0	2	1	0.2
ENSG00000215271	ENSPTRG00000052103	HOMEZ	-0.856457351716579	-0.885673089468533	0.9526	0.53369437147302	0.029215737751953963	Not signficant	2	1	1	1	1.6666666666666667	1
ENSG00000100842	ENSPTRG00000006170	EFS	1.48201080422404	0.736301100465174	0.0407	0.10878963857642718	0.745709703758866	Not signficant	0	1	3	2	0.3333333333333333	1.4
ENSG00000197616	ENSPTRG00000006175	MYH6	2.53919594358532	2.22748888511344	0.2774	0.29882342733063716	0.31170705847187996	Not signficant	1	21	2	5	0.06976744186046512	0.45454545454545453
ENSG00000092054	ENSPTRG00000042734	MYH7	0.827484391993967	0.393431479685313	0.2901	0.30503473653324137	0.43405291230865395	Not signficant	1	8	0	6	0.17647058823529413	0.07692307692307693
ENSG00000136367	ENSPTRG00000030788	ZFHX2	-0.222725302927872	-0.464648985477425	0.4877	0.3935736252136748	0.24192368254955302	Not signficant	6	4	3	0	1.4444444444444444	7
ENSG00000213983	ENSPTRG00000006181	AP1G2	1.35219719825373	1.0201321707247	0.1446	0.21362471789520704	0.33206502752903	Not signficant	0	3	1	0	0.14285714285714285	3
ENSG00000092098	ENSPTRG00000006197	RNF31	-0.668492067339656	-0.377946680572505	0.2339	0.2741235139077849	-0.290545386767151	Not signficant	1	0	0	1	3	0.3333333333333333
ENSG00000100918	ENSPTRG00000006199	REC8	1.24718992888781	0.863921346605196	0.181	0.23988373142838182	0.38326858228261407	Not signficant	0	1	0	2	0.3333333333333333	0.2
ENSG00000196497	ENSPTRG00000006200	IPO4	-0.496359093846575	0.316972189395212	0.0215	0.07562840312240723	-0.8133312832417869	More dispersed in human	1	4	3	2	0.3333333333333333	1.4
ENSG00000100926	ENSPTRG00000032568	TM9SF1	-0.610701504761413	-0.926471045783861	0.4031	0.35858850384847907	0.3157695410224479	Not signficant	0	1	1	0	0.3333333333333333	3
ENSG00000092295	ENSPTRG00000006209	TGM1	0.723914778957806	0.892639210698965	0.712	0.46909121128325604	-0.16872443174115903	Not signficant	1	0	0	1	3	0.3333333333333333
ENSG00000100949	ENSPTRG00000006210	RABGGTA	-1.39576259418062	-1.01646863375575	0.1952	0.2498607183824008	-0.37929396042486996	Not signficant	1	1	1	1	1	1
ENSG00000157379	ENSPTRG00000006211	DHRS1	-0.734101928763111	-0.304237521694319	0.1348	0.20602388219367287	-0.429864407068792	Not signficant	1	1	0	1	1	0.3333333333333333
ENSG00000196943	ENSPTRG00000033813	NOP9	-0.680276995020066	-0.554581044780007	0.6341	0.44510038799878804	-0.12569595024005897	Not signficant	1	1	1	2	1	0.6
ENSG00000100968	ENSPTRG00000006218	NFATC4	1.71483723671046	1.23357029304401	0.0868	0.16357684899346192	0.48126694366645006	Not signficant	1	1	3	2	1	1.4
ENSG00000205978	ENSPTRG00000006219	NYNRIN	1.04498561768883	0.503344401515104	0.0924	0.16906903084390634	0.541641216173726	Not signficant	2	8	1	1	0.29411764705882354	1
ENSG00000100441	ENSPTRG00000006221	KHNYN	-0.111477306172271	-0.0891751469746285	0.9317	0.5280793668753342	-0.0223021591976425	Not signficant	0	1	1	1	0.3333333333333333	1
ENSG00000100453	ENSPTRG00000006226	GZMB	1.51461982734935	0.957822949604598	0.2067	0.2564884595138106	0.5567968777447521	Not signficant	5	1	2	1	3.6666666666666665	1.6666666666666667
ENSG00000168952	ENSPTRG00000006227	STXBP6	-0.515904053801727	0.458088390175713	0.0056	0.0347739900071135	-0.97399244397744	More dispersed in human	0	1	0	1	0.3333333333333333	0.3333333333333333
ENSG00000184304	ENSPTRG00000006232	PRKD1	0.549890862347486	-1.26956883946972	0.0243	0.08110222623688307	1.8194597018172058	More dispersed in chimp	0	2	0	1	0.2	0.3333333333333333
ENSG00000092108	ENSPTRG00000006235	SCFD1	-1.95431843261333	-1.79351430793693	0.5927	0.4323458409964435	-0.16080412467640004	Not signficant	1	0	1	0	3	3
ENSG00000196792	ENSPTRG00000006238	STRN3	0.0103930293057881	0.0823690495026499	0.8421	0.504795049193948	-0.07197602019686179	Not signficant	0	2	1	1	0.2	1
ENSG00000092148	ENSPTRG00000006240	HECTD1	-0.701575727944462	-0.393189613392169	0.2051	0.2551534111748527	-0.308386114552293	Not signficant	1	4	0	7	0.3333333333333333	0.06666666666666667
ENSG00000129493	ENSPTRG00000006241	HEATR5A	-0.804633424330122	-0.685060982775755	0.6552	0.45176308498335943	-0.11957244155436697	Not signficant	2	11	2	2	0.21739130434782608	1
ENSG00000151320	ENSPTRG00000006247	AKAP6	0.78116556518948	0.650387366064196	0.7257	0.4739270036768088	0.130778199125284	Not signficant	6	1	5	5	4.333333333333333	1
ENSG00000129518	ENSPTRG00000006252	EAPP	-0.510037587451914	-0.397924533203908	0.7587	0.4825742971747558	-0.11211305424800594	Not signficant	1	0	0	1	3	0.3333333333333333
ENSG00000129515	ENSPTRG00000006253	SNX6	0.629195941147058	-0.100671075698514	0.0082	0.04403000793547753	0.729867016845572	More dispersed in chimp	0	3	0	1	0.14285714285714285	0.3333333333333333
ENSG00000198604	ENSPTRG00000006255	BAZ1A	0.933064966476282	0.399481107186925	0.1475	0.21598643281939853	0.533583859289357	Not signficant	1	6	0	3	0.23076923076923078	0.14285714285714285
ENSG00000174373	ENSPTRG00000006268	RALGAPA1	-1.30481114812355	-0.471180615079164	0.0342	0.09828681473084971	-0.8336305330443861	More dispersed in human	4	1	1	0	3	3
ENSG00000100934	ENSPTRG00000006290	SEC23A	-0.132625646642415	0.0842264992579187	0.4331	0.37138670328052836	-0.2168521459003337	Not signficant	0	2	1	1	0.2	1
ENSG00000150527	ENSPTRG00000006297	MIA2	-2.08447639979266	-0.889867362945461	8e-4	0.009608602501965572	-1.1946090368471989	More dispersed in human	5	0	5	1	11	3.6666666666666665
ENSG00000187790	ENSPTRG00000006307	FANCM	-0.219117399336196	-0.70508136283944	0.0402	0.10808616481592494	0.485963963503244	Not signficant	6	5	2	0	1.1818181818181819	5
ENSG00000129534	ENSPTRG00000006308	MIS18BP1	-0.592953242915512	-0.519331026214564	0.8597	0.5103643471192788	-0.07362221670094804	Not signficant	4	3	0	1	1.2857142857142858	0.3333333333333333
ENSG00000165502	ENSPTRG00000049244	RPL36AL	0.158459007139301	-0.742663571871755	0.079	0.15487261589745313	0.901122579011056	Not signficant	1	0	0	1	3	0.3333333333333333
ENSG00000100485	ENSPTRG00000006328	SOS2	-1.00550475460658	-0.525995937603747	0.1242	0.19691168201596487	-0.4795088170028331	Not signficant	0	1	0	2	0.3333333333333333	0.2
ENSG00000087299	ENSPTRG00000006329	L2HGDH	0.857336558563317	0.552271894365048	0.2405	0.27758185005678315	0.30506466419826905	Not signficant	2	1	2	1	1.6666666666666667	1.6666666666666667
ENSG00000125375	ENSPTRG00000006330	DMAC2L	-0.559179047701822	-0.242004847148996	0.1968	0.2508096787109924	-0.317174200552826	Not signficant	1	0	2	0	3	5
ENSG00000100503	ENSPTRG00000006335	NIN	-0.518896045003388	-0.543683228168	0.9298	0.5274937648235679	0.024787183164611926	Not signficant	8	4	4	6	1.8888888888888888	0.6923076923076923
ENSG00000100504	ENSPTRG00000006337	PYGL	0.600111245392841	0.824483868667035	0.4175	0.3652581255389572	-0.22437262327419405	Not signficant	1	7	1	2	0.2	0.6
ENSG00000100505	ENSPTRG00000006338	TRIM9	-0.256192340492283	-0.109689170662649	0.7148	0.4702571254043057	-0.14650316982963402	Not signficant	1	3	1	0	0.42857142857142855	3
ENSG00000139926	ENSPTRG00000006340	FRMD6	0.444949082586391	0.544635931432345	0.7503	0.48032735929611853	-0.09968684884595402	Not signficant	1	0	0	3	3	0.14285714285714285
ENSG00000087303	ENSPTRG00000006345	NID2	0.0763601998644294	0.418710583927424	0.2556	0.2857514831019326	-0.34235038406299456	Not signficant	2	4	3	4	0.5555555555555556	0.7777777777777778
ENSG00000087301	ENSPTRG00000006348	TXNDC16	-1.65771166382705	-0.85942928607848	0.0237	0.07997696315406833	-0.7982823777485699	More dispersed in human	2	2	1	2	1	0.6
ENSG00000180998	ENSPTRG00000006349	GPR137C	-0.494898042412035	-0.92663890832863	0.2992	0.3104460557156799	0.43174086591659505	Not signficant	1	0	2	0	3	5
ENSG00000197930	ENSPTRG00000006350	ERO1A	0.317606177777148	0.515565949114167	0.501	0.39901532213419244	-0.19795977133701897	Not signficant	0	1	1	0	0.3333333333333333	3
ENSG00000073712	ENSPTRG00000006355	FERMT2	0.511082650831924	0.40133884588752	0.692	0.4633980951704477	0.10974380494440394	Not signficant	0	2	1	1	0.2	1
ENSG00000100523	ENSPTRG00000006357	DDHD1	-1.83049096151072	-1.00626203986531	0.0967	0.1729501383968782	-0.8242289216454102	Not signficant	1	0	1	3	3	0.42857142857142855
ENSG00000131981	ENSPTRG00000006370	LGALS3	-0.451986773312315	-0.176496948381925	0.3949	0.3546202923388975	-0.27548982493039	Not signficant	1	0	3	0	3	7
ENSG00000126787	ENSPTRG00000006371	DLGAP5	0.175483284239492	1.91726690522336	0.0358	0.10101655984292088	-1.741783620983868	Not signficant	3	2	1	2	1.4	0.6
ENSG00000178974	ENSPTRG00000006373	FBXO34	-0.590237367670632	-0.889391370099981	0.3761	0.3466470408622783	0.2991540024293491	Not signficant	4	1	2	1	3	1.6666666666666667
ENSG00000070269	ENSPTRG00000006380	TMEM260	-0.13544490718707	-0.828148757376968	0.1929	0.24852850409283003	0.692703850189898	Not signficant	3	2	2	1	1.4	1.6666666666666667
ENSG00000070367	ENSPTRG00000023297	EXOC5	0.217070979198129	0.345313430336271	0.6407	0.44712691451520453	-0.12824245113814198	Not signficant	0	1	0	1	0.3333333333333333	0.3333333333333333
ENSG00000053770	ENSPTRG00000006384	AP5M1	-1.57397761460432	-1.03570059503793	0.0433	0.11240664455552188	-0.53827701956639	Not signficant	1	0	0	1	3	0.3333333333333333
ENSG00000139971	ENSPTRG00000006388	ARMH4	0.572512461838305	-0.221468798278664	0.0605	0.13477838408797344	0.7939812601169689	Not signficant	1	2	2	0	0.6	5
ENSG00000032219	ENSPTRG00000006393	ARID4A	-1.0778148864037	-0.89533523694794	0.6399	0.44695303712729834	-0.18247964945576	Not signficant	1	1	1	2	1	0.6
ENSG00000100578	ENSPTRG00000006395	KIAA0586	-0.991108243601656	-1.27918858275249	0.6896	0.4627310898815402	0.2880803391508341	Not signficant	5	1	1	0	3.6666666666666665	3
ENSG00000100592	ENSPTRG00000006398	DAAM1	-0.152704142148263	-0.6138962416782	0.2809	0.30050408492313235	0.461192099529937	Not signficant	1	1	0	2	1	0.2
ENSG00000126773	ENSPTRG00000006405	PCNX4	-0.970856825535231	-1.10217319247132	0.5904	0.4317030516713688	0.13131636693608906	Not signficant	4	0	3	4	9	0.7777777777777778
ENSG00000100612	ENSPTRG00000006406	DHRS7	0.0148951787018219	0.00181655393912461	0.9776	0.5398488394207783	0.01307862476269729	Not signficant	0	2	5	0	0.2	11
ENSG00000100625	ENSPTRG00000006411	SIX4	0.339997021377996	0.160904234691615	0.696	0.46427701517296377	0.17909278668638098	Not signficant	0	3	1	0	0.14285714285714285	3
ENSG00000027075	ENSPTRG00000006418	PRKCH	-0.36984394457889	-0.147383993051188	0.4275	0.3694479234187709	-0.22245995152770204	Not signficant	0	2	0	2	0.2	0.2
ENSG00000054654	ENSPTRG00000006429	SYNE2	-0.0212675469753774	-0.0372655879378434	0.9488	0.5324813987809214	0.015998040962466004	Not signficant	24	22	8	6	1.0888888888888888	1.3076923076923077
ENSG00000140009	ENSPTRG00000006432	ESR2	-0.990164608655331	-0.27824816149148	0.0428	0.11166438806142769	-0.7119164471638509	Not signficant	1	0	1	0	3	3
ENSG00000100714	ENSPTRG00000006435	MTHFD1	0.412337727902832	-0.138128503464936	0.1878	0.24476470067830486	0.550466231367768	Not signficant	3	0	2	0	7	5
ENSG00000126804	ENSPTRG00000006438	ZBTB1	0.427853445930619	-0.726490437284698	0.0557	0.12871878516240715	1.154343883215317	Not signficant	0	1	0	2	0.3333333333333333	0.2
ENSG00000126803	ENSPTRG00000006439	HSPA2	0.795967205307501	1.60095737240107	0.0941	0.17089500535453117	-0.804990167093569	Not signficant	0	1	0	1	0.3333333333333333	0.3333333333333333
ENSG00000126822	ENSPTRG00000006441	PLEKHG3	0.356165240209037	0.0645085289776874	0.284	0.30205662161728064	0.2916567112313496	Not signficant	0	1	1	3	0.3333333333333333	0.42857142857142855
ENSG00000070182	ENSPTRG00000006443	SPTB	0.860420228272156	0.970743041655959	0.7385	0.47712326287297147	-0.11032281338380301	Not signficant	3	2	2	7	1.4	0.3333333333333333
ENSG00000033170	ENSPTRG00000006454	FUT8	-0.254697100710333	-0.38676419318991	0.6894	0.4627310898815402	0.132067092479577	Not signficant	0	3	1	1	0.14285714285714285	1
ENSG00000054690	ENSPTRG00000006465	PLEKHH1	-0.530535830790651	0.134419108023678	0.021	0.07458817895494674	-0.664954938814329	More dispersed in human	0	1	4	2	0.3333333333333333	1.8
ENSG00000072121	ENSPTRG00000006471	ZFYVE26	-1.53539255217408	-0.781221734552244	0.0214	0.07534923389198073	-0.7541708176218361	More dispersed in human	7	3	2	2	2.142857142857143	1
ENSG00000072110	ENSPTRG00000006477	ACTN1	0.540568409480392	0.931650370209326	0.1893	0.2457547421782725	-0.391081960728934	Not signficant	1	2	0	1	0.6	0.3333333333333333
ENSG00000139990	ENSPTRG00000006478	DCAF5	-0.639431290942925	0.259288794962245	0.0128	0.055971547987497657	-0.8987200859051699	More dispersed in human	0	2	0	1	0.2	0.3333333333333333
ENSG00000081177	ENSPTRG00000006480	EXD2	-0.199934694623306	0.0021220050854236	0.5955	0.43326305871670606	-0.20205669970872958	Not signficant	1	4	1	1	0.3333333333333333	1
ENSG00000100626	ENSPTRG00000006481	GALNT16	0.492537670272847	0.371838977888909	0.6719	0.45719941533246444	0.12069869238393799	Not signficant	0	1	1	0	0.3333333333333333	3
ENSG00000198732	ENSPTRG00000006490	SMOC1	1.23506414190973	1.34378892486511	0.8216	0.4992731247289119	-0.10872478295538013	Not signficant	0	1	0	2	0.3333333333333333	0.2
ENSG00000100731	ENSPTRG00000006500	PCNX1	-1.75601676003202	-0.826689051558063	0.0078	0.04238080032116957	-0.929327708473957	More dispersed in human	3	0	0	2	7	0.2
ENSG00000197555	ENSPTRG00000023075	SIPA1L1	-1.2359755570873	-1.37340925951479	0.6383	0.4464332863254012	0.1374337024274901	Not signficant	0	6	0	2	0.07692307692307693	0.2
ENSG00000182732	ENSPTRG00000006504	RGS6	0.501501420327886	0.164718321283673	0.3388	0.3302322265117607	0.336783099044213	Not signficant	0	2	1	1	0.2	1
ENSG00000165861	ENSPTRG00000006508	ZFYVE1	-0.454793629253909	-0.706321444853283	0.4212	0.3665625185153524	0.251527815599374	Not signficant	0	2	0	3	0.2	0.14285714285714285
ENSG00000100767	ENSPTRG00000006512	PAPLN	1.08423360723497	0.721431455600112	0.42	0.36617310394310054	0.36280215163485807	Not signficant	1	1	4	1	1	3
ENSG00000205669	ENSPTRG00000030702	ACOT6	-0.581207462065973	-1.01203567862658	0.3611	0.3399002882481855	0.4308282165606071	Not signficant	1	0	2	0	3	5
ENSG00000119725	ENSPTRG00000006525	ZNF410	-0.420965870875971	-0.733078955254919	0.4169	0.3649518162470366	0.31211308437894797	Not signficant	0	1	0	2	0.3333333333333333	0.2
ENSG00000119636	ENSPTRG00000006530	BBOF1	-0.818214820885935	-0.837739807397922	0.9553	0.5341671242759378	0.019524986511986975	Not signficant	1	1	3	2	1	1.4
ENSG00000119688	ENSPTRG00000006533	ABCD4	1.30614635073279	0.537043327931982	0.0014	0.014219128041851695	0.769103022800808	More dispersed in chimp	1	2	2	2	0.6	1
ENSG00000119681	ENSPTRG00000006538	LTBP2	2.26401596526582	1.6670447476577	0.0574	0.1309074564477658	0.5969712176081199	Not signficant	1	0	0	2	3	0.2
ENSG00000119596	ENSPTRG00000006541	YLPM1	-1.51441483162365	-0.2363128226149	1e-4	0.002745315000561592	-1.27810200900875	More dispersed in human	0	1	0	3	0.3333333333333333	0.14285714285714285
ENSG00000198208	ENSPTRG00000024146	RPS6KL1	-0.297863088316953	-0.272114543221356	0.9428	0.5308428792936963	-0.025748545095597042	Not signficant	1	2	2	0	0.6	5
ENSG00000119684	ENSPTRG00000006548	MLH3	-1.30917386329346	-1.06871827722548	0.461	0.3830757820424053	-0.24045558606798	Not signficant	3	0	1	1	7	1
ENSG00000119703	ENSPTRG00000006550	ZC2HC1C	-0.863462206973713	-1.07040211883791	0.5166	0.40506938633407025	0.20693991186419702	Not signficant	1	1	1	1	1	1
ENSG00000119638	ENSPTRG00000006551	NEK9	0.493618547019619	0.512155263729308	0.9514	0.5333257510924414	-0.018536716709688983	Not signficant	0	2	1	2	0.2	0.6
ENSG00000119686	ENSPTRG00000006557	FLVCR2	-0.427136389069356	-0.591765901256176	0.6275	0.44316658928311226	0.16462951218681998	Not signficant	1	1	1	3	1	0.42857142857142855
ENSG00000119685	ENSPTRG00000006560	TTLL5	-2.61653829371218	-1.28370840654714	3e-4	0.005409287334439877	-1.3328298871650401	More dispersed in human	2	3	3	1	0.7142857142857143	2.3333333333333335
ENSG00000119650	ENSPTRG00000006563	IFT43	-0.553236409606791	-0.322221363245839	0.3896	0.35237413505350484	-0.231015046360952	Not signficant	1	1	1	0	1	3
ENSG00000089916	ENSPTRG00000006565	GPATCH2L	-0.91533829071188	-0.908940689131411	0.9854	0.5417799162876091	-0.006397601580468981	Not signficant	0	2	2	1	0.2	1.6666666666666667
ENSG00000071246	ENSPTRG00000048893	VASH1	1.20112393457495	0.674400704829413	0.0954	0.17180323447657506	0.5267232297455371	Not signficant	0	2	0	2	0.2	0.2
ENSG00000013523	ENSPTRG00000006569	ANGEL1	-0.0615295387830574	-0.2780500578135	0.5798	0.42822749813694755	0.21652051903044262	Not signficant	0	2	1	0	0.2	3
ENSG00000165548	ENSPTRG00000006574	TMEM63C	1.43842543677172	0.93464156501398	0.1291	0.20135789044913582	0.50378387175774	Not signficant	0	2	0	2	0.2	0.2
ENSG00000009830	ENSPTRG00000006576	POMT2	-0.346829286678814	-0.380278344930061	0.9209	0.525465475346591	0.033449058251247	Not signficant	1	2	1	2	0.6	0.6
ENSG00000100580	ENSPTRG00000006578	TMED8	-1.34098338372929	-0.989768751989447	0.2245	0.2687573375221911	-0.3512146317398429	Not signficant	0	1	3	0	0.3333333333333333	7
ENSG00000100591	ENSPTRG00000006582	AHSA1	1.32562468675545	0.608928395670532	0.4538	0.380557154306144	0.716696291084918	Not signficant	1	0	0	3	3	0.14285714285714285
ENSG00000100596	ENSPTRG00000006584	SPTLC2	-1.2794438285456	-0.38926801481826	0.0038	0.026993817145599775	-0.89017581372734	More dispersed in human	0	1	1	1	0.3333333333333333	1
ENSG00000100601	ENSPTRG00000006586	ALKBH1	-1.52560846655495	-1.56800464737253	0.8877	0.5167537979392816	0.0423961808175799	Not signficant	0	1	1	1	0.3333333333333333	1
ENSG00000063761	ENSPTRG00000006588	ADCK1	-0.264494721431488	0.321395482634673	0.0664	0.14107899815513256	-0.585890204066161	Not signficant	1	3	1	3	0.42857142857142855	0.42857142857142855
ENSG00000021645	ENSPTRG00000006589	NRXN3	-1.02197711698755	-0.646604293032288	0.2638	0.2913945694167408	-0.37537282395526206	Not signficant	2	10	1	3	0.23809523809523808	0.42857142857142855
ENSG00000140022	ENSPTRG00000006598	STON2	0.439701185411911	0.262060344017976	0.6753	0.45842730033908513	0.177640841393935	Not signficant	0	2	3	0	0.2	7
ENSG00000054983	ENSPTRG00000006602	GALC	-0.604889572735222	-0.75586714405164	0.6157	0.4392793630692491	0.15097757131641798	Not signficant	2	4	5	4	0.5555555555555556	1.2222222222222223
ENSG00000042317	ENSPTRG00000006606		-1.37314027803076	-1.34631926243859	0.9612	0.535612318269048	-0.026821015592169983	Not signficant	3	0	2	0	7	5
ENSG00000070778	ENSPTRG00000006607	PTPN21	-0.90103808853708	-0.72673064945131	0.5677	0.4243245411134135	-0.17430743908576996	Not signficant	1	4	2	2	0.3333333333333333	1
ENSG00000140025	ENSPTRG00000006619	EFCAB11	-1.35871673456815	-1.15545155197805	0.5921	0.43228338117399523	-0.20326518259009996	Not signficant	1	0	0	1	3	0.3333333333333333
ENSG00000042088	ENSPTRG00000006621	TDP1	-1.42219540043662	-0.830568363525705	0.0607	0.13514147884776698	-0.591627036910915	Not signficant	2	0	0	1	5	0.3333333333333333
ENSG00000119720	ENSPTRG00000023399	NRDE2	-1.60787590957343	-0.913037848106918	0.048	0.1190631179591386	-0.6948380614665121	Not signficant	1	2	1	2	0.6	0.6
ENSG00000165914	ENSPTRG00000006627	TTC7B	0.05941122262153	-0.164838629570261	0.4882	0.39375323070886037	0.224249852191791	Not signficant	0	1	0	3	0.3333333333333333	0.14285714285714285
ENSG00000133943	ENSPTRG00000006632	DGLUCY	0.186319684873914	-0.20395453633837	0.0444	0.1142066512244897	0.390274221212284	Not signficant	5	2	2	2	2.2	1
ENSG00000015133	ENSPTRG00000006634	CCDC88C	0.0537166048031075	-0.232379362155458	0.5695	0.42487493245055036	0.28609596695856554	Not signficant	2	5	2	3	0.45454545454545453	0.7142857142857143
ENSG00000165929	ENSPTRG00000006641	TC2N	0.0751350447145124	0.801569779334786	0.0203	0.07295350364189214	-0.7264347346202736	More dispersed in human	2	2	0	1	1	0.3333333333333333
ENSG00000140092	ENSPTRG00000006643	FBLN5	1.30353401984614	0.671324263762076	0.0411	0.1090208164734459	0.632209756084064	Not signficant	0	1	0	1	0.3333333333333333	0.3333333333333333
ENSG00000100815	ENSPTRG00000006644	TRIP11	-0.803503515002518	-0.90796797188829	0.7044	0.46682164423380135	0.104464456885772	Not signficant	8	4	1	0	1.8888888888888888	3
ENSG00000066427	ENSPTRG00000006648	ATXN3	-1.39612679065492	-1.01102314609338	0.2389	0.2766375904988154	-0.3851036445615399	Not signficant	1	0	2	1	3	1.6666666666666667
ENSG00000183648	ENSPTRG00000006649	NDUFB1	0.262347104543392	0.805011420176913	0.097	0.17310512620843158	-0.5426643156335209	Not signficant	0	1	0	1	0.3333333333333333	0.3333333333333333
ENSG00000140090	ENSPTRG00000006652	SLC24A4	0.357030869609978	-1.03781941196636	0.0441	0.11379573196320782	1.394850281576338	Not signficant	1	0	2	3	3	0.7142857142857143
ENSG00000100599	ENSPTRG00000006654		-0.128613740080263	-0.298359072000684	0.5203	0.4060607534623535	0.16974533192042102	Not signficant	3	2	5	2	1.4	2.2
ENSG00000100600	ENSPTRG00000006655	LGMN	0.466062392394172	0.102219654445593	0.2402	0.27745485668124314	0.363842737948579	Not signficant	0	1	1	1	0.3333333333333333	1
ENSG00000066455	ENSPTRG00000006656	GOLGA5	-1.13768308379098	-0.976408226450329	0.5809	0.4285759008868224	-0.16127485734065095	Not signficant	0	4	1	0	0.1111111111111111	3
ENSG00000012963	ENSPTRG00000006662	UBR7	-1.00047984984989	-0.980910414723094	0.9458	0.5316148666281456	-0.019569435126795875	Not signficant	1	2	1	0	0.6	3
ENSG00000011114	ENSPTRG00000006663	BTBD7	-1.12123165885575	-1.26587752218005	0.6205	0.44098034656680685	0.14464586332429996	Not signficant	1	1	0	1	1	0.3333333333333333
ENSG00000100628	ENSPTRG00000006668	ASB2	0.719168531522246	1.18693171919839	0.1848	0.2425870028721182	-0.4677631876761439	Not signficant	0	1	0	4	0.3333333333333333	0.1111111111111111
ENSG00000175699	ENSPTRG00000046799	CCDC197	-0.743340446874296	1.13492631931026	2e-4	0.004091057647895705	-1.8782667661845558	More dispersed in human	1	1	1	0	1	3
ENSG00000089737	ENSPTRG00000006673	DDX24	-0.0868143763870468	-0.680924998132503	0.0743	0.1501324200556148	0.5941106217454561	Not signficant	2	0	0	1	5	0.3333333333333333
ENSG00000165949	ENSPTRG00000006675	IFI27	1.58403945705453	1.02933212870535	0.1062	0.18094482621060315	0.5547073283491799	Not signficant	0	1	1	0	0.3333333333333333	3
ENSG00000197249	ENSPTRG00000023666	SERPINA1	1.21643900396111	1.13014997525052	0.8152	0.4976616700633484	0.08628902871058997	Not signficant	1	0	3	0	3	7
ENSG00000188488	ENSPTRG00000032490	SERPINA5	1.32051964430696	0.938626521476645	0.3333	0.32683441420275205	0.38189312283031496	Not signficant	1	0	3	4	3	0.7777777777777778
ENSG00000196136	ENSPTRG00000023582	SERPINA3	2.8287800369901	2.25373895588844	0.0714	0.14762208555114945	0.5750410811016597	Not signficant	1	0	1	0	3	3
ENSG00000176438	ENSPTRG00000006691	SYNE3	-0.823072783288121	-1.14443574594303	0.5141	0.4043768564366631	0.32136296265490916	Not signficant	2	1	3	5	1.6666666666666667	0.6363636363636364
ENSG00000066739	ENSPTRG00000006700	ATG2B	-1.36434363063839	-0.789875995625489	0.1701	0.23261455000825867	-0.574467635012901	Not signficant	2	3	1	1	0.7142857142857143	1
ENSG00000182218	ENSPTRG00000006712	HHIPL1	-0.149620278193468	-0.178384111575426	0.9262	0.526514915488369	0.02876383338195801	Not signficant	0	1	1	1	0.3333333333333333	1
ENSG00000066629	ENSPTRG00000006714	EML1	-1.01787010302502	-0.20454581534245	0.0204	0.07313292743764076	-0.8133242876825699	More dispersed in human	1	3	2	1	0.42857142857142855	1.6666666666666667
ENSG00000197119	ENSPTRG00000006718	SLC25A29	1.40747323468151	0.725244115934776	0.0068	0.039192784317409676	0.682229118746734	More dispersed in chimp	1	0	0	2	3	0.2
ENSG00000140105	ENSPTRG00000006720	WARS1	1.50643888569381	0.0428960613196558	4e-4	0.006377762359383261	1.4635428243741542	More dispersed in chimp	1	3	1	1	0.42857142857142855	1
ENSG00000176473	ENSPTRG00000006722	WDR25	-1.34519367038682	-1.62789581313006	0.4331	0.37138670328052836	0.2827021427432401	Not signficant	1	1	1	2	1	0.6
ENSG00000197102	ENSPTRG00000006735	DYNC1H1	-1.48387717077276	0.0522583835965729	1e-4	0.002745315000561592	-1.536135554369333	More dispersed in human	0	10	0	4	0.047619047619047616	0.1111111111111111
ENSG00000080824	ENSPTRG00000045702	HSP90AA1	2.30312845667588	1.38638130355944	0.2069	0.2565622502664415	0.91674715311644	Not signficant	13	1	1	2	9	0.6
ENSG00000080824	ENSPTRG00000006736	HSP90AA1	2.30312845667588	1.38638130355944	0.2069	0.2565622502664415	0.91674715311644	Not signficant	2	5	1	2	0.45454545454545453	0.6
ENSG00000080823	ENSPTRG00000006738	MOK	-0.764564224401629	-0.300166793901068	0.1979	0.2515925708188236	-0.464397430500561	Not signficant	2	2	1	0	1	3
ENSG00000022976	ENSPTRG00000006740	ZNF839	-1.62445040700918	-0.720004746163964	0.0066	0.038403784979967576	-0.904445660845216	More dispersed in human	3	2	2	1	1.4	1.6666666666666667
ENSG00000196663	ENSPTRG00000024401	TECPR2	-0.184672667539209	0.388437899727512	0.1484	0.21656607205869005	-0.573110567266721	Not signficant	1	3	1	1	0.42857142857142855	1
ENSG00000131323	ENSPTRG00000006746	TRAF3	-1.00443195051031	-0.62654824708295	0.3887	0.3518215768853065	-0.3778837034273601	Not signficant	0	1	1	0	0.3333333333333333	3
ENSG00000198752	ENSPTRG00000006748	CDC42BPB	-0.993374715403144	-0.532813432133359	0.1382	0.20877342531784193	-0.46056128326978507	Not signficant	1	1	0	1	1	0.3333333333333333
ENSG00000075413	ENSPTRG00000006754	MARK3	-0.85993584906264	0.0545453895427617	0.0044	0.029613978586703105	-0.9144812386054016	More dispersed in human	2	3	0	1	0.7142857142857143	0.3333333333333333
ENSG00000256053	ENSPTRG00000043726	COA8	-1.06933882323969	-0.186851027037375	0.0355	0.1005196182640679	-0.8824877962023151	Not signficant	1	0	1	2	3	0.6
ENSG00000126215	ENSPTRG00000006761	XRCC3	1.84985880561982	1.66723761835102	0.4842	0.391695548310274	0.18262118726879994	Not signficant	0	2	1	0	0.2	3
ENSG00000088808	ENSPTRG00000006763	PPP1R13B	-0.443558592379369	0.244501868548499	0.0287	0.0896419323237267	-0.688060460927868	More dispersed in human	0	1	0	1	0.3333333333333333	0.3333333333333333
ENSG00000156411	ENSPTRG00000006764	ATP5MPL	0.0383154840149085	0.670469874998179	0.0235	0.07967021387423635	-0.6321543909832705	More dispersed in human	2	1	1	0	1.6666666666666667	3
ENSG00000156414	ENSPTRG00000006765	TDRD9	0.861093970055962	0.122847459422015	0.0066	0.038403784979967576	0.738246510633947	More dispersed in chimp	1	4	0	5	0.3333333333333333	0.09090909090909091
ENSG00000227729	ENSPTRG00000047159	RD3L	1.18801701013039	1.29435724167486	0.653	0.4511244327909216	-0.10634023154447014	Not signficant	0	1	1	0	0.3333333333333333	3
ENSG00000166183	ENSPTRG00000006766	ASPG	0.821443342416848	1.08507456293416	0.332	0.3263045199590785	-0.263631220517312	Not signficant	3	2	3	1	1.4	2.3333333333333335
ENSG00000066735	ENSPTRG00000033926	KIF26A	0.59776197570376	0.0528321908553817	0.0916	0.16832221232431688	0.5449297848483783	Not signficant	0	2	0	10	0.2	0.047619047619047616
ENSG00000203485	ENSPTRG00000006772	INF2	1.23659636323882	0.403664579690789	0.0013	0.01344659953532859	0.832931783548031	More dispersed in chimp	1	0	0	4	3	0.1111111111111111
ENSG00000185100	ENSPTRG00000006773	ADSS1	0.35016672792178	0.468082625258335	0.6816	0.4603847301811103	-0.117915897336555	Not signficant	1	2	0	2	0.6	0.2
ENSG00000099814	ENSPTRG00000006778	CEP170B	0.0933166713338549	0.0112038513646651	0.7962	0.49252695274624236	0.0821128199691898	Not signficant	2	1	0	8	1.6666666666666667	0.058823529411764705
ENSG00000140104	ENSPTRG00000006781	CLBA1	-0.798810009524333	-0.325665363472978	0.1658	0.2293107545582723	-0.47314464605135503	Not signficant	4	0	0	1	9	0.3333333333333333
ENSG00000184916	ENSPTRG00000006784	JAG2	0.766051345857703	0.222046888121308	0.0735	0.1494255389086294	0.5440044577363949	Not signficant	1	0	2	2	3	1
ENSG00000182979	ENSPTRG00000043446	MTA1	-0.324136904333661	-0.552553545623427	0.5216	0.4064237910178386	0.22841664128976596	Not signficant	1	1	1	0	1	3
ENSG00000211898	ENSPTRG00000046017	IGHD	1.91867528780983	1.29705955161906	0.2027	0.25427361818237537	0.6216157361907702	Not signficant	4	2	1	1	1.8	1
ENSG00000211976	ENSPTRG00000046634	IGHV3-73	3.91277088240898	0.719077214309063	0.0045	0.0299557160954624	3.1936936680999173	More dispersed in chimp	1	0	0	1	3	0.3333333333333333
ENSG00000273749	ENSPTRG00000006818	CYFIP1	-0.339434156052102	-0.473124671634112	0.6472	0.4492909158122999	0.13369051558201	Not signficant	0	8	2	3	0.058823529411764705	0.7142857142857143
ENSG00000140157	ENSPTRG00000052089	NIPA2	-0.96831823330785	-0.390333036593645	0.093	0.16961439181791374	-0.5779851967142051	Not signficant	0	2	1	1	0.2	1
ENSG00000206190	ENSPTRG00000030356	ATP10A	0.677139058925664	-0.39474223981867	0.0097	0.048516861400335745	1.071881298744334	More dispersed in chimp	3	5	3	2	0.6363636363636364	1.4
ENSG00000166206	ENSPTRG00000006831	GABRB3	0.0424449513957535	0.246676703674246	0.4814	0.3909521514434087	-0.2042317522784925	Not signficant	1	1	2	2	1	1
ENSG00000128731	ENSPTRG00000050016	HERC2	-0.671862706096151	-0.253022669546625	0.1866	0.24402821855636628	-0.41884003654952595	Not signficant	0	2	0	2	0.2	0.2
ENSG00000104067	ENSPTRG00000006846	TJP1	-0.193356339840024	0.601798890924252	0.0193	0.07110947603371898	-0.795155230764276	More dispersed in human	3	5	1	1	0.6363636363636364	1
ENSG00000034053	ENSPTRG00000006842	APBA2	0.733779913909628	-0.204154575143699	0.0096	0.04821483071137607	0.937934489053327	More dispersed in chimp	1	2	1	0	0.6	3
ENSG00000198690	ENSPTRG00000006854	FAN1	-0.0251725110855299	0.0113387916412293	0.9001	0.5200581031042487	-0.036511302726759204	Not signficant	1	2	1	1	0.6	1
ENSG00000166912	ENSPTRG00000006858	MTMR10	-0.111122722442683	0.376129421126949	0.2011	0.2533276474021752	-0.48725214356963203	Not signficant	0	1	1	1	0.3333333333333333	1
ENSG00000169926	ENSPTRG00000043659	KLF13	-0.309784212241715	-0.171651043284041	0.6937	0.4635587977915696	-0.138133168957674	Not signficant	1	0	0	1	3	0.3333333333333333
ENSG00000169918	ENSPTRG00000006863	OTUD7A	-1.18083152954989	-0.542168621515414	0.067	0.14177630814259254	-0.6386629080344759	Not signficant	0	4	0	2	0.1111111111111111	0.2
ENSG00000248905	ENSPTRG00000006870	FMN1	-0.907061154291304	-0.629749847161885	0.4109	0.36252420245545686	-0.277311307129419	Not signficant	3	6	6	4	0.5384615384615384	1.4444444444444444
ENSG00000198838	ENSPTRG00000006872	RYR3	-0.610347634310597	-0.637165817288401	0.9448	0.5314821609680428	0.026818182977804028	Not signficant	4	29	5	7	0.15254237288135594	0.7333333333333333
ENSG00000140199	ENSPTRG00000006879	SLC12A6	0.363802985143854	0.523757992202262	0.6121	0.4380520824680885	-0.15995500705840804	Not signficant	1	3	0	4	0.42857142857142855	0.1111111111111111
ENSG00000021776	ENSPTRG00000006891	AQR	-1.78249214163567	-1.69355882903318	0.7311	0.475370444286541	-0.08893331260249004	Not signficant	2	4	0	1	0.5555555555555556	0.3333333333333333
ENSG00000198146	ENSPTRG00000023628	ZNF770	0.451756222535194	0.0709394839272597	0.3029	0.3125973332903451	0.3808167386079343	Not signficant	0	1	0	1	0.3333333333333333	0.3333333333333333
ENSG00000172575	ENSPTRG00000006905	RASGRP1	0.887957862254639	-0.730259934072009	0.1213	0.1948092912802292	1.618217796326648	Not signficant	2	2	1	1	1	1
ENSG00000137801	ENSPTRG00000006907	THBS1	2.84050311650221	2.41850471226864	0.241	0.277807677073404	0.42199840423357005	Not signficant	2	4	2	4	0.5555555555555556	0.5555555555555556
ENSG00000128829	ENSPTRG00000006910	EIF2AK4	-0.959878399750571	-1.12764001728586	0.597	0.43352012139411095	0.16776161753528906	Not signficant	1	3	3	2	0.42857142857142855	1.4
ENSG00000156970	ENSPTRG00000006913	BUB1B	-0.409808292576513	1.28267196327301	0.0349	0.09955412998520892	-1.6924802558495229	More dispersed in human	2	0	1	2	5	0.6
ENSG00000137841	ENSPTRG00000006916	PLCB2	0.487153149429042	0.577582197408713	0.7964	0.4925657656502953	-0.090429047979671	Not signficant	2	1	0	3	1.6666666666666667	0.14285714285714285
ENSG00000188549	ENSPTRG00000006917	CCDC9B	0.0905416652935918	0.162499385585533	0.8494	0.5068869570588267	-0.07195772029194121	Not signficant	2	0	1	1	5	1
ENSG00000140323	ENSPTRG00000006918	DISP2	-1.00983349487112	0.0490160619354005	0.0318	0.0952504943673109	-1.0588495568065206	More dispersed in human	0	1	2	2	0.3333333333333333	1
ENSG00000137812	ENSPTRG00000006925	KNL1	-0.768456742158551	0.724027356666338	0.0659	0.1406304055255534	-1.4924840988248889	Not signficant	4	0	6	3	9	1.8571428571428572
ENSG00000166140	ENSPTRG00000006931	ZFYVE19	-0.388023680747345	0.00379005671045229	0.2224	0.26742704253124133	-0.3918137374577973	Not signficant	1	4	2	0	0.3333333333333333	5
ENSG00000104142	ENSPTRG00000006936	VPS18	-0.0584255795554287	-0.897043545876954	0.0493	0.12068894352787327	0.8386179663215253	Not signficant	2	0	1	0	5	3
ENSG00000137806	ENSPTRG00000006945	NDUFAF1	-0.255039464650682	0.171889687161457	0.0549	0.12755626178555887	-0.426929151812139	Not signficant	1	0	3	0	3	7
ENSG00000103932	ENSPTRG00000006949	RPAP1	-0.826382428301236	-0.572053145240294	0.3651	0.3418587752064878	-0.25432928306094194	Not signficant	1	1	2	3	1	0.7142857142857143
ENSG00000092445	ENSPTRG00000006951	TYRO3	-0.25900256032363	-0.0707506844151813	0.5007	0.39901532213419244	-0.18825187590844872	Not signficant	1	1	1	1	1	1
ENSG00000174197	ENSPTRG00000006953	MGA	-1.04178506600498	-1.15894622562764	0.7123	0.4692465265885483	0.11716115962265983	Not signficant	3	5	2	2	0.6363636363636364	1
ENSG00000168907	ENSPTRG00000006970	PLA2G4F	0.847428673258745	1.41336329226875	0.0492	0.12068688772371403	-0.565934619010005	Not signficant	0	1	1	2	0.3333333333333333	0.6
ENSG00000166887	ENSPTRG00000006971	VPS39	-1.34364728453444	-0.829382124262261	0.1958	0.2502339728933309	-0.5142651602721791	Not signficant	0	3	0	1	0.14285714285714285	0.3333333333333333
ENSG00000103978	ENSPTRG00000006972	TMEM87A	-1.13591076713847	-0.747480701066453	0.2104	0.2590547925264378	-0.388430066072017	Not signficant	0	1	0	1	0.3333333333333333	0.3333333333333333
ENSG00000214013	ENSPTRG00000006973	GANC	-0.864584107652274	-0.698828997585849	0.5179	0.4053752578665295	-0.16575511006642496	Not signficant	0	2	2	0	0.2	5
ENSG00000092529	ENSPTRG00000034200	CAPN3	1.48701861578184	1.0774666369261101	0.2138	0.261302527755545	0.4095519788557298	Not signficant	2	2	1	0	1	3
ENSG00000103994	ENSPTRG00000006974	ZNF106	-0.0982944973351398	0.53174459869448	0.0133	0.05713162005286352	-0.6300390960296198	More dispersed in human	3	2	1	1	1.4	1
ENSG00000159433	ENSPTRG00000006980	STARD9	0.383183968674254	0.934876887588105	0.0337	0.09785110428641838	-0.5516929189138511	More dispersed in human	11	9	4	2	1.2105263157894737	1.8
ENSG00000128881	ENSPTRG00000006982	TTBK2	-0.963931023238332	-0.383328536689752	0.1203	0.19397114364091594	-0.58060248654858	Not signficant	2	1	1	0	1.6666666666666667	3
ENSG00000140265	ENSPTRG00000006992	ZSCAN29	-0.669149448082248	-0.753940141506578	0.7324	0.47564547508840777	0.08479069342432999	Not signficant	0	2	2	1	0.2	1.6666666666666667
ENSG00000067369	ENSPTRG00000006994	TP53BP1	-0.645074436332273	0.147405060967043	0.0208	0.07409404309808378	-0.792479497299316	More dispersed in human	4	2	3	2	1.8	1.4
ENSG00000166963	ENSPTRG00000006995	MAP1A	0.787271856713096	0.980759395609821	0.4765	0.3890060715552613	-0.193487538896725	Not signficant	0	1	3	3	0.3333333333333333	1
ENSG00000140259	ENSPTRG00000007006	MFAP1	-1.50634057064813	-1.59577359881109	0.8241	0.49987718951915183	0.08943302816295984	Not signficant	0	1	0	1	0.3333333333333333	0.3333333333333333
ENSG00000092470	ENSPTRG00000007007	WDR76	-1.03249783775729	-0.00579889793643606	0.0099	0.04908019363529462	-1.026698939820854	More dispersed in human	1	0	1	0	3	3
ENSG00000104133	ENSPTRG00000007016	SPG11	-1.30581666698583	-0.620882934108761	0.0373	0.10341103406443433	-0.6849337328770689	Not signficant	5	5	1	0	1	3
ENSG00000185880	ENSPTRG00000007022	TRIM69	-0.621247703056702	-0.146567119217041	0.2182	0.2645548348175253	-0.47468058383966094	Not signficant	1	1	3	0	1	7
ENSG00000140279	ENSPTRG00000007026	DUOX2	0.608564452586807	0.427884526860915	0.6832	0.4607585790820639	0.18067992572589203	Not signficant	0	3	3	0	0.14285714285714285	7
ENSG00000137857	ENSPTRG00000007029	DUOX1	0.630942661659589	0.375376229906301	0.4123	0.3632765898631646	0.255566431753288	Not signficant	6	5	2	1	1.1818181818181819	1.6666666666666667
ENSG00000171766	ENSPTRG00000007033	GATM	0.664360828021996	1.02970733000973	0.2017	0.2534277176069006	-0.3653465019877339	Not signficant	0	2	1	1	0.2	1
ENSG00000171763	ENSPTRG00000007034	SPATA5L1	-0.770145361825491	-1.04273744338437	0.3539	0.3369889377153042	0.27259208155887893	Not signficant	2	3	1	1	0.7142857142857143	1
ENSG00000104154	ENSPTRG00000007036	SLC30A4	-1.04747604495897	-1.69519858266602	0.012	0.054462681676771915	0.6477225377070501	More dispersed in chimp	1	0	0	1	3	0.3333333333333333
ENSG00000137767	ENSPTRG00000007039	SQOR	-0.343631175539364	-0.40768983394959	0.8228	0.49962815444446423	0.06405865841022601	Not signficant	1	4	0	1	0.3333333333333333	0.3333333333333333
ENSG00000137872	ENSPTRG00000007040	SEMA6D	-0.867359027908392	-0.00869121269507689	0.0184	0.06958399657560153	-0.8586678152133151	More dispersed in human	1	5	1	3	0.2727272727272727	0.42857142857142855
ENSG00000166147	ENSPTRG00000007046	FBN1	1.04129312791145	1.45081675849611	0.231	0.2726060528838196	-0.4095236305846601	Not signficant	0	7	0	1	0.06666666666666667	0.3333333333333333
ENSG00000185634	ENSPTRG00000007048	SHC4	-0.882511271851015	-0.138429340156206	0.0629	0.1372772367017221	-0.744081931694809	Not signficant	0	1	0	1	0.3333333333333333	0.3333333333333333
ENSG00000138593	ENSPTRG00000007050	SECISBP2L	-0.911364364981099	-0.919740664321334	0.9812	0.5408960661995734	0.008376299340234983	Not signficant	1	0	2	1	3	1.6666666666666667
ENSG00000156958	ENSPTRG00000007052	GALK2	-0.938223057548555	-0.629324817024755	0.3151	0.31817335353438986	-0.3088982405238	Not signficant	0	1	0	2	0.3333333333333333	0.2
ENSG00000104043	ENSPTRG00000007061	ATP8B4	-0.932972686346201	-0.137518987223983	0.0324	0.09590686177884078	-0.795453699122218	More dispersed in human	2	1	2	0	1.6666666666666667	5
ENSG00000138592	ENSPTRG00000007065	USP8	-1.10642071094709	-0.71216307037631	0.3329	0.3266614979047699	-0.39425764057078005	Not signficant	2	1	1	0	1.6666666666666667	3
ENSG00000092439	ENSPTRG00000007068	TRPM7	0.331680336828488	-0.162331104601284	0.1186	0.19271940256278788	0.49401144142977205	Not signficant	1	2	1	2	0.6	0.6
ENSG00000081014	ENSPTRG00000007072	AP4E1	-1.55300588236938	-1.28595844515786	0.4561	0.3815145459642359	-0.2670474372115199	Not signficant	0	1	1	1	0.3333333333333333	1
ENSG00000186417	ENSPTRG00000007075	GLDN	-0.41386150683894	0.269344664911365	0.0276	0.08740244843071544	-0.6832061717503051	More dispersed in human	1	2	2	0	0.6	5
ENSG00000104093	ENSPTRG00000007076	DMXL2	-1.48360332455774	-0.43470420451449	0.0048	0.03146515433318707	-1.04889912004325	More dispersed in human	1	8	2	4	0.17647058823529413	0.5555555555555556
ENSG00000128833	ENSPTRG00000007085	MYO5C	-1.00021847497261	-0.587850126651345	0.449	0.37844408099846855	-0.412368348321265	Not signficant	10	2	1	2	4.2	0.6
ENSG00000197535	ENSPTRG00000023562	MYO5A	-1.07507692836153	-0.63785841128957	0.2662	0.29276138394241846	-0.43721851707196	Not signficant	5	3	1	1	1.5714285714285714	1
ENSG00000047346	ENSPTRG00000007089	FAM214A	0.11866548528266	-0.141281365145982	0.4977	0.3975142856363864	0.25994685042864196	Not signficant	2	1	2	3	1.6666666666666667	0.7142857142857143
ENSG00000069943	ENSPTRG00000007096	PIGB	-1.04476753469182	-0.94604051922282	0.8039	0.49445996298571543	-0.09872701546899998	Not signficant	3	0	1	0	7	3
ENSG00000260916	ENSPTRG00000034458	CCPG1	-0.932151275616696	-0.159538840137626	0.0249	0.08235198992173753	-0.77261243547907	More dispersed in human	0	3	0	2	0.14285714285714285	0.2
ENSG00000069869	ENSPTRG00000007102	NEDD4	-0.115634433159987	-0.737494349553386	0.0591	0.13291653525663247	0.621859916393399	Not signficant	2	2	3	3	1	1
ENSG00000181827	ENSPTRG00000007104	RFX7	-1.18080363545279	-1.3782252556603	0.616	0.43933619956247694	0.19742162020751008	Not signficant	3	1	0	3	2.3333333333333335	0.14285714285714285
ENSG00000137871	ENSPTRG00000007107	ZNF280D	-0.0937847570669865	-0.715816972117482	0.4628	0.38387261935612743	0.6220322150504954	Not signficant	3	0	0	1	7	0.3333333333333333
ENSG00000128849	ENSPTRG00000007110	CGNL1	0.530745086089859	1.08051945648661	0.0578	0.13153215665513981	-0.549774370396751	Not signficant	3	3	3	0	1	7
ENSG00000263155	ENSPTRG00000007112	MYZAP	0.457805527123566	0.65093062497685	0.4977	0.3975142856363864	-0.19312509785328397	Not signficant	1	1	0	1	1	0.3333333333333333
ENSG00000128918	ENSPTRG00000007113	ALDH1A2	1.49593459303725	0.601195521354315	0.0598	0.1337084404498871	0.8947390716829351	Not signficant	1	0	2	0	3	5
ENSG00000157450	ENSPTRG00000007122	RNF111	-1.33259283878659	-1.27034743000444	0.8525	0.5079482344177133	-0.062245408782150013	Not signficant	1	1	1	2	1	0.6
ENSG00000157483	ENSPTRG00000007124	MYO1E	-0.147001575825507	0.102507224058811	0.4219	0.3667786596000296	-0.249508799884318	Not signficant	0	4	0	2	0.1111111111111111	0.2
ENSG00000140299	ENSPTRG00000007130	BNIP2	0.307746651224212	0.00194116084966245	0.2222	0.2672745711928727	0.30580549037454957	Not signficant	1	0	2	1	3	1.6666666666666667
ENSG00000182718	ENSPTRG00000007132	ANXA2	0.498839044702285	1.01499193673827	0.1477	0.21606266988193898	-0.516152892035985	Not signficant	1	2	2	1	0.6	1.6666666666666667
ENSG00000128915	ENSPTRG00000007133	ICE2	-0.627749647967758	-1.06222149487968	0.2237	0.26823936429625134	0.434471846911922	Not signficant	1	1	0	1	1	0.3333333333333333
ENSG00000129003	ENSPTRG00000007135	VPS13C	-1.44695783649741	-0.876818268608891	0.1228	0.19566913687616033	-0.570139567888519	Not signficant	7	7	2	0	1	5
ENSG00000205502	ENSPTRG00000049027	C2CD4B	1.33923307327442	1.44253578969825	0.7749	0.4867730425692536	-0.10330271642383004	Not signficant	1	0	2	0	3	5
ENSG00000171914	ENSPTRG00000007140	TLN2	-0.149852371270599	0.459062089727564	0.0157	0.06278742883540701	-0.608914460998163	More dispersed in human	1	9	1	6	0.15789473684210525	0.23076923076923078
ENSG00000103642	ENSPTRG00000007143	LACTB	-0.180261424090898	-0.333441353999413	0.6536	0.4513844119932258	0.153179929908515	Not signficant	1	0	2	0	3	5
ENSG00000103657	ENSPTRG00000007151	HERC1	-0.740424703474931	0.0227390960938001	0.0058	0.03547296468062332	-0.763163799568731	More dispersed in human	3	7	3	4	0.4666666666666667	0.7777777777777778
ENSG00000035664	ENSPTRG00000007152	DAPK2	1.38232651424841	0.691890913704837	0.0957	0.17196183001303145	0.690435600543573	Not signficant	1	1	2	0	1	5
ENSG00000028528	ENSPTRG00000007154	SNX1	-1.12324909777596	-0.709710049017833	0.3964	0.355399143542315	-0.41353904875812697	Not signficant	1	0	0	1	3	0.3333333333333333
ENSG00000169118	ENSPTRG00000007157	CSNK1G1	-0.802944595925773	-1.26968939743677	0.1605	0.22526568002878347	0.46674480151099695	Not signficant	0	1	0	1	0.3333333333333333	0.3333333333333333
ENSG00000103671	ENSPTRG00000007160	TRIP4	-0.563955904932652	-0.906630280619671	0.2543	0.2849770888387838	0.342674375687019	Not signficant	2	2	0	1	1	0.3333333333333333
ENSG00000180357	ENSPTRG00000007163	ZNF609	-0.841489747875109	-0.761494800258123	0.8067	0.49528815580419333	-0.079994947616986	Not signficant	0	4	0	1	0.1111111111111111	0.3333333333333333
ENSG00000140451	ENSPTRG00000007166	PIF1	1.09429945296291	0.0428603381985788	0.0697	0.14534177376759572	1.0514391147643312	Not signficant	0	1	1	0	0.3333333333333333	3
ENSG00000241839	ENSPTRG00000007168	PLEKHO2	1.35927504886408	0.814506166942716	0.0974	0.1731932486975551	0.5447688819213639	Not signficant	1	1	1	1	1	1
ENSG00000166839	ENSPTRG00000007169	ANKDD1A	0.518574643282393	-0.0838375826167925	0.1732	0.23470023465183373	0.6024122258991855	Not signficant	3	0	1	1	7	1
ENSG00000103710	ENSPTRG00000007173	RASL12	0.73598520381095	-0.0271961336368896	0.2088	0.2579546462243128	0.7631813374478396	Not signficant	0	1	0	1	0.3333333333333333	0.3333333333333333
ENSG00000138615	ENSPTRG00000007177	CILP	2.42566925469125	2.47433569311875	0.8761	0.5138757795581324	-0.04866643842749996	Not signficant	3	5	2	0	0.6363636363636364	5
ENSG00000138617	ENSPTRG00000007178	PARP16	-0.501647249996967	-0.34130051183493	0.6415	0.4474713978229339	-0.16034673816203698	Not signficant	0	1	0	1	0.3333333333333333	0.3333333333333333
ENSG00000103742	ENSPTRG00000007180	IGDCC4	0.237967072958701	0.393856027909617	0.6694	0.4564256649168975	-0.15588895495091598	Not signficant	2	6	3	3	0.38461538461538464	1
ENSG00000074696	ENSPTRG00000007183	HACD3	-0.363010801375273	0.050826413845249	0.2291	0.27185756146120205	-0.41383721522052197	Not signficant	0	1	0	1	0.3333333333333333	0.3333333333333333
ENSG00000138614	ENSPTRG00000007184	INTS14	-0.535828025004508	-1.48230141345502	0.0037	0.02659388802709369	0.9464733884505121	More dispersed in chimp	1	0	0	1	3	0.3333333333333333
ENSG00000074621	ENSPTRG00000007185	SLC24A1	-0.519884815412294	-0.896158158499009	0.3631	0.3408602020866964	0.376273343086715	Not signficant	5	1	1	0	3.6666666666666665	3
ENSG00000174485	ENSPTRG00000007186	DENND4A	-0.691604445106803	-0.776957257880361	0.8446	0.5054222529233158	0.085352812773558	Not signficant	2	1	0	1	1.6666666666666667	0.3333333333333333
ENSG00000166938	ENSPTRG00000007191	DIS3L	0.0906793330981412	0.589829376571924	0.0505	0.1219504510666133	-0.49915004347378283	Not signficant	1	2	1	1	0.6	1
ENSG00000174442	ENSPTRG00000007196	ZWILCH	-1.2673559155597	-0.0450458942311305	0.0061	0.036693147610471495	-1.2223100213285696	More dispersed in human	1	2	1	0	0.6	3
ENSG00000103591	ENSPTRG00000007202	AAGAB	-0.691735451902709	-0.569232312411225	0.7208	0.47227052778208534	-0.12250313949148406	Not signficant	0	1	1	0	0.3333333333333333	3
ENSG00000189227	ENSPTRG00000030250	C15orf61	-1.69311258840038	0.297436091647314	1e-4	0.002745315000561592	-1.990548680047694	More dispersed in human	1	0	1	0	3	3
ENSG00000137809	ENSPTRG00000007215	ITGA11	0.063754598800112	0.736336606726078	0.041	0.1090208164734459	-0.672582007925966	Not signficant	4	5	2	6	0.8181818181818182	0.38461538461538464
ENSG00000258484	ENSPTRG00000007221	SPESP1	0.15821881225238	1.0684376817361	0.0091	0.04693015176807478	-0.9102188694837201	More dispersed in human	0	1	1	0	0.3333333333333333	3
ENSG00000137831	ENSPTRG00000007232	UACA	0.774250012316999	-0.0325615908989412	0.1167	0.19116334075915892	0.8068116032159401	Not signficant	4	4	0	2	1	0.2
ENSG00000166173	ENSPTRG00000007234	LARP6	-0.0164195982270781	0.214312508844025	0.6161	0.4393646094834327	-0.2307321070711031	Not signficant	0	1	0	2	0.3333333333333333	0.2
ENSG00000137821	ENSPTRG00000007236	LRRC49	-1.50184439031309	0.762423160497747	1e-4	0.002745315000561592	-2.264267550810837	More dispersed in human	2	1	1	0	1.6666666666666667	3
ENSG00000129028	ENSPTRG00000007235	THAP10	-0.40607876981303	-0.0721766256598273	0.2508	0.2832910294964662	-0.3339021441532027	Not signficant	0	1	0	2	0.3333333333333333	0.2
ENSG00000187720	ENSPTRG00000007240	THSD4	0.930564691506136	0.779226280075968	0.5965	0.43338611662929777	0.15133841143016802	Not signficant	1	4	0	4	0.3333333333333333	0.1111111111111111
ENSG00000066933	ENSPTRG00000007243	MYO9A	-1.78301364874833	-0.698694649889705	0.0063	0.037433676793662454	-1.0843189988586248	More dispersed in human	6	6	0	1	1	0.3333333333333333
ENSG00000140463	ENSPTRG00000007255	BBS4	-0.311712700176694	-0.379026087959606	0.8059	0.49504671053279614	0.06731338778291202	Not signficant	1	1	1	0	1	3
ENSG00000067141	ENSPTRG00000007257	NEO1	-0.566513204978281	-0.307033818314004	0.3819	0.34882291739593435	-0.25947938666427695	Not signficant	1	2	0	2	0.6	0.2
ENSG00000103855	ENSPTRG00000007261	CD276	-0.40985884647508	0.731407521326614	0.0093	0.04742570005858425	-1.1412663678016939	More dispersed in human	3	3	4	3	1	1.2857142857142858
ENSG00000205363	ENSPTRG00000045297	INSYN1	0.211479082870028	0.416282109972455	0.4761	0.3888534050890521	-0.204803027102427	Not signficant	1	0	0	1	3	0.3333333333333333
ENSG00000129038	ENSPTRG00000007264	LOXL1	1.58255168661307	1.64496522786206	0.8675	0.5120923144174828	-0.0624135412489899	Not signficant	0	1	2	0	0.3333333333333333	5
ENSG00000067221	ENSPTRG00000007265	STOML1	-0.283373619480722	0.0177333333808756	0.4614	0.3831901498634431	-0.3011069528615976	Not signficant	1	0	0	1	3	0.3333333333333333
ENSG00000129009	ENSPTRG00000007270	ISLR	1.56704694748636	1.32283316651607	0.526	0.4078503860889528	0.24421378097029	Not signficant	0	2	0	2	0.2	0.2
ENSG00000138623	ENSPTRG00000007275	SEMA7A	0.194021871601658	0.410471405740436	0.6061	0.43640980300684407	-0.216449534138778	Not signficant	1	0	0	2	3	0.2
ENSG00000140474	ENSPTRG00000007285		1.38061090774413	-0.817638293982844	0.0069	0.0393652433752402	2.198249201726974	More dispersed in chimp	0	1	1	2	0.3333333333333333	0.6
ENSG00000140400	ENSPTRG00000007299	MAN2C1	1.44435765474523	0.846201338469381	0.0135	0.05765161501179343	0.598156316275849	More dispersed in chimp	0	1	0	1	0.3333333333333333	0.3333333333333333
ENSG00000173546	ENSPTRG00000007305	CSPG4	0.558933543847114	0.498544242043152	0.8326	0.5020306379971733	0.060389301803962014	Not signficant	7	4	2	6	1.6666666666666667	0.38461538461538464
ENSG00000169758	ENSPTRG00000007313	TMEM266	-0.104488808087328	-1.34589118881837	0.0049	0.03172201747989343	1.241402380731042	More dispersed in chimp	0	2	2	0	0.2	5
ENSG00000140374	ENSPTRG00000007314	ETFA	0.274320273960789	-0.160506524129636	0.2093	0.25848489477129366	0.434826798090425	Not signficant	2	2	0	1	1	0.3333333333333333
ENSG00000140386	ENSPTRG00000007316	SCAPER	-0.406109497108631	0.111168704770464	0.0444	0.1142066512244897	-0.517278201879095	Not signficant	1	2	2	0	0.6	5
ENSG00000173517	ENSPTRG00000007323	PEAK1	-1.0197516610838	0.558477418985097	1e-4	0.002745315000561592	-1.578229080068897	More dispersed in human	2	5	2	1	0.45454545454545453	1.6666666666666667
ENSG00000169783	ENSPTRG00000030235	LINGO1	0.972102428571032	0.00291472021620032	0.276	0.298058366837978	0.9691877083548317	Not signficant	0	1	0	4	0.3333333333333333	0.1111111111111111
ENSG00000167202	ENSPTRG00000007333	TBC1D2B	-0.427679565385226	6.13379739083708e-4	0.2102	0.25893951870681575	-0.4282929451243097	Not signficant	1	0	2	1	3	1.6666666666666667
ENSG00000166411	ENSPTRG00000007336	IDH3A	0.858977909561195	0.945789525576367	0.7211	0.4723168069573238	-0.08681161601517196	Not signficant	0	3	0	1	0.14285714285714285	0.3333333333333333
ENSG00000140403	ENSPTRG00000007338	DNAJA4	1.34840406729438	1.46152858139496	0.7586	0.4825742971747558	-0.11312451410057989	Not signficant	1	0	0	2	3	0.2
ENSG00000136381	ENSPTRG00000007342	IREB2	-1.2693107923237	-1.03033446814953	0.4453	0.37684785346334504	-0.23897632417417003	Not signficant	1	0	1	1	3	1
ENSG00000169684	ENSPTRG00000007346	CHRNA5	1.0817385260006	0.147500457089764	0.5258	0.40778190618154825	0.934238068910836	Not signficant	2	0	1	0	5	3
ENSG00000080644	ENSPTRG00000007347	CHRNA3	1.52605771925158	0.573445350408997	0.378	0.34726318457487343	0.952612368842583	Not signficant	0	6	0	3	0.07692307692307693	0.14285714285714285
ENSG00000136378	ENSPTRG00000007350	ADAMTS7	1.32610764160667	1.11085260477797	0.5247	0.40739575748952533	0.21525503682869984	Not signficant	1	0	6	6	3	1
ENSG00000185787	ENSPTRG00000049147	MORF4L1	-1.76002889886345	-0.532556307904723	1e-4	0.002745315000561592	-1.227472590958727	More dispersed in human	1	0	0	1	3	0.3333333333333333
ENSG00000185787	ENSPTRG00000045495	MORF4L1	-1.76002889886345	-0.532556307904723	1e-4	0.002745315000561592	-1.227472590958727	More dispersed in human	1	1	0	1	1	0.3333333333333333
ENSG00000103811	ENSPTRG00000007352	CTSH	-0.120955964161877	0.116830108664542	0.4496	0.3785565594963251	-0.237786072826419	Not signficant	1	1	1	1	1	1
ENSG00000103888	ENSPTRG00000007365	CEMIP	0.584618171597629	0.250190489280675	0.5597	0.42135237242385576	0.33442768231695397	Not signficant	2	4	0	1	0.5555555555555556	0.3333333333333333
ENSG00000172349	ENSPTRG00000007369	IL16	0.355801748249391	-0.417176574220425	0.0251	0.08252755575303701	0.7729783224698159	More dispersed in chimp	3	2	1	3	1.4	0.42857142857142855
ENSG00000140598	ENSPTRG00000007374	EFL1	-0.799732859793217	-0.300313422064745	0.3961	0.35530466315952686	-0.49941943772847197	Not signficant	4	3	1	2	1.2857142857142858	0.6
ENSG00000140598	ENSPTRG00000050545	EFL1	-0.799732859793217	-0.300313422064745	0.3961	0.35530466315952686	-0.49941943772847197	Not signficant	1	1	1	2	1	0.6
ENSG00000182774	ENSPTRG00000023171	RPS17	0.127928618116407	0.599217198647199	0.044	0.11365817745515695	-0.47128858053079203	Not signficant	1	0	1	0	3	3
ENSG00000186628	ENSPTRG00000007383	FSD2	1.41632914461298	1.55601098892673	0.5626	0.42228469764420096	-0.13968184431374997	Not signficant	2	0	2	1	5	1.6666666666666667
ENSG00000156232	ENSPTRG00000007384	WHAMM	-0.231059625120968	-0.0313896457836043	0.4728	0.38797039508104947	-0.1996699793373637	Not signficant	3	1	2	1	2.3333333333333335	1.6666666666666667
ENSG00000156218	ENSPTRG00000007394	ADAMTSL3	0.280800952399828	0.384973855343892	0.8223	0.49950987026437066	-0.104172902944064	Not signficant	1	6	6	4	0.23076923076923078	1.4444444444444444
ENSG00000176371	ENSPTRG00000007400	ZSCAN2	-2.03695085027219	-1.62410369900305	0.4175	0.3652581255389572	-0.41284715126914007	Not signficant	3	2	2	0	1.4	5
ENSG00000177082	ENSPTRG00000007402	WDR73	-0.0288881373195664	-0.0192017776240405	0.9741	0.5385676991100199	-0.0096863596955259	Not signficant	0	1	2	2	0.3333333333333333	1
ENSG00000197696	ENSPTRG00000007403	NMB	1.16765318926016	1.04232172623577	0.7015	0.46616892691763806	0.12533146302439002	Not signficant	1	0	1	0	3	3
ENSG00000166716	ENSPTRG00000007405	ZNF592	-1.2807970408087	-1.13832027464341	0.6116	0.4379088322927374	-0.14247676616528993	Not signficant	1	0	1	1	3	1
ENSG00000136383	ENSPTRG00000007406	ALPK3	0.313211149647006	0.237496111834336	0.8026	0.4942669016477443	0.07571503781267003	Not signficant	2	1	4	3	1.6666666666666667	1.2857142857142858
ENSG00000170776	ENSPTRG00000007414	AKAP13	-0.50765080465432	0.0702202346043763	0.0686	0.14391097387028928	-0.5778710392586963	Not signficant	6	6	12	7	1	1.6666666666666667
ENSG00000183655	ENSPTRG00000007415	KLHL25	1.66184254479706	0.221740771857162	0.1772	0.23773832741956777	1.440101772939898	Not signficant	0	2	1	3	0.2	0.42857142857142855
ENSG00000140538	ENSPTRG00000007418	NTRK3	0.292148342820446	-0.0395839090417349	0.2061	0.2560049432723047	0.3317322518621809	Not signficant	1	2	0	3	0.6	0.14285714285714285
ENSG00000181026	ENSPTRG00000007422	AEN	0.778969139717733	0.665299535824929	0.7772	0.4873374941646066	0.113669603892804	Not signficant	0	1	1	2	0.3333333333333333	0.6
ENSG00000172183	ENSPTRG00000044668	ISG20	1.38296524580889	0.494525983746255	0.0128	0.055971547987497657	0.8884392620626349	More dispersed in chimp	0	1	1	1	0.3333333333333333	1
ENSG00000140511	ENSPTRG00000007425	HAPLN3	1.77824485013899	1.06160421018701	0.0182	0.06914994266763153	0.71664063995198	More dispersed in chimp	0	2	2	4	0.2	0.5555555555555556
ENSG00000140545	ENSPTRG00000007426	MFGE8	0.0690373367498522	-0.491319989191552	0.0857	0.16263708372089955	0.5603573259414042	Not signficant	0	2	2	1	0.2	1.6666666666666667
ENSG00000140525	ENSPTRG00000007430	FANCI	-1.2303037643309	0.0689763570618558	7e-4	0.008874612033065424	-1.2992801213927558	More dispersed in human	1	0	2	1	3	1.6666666666666667
ENSG00000140519	ENSPTRG00000007432	RHCG	1.00706747765533	1.40876135037152	0.3738	0.3457928385581955	-0.40169387271619006	Not signficant	0	1	1	0	0.3333333333333333	3
ENSG00000166813	ENSPTRG00000007434	KIF7	0.0438074681416651	-0.157830237836795	0.5182	0.4053752578665295	0.2016377059784601	Not signficant	1	2	3	1	0.6	2.3333333333333335
ENSG00000166819	ENSPTRG00000007436	PLIN1	2.74886498247565	1.64614984020786	0.2439	0.27976436614295735	1.1027151422677899	Not signficant	1	1	0	2	1	0.2
ENSG00000140548	ENSPTRG00000007445	ZNF710	1.13283902765223	1.03458933626558	0.5744	0.42636488825147983	0.09824969138664996	Not signficant	1	0	0	3	3	0.14285714285714285
ENSG00000185033	ENSPTRG00000007448	SEMA4B	0.246735104540305	0.832222084861207	0.1223	0.19541553107626702	-0.585486980320902	Not signficant	0	2	2	5	0.2	0.45454545454545453
ENSG00000185043	ENSPTRG00000007449	CIB1	-0.66609846485583	-0.284992893865982	0.2077	0.25720487063596226	-0.38110557098984804	Not signficant	1	0	0	1	3	0.3333333333333333
ENSG00000140575	ENSPTRG00000007455	IQGAP1	0.599173419648751	-0.0641612502087407	0.0756	0.15129401626553407	0.6633346698574918	Not signficant	1	2	0	1	0.6	0.3333333333333333
ENSG00000140577	ENSPTRG00000007457	CRTC3	-1.1317573781475	-0.507205268854911	0.0693	0.14492149959150136	-0.6245521092925891	Not signficant	0	2	1	0	0.2	3
ENSG00000197299	ENSPTRG00000007460	BLM	-0.305715453306131	0.512388528776338	0.0069	0.0393652433752402	-0.8181039820824689	More dispersed in human	10	2	0	3	4.2	0.14285714285714285
ENSG00000182511	ENSPTRG00000007462	FES	1.29524175134612	0.790606060374844	0.1165	0.19100710945757338	0.504635690971276	Not signficant	1	1	3	1	1	2.3333333333333335
ENSG00000196547	ENSPTRG00000007463	MAN2A2	0.046907720891523	0.312283901547538	0.3936	0.3542913352036166	-0.265376180656015	Not signficant	2	3	2	0	0.7142857142857143	5
ENSG00000140553	ENSPTRG00000007465	UNC45A	-0.324340212570698	-0.693507768983093	0.2437	0.27972783505093485	0.36916755641239496	Not signficant	2	0	0	1	5	0.3333333333333333
ENSG00000198901	ENSPTRG00000007467	PRC1	-0.555818609696451	0.812194173600375	0.0629	0.1372772367017221	-1.368012783296826	Not signficant	1	2	0	1	0.6	0.3333333333333333
ENSG00000184056	ENSPTRG00000007468	VPS33B	-0.680361127328327	-0.192030334496756	0.1247	0.1973616116853665	-0.488330792831571	Not signficant	1	1	1	0	1	3
ENSG00000185518	ENSPTRG00000007469	SV2B	1.85557041965708	0.893123229133132	0.0445	0.11430282680846839	0.9624471905239479	Not signficant	2	6	0	3	0.38461538461538464	0.14285714285714285
ENSG00000176463	ENSPTRG00000007471	SLCO3A1	-1.11187867864973	-0.880111620538099	0.4519	0.3798361967869549	-0.2317670581116309	Not signficant	1	0	1	1	3	1
ENSG00000173575	ENSPTRG00000007478	CHD2	-0.0952851344328294	-0.508893116025742	0.3982	0.3565314605658221	0.4136079815929127	Not signficant	0	3	2	4	0.14285714285714285	0.5555555555555556
ENSG00000140563	ENSPTRG00000007482	MCTP2	-0.0974803626369239	-0.377719371467349	0.4418	0.37540617713705504	0.28023900883042513	Not signficant	4	1	2	1	3	1.6666666666666667
ENSG00000140450	ENSPTRG00000007487	ARRDC4	2.16466543276381	1.42568262923848	0.1405	0.2104197241919368	0.7389828035253299	Not signficant	0	2	2	2	0.2	1
ENSG00000140443	ENSPTRG00000007489	IGF1R	-0.545588640915974	-0.0154333241433822	0.1924	0.2481908306390061	-0.5301553167725919	Not signficant	0	4	0	1	0.1111111111111111	0.3333333333333333
ENSG00000182253	ENSPTRG00000007493	SYNM	-0.0526011654982517	-0.140572470256627	0.7423	0.47792927916406924	0.08797130475837531	Not signficant	7	3	4	5	2.142857142857143	0.8181818181818182
ENSG00000103852	ENSPTRG00000007494	TTC23	-0.53808172587074	-0.895502061724033	0.2657	0.2924316986325413	0.357420335853293	Not signficant	2	0	0	3	5	0.14285714285714285
ENSG00000068305	ENSPTRG00000007496	MEF2A	0.324419536985151	0.127099297026667	0.4433	0.37585220616883974	0.19732023995848402	Not signficant	2	0	0	2	5	0.2
ENSG00000183060	ENSPTRG00000007497	LYSMD4	-0.778983332587483	-0.405955956416067	0.231	0.2726060528838196	-0.37302737617141596	Not signficant	6	4	6	1	1.4444444444444444	4.333333333333333
ENSG00000154237	ENSPTRG00000007510	LRRK1	0.281493830648275	-0.0877949466354961	0.3589	0.33883398226840816	0.3692887772837711	Not signficant	3	12	3	7	0.28	0.4666666666666667
ENSG00000140479	ENSPTRG00000007514	PCSK6	-0.363478678645021	-0.386249241423176	0.9496	0.5327256657646574	0.022770562778155035	Not signficant	4	2	0	3	1.8	0.14285714285714285
ENSG00000184277	ENSPTRG00000007515	TM2D3	-0.736874002548831	-1.11865292707101	0.3809	0.34861131944231943	0.381778924522179	Not signficant	2	1	0	1	1.6666666666666667	0.3333333333333333
ENSG00000185418	ENSPTRG00000007516	TARS3	-0.415072323979645	-0.468532646246705	0.8652	0.5119408609059883	0.05346032226705999	Not signficant	5	2	2	2	2.2	1
ENSG00000007384	ENSPTRG00000007527	RHBDF1	0.675524601453891	0.459083941844902	0.4565	0.3815943855347911	0.21644065960898906	Not signficant	2	1	0	1	1.6666666666666667	0.3333333333333333
ENSG00000167930	ENSPTRG00000007535	FAM234A	-0.252450984424572	-0.633825901219908	0.2491	0.28241921926131247	0.381374916795336	Not signficant	3	2	0	1	1.4	0.3333333333333333
ENSG00000076344	ENSPTRG00000007536	RGS11	1.57920231278292	1.28234284610441	0.1637	0.22792601148336317	0.29685946667851004	Not signficant	0	2	1	1	0.2	1
ENSG00000103126	ENSPTRG00000007537	AXIN1	-0.102028110989562	0.358309654907869	0.167	0.23057739261665164	-0.460337765897431	Not signficant	2	2	0	3	1	0.14285714285714285
ENSG00000086504	ENSPTRG00000047553	MRPL28	-0.609262408285776	-0.762988723660652	0.6714	0.45710646532378896	0.1537263153748759	Not signficant	1	1	2	3	1	0.7142857142857143
ENSG00000129925	ENSPTRG00000007540	PGAP6	-0.170460700661953	-0.672763281417765	0.1125	0.1873513144624986	0.5023025807558119	Not signficant	3	2	2	3	1.4	0.7142857142857143
ENSG00000242612	ENSPTRG00000007542	DECR2	0.0996519597235797	-0.599241930514472	0.0123	0.05524060036185373	0.6988938902380517	More dispersed in chimp	0	1	2	0	0.3333333333333333	5
ENSG00000103326	ENSPTRG00000045173	CAPN15	0.95347067066396	0.756267823017929	0.5857	0.4305381142003913	0.1972028476460309	Not signficant	0	4	0	4	0.1111111111111111	0.1111111111111111
ENSG00000103260	ENSPTRG00000043779	METRN	0.0223750947784325	0.785851034784228	0.0178	0.06823368747852507	-0.7634759400057956	More dispersed in human	0	2	2	0	0.2	5
ENSG00000103254	ENSPTRG00000007558	ANTKMT	-0.296362235665321	0.582361321260092	0.0079	0.042796772568101854	-0.878723556925413	More dispersed in human	1	0	1	1	3	1
ENSG00000127586	ENSPTRG00000043562	CHTF18	0.925256104059977	0.390402162945519	0.0603	0.13449695646306603	0.534853941114458	Not signficant	3	3	4	1	1	3
ENSG00000103227	ENSPTRG00000007569	LMF1	-0.298320542759783	-0.0457792283584864	0.365	0.34185280672633706	-0.25254131440129657	Not signficant	2	1	2	4	1.6666666666666667	0.5555555555555556
ENSG00000005513	ENSPTRG00000007570	SOX8	1.13092950991207	0.131679918566317	0.0259	0.08398567124719818	0.999249591345753	More dispersed in chimp	1	0	0	2	3	0.2
ENSG00000162009	ENSPTRG00000044619	SSTR5	2.667500033004	2.19581895988729	0.2119	0.2600248330241209	0.4716810731167098	Not signficant	3	0	1	0	7	3
ENSG00000196557	ENSPTRG00000007580	CACNA1H	0.758958812251989	0.958406174281303	0.5477	0.41701595335712366	-0.199447362029314	Not signficant	6	5	6	12	1.1818181818181819	0.52
ENSG00000007516	ENSPTRG00000007588	BAIAP3	0.050134423781595903	0.361836428378174	0.21	0.25893951870681575	-0.3117020045965781	Not signficant	0	1	0	1	0.3333333333333333	0.3333333333333333
ENSG00000197599	ENSPTRG00000023886	CCDC154	1.68717004553266	0.65953509295596	0.0146	0.06020161115856012	1.0276349525767	More dispersed in chimp	1	1	1	2	1	0.6
ENSG00000103249	ENSPTRG00000007594	CLCN7	-0.174399685807558	-0.142084537356683	0.9022	0.5204067689358403	-0.03231514845087499	Not signficant	0	1	1	3	0.3333333333333333	0.42857142857142855
ENSG00000100726	ENSPTRG00000007596	TELO2	0.367025112667076	-0.372108047298008	0.0085	0.044914306919462806	0.739133159965084	More dispersed in chimp	3	3	4	2	1	1.8
ENSG00000187535	ENSPTRG00000007600	IFT140	1.3688924799375	-0.106092877544718	0.0021	0.018476300714622952	1.474985357482218	More dispersed in chimp	1	2	0	3	0.6	0.14285714285714285
ENSG00000131634	ENSPTRG00000031314	TMEM204	1.23191774572674	0.588296760536731	0.0715	0.14770338329754146	0.6436209851900091	Not signficant	1	2	0	1	0.6	0.3333333333333333
ENSG00000007545	ENSPTRG00000007602	CRAMP1	-0.0873737864478734	0.0788424136918229	0.5563	0.4202774503001262	-0.1662162001396963	Not signficant	2	1	0	2	1.6666666666666667	0.2
ENSG00000162032	ENSPTRG00000007608	SPSB3	-0.401759281735974	-0.612541147823957	0.538	0.41251211581307046	0.21078186608798294	Not signficant	0	1	0	1	0.3333333333333333	0.3333333333333333
ENSG00000095906	ENSPTRG00000007609	NUBP2	-0.613621615650076	0.0234835171790833	0.0569	0.1302144802867437	-0.6371051328291593	Not signficant	1	1	0	3	1	0.14285714285714285
ENSG00000162039	ENSPTRG00000007612	MEIOB	-0.33310722150264	-1.54548837047002	0.0678	0.14272472462418043	1.21238114896738	Not signficant	2	0	3	1	5	2.3333333333333335
ENSG00000183751	ENSPTRG00000007621	TBL3	-1.56808292207737	-1.24531962906869	0.3649	0.34185280672633706	-0.3227632930086799	Not signficant	2	0	1	3	5	0.42857142857142855
ENSG00000167962	ENSPTRG00000007625	ZNF598	0.227365034665144	0.450042394418214	0.474	0.38826729840808494	-0.22267735975307	Not signficant	2	1	5	3	1.6666666666666667	1.5714285714285714
ENSG00000065054	ENSPTRG00000007627	SLC9A3R2	1.76905626703819	0.515793258694238	0.0058	0.03547296468062332	1.253263008343952	More dispersed in chimp	1	0	1	1	3	1
ENSG00000103197	ENSPTRG00000031311	TSC2	-0.285680364365864	0.19896990882599	0.0497	0.12118067903313642	-0.48465027319185405	Not signficant	0	4	0	2	0.1111111111111111	0.2
ENSG00000167965	ENSPTRG00000007637	MLST8	-0.9674541880409	-1.09681433668526	0.6777	0.459084409632873	0.12936014864436007	Not signficant	0	1	0	1	0.3333333333333333	0.3333333333333333
ENSG00000167969	ENSPTRG00000007644	ECI1	-0.280554368266928	-0.358066271534281	0.7827	0.4889389576988215	0.07751190326735302	Not signficant	0	1	0	1	0.3333333333333333	0.3333333333333333
ENSG00000167972	ENSPTRG00000007647	ABCA3	-0.735816326805122	-0.0949710438779712	0.0233	0.07950894070318054	-0.6408452829271508	More dispersed in human	1	2	0	2	0.6	0.2
ENSG00000059122	ENSPTRG00000007671	FLYWCH1	-0.803760842980773	-0.531749033927144	0.4378	0.3734872772516356	-0.272011809053629	Not signficant	0	2	4	2	0.2	1.8
ENSG00000006194	ENSPTRG00000007692	ZNF263	1.08182734756636	0.25626481953234	0.1227	0.1955951540085775	0.82556252803402	Not signficant	1	1	1	0	1	3
ENSG00000162086	ENSPTRG00000007694	ZNF75A	-0.312070432104444	-1.72615145724684	0.0247	0.08191311815027143	1.4140810251423959	More dispersed in chimp	1	0	1	0	3	3
ENSG00000103343	ENSPTRG00000007698	ZNF174	-0.807944720771529	-1.40413319136037	0.1917	0.2475940070244726	0.5961884705888411	Not signficant	3	1	0	1	2.3333333333333335	0.3333333333333333
ENSG00000167981	ENSPTRG00000007699	ZNF597	-1.64264037044477	-1.45898239219514	0.6159	0.4393077840916245	-0.18365797824963015	Not signficant	1	0	0	1	3	0.3333333333333333
ENSG00000122390	ENSPTRG00000007700	NAA60	-0.749934578092312	-0.32060357256634	0.1937	0.24916357081545815	-0.42933100552597203	Not signficant	1	0	1	1	3	1
ENSG00000103351	ENSPTRG00000007702	CLUAP1	-1.2658340552253	-1.39848036083154	0.6549	0.4517268415687459	0.1326463056062399	Not signficant	1	0	1	0	3	3
ENSG00000167984	ENSPTRG00000007703	NLRC3	-0.580884347215102	-0.684647853776452	0.8035	0.49444587544032154	0.10376350656135003	Not signficant	1	0	0	2	3	0.2
ENSG00000188827	ENSPTRG00000007706	SLX4	-0.518894484308705	-0.37315882216132	0.6183	0.44012958541388764	-0.14573566214738498	Not signficant	5	2	1	2	2.2	0.6
ENSG00000213918	ENSPTRG00000007707	DNASE1	0.819549543355795	0.289260681272145	0.2028	0.25427361818237537	0.53028886208365	Not signficant	0	1	1	0	0.3333333333333333	3
ENSG00000126602	ENSPTRG00000007708	TRAP1	0.779430609739288	-0.43136523083368	0.0135	0.05765161501179343	1.210795840572968	More dispersed in chimp	3	1	2	0	2.3333333333333335	5
ENSG00000162104	ENSPTRG00000007711	ADCY9	0.142693091697099	0.609149119813309	0.099	0.1743731915696791	-0.46645602811621	Not signficant	2	1	1	3	1.6666666666666667	0.42857142857142855
ENSG00000185739	ENSPTRG00000007712	SRL	0.470023540835948	0.0372976356761026	0.2608	0.2897462170560766	0.4327259051598454	Not signficant	3	0	5	4	7	1.2222222222222223
ENSG00000090447	ENSPTRG00000007713	TFAP4	-0.128060603543835	0.0546239415917653	0.6215	0.4411905614638299	-0.18268454513560028	Not signficant	2	0	1	0	5	3
ENSG00000262246	ENSPTRG00000007716	CORO7	0.435664401705112	0.012386110314349	0.218	0.26440014325289085	0.423278291390763	Not signficant	1	0	1	0	3	3
ENSG00000103423	ENSPTRG00000007718	DNAJA3	-0.6598917182898	-1.36886803945509	0.0402	0.10808616481592494	0.7089763211652901	Not signficant	1	1	1	2	1	0.6
ENSG00000103199	ENSPTRG00000051798	ZNF500	-0.0400114305502053	-0.918353322304135	0.0457	0.11619985449104045	0.8783418917539297	Not signficant	1	0	0	2	3	0.2
ENSG00000118898	ENSPTRG00000007732	PPL	0.11822960163804801	0.78102166796598	0.0166	0.06503333109699445	-0.6627920663279321	More dispersed in human	4	3	2	3	1.2857142857142858	0.7142857142857143
ENSG00000103184	ENSPTRG00000007733	SEC14L5	1.43689697990479	1.54074235279	0.7369	0.4765982545768643	-0.10384537288521001	Not signficant	0	2	0	2	0.2	0.2
ENSG00000103174	ENSPTRG00000007735	NAGPA	-1.14620706476461	-0.385109332546962	0.0149	0.060786488677239174	-0.7610977322176481	More dispersed in human	1	0	1	2	3	0.6
ENSG00000153446	ENSPTRG00000007736	C16orf89	1.27106188394227	1.3661269363232	0.6852	0.4613545876579591	-0.09506505238092999	Not signficant	1	1	2	1	1	1.6666666666666667
ENSG00000078328	ENSPTRG00000007744	RBFOX1	0.379066202593049	0.05729985569889	0.3463	0.33385233325557134	0.321766346894159	Not signficant	1	2	1	1	0.6	1
ENSG00000067365	ENSPTRG00000007745	METTL22	-0.329383209368016	0.0640965447869903	0.4352	0.3724876341690244	-0.3934797541550063	Not signficant	1	8	3	0	0.17647058823529413	7
ENSG00000183044	ENSPTRG00000007746	ABAT	-0.341441960550999	1.05722400589045	1e-4	0.002745315000561592	-1.3986659664414491	More dispersed in human	0	2	1	2	0.2	0.6
ENSG00000153048	ENSPTRG00000007749	CARHSP1	0.922592587963876	0.782888266753422	0.7253	0.47383527822092303	0.13970432121045395	Not signficant	0	1	0	1	0.3333333333333333	0.3333333333333333
ENSG00000166669	ENSPTRG00000007755	ATF7IP2	0.975298299787603	-0.245039923463772	0.002	0.01796442288190365	1.220338223251375	More dispersed in chimp	2	1	1	3	1.6666666666666667	0.42857142857142855
ENSG00000103274	ENSPTRG00000007758	NUBP1	-0.548820906403091	-1.25473553072466	0.1066	0.18128796932912034	0.7059146243215689	Not signficant	0	2	1	0	0.2	3
ENSG00000179583	ENSPTRG00000007761	CIITA	1.62640392582924	0.275191240085467	0.0637	0.13795126462786395	1.351212685743773	Not signficant	0	2	1	4	0.2	0.3333333333333333
ENSG00000038532	ENSPTRG00000007763	CLEC16A	-1.25567789908634	-0.129472090614789	0.0028	0.022057288159851925	-1.126205808471551	More dispersed in human	0	1	0	2	0.3333333333333333	0.2
ENSG00000188897	ENSPTRG00000007771		-1.37276399357787	0.114943407887374	6e-4	0.008144094313933642	-1.487707401465244	More dispersed in human	9	5	26	17	1.7272727272727273	1.5142857142857142
ENSG00000189067	ENSPTRG00000007772	LITAF	1.0095213225991	1.00268506874526	0.9777	0.5398632367705499	0.006836253853840013	Not signficant	0	1	2	0	0.3333333333333333	5
ENSG00000153066	ENSPTRG00000007774	TXNDC11	-1.23078907276755	-1.38899555205443	0.5665	0.4239917721836894	0.15820647928688003	Not signficant	0	1	2	1	0.3333333333333333	1.6666666666666667
ENSG00000122299	ENSPTRG00000007776	ZC3H7A	-1.06227318249131	-0.871502560757307	0.6008	0.43452161743265283	-0.19077062173400305	Not signficant	3	1	0	1	2.3333333333333335	0.3333333333333333
ENSG00000171490	ENSPTRG00000007777	RSL1D1	-0.574638004988529	-1.05078485240406	0.2256	0.26949984468787974	0.4761468474155309	Not signficant	1	3	0	1	0.42857142857142855	0.3333333333333333
ENSG00000048471	ENSPTRG00000007956	SNX29	-1.28694308159721	-1.46433173339525	0.5929	0.4324053452307694	0.17738865179803986	Not signficant	2	3	0	2	0.7142857142857143	0.2
ENSG00000103381	ENSPTRG00000007787	CPPED1	-1.24288232116892	-0.670468264185592	0.0457	0.11619985449104045	-0.5724140569833279	Not signficant	0	1	1	0	0.3333333333333333	3
ENSG00000175595	ENSPTRG00000007789	ERCC4	-0.810662695102683	-1.11744914062997	0.5604	0.42157508433281426	0.30678644552728707	Not signficant	0	1	0	1	0.3333333333333333	0.3333333333333333
ENSG00000186260	ENSPTRG00000007791	MRTFB	-0.435632052213163	-0.207035783258843	0.5402	0.4134609552863399	-0.22859626895431998	Not signficant	2	1	0	1	1.6666666666666667	0.3333333333333333
ENSG00000103429	ENSPTRG00000007794	BFAR	-0.391933229506229	-0.680942316469553	0.2785	0.2990818831714754	0.28900908696332406	Not signficant	0	1	1	0	0.3333333333333333	3
ENSG00000133392	ENSPTRG00000007810	MYH11	1.50576848146594	1.47638991745384	0.9253	0.5262081084224162	0.02937856401210004	Not signficant	2	3	1	6	0.7142857142857143	0.23076923076923078
ENSG00000103222	ENSPTRG00000007812	ABCC1	0.139299965662902	0.464072352872101	0.3038	0.31281895701426604	-0.324772387209199	Not signficant	2	5	0	4	0.45454545454545453	0.1111111111111111
ENSG00000157106	ENSPTRG00000007825	SMG1	0.450645267059317	-0.387489654325934	0.0097	0.048516861400335745	0.838134921385251	More dispersed in chimp	5	8	0	5	0.6470588235294118	0.09090909090909091
ENSG00000170537	ENSPTRG00000007827	TMC7	-0.159699557670405	-0.454736987755067	0.4774	0.38946325282389244	0.295037430084662	Not signficant	2	2	1	1	1	1
ENSG00000167186	ENSPTRG00000007828	COQ7	-0.39445073586621	-0.77951497553238	0.2808	0.30050408492313235	0.38506423966617004	Not signficant	0	1	1	1	0.3333333333333333	1
ENSG00000103528	ENSPTRG00000007829	SYT17	0.0184013916782724	-0.0776511002258748	0.8238	0.49981976763464775	0.0960524919041472	Not signficant	0	1	0	1	0.3333333333333333	0.3333333333333333
ENSG00000103540	ENSPTRG00000007834	CCP110	-1.41002605092253	-1.15467349060831	0.4151	0.36429317184353927	-0.25535256031421993	Not signficant	2	0	2	1	5	1.6666666666666667
ENSG00000103544	ENSPTRG00000007835	VPS35L	-1.14435622207731	-1.21398869704063	0.8195	0.4987440461933659	0.06963247496331992	Not signficant	1	5	2	1	0.2727272727272727	1.6666666666666667
ENSG00000103550	ENSPTRG00000046575	KNOP1	-1.14489762972748	-0.733921395442027	0.2163	0.2632564913488527	-0.41097623428545305	Not signficant	1	0	1	0	3	3
ENSG00000103550	ENSPTRG00000007836	KNOP1	-1.14489762972748	-0.733921395442027	0.2163	0.2632564913488527	-0.41097623428545305	Not signficant	1	0	1	0	3	3
ENSG00000167191	ENSPTRG00000007839	GPRC5B	-0.154029213924054	-0.47775914717709	0.1584	0.2241709309295782	0.323729933253036	Not signficant	0	1	0	1	0.3333333333333333	0.3333333333333333
ENSG00000169347	ENSPTRG00000007840	GP2	-8.89761465489062	2.88777132036308	0.4938	0.396045383389089	-11.7853859752537	Not signficant	3	1	0	2	2.3333333333333335	0.2
ENSG00000183549	ENSPTRG00000007843	ACSM5	1.36692228833779	2.1388866837516	0.4817	0.39101608812399746	-0.77196439541381	Not signficant	8	1	1	1	5.666666666666667	1
ENSG00000005189	ENSPTRG00000007851	REXO5	-0.386356980299296	-0.717380680691228	0.2294	0.27190426791148925	0.33102370039193196	Not signficant	0	2	0	1	0.2	0.3333333333333333
ENSG00000188215	ENSPTRG00000045635	DCUN1D3	0.713759076934626	0.204069990250086	0.2647	0.29185894345846564	0.50968908668454	Not signficant	0	1	0	1	0.3333333333333333	0.3333333333333333
ENSG00000158486	ENSPTRG00000007854	DNAH3	-1.7312320866952	0.535823794292077	2e-4	0.004091057647895705	-2.267055880987277	More dispersed in human	5	13	3	3	0.4074074074074074	1
ENSG00000011638	ENSPTRG00000007855	TMEM159	0.500545864895778	0.233171899136976	0.4133	0.3635873888311531	0.267373965758802	Not signficant	1	1	2	0	1	5
ENSG00000175267	ENSPTRG00000007874	VWA3A	-0.752418844274872	1.00623367166785	6e-4	0.008144094313933642	-1.758652515942722	More dispersed in human	5	2	2	0	2.2	5
ENSG00000103319	ENSPTRG00000007877	EEF2K	-0.735722908143939	-0.383705792573413	0.1037	0.17898207997752555	-0.35201711557052606	Not signficant	2	1	1	1	1.6666666666666667	1
ENSG00000103404	ENSPTRG00000007882	USP31	-0.41574509959504	0.292820291375188	0.0147	0.06037531335880729	-0.7085653909702281	More dispersed in human	2	3	2	0	0.7142857142857143	5
ENSG00000103365	ENSPTRG00000007886	GGA2	-1.15098383704534	-0.417719103132681	0.0012	0.012736984711907848	-0.733264733912659	More dispersed in human	2	1	1	1	1.6666666666666667	1
ENSG00000103356	ENSPTRG00000007887	EARS2	-0.694075422018179	-0.584145602515688	0.7022	0.466318636862986	-0.10992981950249092	Not signficant	2	1	1	2	1.6666666666666667	0.6
ENSG00000083093	ENSPTRG00000007890	PALB2	-1.24583514079607	-2.14443024025399	0.0964	0.1728793353889994	0.8985950994579199	Not signficant	2	3	1	0	0.7142857142857143	3
ENSG00000166847	ENSPTRG00000048992	DCTN5	-1.62598078387779	-1.85945770792599	0.4072	0.36082919954960435	0.23347692404819997	Not signficant	0	1	0	1	0.3333333333333333	0.3333333333333333
ENSG00000166501	ENSPTRG00000007895	PRKCB	0.926817065333582	-0.608092404047977	0.0045	0.0299557160954624	1.534909469381559	More dispersed in chimp	0	1	1	3	0.3333333333333333	0.42857142857142855
ENSG00000122257	ENSPTRG00000007897	RBBP6	0.0909917303507792	-0.861418530688788	0.2915	0.3059341474971906	0.9524102610395673	Not signficant	0	6	0	2	0.07692307692307693	0.2
ENSG00000090905	ENSPTRG00000007898	TNRC6A	-0.502659238621678	-0.269048874461517	0.4707	0.387301925660073	-0.23361036416016107	Not signficant	1	2	3	2	0.6	1.4
ENSG00000155592	ENSPTRG00000007906	ZKSCAN2	-1.51583258553567	-1.81991509950836	0.5877	0.431126936361541	0.3040825139726899	Not signficant	1	2	2	3	0.6	0.7142857142857143
ENSG00000155666	ENSPTRG00000007910	KDM8	-0.902779436706985	-1.20193567815361	0.4242	0.3675966035141432	0.2991562414466249	Not signficant	2	0	0	1	5	0.3333333333333333
ENSG00000169189	ENSPTRG00000007912	NSMCE1	-0.516984922681934	-0.617770549188194	0.7497	0.48023795304823924	0.10078562650626	Not signficant	1	0	1	1	3	1
ENSG00000077238	ENSPTRG00000007913	IL4R	1.59558409744726	1.54941144872346	0.8772	0.5141905801244494	0.04617264872379989	Not signficant	2	5	5	3	0.45454545454545453	1.5714285714285714
ENSG00000077235	ENSPTRG00000007915	GTF3C1	-1.51875234900372	-1.0734956020989	0.1004	0.1755686794324667	-0.4452567469048201	Not signficant	1	10	2	0	0.14285714285714285	5
ENSG00000047578	ENSPTRG00000007917	KIAA0556	-0.334476683056554	0.118930988393973	0.2449	0.2799705990389706	-0.45340767145052696	Not signficant	5	3	1	2	1.5714285714285714	0.6
ENSG00000169180	ENSPTRG00000007919	XPO6	0.0448293980889396	-0.00151037567932288	0.8727	0.5132291589627519	0.046339773768262475	Not signficant	0	3	0	1	0.14285714285714285	0.3333333333333333
ENSG00000213658	ENSPTRG00000034140	LAT	1.25579309135789	0.379986595425307	0.0126	0.05573105848505289	0.8758064959325831	More dispersed in chimp	1	0	0	1	3	0.3333333333333333
ENSG00000176046	ENSPTRG00000007926	NUPR1	1.99390816884995	1.62938842259741	0.2782	0.29902355669643577	0.36451974625254	Not signficant	2	1	0	1	1.6666666666666667	0.3333333333333333
ENSG00000176476	ENSPTRG00000007925	SGF29	-0.282225423041659	-0.132031773999674	0.7576	0.48242088543527456	-0.15019364904198498	Not signficant	2	0	0	2	5	0.2
ENSG00000149930	ENSPTRG00000007977	TAOK2	0.330118533146339	-0.0550270485320796	0.1932	0.24869563239354994	0.3851455816784186	Not signficant	0	1	0	2	0.3333333333333333	0.2
ENSG00000169221	ENSPTRG00000007996	TBC1D10B	-0.647212617116484	-0.648889203302059	0.9946	0.5443381695889806	0.0016765861855749797	Not signficant	0	1	1	1	0.3333333333333333	1
ENSG00000180035	ENSPTRG00000007999	ZNF48	-1.53397633289614	-0.492844926839549	0.005	0.03219813889547546	-1.041131406056591	More dispersed in human	0	1	1	0	0.3333333333333333	3
ENSG00000005844	ENSPTRG00000008004	ITGAL	1.68058330328265	0.470453771400757	0.0118	0.05419493536957688	1.210129531881893	More dispersed in chimp	0	2	2	0	0.2	5
ENSG00000196118	ENSPTRG00000024238	CCDC189	-0.212562568056741	-1.06392940998444	0.137	0.2080365341036921	0.8513668419276991	Not signficant	1	0	1	0	3	3
ENSG00000151006	ENSPTRG00000031216	PRSS53	1.08987771541429	0.76669963881372	0.2496	0.28263505352967294	0.32317807660056996	Not signficant	0	1	1	0	0.3333333333333333	3
ENSG00000103510	ENSPTRG00000008034	KAT8	-1.09603553904625	-1.11247830758717	0.9572	0.5344995437801092	0.016442768540920083	Not signficant	0	1	1	0	0.3333333333333333	3
ENSG00000089280	ENSPTRG00000008038	FUS	-0.463454073658404	0.438693706812973	0.0309	0.09370781609475062	-0.902147780471377	More dispersed in human	0	1	0	2	0.3333333333333333	0.2
ENSG00000169896	ENSPTRG00000008042	ITGAM	0.341137057261937	0.488434356092562	0.6364	0.44561656156013774	-0.14729729883062503	Not signficant	0	2	4	1	0.2	3
ENSG00000140678	ENSPTRG00000008043	ITGAX	1.2020030390512	1.20301560567465	0.9971	0.545216064513628	-0.0010125666234499509	Not signficant	1	0	6	0	3	13
ENSG00000140691	ENSPTRG00000031215	ARMC5	0.336886361681672	-0.0762677850428268	0.2893	0.3045004633759248	0.4131541467244988	Not signficant	0	2	1	0	0.2	3
ENSG00000140795	ENSPTRG00000008081	MYLK3	1.01539054854859	0.79379407275482206	0.3255	0.3229587074641635	0.22159647579376784	Not signficant	2	3	1	0	0.7142857142857143	3
ENSG00000102935	ENSPTRG00000008099	ZNF423	0.18286762893605	-0.333997443107885	0.1676	0.23105632476691834	0.516865072043935	Not signficant	0	3	0	2	0.14285714285714285	0.2
ENSG00000155393	ENSPTRG00000008100	HEATR3	-0.721776347835555	-0.445514245373667	0.4106	0.3623470770215551	-0.276262102461888	Not signficant	1	2	0	1	0.6	0.3333333333333333
ENSG00000121281	ENSPTRG00000008102	ADCY7	0.738380585100119	-0.0604139156211219	0.069	0.1444596087164778	0.7987945007212408	Not signficant	1	1	1	1	1	1
ENSG00000166164	ENSPTRG00000008103	BRD7	-1.27651486718124	-1.13745014350498	0.7298	0.4750327266699528	-0.1390647236762601	Not signficant	2	1	0	1	1.6666666666666667	0.3333333333333333
ENSG00000167208	ENSPTRG00000008105	SNX20	0.725971249228149	0.0258750441572687	0.0587	0.13246569061115207	0.7000962050708803	Not signficant	0	2	0	1	0.2	0.3333333333333333
ENSG00000167207	ENSPTRG00000008106	NOD2	-0.0550607917619559	-0.550303326977015	0.1902	0.2466162480227499	0.4952425352150591	Not signficant	0	3	1	3	0.14285714285714285	0.42857142857142855
ENSG00000177200	ENSPTRG00000008113	CHD9	-0.271082716173589	-1.27608111531247	0.0714	0.14762208555114945	1.0049983991388811	Not signficant	6	4	2	3	1.4444444444444444	0.7142857142857143
ENSG00000103494	ENSPTRG00000008117	RPGRIP1L	-2.0754228750999	-1.98026028528892	0.783	0.48900087033863615	-0.09516258981098025	Not signficant	3	1	1	0	2.3333333333333335	3
ENSG00000140718	ENSPTRG00000008118	FTO	-1.35827713986285	-0.819663703850749	0.0455	0.11589308493825233	-0.5386134360121009	Not signficant	1	0	1	0	3	3
[truncated: 6,127 more rows]
