# Supplementary material for: Gene expression variability in human and chimpanzee populations share common determinants
Source: eLife. 2020 Oct 21;9:e59929. doi: 10.7554/eLife.59929 (PMC7644215; doi:10.7554/eLife.59929)
Supplement: Supplementary file 1. [file elife-59929-supp1.txt]

ONTOLOGY	ID	Description	setSize	enrichmentScore	NES	pvalue	p.adjust	qvalues	rank	leading_edge
BP	GO:0051301	cell division	410	-0.35937768574132106	-1.851291412148683	1.6128511983484405e-5	0.002045799386639036	0.0017570080177323883	2482	tags=33%, list=23%, signal=26%
BP	GO:0048285	organelle fission	254	-0.36620674008226717	-1.793446854713293	1.68984571708603e-5	0.002045799386639036	0.0017570080177323883	1682	tags=27%, list=16%, signal=23%
BP	GO:0000280	nuclear division	223	-0.40318667321844226	-1.9445514118571738	1.7023594702257328e-5	0.002045799386639036	0.0017570080177323883	1682	tags=29%, list=16%, signal=25%
BP	GO:0007059	chromosome segregation	178	-0.4912746075764111	-2.301205641075409	1.7300140131135063e-5	0.002045799386639036	0.0017570080177323883	1840	tags=37%, list=17%, signal=31%
BP	GO:0140014	mitotic nuclear division	172	-0.43802756604984405	-2.0417826878746883	1.7369856351287976e-5	0.002045799386639036	0.0017570080177323883	1682	tags=31%, list=16%, signal=26%
BP	GO:0098813	nuclear chromosome segregation	139	-0.49888545143288177	-2.2571362902253465	1.7613075947583487e-5	0.002045799386639036	0.0017570080177323883	1682	tags=37%, list=16%, signal=31%
CC	GO:0000793	condensed chromosome	126	-0.46427358992366907	-2.071121871773597	1.7649758198312683e-5	0.002045799386639036	0.0017570080177323883	2412	tags=40%, list=22%, signal=32%
BP	GO:0000819	sister chromatid segregation	111	-0.5195205984485192	-2.270857244646335	1.783198701831345e-5	0.002045799386639036	0.0017570080177323883	1682	tags=38%, list=16%, signal=32%
BP	GO:0000070	mitotic sister chromatid segregation	97	-0.5140553019330975	-2.198146226489862	1.798011399392272e-5	0.002045799386639036	0.0017570080177323883	1682	tags=36%, list=16%, signal=31%
BP	GO:0051983	regulation of chromosome segregation	63	-0.6364965032218184	-2.522710966073589	1.827318410232983e-5	0.002045799386639036	0.0017570080177323883	1682	tags=49%, list=16%, signal=42%
BP	GO:0035024	negative regulation of Rho protein signal transduction	18	-0.7992733024056131	-2.376216975050125	1.9173984737508147e-05	0.002045799386639036	0.0017570080177323883	110	tags=17%, list=1%, signal=17%
BP	GO:0032735	positive regulation of interleukin-12 production	20	0.6825500381756522	2.124740822061901	2.098768023170399e-5	0.002045799386639036	0.0017570080177323883	1817	tags=60%, list=17%, signal=50%
MF	GO:0042287	MHC protein binding	20	0.7385468023645843	2.2990556768286057	2.098768023170399e-5	0.002045799386639036	0.0017570080177323883	2304	tags=80%, list=21%, signal=63%
BP	GO:0042036	negative regulation of cytokine biosynthetic process	19	0.7052159575197975	2.162772960087694	2.0991204685236885e-5	0.002045799386639036	0.0017570080177323883	1973	tags=63%, list=18%, signal=52%
BP	GO:0060337	type I interferon signaling pathway	56	0.6334918216373595	2.528992078598254	2.188375350140056e-5	0.002045799386639036	0.0017570080177323883	2754	tags=73%, list=26%, signal=55%
BP	GO:0071357	cellular response to type I interferon	56	0.6334918216373595	2.528992078598254	2.188375350140056e-5	0.002045799386639036	0.0017570080177323883	2754	tags=73%, list=26%, signal=55%
BP	GO:0034340	response to type I interferon	59	0.6126864070522942	2.472190289429523	2.194618794715358e-5	0.002045799386639036	0.0017570080177323883	2754	tags=71%, list=26%, signal=53%
BP	GO:0060333	interferon-gamma-mediated signaling pathway	66	0.5556188208958128	2.2942345152323975	2.2088220352086234e-5	0.002045799386639036	0.0017570080177323883	3121	tags=64%, list=29%, signal=45%
BP	GO:0042089	cytokine biosynthetic process	64	0.5337363438764537	2.1893456489198044	2.209407657806942e-5	0.002045799386639036	0.0017570080177323883	2754	tags=55%, list=26%, signal=41%
BP	GO:0042107	cytokine metabolic process	64	0.5337363438764537	2.1893456489198044	2.209407657806942e-5	0.002045799386639036	0.0017570080177323883	2754	tags=55%, list=26%, signal=41%
BP	GO:0006959	humoral immune response	71	0.5012061433277274	2.0975313275475944	2.2217778666488924e-5	0.002045799386639036	0.0017570080177323883	2819	tags=46%, list=26%, signal=35%
BP	GO:0046631	alpha-beta T cell activation	85	0.4811878129191235	2.08328854267414	2.227965421976651e-5	0.002045799386639036	0.0017570080177323883	1763	tags=41%, list=16%, signal=35%
CC	GO:0098802	plasma membrane receptor complex	91	0.47590073621345164	2.0856021685635913	2.2365860750150968e-5	0.002045799386639036	0.0017570080177323883	1809	tags=36%, list=17%, signal=30%
BP	GO:0045580	regulation of T cell differentiation	92	0.5005066404632627	2.1976538706445123	2.2375869861940882e-5	0.002045799386639036	0.0017570080177323883	1740	tags=39%, list=16%, signal=33%
BP	GO:1902107	positive regulation of leukocyte differentiation	96	0.49271123638776715	2.1798046335295904	2.2511368240961685e-5	0.002045799386639036	0.0017570080177323883	2693	tags=48%, list=25%, signal=36%
BP	GO:0002703	regulation of leukocyte mediated immunity	106	0.4217620139787187	1.896709027121106	2.263775071308915e-5	0.002045799386639036	0.0017570080177323883	2252	tags=42%, list=21%, signal=34%
BP	GO:0045619	regulation of lymphocyte differentiation	108	0.48116751166460753	2.170012549636859	2.2699929630218146e-5	0.002045799386639036	0.0017570080177323883	1740	tags=38%, list=16%, signal=32%
BP	GO:0071346	cellular response to interferon-gamma	108	0.4589055260628501	2.0696134433702627	2.2699929630218146e-5	0.002045799386639036	0.0017570080177323883	2754	tags=49%, list=26%, signal=37%
CC	GO:0009897	external side of plasma membrane	114	0.42284878363450795	1.9239460144126665	2.2818546914932458e-5	0.002045799386639036	0.0017570080177323883	2702	tags=43%, list=25%, signal=33%
BP	GO:0034341	response to interferon-gamma	120	0.45944917398459995	2.1078146171875467	2.2926314824155166e-5	0.002045799386639036	0.0017570080177323883	3121	tags=56%, list=29%, signal=40%
BP	GO:1903708	positive regulation of hemopoiesis	123	0.41964575001022786	1.9323072693395837	2.2996435552489364e-5	0.002045799386639036	0.0017570080177323883	2619	tags=41%, list=24%, signal=32%
BP	GO:0050870	positive regulation of T cell activation	128	0.4602331747574617	2.1326623587957227	2.3076035537094728e-5	0.002045799386639036	0.0017570080177323883	2890	tags=47%, list=27%, signal=35%
BP	GO:0002449	lymphocyte mediated immunity	132	0.43563658942274075	2.02893477051524	2.309948950128202e-5	0.002045799386639036	0.0017570080177323883	2479	tags=44%, list=23%, signal=34%
BP	GO:1903039	positive regulation of leukocyte cell-cell adhesion	137	0.46076042779574644	2.1588536867972574	2.312192189414784e-5	0.002045799386639036	0.0017570080177323883	2890	tags=48%, list=27%, signal=36%
BP	GO:0050852	T cell receptor signaling pathway	138	0.39742985353442695	1.8639640648822606	2.3149755770076626e-5	0.002045799386639036	0.0017570080177323883	2035	tags=35%, list=19%, signal=29%
BP	GO:0002460	adaptive immune response based on somatic recombination of immune receptors built from immunoglobulin superfamily domains	147	0.4149551906166562	1.9667561988551883	2.318141777551115e-5	0.002045799386639036	0.0017570080177323883	2319	tags=42%, list=22%, signal=34%
BP	GO:0030217	T cell differentiation	156	0.45380880509141897	2.1677851319088055	2.3432374168150716e-5	0.002045799386639036	0.0017570080177323883	1906	tags=38%, list=18%, signal=32%
BP	GO:0022409	positive regulation of cell-cell adhesion	160	0.42563145417091924	2.041179081416465	2.347583163133554e-5	0.002045799386639036	0.0017570080177323883	2797	tags=44%, list=26%, signal=33%
BP	GO:0050851	antigen receptor-mediated signaling pathway	160	0.39035507187484586	1.8720059319577316	2.347583163133554e-5	0.002045799386639036	0.0017570080177323883	2304	tags=38%, list=21%, signal=30%
BP	GO:0051251	positive regulation of lymphocyte activation	167	0.40457563534704766	1.9521585051419532	2.348961758902565e-5	0.002045799386639036	0.0017570080177323883	2890	tags=45%, list=27%, signal=33%
BP	GO:1902105	regulation of leukocyte differentiation	172	0.4411913106002437	2.137265312392711	2.3567674577549432e-5	0.002045799386639036	0.0017570080177323883	1866	tags=35%, list=17%, signal=30%
CC	GO:0043235	receptor complex	173	0.4178896150707829	2.0256427040081593	2.3604947597016333e-5	0.002045799386639036	0.0017570080177323883	2460	tags=39%, list=23%, signal=30%
BP	GO:0001818	negative regulation of cytokine production	175	0.4103655678501764	1.9927936244648818	2.3629489603024576e-5	0.002045799386639036	0.0017570080177323883	2188	tags=42%, list=20%, signal=34%
BP	GO:1903037	regulation of leukocyte cell-cell adhesion	188	0.41004589050849316	2.010880357066585	2.3789699060306887e-5	0.002045799386639036	0.0017570080177323883	2630	tags=41%, list=24%, signal=32%
BP	GO:0002696	positive regulation of leukocyte activation	190	0.40309716296428294	1.9794000840778916	2.3827678231033168e-5	0.002045799386639036	0.0017570080177323883	2852	tags=45%, list=27%, signal=33%
BP	GO:0050867	positive regulation of cell activation	200	0.3914567749798137	1.9351300847854396	2.392001148160551e-5	0.002045799386639036	0.0017570080177323883	2852	tags=44%, list=27%, signal=33%
BP	GO:0050863	regulation of T cell activation	201	0.4028401205953679	1.9925815965736526	2.395324326913864e-5	0.002045799386639036	0.0017570080177323883	2484	tags=39%, list=23%, signal=30%
BP	GO:0045765	regulation of angiogenesis	208	0.3700713673263569	1.8386976149804497	2.403846153846154e-5	0.002045799386639036	0.0017570080177323883	1908	tags=28%, list=18%, signal=23%
BP	GO:0002250	adaptive immune response	211	0.44309216051237876	2.2054681767604594	2.4070864625457346e-5	0.002045799386639036	0.0017570080177323883	2382	tags=44%, list=22%, signal=35%
BP	GO:0007159	leukocyte cell-cell adhesion	213	0.4059721278153693	2.022692009553672	2.4103355187042036e-5	0.002045799386639036	0.0017570080177323883	2630	tags=42%, list=24%, signal=32%
BP	GO:0030098	lymphocyte differentiation	215	0.39951748004855087	1.9931243716156555	2.412661648330438e-5	0.002045799386639036	0.0017570080177323883	1906	tags=34%, list=18%, signal=28%
BP	GO:0002697	regulation of immune effector process	233	0.3462644668139593	1.7451119731727451	2.428304315096768e-5	0.002045799386639036	0.0017570080177323883	2252	tags=34%, list=21%, signal=27%
BP	GO:1901342	regulation of vasculature development	232	0.35335881508882383	1.779600980173477	2.4291301285009838e-5	0.002045799386639036	0.0017570080177323883	1909	tags=27%, list=18%, signal=23%
BP	GO:0098542	defense response to other organism	236	0.3787421985737417	1.9113044794875222	2.435519618110524e-5	0.002045799386639036	0.0017570080177323883	2346	tags=38%, list=22%, signal=30%
CC	GO:0098797	plasma membrane protein complex	255	0.32786685126698645	1.6709367064128777	2.4485198697387428e-5	0.002045799386639036	0.0017570080177323883	2645	tags=36%, list=25%, signal=28%
BP	GO:0050900	leukocyte migration	250	0.33150502036033713	1.6845673552659455	2.4488196689195808e-5	0.002045799386639036	0.0017570080177323883	2457	tags=34%, list=23%, signal=27%
BP	GO:0022407	regulation of cell-cell adhesion	254	0.3293525716902477	1.677163404542471	2.449479485609308e-5	0.002045799386639036	0.0017570080177323883	2797	tags=39%, list=26%, signal=30%
BP	GO:0051249	regulation of lymphocyte activation	264	0.37362317122084165	1.912288311629124	2.45188181929631e-5	0.002045799386639036	0.0017570080177323883	2484	tags=38%, list=23%, signal=30%
BP	GO:0045785	positive regulation of cell adhesion	266	0.3271461794862951	1.6752827194882338	2.4588148512417014e-5	0.002045799386639036	0.0017570080177323883	2973	tags=39%, list=28%, signal=29%
BP	GO:0001819	positive regulation of cytokine production	276	0.3628370093648484	1.8662626041993802	2.474206398297746e-5	0.002045799386639036	0.0017570080177323883	2258	tags=35%, list=21%, signal=28%
BP	GO:0002683	negative regulation of immune system process	286	0.31447749732982877	1.6236409475208835	2.488428806051859e-5	0.002045799386639036	0.0017570080177323883	2172	tags=30%, list=20%, signal=25%
BP	GO:0009617	response to bacterium	301	0.3233211736846994	1.6795577266756219	2.4974401238730302e-5	0.002045799386639036	0.0017570080177323883	2368	tags=34%, list=22%, signal=27%
BP	GO:0042110	T cell activation	294	0.39571593310352443	2.0496485876688317	2.4993751562109472e-5	0.002045799386639036	0.0017570080177323883	1906	tags=32%, list=18%, signal=27%
BP	GO:1903706	regulation of hemopoiesis	310	0.32286641674382366	1.6818840062958846	2.5173064820641914e-5	0.002045799386639036	0.0017570080177323883	1866	tags=27%, list=17%, signal=23%
BP	GO:0002521	leukocyte differentiation	316	0.37521598860279604	1.957889255247713	2.5290844714213454e-5	0.002045799386639036	0.0017570080177323883	2407	tags=36%, list=22%, signal=29%
BP	GO:0002694	regulation of leukocyte activation	316	0.34396973241303375	1.7948452722648485	2.5290844714213454e-5	0.002045799386639036	0.0017570080177323883	2484	tags=35%, list=23%, signal=28%
BP	GO:0002757	immune response-activating signal transduction	335	0.31760103313556753	1.6672807577672304	2.5462786138059226e-5	0.002045799386639036	0.0017570080177323883	3099	tags=41%, list=29%, signal=30%
BP	GO:0050865	regulation of cell activation	343	0.3297313699407202	1.7351203896420213	2.5538870160384105e-5	0.002045799386639036	0.0017570080177323883	2890	tags=40%, list=27%, signal=30%
BP	GO:0001525	angiogenesis	352	0.3300584029543582	1.7411775473984634	2.571288987169268e-5	0.002045799386639036	0.0017570080177323883	2487	tags=32%, list=23%, signal=25%
BP	GO:0002253	activation of immune response	371	0.3309662387256817	1.7562299677226654	2.5799127989473957e-5	0.002045799386639036	0.0017570080177323883	2933	tags=39%, list=27%, signal=29%
CC	GO:0009986	cell surface	392	0.2981794913774823	1.590338673459272	2.6136957658128594e-5	0.002045799386639036	0.0017570080177323883	2756	tags=37%, list=26%, signal=29%
BP	GO:0006954	inflammatory response	401	0.29767414855631796	1.5912514362901369	2.6165681092678842e-5	0.002045799386639036	0.0017570080177323883	2336	tags=33%, list=22%, signal=27%
BP	GO:0046649	lymphocyte activation	413	0.3574071619178711	1.9154661382594869	2.632271650434325e-5	0.002045799386639036	0.0017570080177323883	2255	tags=35%, list=21%, signal=28%
BP	GO:0048514	blood vessel morphogenesis	416	0.3215218877482233	1.7237148897401484	2.6443833298074888e-5	0.002045799386639036	0.0017570080177323883	2487	tags=31%, list=23%, signal=25%
BP	GO:0001817	regulation of cytokine production	432	0.35852584480990934	1.9297142384802162	2.6530828823092432e-5	0.002045799386639036	0.0017570080177323883	2188	tags=34%, list=20%, signal=28%
MF	GO:0060089	molecular transducer activity	446	0.28505074531196883	1.5392668047459146	2.660494319844627e-5	0.002045799386639036	0.0017570080177323883	2372	tags=31%, list=22%, signal=25%
BP	GO:0030155	regulation of cell adhesion	452	0.287073829391145	1.5517447610585933	2.672010688042752e-5	0.002045799386639036	0.0017570080177323883	2447	tags=31%, list=23%, signal=25%
BP	GO:0019221	cytokine-mediated signaling pathway	457	0.33392908448463615	1.807018638160076	2.675012706310355e-5	0.002045799386639036	0.0017570080177323883	2843	tags=40%, list=26%, signal=31%
BP	GO:0050778	positive regulation of immune response	459	0.3239635279678618	1.7536402597157694	2.678882370275121e-5	0.002045799386639036	0.0017570080177323883	2913	tags=39%, list=27%, signal=30%
BP	GO:0098609	cell-cell adhesion	464	0.2847361532013653	1.5429319096692964	2.681971785656815e-5	0.002045799386639036	0.0017570080177323883	2630	tags=34%, list=24%, signal=27%
BP	GO:0001568	blood vessel development	474	0.2995825915693162	1.626899980454633	2.687377388406654e-5	0.002045799386639036	0.0017570080177323883	1910	tags=25%, list=18%, signal=22%
BP	GO:0001816	cytokine production	476	0.35334425385240587	1.9190474172271543	2.695708432175976e-5	0.002045799386639036	0.0017570080177323883	2258	tags=35%, list=21%, signal=29%
BP	GO:0043207	response to external biotic stimulus	500	0.32504542045016027	1.773614424799303	2.7123057311020097e-5	0.002045799386639036	0.0017570080177323883	2368	tags=34%, list=22%, signal=28%
BP	GO:0045087	innate immune response	500	0.36567421798674926	1.9953059695481812	2.7123057311020097e-5	0.002045799386639036	0.0017570080177323883	2252	tags=35%, list=21%, signal=29%
BP	GO:0051707	response to other organism	500	0.32504542045016027	1.773614424799303	2.7123057311020097e-5	0.002045799386639036	0.0017570080177323883	2368	tags=34%, list=22%, signal=28%
BP	GO:0001944	vasculature development	497	0.3047636624067136	1.6615945091668218	2.7151041242431648e-5	0.002045799386639036	0.0017570080177323883	2487	tags=31%, list=23%, signal=25%
BP	GO:0051640	organelle localization	427	-0.3104765862473695	-1.6052181257038678	3.207338390236862e-5	0.002363852320515028	0.0020301636157509673	1752	tags=23%, list=16%, signal=20%
BP	GO:0044770	cell cycle phase transition	426	-0.30788142865878054	-1.5913834764613055	3.210169817983371e-5	0.002363852320515028	0.0020301636157509673	1982	tags=28%, list=18%, signal=24%
CC	GO:0005819	spindle	238	-0.3640836960694563	-1.7696968543122937	3.39172757644106e-5	0.0024694825500379855	0.0021208827553688804	2887	tags=40%, list=27%, signal=30%
BP	GO:1902850	microtubule cytoskeleton organization involved in mitosis	75	-0.5204456433604233	-2.1286930070840704	3.63722334369942e-5	0.0026047560111377437	0.002237060596310145	1682	tags=40%, list=16%, signal=34%
BP	GO:0033045	regulation of sister chromatid segregation	50	-0.6020570890040076	-2.276769837541813	3.692762186115214e-5	0.0026047560111377437	0.002237060596310145	1623	tags=44%, list=15%, signal=38%
BP	GO:0007588	excretion	32	-0.6525922404583014	-2.238387525021966	3.76095377787807e-5	0.0026047560111377437	0.002237060596310145	274	tags=12%, list=3%, signal=12%
BP	GO:0033046	negative regulation of sister chromatid segregation	28	-0.6934629401494845	-2.305083960110386	3.7785040902306774e-5	0.0026047560111377437	0.002237060596310145	1623	tags=54%, list=15%, signal=46%
BP	GO:0051985	negative regulation of chromosome segregation	28	-0.6934629401494845	-2.305083960110386	3.7785040902306774e-5	0.0026047560111377437	0.002237060596310145	1623	tags=54%, list=15%, signal=46%
CC	GO:0042101	T cell receptor complex	13	0.7844402707064252	2.161955032264589	4.134281461881925e-5	0.0028200151445257767	0.0024219330846503868	1529	tags=77%, list=14%, signal=66%
BP	GO:0042035	regulation of cytokine biosynthetic process	57	0.5399263279282265	2.163393448430562	4.3821209465381244e-5	0.002914083116126212	0.0025027221304352314	2754	tags=56%, list=26%, signal=42%
BP	GO:0002285	lymphocyte activation involved in immune response	99	0.4203366918053918	1.8687903869853526	4.517323937299544e-5	0.002914083116126212	0.0025027221304352314	1817	tags=38%, list=17%, signal=32%
BP	GO:0043901	negative regulation of multi-organism process	113	0.4101885090857357	1.8638378897803658	4.561939736776077e-5	0.002914083116126212	0.0025027221304352314	2095	tags=37%, list=20%, signal=30%
BP	GO:0071219	cellular response to molecule of bacterial origin	120	0.40354316669262624	1.851334671132479	4.585262964831033e-5	0.002914083116126212	0.0025027221304352314	2132	tags=38%, list=20%, signal=31%
BP	GO:0071222	cellular response to lipopolysaccharide	118	0.39958786687248143	1.8277181166191716	4.5856834961250974e-5	0.002914083116126212	0.0025027221304352314	2132	tags=38%, list=20%, signal=31%
BP	GO:0010594	regulation of endothelial cell migration	123	0.3927125587530614	1.8082902829850986	4.599287110497873e-5	0.002914083116126212	0.0025027221304352314	2172	tags=33%, list=20%, signal=27%
BP	GO:0045766	positive regulation of angiogenesis	123	0.39481909491268075	1.8179900717575572	4.599287110497873e-5	0.002914083116126212	0.0025027221304352314	2048	tags=31%, list=19%, signal=25%
BP	GO:0060326	cell chemotaxis	150	0.3682425671426619	1.7505533257543113	4.646084512277278e-5	0.002914083116126212	0.0025027221304352314	2317	tags=37%, list=22%, signal=29%
BP	GO:0042063	gliogenesis	183	0.367902032438263	1.797891438928926	4.745296225116853e-5	0.002914083116126212	0.0025027221304352314	2777	tags=43%, list=26%, signal=32%
CC	GO:1990234	transferase complex	479	-0.29882187386365366	-1.5604995864223703	4.7637951568082575e-5	0.002914083116126212	0.0025027221304352314	2108	tags=27%, list=20%, signal=23%
CC	GO:0098552	side of membrane	225	0.33725002457680064	1.6925866064968138	4.8415599506160884e-5	0.002914083116126212	0.0025027221304352314	2973	tags=41%, list=28%, signal=30%
BP	GO:0002429	immune response-activating cell surface receptor signaling pathway	224	0.3344772307380256	1.6770034833212577	4.8467224039743126e-5	0.002914083116126212	0.0025027221304352314	3121	tags=42%, list=29%, signal=30%
BP	GO:0044772	mitotic cell cycle phase transition	398	-0.3182122190959933	-1.6344236899759297	4.856805193543687e-5	0.002914083116126212	0.0025027221304352314	1982	tags=29%, list=18%, signal=24%
MF	GO:0004888	transmembrane signaling receptor activity	297	0.3032889053407747	1.572814778701122	5.000125003125078e-5	0.0029725513780046336	0.0025529368316293856	2372	tags=32%, list=22%, signal=25%
BP	GO:0002764	immune response-regulating signaling pathway	353	0.30301422702604597	1.5989122192379286	5.1421813133131074e-5	0.003029212264569903	0.0026015992921996555	2313	tags=30%, list=22%, signal=24%
MF	GO:0038023	signaling receptor activity	418	0.28638039301489476	1.5365824925871563	5.281643647503103e-5	0.0030833379131369465	0.0026480843968088113	2372	tags=31%, list=22%, signal=25%
CC	GO:0000777	condensed chromosome kinetochore	68	-0.5186870122202984	-2.0846479114075045	5.465775138010822e-5	0.0031589312932443717	0.0027130067815761853	2403	tags=47%, list=22%, signal=37%
BP	GO:0007052	mitotic spindle organization	60	-0.544316922282741	-2.13550841312958	5.5086301872934264e-5	0.0031589312932443717	0.0027130067815761853	2073	tags=48%, list=19%, signal=39%
MF	GO:0003823	antigen binding	37	0.5743886082121583	2.093172280324781	6.414916819911902e-5	0.0036086802124591913	0.003099267752318348	2645	tags=62%, list=25%, signal=47%
BP	GO:0007346	regulation of mitotic cell cycle	430	-0.30657164988620283	-1.585714945523548	6.422813834741e-5	0.0036086802124591913	0.003099267752318348	2019	tags=27%, list=19%, signal=23%
BP	GO:0032623	interleukin-2 production	46	0.5333035953907861	2.039708901156645	6.512112529304507e-5	0.0036086802124591913	0.003099267752318348	1740	tags=43%, list=16%, signal=37%
BP	GO:0045582	positive regulation of T cell differentiation	56	0.5250170971568093	2.0959451006114094	6.565126050420168e-5	0.0036086802124591913	0.003099267752318348	1866	tags=41%, list=17%, signal=34%
BP	GO:0045621	positive regulation of lymphocyte differentiation	62	0.5085605754319533	2.0718812248603022	6.616090331686662e-5	0.0036086802124591913	0.003099267752318348	2563	tags=48%, list=24%, signal=37%
BP	GO:0048525	negative regulation of viral process	65	0.4955862659154644	2.039197152928693	6.627051624732157e-5	0.0036086802124591913	0.003099267752318348	3089	tags=58%, list=29%, signal=42%
BP	GO:0051092	positive regulation of NF-kappaB transcription factor activity	111	0.39981229921740663	1.8115397231616004	6.830134553650706e-5	0.0036660541489775783	0.0031485426065049477	2455	tags=41%, list=23%, signal=32%
BP	GO:0060759	regulation of response to cytokine stimulus	114	0.40429486679493826	1.8395263927020153	6.845564074479737e-5	0.0036660541489775783	0.0031485426065049477	1833	tags=32%, list=17%, signal=26%
BP	GO:0009615	response to virus	209	0.33045324812167487	1.6425822406796562	7.220911760458288e-5	0.003835369525227025	0.003293956900564536	2135	tags=33%, list=20%, signal=27%
BP	GO:0050000	chromosome localization	44	-0.5910084460748887	-2.1752263110866097	7.427627058845375e-5	0.0038815341404288732	0.0033336047759011463	1623	tags=43%, list=15%, signal=37%
BP	GO:0051303	establishment of chromosome localization	44	-0.5910084460748887	-2.1752263110866097	7.427627058845375e-5	0.0038815341404288732	0.0033336047759011463	1623	tags=43%, list=15%, signal=37%
BP	GO:0046641	positive regulation of alpha-beta T cell proliferation	11	0.8263625221973595	2.1675434003411085	8.230960758894582e-5	0.004266930057410951	0.0036645970132442663	499	tags=64%, list=5%, signal=61%
BP	GO:0032729	positive regulation of interferon-gamma production	32	0.6050899476924513	2.127923608132999	8.542627712284299e-5	0.004393351394889068	0.0037731723237132073	499	tags=34%, list=5%, signal=33%
BP	GO:0032649	regulation of interferon-gamma production	48	0.5172278190359826	1.9963056292354158	8.694896095991653e-5	0.004396241823829767	0.0037756547307647792	499	tags=27%, list=5%, signal=26%
BP	GO:0033077	T cell differentiation in thymus	49	0.5203868498336455	2.018751326497976	8.696597456245244e-5	0.004396241823829767	0.0037756547307647792	1866	tags=49%, list=17%, signal=41%
BP	GO:0032609	interferon-gamma production	54	0.5174272970769308	2.0497014146604955	8.751777704846296e-5	0.004396241823829767	0.0037756547307647792	554	tags=28%, list=5%, signal=26%
BP	GO:0007088	regulation of mitotic nuclear division	108	-0.4494915550022982	-1.9564432615012635	8.936710218234463e-5	0.004454606324166102	0.003825780317717054	1623	tags=31%, list=15%, signal=26%
BP	GO:0050663	cytokine secretion	125	0.38144712315188634	1.7609273299017105	9.214042200313278e-5	0.004557785760154965	0.0039143946253962485	1961	tags=36%, list=18%, signal=30%
BP	GO:1905818	regulation of chromosome separation	38	-0.6100217817572304	-2.174072565196878	9.365751320570936e-5	0.004597732466462097	0.003948702331089199	1840	tags=45%, list=17%, signal=37%
BP	GO:0002287	alpha-beta T cell activation involved in immune response	38	0.5538762639667326	2.0294697072165153	1.0725931010811738e-4	0.005060242657377061	0.004345923152948753	1740	tags=45%, list=16%, signal=38%
BP	GO:0002293	alpha-beta T cell differentiation involved in immune response	38	0.5538762639667326	2.0294697072165153	1.0725931010811738e-4	0.005060242657377061	0.004345923152948753	1740	tags=45%, list=16%, signal=38%
BP	GO:0002294	CD4-positive, alpha-beta T cell differentiation involved in immune response	38	0.5538762639667326	2.0294697072165153	1.0725931010811738e-4	0.005060242657377061	0.004345923152948753	1740	tags=45%, list=16%, signal=38%
BP	GO:0032663	regulation of interleukin-2 production	38	0.5551578169339302	2.034165472488156	1.0725931010811738e-4	0.005060242657377061	0.004345923152948753	1351	tags=39%, list=13%, signal=35%
BP	GO:0042093	T-helper cell differentiation	38	0.5538762639667326	2.0294697072165153	1.0725931010811738e-4	0.005060242657377061	0.004345923152948753	1740	tags=45%, list=16%, signal=38%
BP	GO:0032101	regulation of response to external stimulus	472	0.27476550753111506	1.491056032669324	1.0776442696265962e-4	0.005060242657377061	0.004345923152948753	2172	tags=28%, list=20%, signal=24%
BP	GO:0043367	CD4-positive, alpha-beta T cell differentiation	47	0.5238067185479153	2.0126193659956026	1.0857291757144098e-4	0.005061528819157824	0.004347027756154552	1906	tags=43%, list=18%, signal=35%
BP	GO:0001906	cell killing	62	0.48965319549754704	1.994852356737515	1.102681721947777e-4	0.005103841113015425	0.00438336711574278	1434	tags=34%, list=13%, signal=30%
BP	GO:0000226	microtubule cytoskeleton organization	311	-0.3214746575281201	-1.6109193555634749	1.1605544134226407e-4	0.005333611772325327	0.00458070263812281	2189	tags=30%, list=20%, signal=25%
BP	GO:0046632	alpha-beta T cell differentiation	61	0.4905165209293558	1.9926017219193721	1.319203201266435e-4	0.00602002587620176	0.005170220404073864	1740	tags=41%, list=16%, signal=35%
BP	GO:1903707	negative regulation of hemopoiesis	90	0.429696254100094	1.8789710127886017	1.3416215732748983e-4	0.006079515940434504	0.0052213126668416545	1818	tags=36%, list=17%, signal=30%
BP	GO:0002443	leukocyte mediated immunity	490	0.27591016736214513	1.5024336893570733	1.3571467347049562e-4	0.006107160306172303	0.005245054668410165	2358	tags=30%, list=22%, signal=24%
BP	GO:1904018	positive regulation of vasculature development	140	0.3619713690535569	1.7019137165335911	1.3894678338196472e-4	0.00617753943265783	0.005305498859724164	2048	tags=29%, list=19%, signal=23%
BP	GO:0042113	B cell activation	142	0.365749051070216	1.7233445330684616	1.391853020321054e-4	0.00617753943265783	0.005305498859724164	2180	tags=37%, list=20%, signal=30%
CC	GO:0000776	kinetochore	92	-0.4714954848574703	-1.997677373748873	1.446366907125165e-4	0.006288275967977828	0.005400603483219426	2296	tags=41%, list=21%, signal=33%
BP	GO:0002768	immune response-regulating cell surface receptor signaling pathway	241	0.31305541973512746	1.5843187787256805	1.4627724413672047e-4	0.006288275967977828	0.005400603483219426	3121	tags=41%, list=29%, signal=30%
BP	GO:0045058	T cell selection	29	0.6159255660929224	2.1137251387731313	1.4900908955446283e-4	0.006288275967977828	0.005400603483219426	1763	tags=59%, list=16%, signal=49%
BP	GO:0002709	regulation of T cell mediated immunity	34	0.5759869569448977	2.056279495172102	1.4944810948141506e-4	0.006288275967977828	0.005400603483219426	2457	tags=53%, list=23%, signal=41%
BP	GO:0030071	regulation of mitotic metaphase/anaphase transition	34	-0.6251199647549348	-2.1729005499072747	1.5047776690993905e-4	0.006288275967977828	0.005400603483219426	1840	tags=44%, list=17%, signal=37%
BP	GO:1902099	regulation of metaphase/anaphase transition of cell cycle	34	-0.6251199647549348	-2.1729005499072747	1.5047776690993905e-4	0.006288275967977828	0.005400603483219426	1840	tags=44%, list=17%, signal=37%
BP	GO:0033048	negative regulation of mitotic sister chromatid segregation	26	-0.6741713715535335	-2.201520477698596	1.514090504759922e-4	0.006288275967977828	0.005400603483219426	1623	tags=50%, list=15%, signal=43%
BP	GO:0007094	mitotic spindle assembly checkpoint	23	-0.6927033501779107	-2.193467399552657	1.5235483440933936e-4	0.006288275967977828	0.005400603483219426	1623	tags=52%, list=15%, signal=44%
BP	GO:0031577	spindle checkpoint	23	-0.6927033501779107	-2.193467399552657	1.5235483440933936e-4	0.006288275967977828	0.005400603483219426	1623	tags=52%, list=15%, signal=44%
BP	GO:0071173	spindle assembly checkpoint	23	-0.6927033501779107	-2.193467399552657	1.5235483440933936e-4	0.006288275967977828	0.005400603483219426	1623	tags=52%, list=15%, signal=44%
BP	GO:0071174	mitotic spindle checkpoint	23	-0.6927033501779107	-2.193467399552657	1.5235483440933936e-4	0.006288275967977828	0.005400603483219426	1623	tags=52%, list=15%, signal=44%
BP	GO:0002790	peptide secretion	346	0.2883029635323648	1.518677953484821	1.5360196610516614e-4	0.006299624938996687	0.005410350398387831	1922	tags=27%, list=18%, signal=23%
CC	GO:0000775	chromosome, centromeric region	126	-0.42452272912463485	-1.893793505462166	1.5884782378481415e-4	0.0064737981014188406	0.005559936738499256	2420	tags=39%, list=23%, signal=30%
BP	GO:0031347	regulation of defense response	470	0.26967360649522387	1.463061920302965	1.6129899456960052e-4	0.0065326092800688206	0.005610445949272882	2159	tags=28%, list=20%, signal=24%
BP	GO:0032103	positive regulation of response to external stimulus	186	0.33567487927358086	1.6438011598702216	1.6655166670632182e-4	0.006606963821435248	0.005674304373607564	2320	tags=36%, list=22%, signal=29%
BP	GO:0033047	regulation of mitotic sister chromatid segregation	43	-0.5739867431085968	-2.1022896460463096	1.672271874245155e-4	0.006606963821435248	0.005674304373607564	1840	tags=42%, list=17%, signal=35%
BP	GO:0007091	metaphase/anaphase transition of mitotic cell cycle	36	-0.612199231529557	-2.1553695110990256	1.6888088268408017e-4	0.006606963821435248	0.005674304373607564	1840	tags=44%, list=17%, signal=37%
BP	GO:0010965	regulation of mitotic sister chromatid separation	36	-0.612199231529557	-2.1553695110990256	1.6888088268408017e-4	0.006606963821435248	0.005674304373607564	1840	tags=44%, list=17%, signal=37%
BP	GO:0044784	metaphase/anaphase transition of cell cycle	36	-0.612199231529557	-2.1553695110990256	1.6888088268408017e-4	0.006606963821435248	0.005674304373607564	1840	tags=44%, list=17%, signal=37%
BP	GO:0019229	regulation of vasoconstriction	31	-0.6375301290780537	-2.1716799307257726	1.692524682651622e-4	0.006606963821435248	0.005674304373607564	564	tags=10%, list=5%, signal=9%
BP	GO:0051783	regulation of nuclear division	118	-0.4245816578333918	-1.8743970776267724	1.773426970277364e-4	0.006857317011225681	0.0058893169328054235	1623	tags=29%, list=15%, signal=25%
BP	GO:0009306	protein secretion	330	0.2896638545761536	1.5180701674648762	1.7778229288362878e-4	0.006857317011225681	0.0058893169328054235	1922	tags=27%, list=18%, signal=23%
BP	GO:2001251	negative regulation of chromosome organization	90	-0.4696454724267987	-1.9823280119463915	1.808972503617945e-4	0.006936178593754013	0.005957046170431688	1623	tags=34%, list=15%, signal=29%
BP	GO:0002532	production of molecular mediator involved in inflammatory response	46	0.5165710257099775	1.9757123865781894	1.9536337587913518e-4	0.007398275613167612	0.006353912145356915	2101	tags=43%, list=20%, signal=35%
BP	GO:0050708	regulation of protein secretion	270	0.3017164484551571	1.5478226624282228	1.9710744819769876e-4	0.007398275613167612	0.006353912145356915	1961	tags=28%, list=18%, signal=23%
BP	GO:0007051	spindle organization	99	-0.45435216932321765	-1.9500891425911857	1.9738730979041057e-4	0.007398275613167612	0.006353912145356915	2256	tags=41%, list=21%, signal=33%
BP	GO:0035710	CD4-positive, alpha-beta T cell activation	59	0.4768857156999335	1.9242343586388682	1.975156915243822e-4	0.007398275613167612	0.006353912145356915	2035	tags=42%, list=19%, signal=35%
BP	GO:0051656	establishment of organelle localization	290	-0.32682728857604904	-1.6249430612916698	2.0035061357375408e-4	0.007461333195160496	0.006408068324043787	1654	tags=22%, list=15%, signal=19%
BP	GO:0030595	leukocyte chemotaxis	105	0.391829720557422	1.7594602529318235	2.0352781546811397e-4	0.007536344252762163	0.0064724905887513905	2317	tags=38%, list=22%, signal=30%
BP	GO:0045841	negative regulation of mitotic metaphase/anaphase transition	25	-0.6669510211002387	-2.156421383651684	2.084162261505523e-4	0.007544900253941783	0.006479838798341489	1623	tags=48%, list=15%, signal=41%
BP	GO:1902100	negative regulation of metaphase/anaphase transition of cell cycle	25	-0.6669510211002387	-2.156421383651684	2.084162261505523e-4	0.007544900253941783	0.006479838798341489	1623	tags=48%, list=15%, signal=41%
BP	GO:1905819	negative regulation of chromosome separation	25	-0.6669510211002387	-2.156421383651684	2.084162261505523e-4	0.007544900253941783	0.006479838798341489	1623	tags=48%, list=15%, signal=41%
BP	GO:2000816	negative regulation of mitotic sister chromatid separation	25	-0.6669510211002387	-2.156421383651684	2.084162261505523e-4	0.007544900253941783	0.006479838798341489	1623	tags=48%, list=15%, signal=41%
BP	GO:0002228	natural killer cell mediated immunity	33	0.5779880044368927	2.048341089210408	2.1342894950271055e-4	0.00768344218209758	0.006598823719420064	2252	tags=55%, list=21%, signal=43%
CC	GO:0000779	condensed chromosome, centromeric region	73	-0.4981740349696565	-2.027274348217348	2.1829294913774285e-4	0.007815128786809799	0.006711921035715304	2403	tags=45%, list=22%, signal=35%
BP	GO:0008037	cell recognition	64	0.46692394664913417	1.9152863069961208	2.209407657806942e-4	0.007866462429993948	0.006756008263056857	2321	tags=45%, list=22%, signal=36%
BP	GO:0010001	glial cell differentiation	141	0.35736458632941914	1.6821674607208237	2.317389692250649e-4	0.008205838910264593	0.00704747730970905	2777	tags=43%, list=26%, signal=33%
BP	GO:0007512	adult heart development	11	-0.8235030820545715	-2.129602921906755	2.3343578570594872e-4	0.008220999409644282	0.007060497706106128	238	tags=18%, list=2%, signal=18%
BP	GO:1903901	negative regulation of viral life cycle	57	0.48457124970565296	1.9415950152561827	2.4101665205959684e-4	0.008370238737809333	0.007188669949122474	3089	tags=60%, list=29%, signal=43%
BP	GO:0046634	regulation of alpha-beta T cell activation	61	0.47905339544306186	1.9460356173989968	2.4185392023217975e-4	0.008370238737809333	0.007188669949122474	1740	tags=43%, list=16%, signal=36%
BP	GO:0052547	regulation of peptidase activity	225	0.3154294823378001	1.5830739160631333	2.4207799753080443e-4	0.008370238737809333	0.007188669949122474	2191	tags=32%, list=20%, signal=26%
BP	GO:0043632	modification-dependent macromolecule catabolic process	398	-0.2957742005439238	-1.5191759814441628	2.4284025967718435e-4	0.008370238737809333	0.007188669949122474	2218	tags=28%, list=21%, signal=23%
BP	GO:0046580	negative regulation of Ras protein signal transduction	33	-0.6185638317760703	-2.1352245350825885	2.634153684052081e-4	0.009031384059607135	0.007756485952427377	110	tags=9%, list=1%, signal=9%
BP	GO:0070665	positive regulation of leukocyte proliferation	74	0.4477631832713324	1.8898541604770513	2.6659557451346307e-4	0.009092312225511793	0.007808813309987144	2304	tags=42%, list=21%, signal=33%
BP	GO:0045907	positive regulation of vasoconstriction	13	-0.7885209383708746	-2.140408812124376	2.7117593507273324e-4	0.009200105022362886	0.007901389742240512	2	tags=15%, list=0%, signal=15%
BP	GO:0032743	positive regulation of interleukin-2 production	22	0.637696495321717	2.039421755301624	2.731149814071724e-4	0.00921763062249207	0.007916441374450224	753	tags=36%, list=7%, signal=34%
BP	GO:0032946	positive regulation of mononuclear cell proliferation	71	0.4503938813137609	1.884883671854035	2.88831122664356e-4	0.009693397163869273	0.008325047239339968	2304	tags=42%, list=21%, signal=33%
BP	GO:0045061	thymic T cell selection	15	0.7083631448039471	2.036257081357196	2.902035570664566e-4	0.009693397163869273	0.008325047239339968	1763	tags=80%, list=16%, signal=67%
BP	GO:0048566	embryonic digestive tract development	24	0.6279470326069576	2.057068171766908	2.952091767881242e-4	0.009810028028651512	0.008425214130519908	2937	tags=67%, list=27%, signal=49%
BP	GO:0032677	regulation of interleukin-8 production	40	0.5288326383618581	1.9611667814782667	3.0126315336446383e-4	0.009960128743886356	0.008554126164543076	2101	tags=45%, list=20%, signal=36%
BP	GO:0043368	positive T cell selection	18	0.6759087290707241	2.0449307777257677	3.134927269687343e-4	0.010311841983540094	0.008856190475467264	1763	tags=67%, list=16%, signal=56%
BP	GO:0051310	metaphase plate congression	39	-0.5798193069804751	-2.078202317392465	3.179412369784361e-4	0.010405349573839727	0.008936498245108941	1193	tags=36%, list=11%, signal=32%
BP	GO:0051603	proteolysis involved in cellular protein catabolic process	447	-0.28679244190969694	-1.4880372635420573	3.363013259880853e-4	0.01092421234031394	0.009382116738667937	2218	tags=27%, list=21%, signal=23%
BP	GO:0051306	mitotic sister chromatid separation	38	-0.5844698379828979	-2.0830073252193695	3.371670475405537e-4	0.01092421234031394	0.009382116738667937	1840	tags=45%, list=17%, signal=37%
BP	GO:0002292	T cell differentiation involved in immune response	40	0.5245717753720469	1.9453654440609456	3.4430074670224444e-4	0.011084513600253438	0.009519789376955806	1740	tags=42%, list=16%, signal=36%
BP	GO:0046637	regulation of alpha-beta T cell differentiation	43	0.5172446290982439	1.948598399939303	3.4644032565390613e-4	0.011084513600253438	0.009519789376955806	1740	tags=47%, list=16%, signal=39%
BP	GO:0071216	cellular response to biotic stimulus	138	0.3576968174155656	1.6776143207561287	3.4724633655114936e-4	0.011084513600253438	0.009519789376955806	2132	tags=36%, list=20%, signal=29%
BP	GO:0032653	regulation of interleukin-10 production	28	0.587400605028956	1.9995598951648612	3.611565507424954e-4	0.011472031611820442	0.009852604147448782	1961	tags=50%, list=18%, signal=41%
BP	GO:0042267	natural killer cell mediated cytotoxicity	32	0.5681154782868366	1.9978952600395536	3.8441824705279346e-4	0.012151367028790739	0.010436042475831166	2476	tags=56%, list=23%, signal=43%
BP	GO:0050854	regulation of antigen receptor-mediated signaling pathway	40	0.5228048347109304	1.9388127748834925	3.87338340040025e-4	0.012184235162424086	0.010464270842062404	3099	tags=55%, list=29%, signal=39%
BP	GO:0042102	positive regulation of T cell proliferation	48	0.4905617380417644	1.8933845456447786	3.9127032431962436e-4	0.012248462326527371	0.01051943150103155	970	tags=29%, list=9%, signal=27%
BP	GO:0045933	positive regulation of muscle contraction	29	-0.6303330218432701	-2.11391710435141	3.9603960396039607e-4	0.01233815689261234	0.010596464504750071	940	tags=28%, list=9%, signal=25%
BP	GO:0007017	microtubule-based process	422	-0.2882487271706435	-1.4885612611988788	4.017871492398187e-4	0.012457324052985767	0.010698809660190994	2189	tags=28%, list=20%, signal=23%
BP	GO:0051304	chromosome separation	48	-0.5360585482677817	-2.0099572040716707	4.074224971295233e-4	0.012571894197139577	0.01079720672844005	1623	tags=40%, list=15%, signal=34%
BP	GO:0010498	proteasomal protein catabolic process	303	-0.31313629799815546	-1.5639970827544072	4.164653750687168e-4	0.01279002668457481	0.010984546959283144	2339	tags=30%, list=22%, signal=24%
BP	GO:0050671	positive regulation of lymphocyte proliferation	70	0.4427850304498141	1.8486620029271845	4.213047141780123e-4	0.012877615791856225	0.011059771717274833	2304	tags=41%, list=21%, signal=33%
BP	GO:0046635	positive regulation of alpha-beta T cell activation	39	0.526142149979763	1.9396943863787772	4.2980250574860854e-4	0.01307568186502809	0.01122987817095574	2407	tags=54%, list=22%, signal=42%
BP	GO:0002705	positive regulation of leukocyte mediated immunity	67	0.44828975894258566	1.8564471543176109	4.4264435739105416e-4	0.013403436616327247	0.011511366047843107	2479	tags=46%, list=23%, signal=36%
BP	GO:0032613	interleukin-10 production	29	0.5767236845083771	1.979192644663348	4.470272686633885e-4	0.013473193957854686	0.011571276227286832	1961	tags=48%, list=18%, signal=40%
BP	GO:1902749	regulation of cell cycle G2/M phase transition	146	-0.3822089697594559	-1.7412597078837786	4.569339730408956e-4	0.013693002875530606	0.011760056238292774	1982	tags=31%, list=18%, signal=25%
BP	GO:0002699	positive regulation of immune effector process	119	0.3700785298164627	1.6947561046692683	4.591157430788302e-4	0.013693002875530606	0.011760056238292774	2252	tags=37%, list=21%, signal=30%
CC	GO:0005901	caveola	55	-0.508063609962583	-1.959124694339269	4.6065966463976416e-4	0.013693002875530606	0.011760056238292774	638	tags=20%, list=6%, signal=19%
BP	GO:0006511	ubiquitin-dependent protein catabolic process	387	-0.29223276816757626	-1.4971094082162781	4.707333701262864e-4	0.013928549033873682	0.011962351972399312	2218	tags=28%, list=21%, signal=23%
BP	GO:1903523	negative regulation of blood circulation	24	-0.6611846594781963	-2.1159362270173347	4.754840427555251e-4	0.014005166350253648	0.012028153751428048	564	tags=17%, list=5%, signal=16%
BP	GO:0045776	negative regulation of blood pressure	17	-0.7241917758923294	-2.1201938925957067	4.800675935171672e-4	0.014041856078067048	0.012059664243785004	436	tags=18%, list=4%, signal=17%
BP	GO:0002286	T cell activation involved in immune response	55	0.4709536388051369	1.8731758074736717	4.810635878597044e-4	0.014041856078067048	0.012059664243785004	1799	tags=40%, list=17%, signal=33%
BP	GO:0002819	regulation of adaptive immune response	93	0.3996004168606472	1.7582244374206748	4.932956634826674e-4	0.014334331387299034	0.01231085283376381	2538	tags=44%, list=24%, signal=34%
BP	GO:1901987	regulation of cell cycle phase transition	317	-0.30595346933880724	-1.5362700275290992	4.958841614598829e-4	0.01434522038508947	0.012320204706947375	1982	tags=27%, list=18%, signal=23%
BP	GO:0021782	glial cell development	76	0.4260459870828153	1.8069324155427708	5.114179618882441e-4	0.01472883730238143	0.012649669073698933	2777	tags=49%, list=26%, signal=36%
BP	GO:0002456	T cell mediated immunity	52	0.4780922553828163	1.8794857101225402	5.235145275281389e-4	0.01501050503709	0.012891575719800982	2457	tags=50%, list=23%, signal=39%
BP	GO:0019941	modification-dependent protein catabolic process	391	-0.28922168391065184	-1.482942658900318	5.351756349129123e-4	0.01527726041513512	0.01312067508362888	2218	tags=28%, list=21%, signal=23%
BP	GO:0051225	spindle assembly	63	-0.4904411603596691	-1.9438304644102902	5.481955230698949e-4	0.015580293813565436	0.013380931350279478	2256	tags=46%, list=21%, signal=37%
BP	GO:0070661	leukocyte proliferation	162	0.33436677182822416	1.6058175237327494	5.644269890171915e-4	0.01597155846651267	0.013716963874667396	2304	tags=32%, list=21%, signal=26%
BP	GO:0001909	leukocyte mediated cytotoxicity	52	0.47720185321472214	1.8759853435461038	5.671407381554838e-4	0.015978573840206674	0.013722988936512784	2319	tags=44%, list=22%, signal=35%
BP	GO:0031330	negative regulation of cellular catabolic process	169	-0.36154435303586235	-1.6818926340160645	5.730758544040011e-4	0.016075894097566785	0.013806571165340417	1897	tags=27%, list=18%, signal=22%
BP	GO:0050857	positive regulation of antigen receptor-mediated signaling pathway	15	0.6915715526791225	1.9879880563207522	5.804071141329132e-4	0.016211371118884817	0.013922923831309948	1328	tags=53%, list=12%, signal=47%
BP	GO:0051058	negative regulation of small GTPase mediated signal transduction	39	-0.5619940341282181	-2.014312545348429	5.984776225476444e-4	0.01664435619789157	0.014294787397376989	110	tags=8%, list=1%, signal=8%
BP	GO:0042108	positive regulation of cytokine biosynthetic process	35	0.5401261675209859	1.9419022156963928	6.20466847814459e-4	0.01718215886255425	0.014756672174516624	2754	tags=57%, list=26%, signal=43%
BP	GO:0065004	protein-DNA complex assembly	111	-0.4098510383988696	-1.7914846929137178	6.241195456409708e-4	0.017209764492568044	0.014780380908415734	2540	tags=39%, list=24%, signal=30%
BP	GO:0071824	protein-DNA complex subunit organization	130	-0.38933042950257746	-1.744331316123236	6.358851167555729e-4	0.017459896426169966	0.014995203444632984	2540	tags=37%, list=24%, signal=29%
BP	GO:0043535	regulation of blood vessel endothelial cell migration	70	0.43411335979159293	1.8124571022523208	6.430440374295978e-4	0.01753608652629088	0.015060638314571132	2172	tags=37%, list=20%, signal=30%
BP	GO:0002706	regulation of lymphocyte mediated immunity	72	0.4305669623438132	1.8069665382662536	6.440723137742637e-4	0.01753608652629088	0.015060638314571132	2252	tags=39%, list=21%, signal=31%
BP	GO:0010595	positive regulation of endothelial cell migration	78	0.4174022697452038	1.778186701214434	6.901464891580213e-4	0.018687163048229635	0.01604922531448832	2795	tags=44%, list=26%, signal=32%
BP	GO:0070972	protein localization to endoplasmic reticulum	70	-0.4676442350617851	-1.8884631084399432	6.92117149934431e-4	0.018687163048229635	0.01604922531448832	3368	tags=56%, list=31%, signal=38%
BP	GO:0045662	negative regulation of myoblast differentiation	16	0.6733840902625166	1.9723236439697887	7.071400345250722e-4	0.019013557774782027	0.01632954515192862	1355	tags=50%, list=13%, signal=44%
BP	GO:0009612	response to mechanical stimulus	133	0.3504181976708387	1.6343500668901656	7.160676337429548e-4	0.019174042424191517	0.016467375291861694	2697	tags=40%, list=25%, signal=30%
MF	GO:0042288	MHC class I protein binding	11	0.7601180950210906	1.993784708388951	7.20209066403276e-4	0.01920557510408736	0.016494456721135458	2250	tags=91%, list=21%, signal=72%
BP	GO:0001959	regulation of cytokine-mediated signaling pathway	105	0.37411413466668364	1.679910725173155	7.236544549977386e-4	0.019218364214694042	0.016505440481333237	2157	tags=32%, list=20%, signal=26%
BP	GO:0050727	regulation of inflammatory response	223	0.30243748114018837	1.5153775866418204	7.513330101793505e-4	0.019871991452906905	0.01706679967698486	2101	tags=30%, list=20%, signal=25%
BP	GO:0032637	interleukin-8 production	43	0.5017095114181362	1.8900734704352469	7.578382123679196e-4	0.019962567545301298	0.017144589768032487	2101	tags=42%, list=20%, signal=34%
BP	GO:0042742	defense response to bacterium	79	0.411798345980546	1.7578244248668538	8.021032930796311e-4	0.02099309896526507	0.01802964818540553	2336	tags=42%, list=22%, signal=33%
BP	GO:0048708	astrocyte differentiation	47	0.48199757127084436	1.8519763339267081	8.034395900286633e-4	0.02099309896526507	0.01802964818540553	2384	tags=49%, list=22%, signal=38%
BP	GO:0006986	response to unfolded protein	133	0.34945349111831303	1.6298506766497913	8.084634574517231e-4	0.021039530940912314	0.01806952567976014	2172	tags=32%, list=20%, signal=26%
BP	GO:1902106	negative regulation of leukocyte differentiation	61	0.45042702513283783	1.829748087135222	8.135086407809683e-4	0.021086143969042702	0.01810955866866939	1818	tags=38%, list=17%, signal=32%
BP	GO:0042094	interleukin-2 biosynthetic process	15	0.6786789308689701	1.9509269914548648	8.29153020189876e-4	0.021406022194543413	0.01838428189450147	364	tags=40%, list=3%, signal=39%
BP	GO:0050707	regulation of cytokine secretion	106	0.3730477396948826	1.6776357091800842	8.375967763842985e-4	0.021538202821310533	0.018497803495170367	1961	tags=35%, list=18%, signal=29%
BP	GO:0009895	negative regulation of catabolic process	195	-0.3418756543127454	-1.6208847745034143	8.431413035996972e-4	0.02159508160998434	0.018546653098113583	1897	tags=26%, list=18%, signal=22%
BP	GO:0051607	defense response to virus	149	0.3354179517760612	1.5927774526781746	8.59685401612491e-4	0.021932131505704496	0.01883612398808637	2135	tags=33%, list=20%, signal=27%
BP	GO:0010575	positive regulation of vascular endothelial growth factor production	20	0.627579951449359	1.95362195790973	8.814825697315675e-4	0.022400027654355125	0.0192379704692293	2064	tags=45%, list=19%, signal=36%
BP	GO:0002791	regulation of peptide secretion	281	0.2866960715259934	1.4770665425712537	8.937659822736414e-4	0.022623451426301545	0.019429855050496474	1961	tags=27%, list=18%, signal=23%
BP	GO:0044257	cellular protein catabolic process	489	-0.27396510915741634	-1.4332634056760667	9.02684298044184e-4	0.022707007365221618	0.019501615974646964	2218	tags=27%, list=21%, signal=22%
BP	GO:0032943	mononuclear cell proliferation	147	0.33752793276690485	1.5997755156877922	9.040752932449349e-4	0.022707007365221618	0.019501615974646964	2304	tags=33%, list=21%, signal=26%
BP	GO:0032655	regulation of interleukin-12 production	33	0.5383330382984408	1.9078072097715537	0.00096043027276219745	0.024029297944011735	0.020637247925599428	2172	tags=55%, list=20%, signal=44%
BP	GO:0045989	positive regulation of striated muscle contraction	11	-0.7837448748951242	-2.0267870418188627	9.726491071081197e-4	0.024241408515617752	0.020819416312877044	940	tags=45%, list=9%, signal=42%
CC	GO:0042611	MHC protein complex	18	0.6461612604144372	1.9549311792617738	0.0010031767262999498	0.02490645665296427	0.021390584198216718	3661	tags=89%, list=34%, signal=59%
BP	GO:0052548	regulation of endopeptidase activity	205	0.3075083009981823	1.525135566128734	0.0010072183985227463	0.02491135581079159	0.021394791775772443	2191	tags=31%, list=20%, signal=25%
BP	GO:0032897	negative regulation of viral transcription	16	0.663725292708401	1.944033289232015	0.0010191135791684865	0.025109718604607575	0.021565153064093612	2712	tags=69%, list=25%, signal=51%
BP	GO:1901990	regulation of mitotic cell cycle phase transition	296	-0.30545624786826936	-1.522216960895982	0.0010332472293975502	0.02534222148557786	0.021764835119273903	1982	tags=27%, list=18%, signal=23%
BP	GO:0030099	myeloid cell differentiation	271	0.28853612264538386	1.4807220474909317	0.001036371711987366	0.02534222148557786	0.021764835119273903	2842	tags=35%, list=26%, signal=26%
BP	GO:0045076	regulation of interleukin-2 biosynthetic process	12	0.7278628258763885	1.960030943991266	0.0010526533055377819	0.025643584285281303	0.02202365661408094	83	tags=42%, list=1%, signal=41%
BP	GO:0010469	regulation of signaling receptor activity	215	0.3019998546130893	1.5066256184349807	0.0010615711252653928	0.02576397337722751	0.022127051209454497	2771	tags=39%, list=26%, signal=30%
BP	GO:0032615	interleukin-12 production	34	0.5304454563767055	1.893695859086917	0.0010674864962958218	0.025810867522376588	0.022167325632034607	2172	tags=53%, list=20%, signal=42%
BP	GO:0002237	response to molecule of bacterial origin	196	0.31011111774417904	1.5291246786281432	0.0010743190011220664	0.02587950604933454	0.022226274932233874	2447	tags=35%, list=23%, signal=28%
BP	GO:0046596	regulation of viral entry into host cell	18	0.6417096193350815	1.94146294388763	0.0010867747868249457	0.026082594883798695	0.022400695118688065	3048	tags=83%, list=28%, signal=60%
BP	GO:0032964	collagen biosynthetic process	33	0.5345130481399114	1.8942694845211512	0.0011098305374140948	0.026533618286395902	0.022788050662796485	2167	tags=52%, list=20%, signal=41%
BP	GO:0045822	negative regulation of heart contraction	17	-0.6997691811171012	-2.0486926162659995	0.001113756816959828	0.026533618286395902	0.022788050662796485	269	tags=12%, list=3%, signal=11%
BP	GO:0002377	immunoglobulin production	60	0.44412288557926927	1.7980337370390689	0.0011198454174168899	0.02658094617165365	0.022828697597390004	947	tags=27%, list=9%, signal=24%
MF	GO:0031435	mitogen-activated protein kinase kinase kinase binding	12	0.7243673619027019	1.9506181572566457	0.0011558546100022705	0.02733553968180552	0.02347677035375338	753	tags=42%, list=7%, signal=39%
BP	GO:0040017	positive regulation of locomotion	374	0.26467206489061995	1.4054050680557326	0.0011637830708355963	0.027422961087326052	0.02355185108328344	2937	tags=35%, list=27%, signal=27%
BP	GO:0070663	regulation of leukocyte proliferation	125	0.35178285202252957	1.6239840353195705	0.0011747903805399429	0.02758203502137257	0.0236884696487974	2304	tags=35%, list=21%, signal=28%
BP	GO:0032496	response to lipopolysaccharide	191	0.31314831018577194	1.539013522162673	0.0011918382913806255	0.027881271220745317	0.023945464740753823	2447	tags=36%, list=23%, signal=28%
BP	GO:0045088	regulation of innate immune response	272	0.2863964831361775	1.470493232785173	0.0012093987560469939	0.028063109515960083	0.024101634179805227	2277	tags=30%, list=21%, signal=24%
BP	GO:0010613	positive regulation of cardiac muscle hypertrophy	25	-0.6276154850966938	-2.0292396442257292	0.0012126034976032134	0.028063109515960083	0.024101634179805227	1606	tags=28%, list=15%, signal=24%
BP	GO:0014742	positive regulation of muscle hypertrophy	25	-0.6276154850966938	-2.0292396442257292	0.0012126034976032134	0.028063109515960083	0.024101634179805227	1606	tags=28%, list=15%, signal=24%
BP	GO:0001910	regulation of leukocyte mediated cytotoxicity	32	0.5360811100949191	1.88523979681931	0.0012173244490005126	0.02807210829011858	0.02410936265917105	2319	tags=44%, list=22%, signal=34%
CC	GO:0005680	anaphase-promoting complex	17	-0.6933281762489893	-2.0298354852709353	0.0012481757431446348	0.028601865153521353	0.024564337405241617	1467	tags=47%, list=14%, signal=41%
BP	GO:0018196	peptidyl-asparagine modification	26	-0.6182803601425366	-2.0190072305741222	0.0012491246664269357	0.028601865153521353	0.024564337405241617	1710	tags=50%, list=16%, signal=42%
BP	GO:0018279	protein N-linked glycosylation via asparagine	25	-0.6256966464144844	-2.0230355533177216	0.0012883912162034142	0.029397095355627196	0.025247310452436812	1710	tags=52%, list=16%, signal=44%
BP	GO:0043370	regulation of CD4-positive, alpha-beta T cell differentiation	31	0.5405099553303813	1.8845018052851488	0.0013026672646122962	0.02945645821157218	0.025298293464032187	1740	tags=45%, list=16%, signal=38%
BP	GO:0043406	positive regulation of MAP kinase activity	177	0.31768941115936455	1.5449313337572605	0.0013029470292807732	0.02945645821157218	0.025298293464032187	2240	tags=31%, list=21%, signal=25%
BP	GO:0045655	regulation of monocyte differentiation	14	0.6846674113863265	1.9280472702797353	0.0013052125631888621	0.02945645821157218	0.025298293464032187	2464	tags=71%, list=23%, signal=55%
BP	GO:0043542	endothelial cell migration	154	0.3283467741255225	1.5656153052080894	0.0013091759205143192	0.02945645821157218	0.025298293464032187	2172	tags=29%, list=20%, signal=24%
BP	GO:0031349	positive regulation of defense response	306	0.2771340594106242	1.4415277801917104	0.0013547076089410702	0.030375450885599082	0.026087558289824946	2320	tags=30%, list=22%, signal=25%
BP	GO:0031145	anaphase-promoting complex-dependent catabolic process	64	-0.46239696788587764	-1.8377080551455558	0.0013883560767980125	0.030959738007378366	0.026589365634342017	1108	tags=28%, list=10%, signal=25%
BP	GO:0032606	type I interferon production	94	0.3787348373742372	1.669817361613229	0.0013903215679239359	0.030959738007378366	0.026589365634342017	2118	tags=36%, list=20%, signal=29%
MF	GO:0019787	ubiquitin-like protein transferase activity	262	-0.3107336297963802	-1.5270883164647833	0.0014012695840086439	0.03109666748073977	0.02670696571973216	2791	tags=39%, list=26%, signal=29%
BP	GO:0046651	lymphocyte proliferation	145	0.332765941056705	1.573922199493965	0.0014140009272137228	0.03127210241755946	0.02685763571826461	2304	tags=32%, list=21%, signal=26%
BP	GO:0032944	regulation of mononuclear cell proliferation	118	0.3547425604835037	1.6225953245434328	0.0014444903012794056	0.03183774541595425	0.027343430801518867	2304	tags=36%, list=21%, signal=28%
BP	GO:0032727	positive regulation of interferon-alpha production	15	0.6656096751551943	1.9133581756709641	0.00147174661083703	0.03220105668999001	0.027655455932419942	649	tags=40%, list=6%, signal=38%
BP	GO:0006956	complement activation	31	0.5365891743574175	1.870831901985844	0.0014735088730860402	0.03220105668999001	0.027655455932419942	2819	tags=48%, list=26%, signal=36%
BP	GO:0032479	regulation of type I interferon production	92	0.38245984770834884	1.6793270992456644	0.0014768074108880982	0.03220105668999001	0.027655455932419942	2118	tags=37%, list=20%, signal=30%
CC	GO:0098687	chromosomal region	229	-0.32059170037116425	-1.5507550376123356	0.0014808510638297872	0.03220105668999001	0.027655455932419942	1721	tags=32%, list=16%, signal=28%
BP	GO:0090287	regulation of cellular response to growth factor stimulus	174	0.3173019855732293	1.5391534125518476	0.001490348221044663	0.03229918552631912	0.02773973259870845	2217	tags=30%, list=21%, signal=24%
BP	GO:0043277	apoptotic cell clearance	24	0.5828123744797491	1.9092132351942965	0.0014971322537112011	0.032338056680161945	0.02777311658024955	2447	tags=62%, list=23%, signal=48%
BP	GO:0045117	azole transport	13	0.7024758459628258	1.9360571441034968	0.0015090127335869025	0.032486387088515374	0.027900508209386096	1660	tags=62%, list=15%, signal=52%
BP	GO:0045620	negative regulation of lymphocyte differentiation	35	0.5147569613558106	1.8506929378924282	0.0015190740067181582	0.032567426425300264	0.027970107782742455	1719	tags=43%, list=16%, signal=36%
BP	GO:0032228	regulation of synaptic transmission, GABAergic	18	-0.6743640906470801	-2.004865413040699	0.001533918779000652	0.032567426425300264	0.027970107782742455	83	tags=28%, list=1%, signal=28%
BP	GO:0045777	positive regulation of blood pressure	18	-0.6748198456227971	-2.00622035972352	0.001533918779000652	0.032567426425300264	0.027970107782742455	2	tags=17%, list=0%, signal=17%
BP	GO:0043161	proteasome-mediated ubiquitin-dependent protein catabolic process	265	-0.30849591139887866	-1.5181220286570123	0.0015353208145636147	0.032567426425300264	0.027970107782742455	2339	tags=30%, list=22%, signal=24%
BP	GO:0002822	regulation of adaptive immune response based on somatic recombination of immune receptors built from immunoglobulin superfamily domains	83	0.3914366052804441	1.6864660755126055	0.001539285236246821	0.032567426425300264	0.027970107782742455	2479	tags=43%, list=23%, signal=34%
BP	GO:2000147	positive regulation of cell motility	354	0.264454385062251	1.3958498671816153	0.0015429320852727133	0.032567426425300264	0.027970107782742455	2937	tags=35%, list=27%, signal=27%
BP	GO:0045581	negative regulation of T cell differentiation	30	0.5371611660667697	1.8583217182854979	0.0015978184452161315	0.033547156726768376	0.02881153632463035	1719	tags=47%, list=16%, signal=39%
BP	GO:0043044	ATP-dependent chromatin remodeling	41	-0.5326471325963169	-1.931340586839239	0.001599702380952381	0.033547156726768376	0.02881153632463035	2692	tags=56%, list=25%, signal=42%
BP	GO:0002708	positive regulation of lymphocyte mediated immunity	51	0.45381387408908364	1.7762152509118228	0.0016135714441464426	0.033728848251835315	0.028967579712061944	2479	tags=45%, list=23%, signal=35%
BP	GO:0034080	CENP-A containing nucleosome assembly	16	-0.6930264985162171	-1.9955019500712616	0.0016563625507983282	0.034401376055042204	0.029545171410495147	2448	tags=56%, list=23%, signal=43%
BP	GO:0061641	CENP-A containing chromatin organization	16	-0.6930264985162171	-1.9955019500712616	0.0016563625507983282	0.034401376055042204	0.029545171410495147	2448	tags=56%, list=23%, signal=43%
BP	GO:0097529	myeloid leukocyte migration	102	0.3655319034466059	1.6335361658919445	0.0016952217350029383	0.03500753634462975	0.030065764238800762	2457	tags=40%, list=23%, signal=31%
CC	GO:0005813	centrosome	372	-0.28251342947865754	-1.4414783399680642	0.0016963528413910093	0.03500753634462975	0.030065764238800762	2550	tags=31%, list=24%, signal=25%
BP	GO:0044839	cell cycle G2/M phase transition	194	-0.3321349124352329	-1.5736587440126053	0.0017048683462777042	0.035071577409141345	0.030120765068572176	1982	tags=28%, list=18%, signal=24%
BP	GO:0007080	mitotic metaphase plate congression	28	-0.5926328676280299	-1.969922887456856	0.0017192193610549584	0.03516436446199608	0.030200454014063238	1193	tags=36%, list=11%, signal=32%
BP	GO:0050691	regulation of defense response to virus by host	21	0.6038935062785226	1.9040138788817644	0.001724573063010011	0.03516436446199608	0.030200454014063238	1197	tags=43%, list=11%, signal=38%
BP	GO:0010460	positive regulation of heart rate	18	-0.6677494874513213	-1.9852003843831967	0.0017256586263757333	0.03516436446199608	0.030200454014063238	2	tags=11%, list=0%, signal=11%
BP	GO:0002573	myeloid leukocyte differentiation	130	0.3415645865857259	1.5872970275916003	0.0017516363971605052	0.035566022672840494	0.030545412909569157	2819	tags=38%, list=26%, signal=29%
BP	GO:0050920	regulation of chemotaxis	113	0.35434523601589907	1.6100940477870784	0.0017563467986587897	0.035566022672840494	0.030545412909569157	2172	tags=35%, list=20%, signal=28%
BP	GO:0019724	B cell mediated immunity	65	0.4179235546798044	1.719637087340646	0.0017893039386776824	0.03612052810788593	0.031021642642364025	2252	tags=38%, list=21%, signal=31%
BP	GO:0051272	positive regulation of cellular component movement	361	0.2617817198453489	1.3847339962654255	0.0018030084483824438	0.03628414517241688	0.03116216301601171	2937	tags=35%, list=27%, signal=26%
BP	GO:0051090	regulation of DNA-binding transcription factor activity	282	0.2795814680777414	1.4411008139204273	0.001836182724994417	0.036717032967032964	0.03153394303065356	2455	tags=34%, list=23%, signal=27%
MF	GO:0031491	nucleosome binding	35	-0.5552503026063909	-1.9427644381923381	0.0018398918594172424	0.036717032967032964	0.03153394303065356	1883	tags=54%, list=18%, signal=45%
BP	GO:0042310	vasoconstriction	41	-0.5299693387505545	-1.9216310969705894	0.001841517857142857	0.036717032967032964	0.03153394303065356	564	tags=7%, list=5%, signal=7%
MF	GO:0019955	cytokine binding	62	0.424368581450547	1.7288821406991526	0.0018525052928722655	0.036822804594516194	0.03162478360805834	2538	tags=44%, list=24%, signal=33%
BP	GO:0071103	DNA conformation change	148	-0.3568035210495223	-1.6287299493262866	0.0018808557014537081	0.03727200289119274	0.03201057168384277	2550	tags=36%, list=24%, signal=28%
BP	GO:0046640	regulation of alpha-beta T cell proliferation	19	0.6176816341094776	1.8943206289503967	0.0018892084216713197	0.037323385891555344	0.0320547013009508	499	tags=42%, list=5%, signal=40%
BP	GO:1903670	regulation of sprouting angiogenesis	57	0.43601142205785715	1.7470240014786813	0.0019062226117440842	0.0375450532647467	0.032245077422143574	1181	tags=28%, list=11%, signal=25%
BP	GO:0032965	regulation of collagen biosynthetic process	26	0.5567892764531136	1.860913137108864	0.0019293967984734444	0.03788633713366036	0.03253818460455854	2167	tags=58%, list=20%, signal=46%
BP	GO:0061005	cell differentiation involved in kidney development	32	0.5212689666664341	1.833149839270477	0.001943447804544678	0.03797100909248808	0.03261090400779475	2636	tags=50%, list=25%, signal=38%
BP	GO:0050878	regulation of body fluid levels	293	0.27618226824614706	1.4302243025810335	0.0019454282436274755	0.03797100909248808	0.03261090400779475	3089	tags=38%, list=29%, signal=28%
BP	GO:1903036	positive regulation of response to wounding	46	0.4628543724579864	1.7702640514734074	0.001953633758791352	0.03801665692783172	0.0326501080535163	2769	tags=50%, list=26%, signal=37%
BP	GO:0019395	fatty acid oxidation	76	0.3963678119290016	1.6810623021149496	0.001978965156871901	0.03839429406146682	0.03297443676136698	2882	tags=43%, list=27%, signal=32%
BP	GO:0014002	astrocyte development	26	0.5547022592522162	1.8539378631753165	0.0020142054489557934	0.038806679462719956	0.0333286085639052	2313	tags=58%, list=22%, signal=45%
BP	GO:0051259	protein complex oligomerization	343	0.2647436543265012	1.3931404607721627	0.0020175707426703443	0.038806679462719956	0.0333286085639052	2446	tags=31%, list=23%, signal=24%
BP	GO:0035966	response to topologically incorrect protein	142	0.331430279927302	1.5616405820733454	0.0020181868794655286	0.038806679462719956	0.0333286085639052	2172	tags=30%, list=20%, signal=24%
BP	GO:0051932	synaptic transmission, GABAergic	20	-0.6440644840061693	-1.9692064901821746	0.0020437398529271323	0.038956658045999404	0.033457415706497545	83	tags=30%, list=1%, signal=30%
BP	GO:0006336	DNA replication-independent nucleosome assembly	26	-0.5988744429515303	-1.9556368089169764	0.0020440221814258946	0.038956658045999404	0.033457415706497545	2448	tags=54%, list=23%, signal=42%
BP	GO:0034724	DNA replication-independent nucleosome organization	26	-0.5988744429515303	-1.9556368089169764	0.0020440221814258946	0.038956658045999404	0.033457415706497545	2448	tags=54%, list=23%, signal=42%
BP	GO:0031341	regulation of cell killing	38	0.4950762401910986	1.8140192992470061	0.0021022824781191008	0.039913078185285375	0.03427882462079334	2319	tags=42%, list=22%, signal=33%
BP	GO:1901222	regulation of NIK/NF-kappaB signaling	70	0.40707913905141513	1.699587124217286	0.0021065235708900617	0.039913078185285375	0.03427882462079334	1900	tags=36%, list=18%, signal=30%
CC	GO:0101031	chaperone complex	14	0.669783111353899	1.8861325631236887	0.002133918952515124	0.0403142705897901	0.034623383464623174	1198	tags=57%, list=11%, signal=51%
BP	GO:0034143	regulation of toll-like receptor 4 signaling pathway	12	0.7067472391522327	1.9031696757570433	0.002146587132861359	0.0403410311242261	0.03464636639925006	741	tags=25%, list=7%, signal=23%
BP	GO:0003044	regulation of systemic arterial blood pressure mediated by a chemical signal	27	-0.5905946076073025	-1.9468807102416463	0.002153665955075284	0.0403410311242261	0.03464636639925006	2	tags=19%, list=0%, signal=19%
BP	GO:0097756	negative regulation of blood vessel diameter	44	-0.5107984853352193	-1.8800108735223817	0.002154011847065159	0.0403410311242261	0.03464636639925006	564	tags=7%, list=5%, signal=6%
BP	GO:0045834	positive regulation of lipid metabolic process	90	0.3760779761408304	1.6445096017807457	0.002168954876794419	0.040503825941290594	0.034786180596426804	2713	tags=41%, list=25%, signal=31%
BP	GO:0048568	embryonic organ development	256	0.28415207820673816	1.448642516129765	0.0021803571866042776	0.040577243855835055	0.034849234611078625	1740	tags=24%, list=16%, signal=20%
BP	GO:0071621	granulocyte chemotaxis	53	0.4426659681121235	1.7470992615359417	0.0021854102014948204	0.040577243855835055	0.034849234611078625	2313	tags=47%, list=22%, signal=37%
BP	GO:0072599	establishment of protein localization to endoplasmic reticulum	55	-0.4731092120066062	-1.8243383745389599	0.002211166390270868	0.04086671491209399	0.03509784303772595	3368	tags=60%, list=31%, signal=41%
BP	GO:0002026	regulation of the force of heart contraction	22	-0.622072579478184	-1.9475706432071975	0.002213613724405091	0.04086671491209399	0.03509784303772595	2	tags=9%, list=0%, signal=9%
BP	GO:0034440	lipid oxidation	77	0.3926523557342944	1.6689263138067114	0.0022252386568459466	0.040964620728300385	0.035181928166102036	2882	tags=43%, list=27%, signal=32%
BP	GO:0097530	granulocyte migration	63	0.4184624461743314	1.7105858395775102	0.002274885703558098	0.04175971559723103	0.03586478498417162	2457	tags=46%, list=23%, signal=36%
BP	GO:0051250	negative regulation of lymphocyte activation	91	0.3746631657868844	1.6419354953373146	0.002281317796515399	0.04175971559723103	0.03586478498417162	2145	tags=36%, list=20%, signal=29%
BP	GO:0002695	negative regulation of leukocyte activation	108	0.3551842905983017	1.6018420806628055	0.002292692892652033	0.04184828855738673	0.035940854711322884	2145	tags=34%, list=20%, signal=28%
BP	GO:0007063	regulation of sister chromatid cohesion	15	-0.6912139776571171	-1.9549907232242176	0.0022990726429675426	0.04184828855738673	0.035940854711322884	1414	tags=53%, list=13%, signal=46%
MF	GO:0030545	receptor regulator activity	157	0.3205501258258103	1.5331190923519245	0.0023179583235776167	0.04207386536913993	0.036134588402638536	2771	tags=39%, list=26%, signal=29%
BP	GO:0050670	regulation of lymphocyte proliferation	117	0.34862407664123546	1.5926188961527172	0.0023365021188867254	0.04229199366029604	0.03632192502956224	2304	tags=35%, list=21%, signal=28%
BP	GO:0010389	regulation of G2/M transition of mitotic cell cycle	133	-0.36265938869135417	-1.6304468829466958	0.0023805325339446306	0.04296894378819278	0.03690331478365419	1982	tags=29%, list=18%, signal=24%
BP	GO:0035924	cellular response to vascular endothelial growth factor stimulus	43	0.47118389922114134	1.775075352063419	0.002425082279577343	0.04365148103239217	0.037489502959431036	3107	tags=47%, list=29%, signal=33%
BP	GO:0050832	defense response to fungus	11	0.7193713735025336	1.8869063288150139	0.002531020433360084	0.04543216733566023	0.03901882207661398	2313	tags=73%, list=22%, signal=57%
BP	GO:0003298	physiological muscle hypertrophy	22	-0.6166644407333277	-1.9306389657770355	0.0025761883861610975	0.045861815226164594	0.03938781954202928	2	tags=23%, list=0%, signal=23%
BP	GO:0003301	physiological cardiac muscle hypertrophy	22	-0.6166644407333277	-1.9306389657770355	0.0025761883861610975	0.045861815226164594	0.03938781954202928	2	tags=23%, list=0%, signal=23%
BP	GO:0061049	cell growth involved in cardiac muscle cell development	22	-0.6166644407333277	-1.9306389657770355	0.0025761883861610975	0.045861815226164594	0.03938781954202928	2	tags=23%, list=0%, signal=23%
BP	GO:0042276	error-prone translesion synthesis	14	-0.6986766404280916	-1.937692542412909	0.002628832102679089	0.046670772672220535	0.04008258205296135	2001	tags=79%, list=19%, signal=64%
BP	GO:0045089	positive regulation of innate immune response	236	0.2868507285211345	1.4475785492911128	0.0026790715799215764	0.04737699121574117	0.04068910860260293	2313	tags=31%, list=22%, signal=24%
MF	GO:0050700	CARD domain binding	12	0.7003994314943243	1.8860759336483919	0.002683233916076699	0.04737699121574117	0.04068910860260293	1779	tags=67%, list=17%, signal=56%
BP	GO:1900017	positive regulation of cytokine production involved in inflammatory response	13	0.6820856648860097	1.8798608265073717	0.002707954357532661	0.04768354412177077	0.040952387552274545	2101	tags=62%, list=20%, signal=50%
BP	GO:0043536	positive regulation of blood vessel endothelial cell migration	43	0.4678589216997195	1.762549275399516	0.0027282175645245107	0.04786403534987601	0.04110740008037597	1169	tags=28%, list=11%, signal=25%
BP	GO:0000910	cytokinesis	97	-0.39577806411828853	-1.6923822298837086	0.002732977327076254	0.04786403534987601	0.04110740008037597	2856	tags=39%, list=27%, signal=29%
BP	GO:0046597	negative regulation of viral entry into host cell	11	0.7170145359672009	1.8807243596330105	0.002757371854229685	0.04816110408465865	0.04136253367374762	3048	tags=100%, list=28%, signal=72%
BP	GO:0002820	negative regulation of adaptive immune response	29	0.5272981167997612	1.8095746409384086	0.0027885986759478044	0.048575589839090785	0.04171850933711388	1702	tags=41%, list=16%, signal=35%
BP	GO:0030101	natural killer cell activation	39	0.4815492738911358	1.7752967014091894	0.0028152064126533856	0.04890760738336177	0.042003658257932695	2250	tags=54%, list=21%, signal=43%
BP	GO:0050866	negative regulation of cell activation	123	0.3390455227965787	1.5611742244998337	0.0028515580085086813	0.049374057181393864	0.042404262559783856	1719	tags=29%, list=16%, signal=25%
CC	GO:0000922	spindle pole	117	-0.37258677329284184	-1.6429229568189787	0.0028572949757751077	0.049374057181393864	0.042404262559783856	2527	tags=38%, list=24%, signal=29%
