# Supplementary material for: Gene expression variability in human and chimpanzee populations share common determinants
Source: eLife. 2020 Oct 21;9:e59929. doi: 10.7554/eLife.59929 (PMC7644215; doi:10.7554/eLife.59929)
Supplement: Supplementary file 3. [file elife-59929-supp3.txt]

BestSNP	gene	beta	statistic	pvalue	FDR	BF	TESTS
ID.19.305637.C.G	ENSPTRG00000010141	1.1665064393002	3.02167521545999	0.00573142513908637	0.734295667090077	1	459
ID.19.305637.C.G	ENSPTRG00000010142	0.762373778815389	3.24784241865837	0.00330404282692554	0.661497971279878	1	546
ID.19.330232.T.G	ENSPTRG00000049019	0.412319269051363	2.95894442536069	0.00666267912315126	0.759204919718727	1	931
ID.19.464214.CAG.C	ENSPTRG00000010153	-0.49691250303051	-2.94639991681963	0.00686546446178985	0.762893151339792	1	931
ID.19.476671.G.A	ENSPTRG00000010155	-0.351449151550645	-3.42059435059902	0.00215339156498565	0.59705439677811	1	991
ID.19.624908.C.T	ENSPTRG00000049419	1.77977497001498	3.0255292034988	0.00567846544609703	0.733525694563441	1	981
ID.19.664196.C.T	ENSPTRG00000010157	0.584177605537396	2.64624111420143	0.013875999072099	0.84168904170032	1	944
ID.19.481115.A.G	ENSPTRG00000043857	-0.848668945429446	-3.94436502565027	5.71467200881385e-4	0.37937715735191	0.548037045645	959
ID.19.475289.A.G	ENSPTRG00000010160	0.633481274392928	2.74246826818963	0.0111073112270657	0.815434690574133	1	958
ID.19.676859.GGTTCAAGCGAGTCTCCTACCTCAGCCTCCCGA.G	ENSPTRG00000010161	-2.64608824759754	-4.5380365348023	1.23402405169929e-4	0.182624536778702	0.119206723394	966
ID.19.482859.C.T	ENSPTRG00000010163	-0.824369880579351	-3.35439015385219	0.00253903885858822	0.618716262889388	1	969
ID.19.696549.G.T	ENSPTRG00000010165	-0.53890488931511	-3.37002881244135	0.00244230829030927	0.612311674944365	1	892
ID.19.1004695.C.T	ENSPTRG00000023440	-1.21152430277567	-3.46559509908232	0.00192440668812749	0.578590819840641	1	879
ID.19.792203.C.CTTT	ENSPTRG00000023827	-1.06729288795284	-3.62462925896286	0.00129003072283764	0.507339719243849	1	877
ID.19.583360.G.A	ENSPTRG00000010168	-0.395212712770741	-2.93676575654931	0.00702517966322847	0.765034669759363	1	890
ID.19.958612.GCCCT.CCCCA	ENSPTRG00000049920	1.26266877131895	3.49994448428703	0.00176574113715359	0.565876224336034	1	894
ID.19.694861.TG.CA	ENSPTRG00000049897	-0.33101941183013	-2.97553978629723	0.0064031678694276	0.751105651368965	1	909
ID.19.801281.AAT.A	ENSPTRG00000010173	0.565301774537184	4.42056361575025	1.67316509608321e-4	0.218666643878593	0.153429239311	917
ID.19.943433.G.C	ENSPTRG00000010174	-0.930024739756101	-3.17734479818314	0.00392788965692603	0.689759064553714	1	911
ID.19.802033.A.ATTT	ENSPTRG00000010176	0.792138182178244	2.87431134607014	0.00814949780317696	0.782183251344749	1	863
ID.19.1129629.A.G	ENSPTRG00000047624	-0.594434840277474	-3.69195179558477	0.00108789342680685	0.485438373401296	0.920357839079	846
ID.19.869711.C.T	ENSPTRG00000047646	0.777564793248525	3.34052881753073	0.00262787216371136	0.625218504684481	1	845
ID.19.1009549.G.A	ENSPTRG00000051945	-0.907067370034101	-4.78681025436343	6.47412575619461e-5	0.125652693262925	0.0547063626398	845
ID.19.1159232.C.T	ENSPTRG00000010180	-0.485938116446593	-3.79950668777764	8.27601896880011e-4	0.432250452809238	0.709254825626	857
ID.19.951805.C.CAA	ENSPTRG00000010183	-0.628179467518485	-3.63483668782434	0.00125717402019085	0.505098499151326	1	885
ID.19.925985.A.G	ENSPTRG00000010184	-0.397273186433503	-3.89400255515374	6.50143803590861e-4	0.403237681491297	0.572776690964	881
ID.19.1285880.G.C	ENSPTRG00000010185	0.535088840745508	3.53642540605433	0.00161119058076364	0.547534457232039	1	880
ID.19.1299281.T.C	ENSPTRG00000010187	-0.90688574066104	-4.56719541400539	1.14417134122946e-4	0.172933278814146	0.0962248097974	841
ID.19.983161.C.A	ENSPTRG00000010190	0.708442927434194	3.6788049779155	0.00112476180959723	0.48723257280563	0.956047538158	850
ID.19.1269246.T.C	ENSPTRG00000046081	1.37090099237354	5.38537680435188	1.37959063069554e-5	0.0546887858944179	0.0118506835177	859
ID.19.1334822.C.CA	ENSPTRG00000010192	-0.639314310712841	-3.60823060253156	0.00134458235652222	0.515467246869785	1	823
ID.19.1369973.C.CT	ENSPTRG00000010194	0.636223942417836	3.68311541064656	0.0011125409371147	0.48590658855462	0.933421846239	839
ID.19.1129629.A.G	ENSPTRG00000010195	0.485511745005408	3.34842294642532	0.0025769183922242	0.62160153739845	1	864
ID.19.1143047.T.C	ENSPTRG00000010196	0.414744492453862	2.41156618262089	0.0235566148279122	0.881374518415689	1	855
ID.19.1143395.T.G	ENSPTRG00000010198	0.46032738119239	2.77735886945292	0.0102386895952697	0.807635164072873	1	883
ID.19.1497839.G.T	ENSPTRG00000010199	-1.03039203542004	-3.93571757855395	5.84274723777725e-4	0.382093089073176	0.517083130543	885
ID.19.1481844.G.A	ENSPTRG00000010200	1.13781478761611	2.86786343861474	0.00827484473217526	0.782184701818123	1	911
ID.19.1461732.C.T	ENSPTRG00000051842	1.65868151540461	4.58586781001796	1.09009501839651e-4	0.169357066003669	0.102250912726	938
ID.19.1627952.C.T	ENSPTRG00000010203	0.621673630946402	2.89268721687391	0.00780208130889188	0.779843342412404	1	974
ID.19.1295624.AT.A	ENSPTRG00000010204	-0.90174139195041	-3.3328594893863	0.00267830887872816	0.628202527564916	1	978
ID.19.1679932.T.G	ENSPTRG00000023147	0.736094400167544	2.77844906170414	0.0102126094818795	0.807558400845401	1	1000
ID.19.1511712.A.G	ENSPTRG00000010208	0.959102907430096	4.02452383844526	4.65190370098703e-4	0.349196967943514	0.479611271572	1031
ID.19.1392139.TTTTT.CTTTC	ENSPTRG00000010209	-0.687311326761311	-4.09286816033362	3.90182933099205e-4	0.32654177323946	0.393694579497	1009
ID.19.1423855.G.GC	ENSPTRG00000010210	0.288762447744535	3.72453786486169	0.00100154069970754	0.471046385232096	0.99452991481	993
ID.19.1789023.TTTTTATTTATTTT.ATTTATTTATTTA	ENSPTRG00000010211	0.529223193643834	3.49059585509079	0.00180761574673547	0.567142641061205	1	982
ID.19.1762381.T.TC	ENSPTRG00000010213	-1.13761315125826	-4.07179698045339	4.11933512920284e-4	0.333973042941137	0.363325358396	882
ID.19.1955927.CT.C	ENSPTRG00000049033	-0.751079697830393	-4.30425635329178	2.26094685051386e-4	0.256229784260142	0.198963322845	880
ID.19.2100496.CA.C	ENSPTRG00000010215	-0.931206819094745	-4.31317045117829	2.20941053368472e-4	0.253044730243296	0.18956742379	858
ID.19.1893673.T.C	ENSPTRG00000042465	0.524724919405261	4.3883996837668	1.81851036407693e-4	0.227671095727726	0.142934914616	786
ID.19.1729279.CA.C	ENSPTRG00000010218	0.44746018003268	3.31512357271657	0.00279856407281659	0.637519601650224	1	787
ID.19.2050973.T.C	ENSPTRG00000010219	0.829799908810991	3.67794996030903	0.00112720152339896	0.487830187065663	0.776641849622	689
ID.19.2318656.CA.C	ENSPTRG00000010220	-0.929236061777215	-2.92730260074727	0.00718549870911925	0.767932820786757	1	679
ID.19.2198734.C.CT	ENSPTRG00000010221	0.714078243220872	3.72382511893414	0.00100335551632042	0.471511282068293	0.658201218706	656
ID.19.2034435.T.C	ENSPTRG00000010222	-0.921416793092844	-3.38288346689255	0.00236548256640052	0.608964491557025	1	742
ID.19.2359087.T.C	ENSPTRG00000010223	-0.63379640760726	-3.22435223337892	0.00350046583087764	0.672376189604035	1	747
ID.19.2360369.T.C	ENSPTRG00000010225	0.816329642814725	3.58935160230267	0.00141018011871699	0.521810015757398	1	752
ID.19.2311700.CT.C	ENSPTRG00000010226	0.497035968811854	3.74824560325707	9.42976368785943e-4	0.459469358555249	0.741179425866	786
ID.19.2500952.C.T	ENSPTRG00000010227	-1.08066629358421	-3.18438612481119	0.00386080769419004	0.685789676962558	1	789
ID.19.2550254.A.G	ENSPTRG00000010230	0.484718826747631	3.07360637301587	0.00505592852453069	0.721998587317235	1	815
ID.19.2419944.CA.C	ENSPTRG00000010233	0.392230825711488	3.69373485776236	0.00108298516607696	0.484146500773429	0.945446049985	873
ID.19.2182265.C.CA	ENSPTRG00000010234	1.07956505700994	5.20879872031162	2.17333978358945e-5	0.0683341528244948	0.0190819232999	878
ID.19.2613387.G.A	ENSPTRG00000010236	-0.815830315404372	-3.03662801515315	0.00552855193516542	0.729525928346778	1	998
ID.19.2360340.C.T	ENSPTRG00000010237	0.800081415371652	4.25660099334574	2.55741494209235e-4	0.272552585382447	0.271085983862	1060
ID.19.2536137.AT.A	ENSPTRG00000010238	-0.94277979864275	-3.50126572379162	0.00175989974310448	0.565196384171388	1	1065
ID.19.2767713.C.CT	ENSPTRG00000044298	-0.752529557592324	-3.69739340110463	0.00107298208576957	0.482926869771723	1	1117
ID.19.2746962.C.T	ENSPTRG00000043589	0.693118599347088	4.83401321564129	5.728582879002e-5	0.114868466458782	0.0628425541827	1097
ID.19.2897220.G.A	ENSPTRG00000029182	-1.13031171243046	-3.70305585662771	0.00105767823895833	0.48049933170483	1	1050
ID.19.2685038.CAA.C	ENSPTRG00000010242	0.464303689788216	4.30936032463815	2.23129407389313e-4	0.254205697241603	0.234955265981	1053
ID.19.2685382.T.TAA	ENSPTRG00000010243	0.459794162291101	3.41527170285227	0.00218216680369804	0.598345686398738	1	1012
ID.19.2692949.CT.C	ENSPTRG00000010244	-0.914765228488809	-3.87590568426092	6.80946295498706e-4	0.408949309017554	0.704779415841	1035
ID.19.2715546.T.G	ENSPTRG00000010245	-0.491947673573316	-2.87486032513377	0.00813890930370796	0.782183251344749	1	966
ID.19.2754031.A.C	ENSPTRG00000010246	-0.566441753537122	-4.3774447201013	1.87083135936012e-4	0.231900812947954	0.168561905478	901
ID.19.2754031.A.C	ENSPTRG00000010248	-0.919196141899674	-3.12843667526674	0.00442575244380467	0.703695378525336	1	839
ID.19.2787574.A.G	ENSPTRG00000010249	0.432644578266082	3.97086385124723	5.33920474594346e-4	0.369060439371102	0.439950471066	824
ID.19.3050259.G.C	ENSPTRG00000010250	-1.16663588247089	-3.52178317892657	0.00167156934683452	0.554940910475622	1	910
ID.19.3355733.C.T	ENSPTRG00000010252	1.33115467036466	3.66397936007342	0.00116780734197361	0.494935378265029	1	917
ID.19.3157506.A.T	ENSPTRG00000043065	0.706878216328883	3.76070353566381	9.13562669107492e-4	0.454349892328339	0.844131906255	924
ID.19.3323621.CA.C	ENSPTRG00000010253	-0.414566835873294	-3.5020713076707	0.00175634738088313	0.564916521833533	1	968
ID.19.3323621.CA.C	ENSPTRG00000010254	-0.455075802996837	-3.00095359733413	0.00602436037763524	0.743553306854501	1	975
ID.19.3529227.G.A	ENSPTRG00000010256	0.561499158799904	2.99587604609497	0.00609829165622386	0.744074185859088	1	924
ID.19.3423621.C.A	ENSPTRG00000010257	1.30962304319533	4.05768019164739	4.27172152702032e-4	0.339531738715521	0.390008175417	913
ID.19.3299560.C.G	ENSPTRG00000010258	0.682270773385188	3.59819805194103	0.00137906155719513	0.518449758494207	1	927
ID.19.3369527.C.T	ENSPTRG00000010261	0.73446357285778	3.61593381974802	0.00131868169006753	0.51107624871866	1	976
ID.19.3584948.G.A	ENSPTRG00000010263	0.634992432149611	2.94014980443782	0.00696868005187537	0.764218411833875	1	870
ID.19.3663831.C.CT	ENSPTRG00000010264	0.454540426456894	2.89463648560621	0.00776606451830898	0.778558133252142	1	863
ID.19.3919202.GA.G	ENSPTRG00000010265	0.580467335993479	2.90431491497381	0.00758956199568953	0.774563918019583	1	870
ID.19.3591299.C.CT	ENSPTRG00000010267	0.515463274063448	2.83898000625756	0.00885911110576544	0.790171065954685	1	870
ID.19.3562789.A.G	ENSPTRG00000010268	-0.45291768182016	-3.23168577044568	0.00343796456639375	0.667872445640919	1	900
ID.19.3912533.G.A	ENSPTRG00000010269	1.03476312389914	2.69899536481799	0.0122867760173753	0.829427145117379	1	894
ID.19.3584919.A.G	ENSPTRG00000050832	-0.850605888630651	-3.97331369620847	5.30574740625889e-4	0.367981200133476	0.483884163451	912
ID.19.3897220.T.TC	ENSPTRG00000010272	-0.550712050556792	-3.75366004633834	9.30080160589605e-4	0.456947213690652	0.856603827903	921
ID.19.3707937.CT.C	ENSPTRG00000010273	-0.56251839323333	-2.74509441811066	0.0110395885025507	0.814589138121654	1	902
ID.19.3695050.A.G	ENSPTRG00000010275	-0.410370699579623	-2.71691219682354	0.011787081964821	0.823584891069393	1	996
ID.19.4000088.G.T	ENSPTRG00000010276	-0.626915781758256	-3.27537535996519	0.00308734389943963	0.651462748937796	1	990
ID.19.3945445.T.C	ENSPTRG00000010278	-0.763657620692264	-2.93923840259242	0.00698385398627447	0.764431737841664	1	978
ID.19.4339313.TTG.T	ENSPTRG00000010286	-0.355771100120146	-2.93952956450214	0.00697900301416694	0.764431737841664	1	984
ID.19.3877549.T.C	ENSPTRG00000028035	-0.776449426850417	-3.08834114558158	0.00487860048445833	0.716619304213224	1	982
ID.19.3998567.C.T	ENSPTRG00000010288	0.283492977620176	2.76995900446838	0.0104173806282033	0.810005850993985	1	978
ID.19.4047336.AT.A	ENSPTRG00000010290	-0.414990573900442	-3.39262474801635	0.00230883067043155	0.603760659369048	1	967
ID.19.4128056.C.CA	ENSPTRG00000010292	0.504291231048453	3.11140888670107	0.00461290873374744	0.708212559330144	1	885
ID.19.4311909.T.C	ENSPTRG00000010294	0.638128359447024	3.19670727684012	0.00374607046868258	0.682044480198038	1	811
ID.19.4308261.T.G	ENSPTRG00000010296	-0.63298183035888	-4.16376735033898	3.25016698934871e-4	0.29699764350763	0.237587206921	731
ID.19.4408139.TA.T	ENSPTRG00000010299	-1.04153137849456	-2.63057046584791	0.0143839554438967	0.845441356192626	1	618
ID.19.4230581.CT.C	ENSPTRG00000010300	0.636413075973215	3.94665209659976	5.68126437200397e-4	0.378261074484761	0.353942770376	623
ID.19.4344455.TTTTTA.T	ENSPTRG00000051487	-0.823143640509566	-3.26632016437103	0.00315705200960582	0.65516985559472	1	599
ID.19.4654901.AT.A	ENSPTRG00000010307	1.02712750652073	3.54481670517182	0.0015775524801907	0.543761355443291	0.937066173233	594
ID.19.4310022.TA.T	ENSPTRG00000010308	-0.707375624434643	-3.54134461859847	0.00159138708247829	0.544968320895067	0.970746120312	610
ID.19.4819189.T.C	ENSPTRG00000010309	0.697793327331722	4.52022530669221	1.29233981977548e-4	0.188087866717667	0.074826475565	579
ID.19.4658300.TA.T	ENSPTRG00000010310	-1.09762354831537	-4.29423929540216	2.32028689338879e-4	0.257616480181656	0.139449242293	601
ID.19.4860353.CA.C	ENSPTRG00000010311	0.482924765009947	3.50685365107486	0.00173540218787768	0.562736798013699	1	598
ID.19.4659311.CT.C	ENSPTRG00000010313	0.41774496517933	3.22374382702074	0.00350570001847752	0.672581443536749	1	611
ID.19.4564326.TCACA.T	ENSPTRG00000034480	0.488632868953887	3.15473141533981	0.0041509950656438	0.692618235680704	1	644
ID.19.4804962.G.T	ENSPTRG00000010314	-1.1171156973543	-3.33375933397024	0.00267234292560884	0.627701729579797	1	647
ID.19.4947389.TACA.T	ENSPTRG00000010315	-0.864900385575361	-3.54526030584834	0.0015757934182734	0.543404509133057	1	649
ID.19.5090282.A.AAAAAAAAG	ENSPTRG00000029168	0.588215027992539	3.71734552009231	0.00102000269807293	0.474621143822228	0.711961883255	698
ID.19.5021630.T.C	ENSPTRG00000010318	-0.446825418103211	-3.45383616896259	0.00198184658983455	0.585302657914315	1	695
ID.19.4651316.AT.A	ENSPTRG00000010319	-0.605536929208285	-4.57367919887362	1.12509684940139e-4	0.170772402689489	0.0803319150473	714
ID.19.5111618.A.G	ENSPTRG00000009897	0.457727995509093	4.34939280679748	2.0117385398596e-4	0.242229451345133	0.137602916126	684
ID.19.4932883.C.CA	ENSPTRG00000010322	0.716214531305515	3.54387832524264	0.00158127986268027	0.544031873290893	1	668
ID.19.5054357.GT.G	ENSPTRG00000010324	-0.714129460619152	-2.92140571305338	0.00728715413632128	0.771079426987088	1	681
ID.19.5379628.C.CA	ENSPTRG00000010327	-0.573516253592666	-3.8766637867619	6.79627563131189e-4	0.408949309017554	0.533507637058	785
ID.19.5512548.G.A	ENSPTRG00000010328	-0.860726498820977	-2.72647587568643	0.0115282380123561	0.819967339029219	1	825
ID.19.5803036.G.CTTT	ENSPTRG00000010334	-0.613687139385137	-4.24916760944271	2.60701781595215e-4	0.272711865077494	0.259137570906	994
ID.19.5988215.G.A	ENSPTRG00000010335	1.11166015982304	3.8785399577074	6.76374735382851e-4	0.408949309017554	0.654054369115	967
ID.19.5787429.GT.G	ENSPTRG00000010336	0.564943789864391	3.64489229601627	0.00122560700733085	0.502836180188861	1	937
ID.19.5920566.C.T	ENSPTRG00000010337	0.692901528033134	3.52101457119104	0.00167479899061981	0.555444328432389	1	942
ID.19.6027102.G.GT	ENSPTRG00000010338	0.894203654123024	2.88690456509134	0.00790986339134908	0.780880994286662	1	946
ID.19.5779200.C.G	ENSPTRG00000010339	-0.680993740923793	-2.8233942356542	0.00919040520641388	0.79589567080166	1	942
ID.19.6120397.CT.C	ENSPTRG00000010343	0.820788610972638	3.13773869186595	0.00432661458504889	0.697747178815994	1	912
ID.19.6087913.C.CA	ENSPTRG00000010344	-1.09815985135528	-2.93574197664161	0.00704235828820344	0.765612004974381	1	921
ID.19.6116887.G.A	ENSPTRG00000029161	-0.790592847355051	-4.28047554151735	2.40435415527763e-4	0.26074025399954	0.217353615637	904
ID.19.6284591.C.T	ENSPTRG00000010349	-1.08034233210871	-3.26759049140461	0.00314718196081502	0.654652535374393	1	945
ID.19.6326589.A.G	ENSPTRG00000010350	-1.064479156897	-2.96829581851433	0.00651523815081985	0.754724574279349	1	939
ID.19.6249578.C.G	ENSPTRG00000010351	0.42328319082177	2.84241854213392	0.00878755916794791	0.789619902294934	1	934
ID.19.6324012.CC.TG	ENSPTRG00000010352	-1.01521599117203	-3.71837562608913	0.00101733819153964	0.474457241223158	0.907465666853	892
ID.19.6440454.CA.C	ENSPTRG00000010356	0.568262505222298	3.06109709256947	0.00521130535836848	0.72449956182346	1	1082
ID.19.6565371.C.CA	ENSPTRG00000010359	-0.393642151511925	-3.08343379052585	0.00493698612210581	0.71842090952206	1	1019
ID.19.6598960.G.A	ENSPTRG00000010360	-0.717416746741677	-2.39423395289391	0.024475611816175	0.884618488402505	1	1002
ID.19.6833200.G.T	ENSPTRG00000045539	-1.18971988492498	-3.95731058363972	5.52809776750817e-4	0.372567018764617	0.54617605943	988
ID.19.6747808.A.G	ENSPTRG00000010362	-0.891659159679079	-3.95670941399778	5.53662734064752e-4	0.372939513936525	0.540374828447	976
ID.19.6682332.C.CA	ENSPTRG00000010364	-0.561931194946547	-2.67124034694346	0.0131002893037165	0.835589544048329	1	1010
ID.19.6668588.A.G	ENSPTRG00000010365	1.76511269014331	4.18580943988773	3.07047436485453e-4	0.29275147046994	0.314109527525	1023
ID.19.6553435.C.G	ENSPTRG00000010366	-0.449450732176567	-4.35943641758027	1.96011457882778e-4	0.238776755685932	0.193071286015	985
ID.19.6604989.C.CA	ENSPTRG00000029159	0.53527361632889	3.03818251609508	0.00550785969008217	0.729224560953435	1	918
ID.19.6901213.T.TA	ENSPTRG00000010369	0.843860398412903	3.08519740280757	0.00491592671722444	0.718030384849323	1	905
ID.19.6852751.C.T	ENSPTRG00000010373	1.16056719389057	3.78134045765751	8.66808102203128e-4	0.443154446204043	0.754989857019	871
ID.19.7172143.CT.C	ENSPTRG00000010375	0.567597865384845	4.09193111553918	3.91125584097382e-4	0.327158618198768	0.387214328256	990
ID.19.6934992.C.CA	ENSPTRG00000010376	0.544172968445157	3.04471841032365	0.00542166701080728	0.72643705164745	1	1002
ID.19.7285517.C.CT	ENSPTRG00000010377	-0.848135608121398	-3.15198809610058	0.00417887575382645	0.693136537175511	1	1002
ID.19.6903268.AAG.A	ENSPTRG00000010378	0.496238215477845	3.02268949220365	0.00571744182868826	0.734295667090077	1	1013
ID.19.7517079.G.A	ENSPTRG00000010385	-1.09287970633043	-2.71194411410016	0.0119236917830208	0.825245900422354	1	1166
ID.19.7420836.TA.T	ENSPTRG00000010386	-0.445255440325845	-3.02742490486259	0.00565258757230898	0.731952621631233	1	1180
ID.19.7630937.C.CA	ENSPTRG00000010387	-0.363413127847294	-3.86912001745131	6.92862846148675e-4	0.408949309017554	0.624962287226	902
ID.19.8105890.G.A	ENSPTRG00000010388	0.900305891945638	4.99675668122813	3.75851476485119e-5	0.0903516736940014	0.032398397273	862
ID.19.7682191.C.CA	ENSPTRG00000029154	-0.475281571561366	-2.51737246437051	0.0186021657583897	0.865284038778145	1	814
ID.19.7813529.A.T	ENSPTRG00000010392	0.911628209202056	3.64490028678011	0.00122558223342132	0.502836180188861	0.996398355772	813
ID.19.7738011.C.T	ENSPTRG00000010393	1.04563314506692	3.51049403156543	0.00171962177223146	0.560893109680383	1	803
ID.19.7743097.T.C	ENSPTRG00000010394	-1.048199478768	-3.35295747974607	0.00254808387110511	0.619004508774228	1	852
ID.19.8192747.G.C	ENSPTRG00000010395	-0.633707467214575	-2.65917356519492	0.0134694965199309	0.837845781011241	1	834
ID.19.8211123.G.A	ENSPTRG00000039245	0.579310927151988	2.81692743498139	0.00933127705636036	0.797194895475407	1	822
ID.19.8242919.CA.C	ENSPTRG00000010397	1.01004245017147	3.44638847799013	0.00201908592183743	0.587918998654135	1	828
ID.19.8242919.CA.C	ENSPTRG00000010398	0.988733636162792	3.40958922572358	0.00221329951624334	0.598345686398738	1	838
ID.19.8098179.C.CA	ENSPTRG00000044797	0.705769352528496	2.95425518905054	0.00673780479204911	0.759860461361631	1	846
ID.19.7961468.CT.C	ENSPTRG00000045685	-1.22478320634287	-3.39565535490998	0.00229147585247704	0.603703619899219	1	845
ID.19.8103374.C.T	ENSPTRG00000010405	-0.754686948216355	-3.21458344076707	0.00358542594721226	0.676842395181954	1	1046
ID.19.8290642.C.CT	ENSPTRG00000010408	0.907720295189305	3.01220780627266	0.00586353342867458	0.738401878338685	1	1126
ID.19.8179893.CAAAAAAAAAA.C	ENSPTRG00000010409	-0.789864024462714	-3.99011359192925	5.08182300535747e-4	0.360708009326669	0.592032380124	1165
ID.19.8157788.G.A	ENSPTRG00000044481	-0.927089616782219	-2.61326304074323	0.0149651459066299	0.849642717686375	1	1226
ID.19.8085001.G.A	ENSPTRG00000042034	0.861062454661703	3.18249021694903	0.00387876050382199	0.68726907823903	1	1255
ID.19.8550374.C.T	ENSPTRG00000010412	0.478606958174923	3.03071214598569	0.00560798110803329	0.731463009407382	1	1272
ID.19.8167778.C.CT	ENSPTRG00000010413	0.542256196999254	4.39882132223613	1.77008945873732e-4	0.2259110364702	0.243387300576	1375
ID.19.8585789.CA.C	ENSPTRG00000010415	-1.4780907127218	-4.44714619274078	1.5618192323184e-4	0.208508480416567	0.212719779442	1362
ID.19.8365356.G.A	ENSPTRG00000010416	-0.446695926485189	-2.97975266401568	0.00633883910785372	0.749298734401774	1	1390
ID.19.8662063.G.GA	ENSPTRG00000010417	0.587530126712785	3.11688868056955	0.00455186512246435	0.707609548587852	1	1416
ID.19.8550189.A.G	ENSPTRG00000010418	0.973321803037732	3.12732324054481	0.00443776426982413	0.704631362247097	1	1412
ID.19.8647910.AC.A	ENSPTRG00000040141	0.607552421226329	4.07227761748409	4.11424257891219e-4	0.333973042941137	0.587513840269	1428
ID.19.8909720.ACTG.CCTC	ENSPTRG00000010419	-1.00415312496729	-3.36302214653617	0.00248519686507281	0.615257631574028	1	1426
ID.19.8929050.AATT.A	ENSPTRG00000010420	0.70966667573475	3.16597169394223	0.00403861545034313	0.691173876640172	1	1419
ID.19.8528497.A.AT	ENSPTRG00000010422	-0.406466954533454	-3.11337477824868	0.00459091932995854	0.708212559330144	1	1444
ID.19.8592150.CAAA.C	ENSPTRG00000010423	-0.45202704358806	-2.79739669816312	0.00976922993705657	0.80134908560785	1	1350
ID.19.8731667.C.CA	ENSPTRG00000010424	-0.745487440601794	-3.05853472879527	0.00524369173403614	0.72449956182346	1	1265
ID.19.9096061.C.A	ENSPTRG00000010425	0.623962720495442	3.316267366742	0.00279065363479948	0.636775202231383	1	1259
ID.19.9117812.T.C	ENSPTRG00000010427	-0.542526803379559	-3.25151541917385	0.00327430752742847	0.66125156574086	1	1164
ID.19.9096061.C.A	ENSPTRG00000010428	0.658690676839508	3.97578110202408	5.27225942642096e-4	0.366975882352473	0.586275248218	1112
ID.19.9032384.A.AT	ENSPTRG00000010429	0.996938953177519	2.619628352632	0.014748891449327	0.847634038721829	1	984
ID.19.9312128.T.C	ENSPTRG00000050215	-0.822309686510599	-3.34107248135462	0.00262433193597658	0.624909191482162	1	1114
ID.19.9753386.G.A	ENSPTRG00000042436	-1.00697247421076	-3.4177739788917	0.0021685928063967	0.59705439677811	1	1750
ID.19.9951686.G.T	ENSPTRG00000044966	0.515092048941675	3.19815204038487	0.00373283364708515	0.682044480198038	1	1370
ID.19.9860805.AAAAAAAAAG.A	ENSPTRG00000010444	1.0499117241619	6.35839931314622	1.17706126948545e-6	0.0405034949251366	0.00150781548621	1281
ID.19.9866943.CT.C	ENSPTRG00000010445	1.23202332576833	3.10580215626756	0.00467617923776361	0.70968116700441	1	1253
ID.19.9793862.CA.C	ENSPTRG00000023219	0.542443157671195	3.69202774627157	0.00108768391251621	0.485378305936789	1	1256
ID.19.10288494.C.CA	ENSPTRG00000010447	-0.281875305171975	-3.0930862152742	0.00482277557108777	0.714767889099945	1	1113
ID.19.10078152.G.GA	ENSPTRG00000022881	0.594277999794256	2.27518661344105	0.0317303080464524	0.899542068981134	1	1028
ID.19.9949315.T.C	ENSPTRG00000040667	-0.428636747683648	-3.08295871176933	0.00494267383629742	0.718506605169952	1	911
ID.19.9951686.G.T	ENSPTRG00000010449	0.567155006346218	3.18717540030247	0.00383454072888707	0.685084263208187	1	881
ID.19.9991707.CT.C	ENSPTRG00000010448	-1.65812489821805	-3.94050870133299	5.77144134766686e-4	0.380017523617189	0.492303946956	853
ID.19.10417936.T.TA	ENSPTRG00000029120	0.683005433809093	3.53318390051065	0.0016243712086278	0.548812525830631	1	950
ID.19.10508452.A.G	ENSPTRG00000010450	0.599109911171772	4.14926838744827	3.37401060351167e-4	0.303083663838459	0.31715699673	940
ID.19.10318667.C.CA	ENSPTRG00000010451	0.340311044923508	3.68541637835414	0.0011060706173878	0.48590658855462	1	928
ID.19.10489754.G.AAA	ENSPTRG00000010452	0.391409571155322	3.7747935886973	8.81380133882139e-4	0.447301994170011	0.821446284778	932
ID.19.10200271.AAAAAAAAACAAAAAC.A	ENSPTRG00000010453	0.810554155066399	2.53702945252239	0.0177955605927026	0.860951310335744	1	914
ID.19.10611676.C.CA	ENSPTRG00000010454	-1.15856052921551	-4.15098212345718	3.35913233619437e-4	0.302418213839065	0.304001476426	905
ID.19.10771741.A.G	ENSPTRG00000010457	0.538232238671623	3.47741910395591	0.00186828339546371	0.57370014980725	1	983
ID.19.10796096.G.GA	ENSPTRG00000010459	0.448157603463598	2.87931199489675	0.00805352799050472	0.781970963508486	1	995
ID.19.10466214.C.CA	ENSPTRG00000040877	-0.847484597756143	-3.59298572294632	0.00139731446259812	0.520515549881816	1	997
ID.19.10482027.C.CAAA	ENSPTRG00000010460	-0.342681367899997	-3.05981396950979	0.00522749906540532	0.72449956182346	1	995
ID.19.10571238.C.T	ENSPTRG00000010461	-0.655297490632944	-4.16415076575339	3.24695392402439e-4	0.296772857728613	0.328916432504	1013
ID.19.10653423.A.G	ENSPTRG00000010462	-0.858371859232013	-3.94034866760691	5.77380920213544e-4	0.380017523617189	0.538119017639	932
ID.19.10977206.AT.A	ENSPTRG00000010463	1.2267558911524	4.03392561102803	4.54082573584819e-4	0.349196967943514	0.431378444906	950
ID.19.11017953.A.C	ENSPTRG00000022810	1.35988959374934	3.40015859545309	0.00226592162345709	0.601975090113912	1	971
ID.19.11048576.C.CT	ENSPTRG00000010464	1.64944751257628	3.58281469985087	0.00143361421025681	0.524269311469145	1	971
ID.19.10895169.A.C	ENSPTRG00000034377	1.18548050474203	4.18209177471799	3.10007569332463e-4	0.29275147046994	0.296367236282	956
ID.19.10596566.C.T	ENSPTRG00000010465	0.699712206056002	3.91940787881686	6.09205704113633e-4	0.390554737817477	0.573262567571	941
ID.19.11038075.CA.C	ENSPTRG00000010466	-0.622549114216997	-3.19277571810715	0.00378232045686054	0.682398080906612	1	920
ID.19.11003015.GCCT.CCCA	ENSPTRG00000010467	1.03945947346572	3.24142683027573	0.00335660750162762	0.663638707263482	1	893
ID.19.10986756.G.C	ENSPTRG00000010468	-1.02028391998224	-4.67928515704783	8.55576397490761e-5	0.151103545621408	0.0790552591281	924
ID.19.10950611.GC.G	ENSPTRG00000010469	0.51148627436862	3.04815856539927	0.00537681961693398	0.725343117473591	1	958
ID.19.10767539.C.CT	ENSPTRG00000010470	-0.995007569590419	-3.51375390206972	0.00170560953171564	0.559522571037154	1	940
ID.19.10978001.AT.A	ENSPTRG00000010473	-0.445606498572864	-3.27195918036921	0.00311346561987386	0.653023873933055	1	863
ID.19.11120392.T.C	ENSPTRG00000010475	-0.518444086809785	-2.9178439362353	0.00734921604736408	0.771079426987088	1	772
ID.19.10921740.C.T	ENSPTRG00000010476	0.491613909340294	2.52837696121296	0.01814652049537	0.862989679632069	1	773
ID.19.11160729.GA.G	ENSPTRG00000010477	0.522880571712399	3.78981268222888	0.00084830145469831305	0.438120950063951	0.64640570848	762
ID.19.10924246.AG.A	ENSPTRG00000010479	0.583782062162338	4.55981548295025	1.16627546924057e-4	0.175316253991548	0.0899198386784	771
ID.19.11154809.CTTTTTTTTTTTTT.C	ENSPTRG00000010480	-0.939966617792993	-3.94247132893814	5.74248014659002e-4	0.379957835249969	0.457675667683	797
ID.19.11062719.T.C	ENSPTRG00000010481	-0.730611914062703	-3.6672120158698	0.00115828605506134	0.494584771153528	0.934736846435	807
ID.19.11530657.C.CA	ENSPTRG00000034439	-0.892360261138038	-3.57826271136348	0.00145015679934617	0.52624354609919	1	822
ID.19.11364374.A.G	ENSPTRG00000010484	-0.572542665228037	-4.03215327698507	4.56156267126007e-4	0.349196967943514	0.324783262194	712
ID.19.11431372.CA.C	ENSPTRG00000010485	-0.297717086342719	-3.68829222954918	0.00109803553957283	0.48590658855462	0.794977730651	724
ID.19.11374020.T.TTG	ENSPTRG00000010486	-0.579499091333889	-2.77718688446004	0.0102428096393521	0.807661335506015	1	733
ID.19.11367143.C.CA	ENSPTRG00000010487	-0.546778192545278	-3.3954001718614	0.00229293226678689	0.603703619899219	1	746
ID.19.11436724.T.A	ENSPTRG00000010488	-0.342191885090139	-3.02963064270644	0.00562261936448248	0.731463009407382	1	799
ID.19.11889035.T.C	ENSPTRG00000010490	0.895922938022006	3.67892061742117	0.00112443224026596	0.487111270366314	0.908541250135	808
ID.19.11888950.A.T	ENSPTRG00000010491	-0.902178853073998	-3.36016227308405	0.00250291152806737	0.615542861842965	1	781
ID.19.11564250.A.G	ENSPTRG00000010492	0.440577800986438	2.83234990471208	0.00899863595253004	0.792521104187189	1	767
ID.19.11776648.AT.A	ENSPTRG00000010493	0.765161267117495	3.4161986574066	0.00217712879411074	0.598329753548925	1	768
ID.19.12031616.C.CA	ENSPTRG00000010497	-0.533078125331553	-3.17294074979032	0.00397041533051364	0.691173876640172	1	774
ID.19.12057467.CT.C	ENSPTRG00000010498	0.741571778786627	3.9662865681998	5.40227527537604e-4	0.370348027588859	0.417595878787	773
ID.19.11872260.A.AT	ENSPTRG00000040791	0.876743104542539	4.05566817740849	4.29388977154707e-4	0.339947453394723	0.334494013204	779
ID.19.12199317.CA.C	ENSPTRG00000048424	0.540807757154284	3.46039624059306	0.00194959945434468	0.580964305884768	1	796
ID.19.11953242.A.G	ENSPTRG00000043387	0.73246698057233794	3.40201108863939	0.00225548990971608	0.600657995669235	1	810
ID.19.12032569.G.GA	ENSPTRG00000029123	-0.649249217022848	-2.7875270375917802	0.00999786339483176	0.805016679677506	1	810
ID.19.12218776.TG.C	ENSPTRG00000010502	0.443840874520784	3.29828805687706	0.00291753825649862	0.64512787999174	1	823
ID.19.11992163.A.AT	ENSPTRG00000010505	0.495910857319735	3.26862623741022	0.00313915660054388	0.654405013820041	1	800
ID.19.12236173.A.G	ENSPTRG00000010506	-1.32154303164307	-3.18094760232283	0.00389342716714954	0.688583685759896	1	835
ID.19.11905398.CA.C	ENSPTRG00000010507	0.499301591897836	2.95293267397714	0.00675913811359503	0.760473488227966	1	844
ID.19.11992163.A.AT	ENSPTRG00000010508	0.507403165778955	4.85760734780101	5.38883426935466e-5	0.111531700713103	0.0458589796322	851
ID.19.12374759.C.G	ENSPTRG00000010511	-1.40448173003317	-2.70651871232907	0.0120745759795251	0.82628473314207	1	903
ID.19.12098280.T.C	ENSPTRG00000010512	0.55289247274818	3.67379355041896	0.00113913548971018	0.490454856984828	1	887
ID.19.12214489.C.T	ENSPTRG00000010513	0.825412648622106	4.52837989584939	1.26530713214166e-4	0.18568319412957	0.11653478687	921
ID.19.12437697.CT.C	ENSPTRG00000017634	-0.510743683739032	-3.25863727312413	0.00321738599248633	0.659245781254781	1	941
ID.19.12490205.G.A	ENSPTRG00000052391	-0.607692602046018	-3.79111633081024	8.45488453865582e-4	0.437587024908226	0.792222681272	937
ID.19.12489526.G.GT	ENSPTRG00000023924	0.467435607234651	3.14176283880341	0.00428439091027349	0.696292987065932	1	934
ID.19.12533001.C.CTTAAG	ENSPTRG00000051327	-1.30308726911686	-4.03193634430485	4.56410728139595e-4	0.349196967943514	0.421267102073	923
ID.19.12415867.C.T	ENSPTRG00000023439	-0.70470794549793	-3.79670539555399	8.33531945551054e-4	0.4339336406364	0.765182326016	918
ID.19.12690731.G.A	ENSPTRG00000010515	-0.589127606707529	-3.91958284497544	6.08932765149092e-4	0.390554737817477	0.553519883521	909
ID.19.12630744.C.CT	ENSPTRG00000004632	0.480368089253006	4.05709768934263	4.27812783343763e-4	0.339531738715521	0.408989020877	956
ID.19.12548982.C.A	ENSPTRG00000010517	0.939634857813455	2.72711607902157	0.0115111030499161	0.819589041708949	1	828
ID.19.12685117.G.A	ENSPTRG00000050902	0.648871978133043	3.30927623204113	0.00283934429471243	0.64056807478516	1	818
ID.19.12841148.CT.C	ENSPTRG00000010522	-0.738859422761816	-2.55963727221082	0.0169080954836821	0.858355849130028	1	856
ID.19.12789802.C.CT	ENSPTRG00000044578	-0.401261364913553	-2.9315777272037	0.00711264567843471	0.766494118498946	1	893
ID.19.12740357.CCT.TGA	ENSPTRG00000010523	-0.787781841877293	-2.62517973228412	0.0145626765909878	0.847010055831988	1	922
ID.19.12858721.A.AT	ENSPTRG00000022857	-0.841540620750535	-3.1735659689411	0.00396435131512794	0.691173876640172	1	975
ID.19.12831266.C.CA	ENSPTRG00000050990	0.765982407293636	3.82698354230456	7.71590994730644e-4	0.418487386240158	0.84489213923	1095
ID.19.12951524.AAAAAAC.A	ENSPTRG00000010526	-0.43919413826067	-3.62813213690699	0.00127866174590026	0.50628163285942	1	1021
ID.19.12991778.C.CT	ENSPTRG00000010525	0.822641982356453	3.20726517490631	0.0036503724511887	0.678629785680729	1	1013
ID.19.13132695.T.G	ENSPTRG00000045044	-0.778262660335664	-3.85405320591719	7.20061081775163e-4	0.408949309017554	0.709260165549	985
ID.19.13196578.G.A	ENSPTRG00000029117	-0.895407051310533	-3.61695488976956	0.0013152853510697	0.510276593809318	1	963
ID.19.13024579.CAA.C	ENSPTRG00000052677	-0.800112904921683	-4.47546961323483	1.45129776942343e-4	0.200547883830667	0.139179456088	959
ID.19.13024579.CAA.C	ENSPTRG00000023641	-0.478076155646793	-3.52891131011927	0.00164190517298417	0.550046874974669	1	929
ID.19.13281742.CA.C	ENSPTRG00000051618	-0.655037150936046	-3.56060508080368	0.00151610920089363	0.535217877136962	1	879
ID.19.13137011.C.T	ENSPTRG00000049030	0.677454983451615	3.44319605930656	0.00203525592463203	0.588476552586827	1	861
ID.19.13273804.CA.C	ENSPTRG00000010521	0.548087359533099	3.86090278354419	7.07568530531123e-4	0.408949309017554	0.560394276181	792
ID.19.13132695.T.G	ENSPTRG00000029113	-0.681405120423612	-3.39272992156556	0.00230822626137957	0.603734422201218	1	744
ID.19.13477329.C.T	ENSPTRG00000010530	-1.1676280723251	-3.78224466377534	8.64814208886495e-4	0.44241020278177	0.637368071949	737
ID.19.13388748.CA.C	ENSPTRG00000010531	0.375527404019684	2.47390433342985	0.0205076592469269	0.872666080829498	1	660
ID.19.13359477.A.G	ENSPTRG00000010532	-0.380069032561907	-3.28442544149997	0.00301916232584696	0.650353026770304	1	659
ID.19.13345336.CT.C	ENSPTRG00000010533	-0.375709058891315	-2.86769083260308	0.00827822518290992	0.782317468228317	1	657
ID.19.13536442.CAAA.C	ENSPTRG00000010534	0.511611676753368	3.1459961790803	0.00424039977910714	0.695026614096705	1	661
ID.19.13601097.G.C	ENSPTRG00000010535	0.492395296629435	2.76950309330266	0.0104284855679328	0.810005850993985	1	660
ID.19.13275119.CA.C	ENSPTRG00000010536	-0.725987359111304	-2.69523217367999	0.0123942282607165	0.830804850160408	1	652
ID.19.13634089.G.T	ENSPTRG00000010537	-0.255061025037547	-2.56816744936823	0.0165840774548996	0.857502505004479	1	650
ID.19.13416238.A.G	ENSPTRG00000010539	0.965665395859539	2.68338949360677	0.012738163039236	0.832873458700677	1	632
ID.19.13445054.GT.TTGG	ENSPTRG00000029110	0.592891525043181	2.92395665495874	0.00724301212566256	0.769650616588063	1	636
ID.19.13536442.CAAA.C	ENSPTRG00000010541	-0.455628027171416	-3.8429608291918	7.40753710935304e-4	0.412977458636337	0.465934084178	629
ID.19.13588877.C.CT	ENSPTRG00000010542	0.663760205475362	4.48542243835668	1.41434154138588e-4	0.198596242830242	0.0879720438742	622
ID.19.13340142.T.C	ENSPTRG00000010545	1.26718578162918	3.22030910990587	0.00353539114051785	0.673805158137808	1	590
ID.19.13492007.CT.C	ENSPTRG00000010546	0.327627738343571	2.54082110694159	0.0176437603720243	0.860951310335744	1	553
ID.19.13588877.C.CT	ENSPTRG00000010548	-0.433241060449406	-2.98130352843735	0.00631531370665893	0.748552171895566	1	549
ID.19.13715219.T.G	ENSPTRG00000010549	-0.440958427527114	-3.39683156623466	0.00228477442399226	0.603667068069193	1	551
ID.19.13492007.CT.C	ENSPTRG00000010550	-0.254530888562015	-3.79895176857021	8.28773301478796e-4	0.432719676752663	0.455825315813	550
ID.19.13654801.C.CT	ENSPTRG00000010551	1.06469378185719	3.85685478568153	7.14925419446685e-4	0.408949309017554	0.405362712826	567
ID.19.13591629.TTTTATTTA.T	ENSPTRG00000010552	-0.451553722479569	-3.76783718945257	8.97127344570036e-4	0.450556826092084	0.512259713749	571
ID.19.13844060.A.AT	ENSPTRG00000010553	-0.610322397428506	-3.37775689265116	0.00239583625676788	0.609178615318568	1	583
ID.19.13611782.ATAAG.A	ENSPTRG00000010554	-0.4498981263365	-3.22507573164379	0.00349425130419077	0.672376189604035	1	586
ID.19.13869795.T.TA	ENSPTRG00000010555	-0.544468236791813	-3.48873613880809	0.00181606040833606	0.5680981921536	1	589
ID.19.13610168.G.GTATT	ENSPTRG00000049311	0.735958463501445	3.06134189465308	0.00520822128517166	0.72449956182346	1	628
ID.19.13929097.C.CT	ENSPTRG00000010557	-1.01508296165626	-3.25262621727661	0.0032653658965597	0.660929726189366	1	635
ID.19.14084907.T.A	ENSPTRG00000010558	0.507346872713672	2.9792718441025	0.00634614973056336	0.749449828586424	1	663
ID.19.13965603.GCCCT.CCCCA	ENSPTRG00000010559	0.733649437733729	2.71626276697932	0.0118048556820073	0.823741912542078	1	671
ID.19.14113081.A.ATT	ENSPTRG00000049474	-0.65219049382795	-3.69562267507861	0.00107781219396393	0.483210978315907	0.729678855314	677
ID.19.13848642.A.AT	ENSPTRG00000010561	1.53226664570537	4.05316924395912	4.32158131669037e-4	0.341136340764886	0.342269240282	792
ID.19.14273599.T.TA	ENSPTRG00000010562	1.13682242289637	3.80018253872405	8.26177409418761e-4	0.431854314926489	0.808827683821	979
ID.19.14472875.A.AT	ENSPTRG00000010563	1.0295341359345	5.03566352799658	3.39866957620074e-5	0.0843635580417741	0.0325932412358	959
ID.19.14572128.A.T	ENSPTRG00000010565	0.943736970389297	3.14080649618103	0.00429438939148194	0.69661305113358	1	949
ID.19.14308450.C.T	ENSPTRG00000010567	0.463284452995252	3.60625144897028	0.00135131678941954	0.515776137035118	1	939
ID.19.14783805.C.CA	ENSPTRG00000010571	-0.479776849416906	-2.71842695206625	0.0117457235950742	0.823565313077737	1	781
ID.19.14537055.G.A	ENSPTRG00000010573	-0.65119254339434	-4.03116901875838	4.57311923731404e-4	0.349196967943514	0.309142860442	676
ID.19.14643728.ACC.GCG	ENSPTRG00000010574	-0.554765575437167	-3.34067570345926	0.00262691521670582	0.625095086847764	1	659
ID.19.14792271.G.A	ENSPTRG00000010578	1.09238138831955	2.92272879528022	0.00726422741343701	0.770601321999804	1	598
ID.19.14983660.C.T	ENSPTRG00000010579	-1.229030211471	-3.80086514434496	8.24741131123708e-4	0.431451369626676	0.500617866592	607
ID.19.14883166.C.CA	ENSPTRG00000044621	0.988247727203657	4.95202972891206	4.21976479050403e-5	0.0946115690576534	0.0264157275886	626
ID.19.14645260.ATTC.A	ENSPTRG00000010581	-0.874074977269497	-3.74399929692213	9.53212925042532e-4	0.461948291921498	0.593851652301	623
ID.19.15095858.G.A	ENSPTRG00000010583	1.10275818683631	5.76800557824534	5.18953590039545e-6	0.0405034949251366	0.00322789133005	622
ID.19.15006584.C.CA	ENSPTRG00000010585	-0.733027814969828	-3.68455177395832	0.00110849754929952	0.48590658855462	0.671749514876	606
ID.19.14854079.C.CAACA	ENSPTRG00000010586	0.803825489826335	3.61433627875963	0.00132401272709651	0.512185256496047	0.77057540717	582
ID.19.14963718.G.A	ENSPTRG00000010588	0.877240567565797	4.01941953027549	4.71332925726002e-4	0.350120643435128	0.263946438407	560
ID.19.15088094.CT.C	ENSPTRG00000050521	0.845185624314777	4.76224553230976	6.89982185042968e-5	0.132167296658384	0.0556125641145	806
ID.19.15130110.TA.T	ENSPTRG00000010589	-0.420873208861686	-3.53513056530873	0.00161644311135015	0.54795154068647	1	991
ID.19.15476608.GT.G	ENSPTRG00000010590	-1.22768145589983	-4.04475998503743	4.41607058151998e-4	0.345763633754149	0.431891702873	978
ID.19.15166518.TGACAGAACA.CAACAAAGCG	ENSPTRG00000010591	0.689575661960946	3.80364522024714	8.18916848835588e-4	0.430309091165828	0.777971006394	950
ID.19.15343363.C.CA	ENSPTRG00000010593	-0.457705783857128	-3.13565837004453	0.00434859901896392	0.69887543956572	1	925
ID.19.15262411.GA.G	ENSPTRG00000010594	0.588570872640128	3.26553068241905	0.00316320109922551	0.655509002107863	1	975
ID.19.15486381.CT.C	ENSPTRG00000010595	0.522489489500619	3.12156547552324	0.00450038077262758	0.706282391650066	1	960
ID.19.15515349.CT.C	ENSPTRG00000010596	-0.909931829219421	-4.39264299890787	1.79863795676884e-4	0.226794986699864	0.182381888816	1014
ID.19.15391339.C.T	ENSPTRG00000010599	-0.780466721955593	-3.17376112956875	0.00396246027352284	0.691173876640172	1	1099
ID.19.15766863.C.G	ENSPTRG00000010601	-0.671181088054715	-3.33977267380771	0.00263280370983193	0.625538227197419	1	1027
ID.19.15843957.G.C	ENSPTRG00000010613	-0.882179736148689	-5.52498018259501	9.64470742198413e-6	0.0469533457147591	0.00914318263604	948
ID.19.15843957.G.C	ENSPTRG00000010614	0.505556346153957	2.59870072218019	0.0154710695161522	0.851515497893249	1	939
ID.19.15874387.C.T	ENSPTRG00000010617	1.01130400361152	3.29848568227748	0.00291611369615414	0.64512787999174	1	884
ID.19.16373136.CT.C	ENSPTRG00000010619	-0.488176299869681	-3.74162069548497	9.58994578921124e-4	0.463505374228547	0.833366289082	869
ID.19.16084046.TTAG.T	ENSPTRG00000010620	0.531974938502326	2.86551869336607	0.00832087815359234	0.783273481304858	1	869
ID.19.16093863.G.GTGTT	ENSPTRG00000010621	-0.558815042956343	-2.94125269131661	0.00695036005141451	0.763851632125519	1	897
ID.19.16540474.CT.C	ENSPTRG00000010622	0.439098292183127	3.62264142736459	0.00129652635435461	0.508535247004902	1	857
ID.19.16583446.C.G	ENSPTRG00000033776	-1.13509624808975	-4.25796430650272	2.548419819187e-4	0.271796620227734	0.223241576161	876
ID.19.16649846.A.G	ENSPTRG00000010628	-1.47778222517842	-3.41805982563084	0.00216704741479347	0.59705439677811	1	951
ID.19.16388533.A.C	ENSPTRG00000010629	-1.23768998652905	-3.54364283348667	0.00158221661810474	0.544031873290893	1	962
ID.19.16921622.A.G	ENSPTRG00000042532	-0.629058131879121	-2.79250963727365	0.00988181575363987	0.804015331325648	1	998
ID.19.17233567.ACT.A	ENSPTRG00000010637	-0.551130881110234	-3.11789600650955	0.00454072844979545	0.70686482193968	1	1105
ID.19.17211341.G.T	ENSPTRG00000010639	0.644547653774997	5.62642164299068	7.44212216524535e-6	0.0411316634436264	0.00853611412354	1147
ID.19.17104409.C.T	ENSPTRG00000010641	-0.594214580864321	-3.24882194082745	0.00329608757481249	0.661253192567356	1	1101
ID.19.17030768.TA.T	ENSPTRG00000010642	-0.476382821011517	-4.12765572077358	3.56734612317445e-4	0.313828321665705	0.392764808162	1101
ID.19.17366289.C.CATAA	ENSPTRG00000010643	0.570186682693101	2.56125176271025	0.0168463207455709	0.857998782586567	1	1221
ID.19.17243639.C.G	ENSPTRG00000010644	-0.762150856702966	-4.22646360794653	2.76451269636475e-4	0.279663738864995	0.335611841339	1214
ID.19.17234946.C.CA	ENSPTRG00000010646	0.508172787873603	3.94958027898721	5.63877300863166e-4	0.376468697468578	0.686802552451	1218
ID.19.17558581.CA.C	ENSPTRG00000010647	-0.578935834478209	-2.97277128466024	0.00644578015453316	0.75262934573549	1	1177
ID.19.17389464.C.CA	ENSPTRG00000010648	0.613618177931259	2.7025102490307	0.0121872045415504	0.828074408210651	1	1161
ID.19.17373938.CA.C	ENSPTRG00000010649	-0.312082010990365	-3.19350428630125	0.00377557746437194	0.682398080906612	1	1096
ID.19.17583738.CT.C	ENSPTRG00000010650	0.412089553680347	3.15907230929309	0.00410724313746228	0.691173876640172	1	1050
ID.19.17580979.C.CT	ENSPTRG00000010651	-0.716734577025707	-3.58863465665806	0.00141273190992947	0.521901907474759	1	1048
ID.19.17592545.G.A	ENSPTRG00000010654	-0.374391941229732	-3.44038366868785	0.00204960529877096	0.589457846787261	1	916
ID.19.17885384.A.AT	ENSPTRG00000029092	1.1275613456968	2.88189677542719	0.00800434366069841	0.781253130670378	1	974
ID.19.18056060.TA.T	ENSPTRG00000050719	-1.23779840591395	-3.04465092590946	0.00542255033730199	0.72643705164745	1	970
ID.19.18126801.T.TAAAAAAAAA	ENSPTRG00000010657	-0.587493077182484	-3.65859841185758	0.00118382628916641	0.497353793087287	0.984943472586	832
ID.19.17953097.TA.T	ENSPTRG00000010658	-0.825664989872701	-3.97733243718369	5.25131140415244e-4	0.36591059371496	0.426406486017	812
ID.19.18338534.G.T	ENSPTRG00000050535	1.16959924935171	3.91194768013543	6.20956130946324e-4	0.393179891248327	0.522845062257	842
ID.19.17950802.C.CT	ENSPTRG00000010659	-0.355099149225868	-3.23973397226711	0.00337061156621961	0.664310673047699	1	848
ID.19.17950901.A.G	ENSPTRG00000010660	-0.588914516085718	-3.91476137608601	6.16498319207124e-4	0.392225577414122	0.518475086453	841
ID.19.18074146.C.CA	ENSPTRG00000010661	-0.765711083848292	-3.55128918700298	0.00155207528065628	0.540008426780102	1	844
ID.19.18032414.TG.T	ENSPTRG00000010664	-0.403059846864588	-3.81495387957442	7.95638979823736e-4	0.424302884671929	0.696184107346	875
ID.19.18035291.C.T	ENSPTRG00000010666	-0.651164801457449	-2.74326818885754	0.01108664168034	0.814937421186445	1	919
ID.19.18398751.C.T	ENSPTRG00000029090	0.308423978763108	2.34244822897911	0.0274210679505768	0.892705909974709	1	919
ID.19.18452935.T.A	ENSPTRG00000043860	0.441052657078669	2.51969874667587	0.0185049694038292	0.864871317480798	1	942
ID.19.18466118.G.C	ENSPTRG00000010669	0.724949360989118	2.83610288077082	0.00891940432184095	0.791144454943529	1	936
ID.19.18134990.T.TA	ENSPTRG00000010670	-0.689488051900491	-2.71090913359885	0.0119523378370253	0.825273607366409	1	940
ID.19.18254645.A.AT	ENSPTRG00000010671	-0.920615653532717	-3.01561449260706	0.00581566484442146	0.736570163624539	1	944
ID.19.18476961.TA.T	ENSPTRG00000010672	0.635006847888135	4.82086373248307	5.92716901702612e-5	0.117643286902805	0.0559524755207	944
ID.19.18279754.GT.G	ENSPTRG00000010673	0.77345756192997706	2.73610196998978	0.0112731114519578	0.81738878763367	1	961
ID.19.18604422.CATTTT.C	ENSPTRG00000010676	-0.505760031179904	-3.62699343169477	0.00128234674763962	0.50628163285942	1	978
ID.19.18703876.C.T	ENSPTRG00000010677	-1.23582567289543	-6.9374615231761	2.84861128805432e-7	0.0288409647559818	2.89418906866e-4	1016
ID.19.18435575.CA.C	ENSPTRG00000010680	0.573754572297958	2.6648158966402	0.0132956608593031	0.837258653566513	1	1054
ID.19.18763685.GA.G	ENSPTRG00000010682	0.334597224559362	2.78975730869583	0.0099457608877658	0.804535073178141	1	935
ID.19.18824192.G.C	ENSPTRG00000010683	0.415474102563786	2.64689861813213	0.013855057812963	0.841441506050728	1	850
ID.19.18613034.A.G	ENSPTRG00000010685	0.62412312227935	3.01170294323946	0.00587065939082915	0.73869594081068	1	749
ID.19.18924117.C.CA	ENSPTRG00000010686	-1.02817421956565	-4.88379623341783	5.03533256028557e-5	0.105769855677489	0.0361536877829	718
ID.19.19064478.CA.C	ENSPTRG00000010688	-0.435503885373594	-2.71953431381114	0.0117155749410654	0.823450986628517	1	706
ID.19.18961930.C.CTT	ENSPTRG00000010690	-0.90204057283399	-3.7082729022685	0.00104376768326062	0.479600542131403	0.695149277052	666
ID.19.19272614.AAC.A	ENSPTRG00000010693	0.552545903723702	3.08609002491275	0.00490530071079121	0.717491539588923	1	681
ID.19.19352758.C.T	ENSPTRG00000010694	0.47213177088603703	2.79493238179511	0.00982584939000254	0.802889800046193	1	714
ID.19.19025293.A.G	ENSPTRG00000010695	1.5316332416156	4.27344121669745	2.44848055963975e-4	0.264179940605871	0.172617879455	705
ID.19.19093259.AT.A	ENSPTRG00000010696	-0.546465163991901	-2.48831559551506	0.0198567664072979	0.870354290192699	1	693
ID.19.19267681.G.A	ENSPTRG00000010697	-0.425983638235569	-3.73421680536199	9.77212298438081e-4	0.465751180007779	0.675253698221	691
ID.19.19274815.A.AC	ENSPTRG00000010699	1.00219905434646	4.55459656051493	1.1821639261628e-4	0.17698784342568	0.0805053633717	681
ID.19.19373663.C.CAA	ENSPTRG00000042879	0.491886452202753	2.92094344962691	0.00729518057125036	0.771079426987088	1	637
ID.19.19248466.C.T	ENSPTRG00000031470	0.342139542910826	2.74360408309246	0.0110779731454341	0.814902641355733	1	622
ID.19.19262334.T.G	ENSPTRG00000010703	-0.509426588363827	-3.46776061561062	0.00191400667074697	0.577915402659914	1	592
ID.19.19263145.ATTT.A	ENSPTRG00000010707	-0.638890919476588	-3.46687444910052	0.00191825590866003	0.57840922409653	1	588
ID.19.19261558.ATT.A	ENSPTRG00000010708	0.511431471400347	2.91126239788776	0.00746522026262376	0.772733825108271	1	585
ID.19.19416267.A.C	ENSPTRG00000052636	-0.914293789725472	-3.1473587808904	0.00422633277830489	0.694824041064217	1	570
ID.19.19412743.A.G	ENSPTRG00000010710	1.20278672484398	3.18519848066792	0.0038531398075585	0.685789676962558	1	553
ID.19.19352758.C.T	ENSPTRG00000049787	0.632830288944039	2.90885680619204	0.00750805326582602	0.772806212362269	1	547
ID.19.19720050.C.CAA	ENSPTRG00000045918	0.772578666228052	3.0250797930861	0.00568461685275643	0.733851513429744	1	545
ID.19.19591370.CGGGA.GGGGT	ENSPTRG00000010711	-1.24289458959252	-3.19688963917431	0.00374439718782028	0.682044480198038	1	533
ID.19.19383562.ACTGCAGA.TCTCCAGG	ENSPTRG00000010712	-0.675787191698952	-2.47430830089777	0.0204891481538758	0.872666080829498	1	406
ID.19.19638018.A.G	ENSPTRG00000010713	1.00614616382459	3.55839543070395	0.00152456574734497	0.536516971064651	0.567138458012	372
ID.19.19468649.CA.C	ENSPTRG00000010715	-0.329127242859799	-2.31073522177965	0.0293814557234935	0.896235463488624	1	368
ID.19.19563240.C.CA	ENSPTRG00000010716	-1.71569439676271	-4.51215933110875	1.31964564613179e-4	0.191092874551151	0.0485629597776	368
ID.19.19518773.G.T	ENSPTRG00000044633	-1.0418302134681	-2.24857813297994	0.0335988131410368	0.903434913768037	1	358
ID.19.19563240.C.CA	ENSPTRG00000010717	-1.5657242826504	-3.13019861647	0.00440680826004953	0.702538848165845	1	369
ID.19.19519289.C.CT	ENSPTRG00000010718	-0.640565890985131	-2.6775234322917	0.0129118226466753	0.834580906819592	1	400
ID.19.19973604.G.GGTGTGTGT	ENSPTRG00000010719	0.430842439317872	3.00139636542112	0.00601795421405889	0.743553306854501	1	429
ID.19.19905811.CA.C	ENSPTRG00000010720	-1.21789301546536	-3.62389167190054	0.00129243721195055	0.507745264724846	0.608737926829	471
ID.19.19766890.T.A	ENSPTRG00000010721	0.527442349110067	2.20372387747386	0.0369755292526156	0.911422315814486	1	487
ID.19.20049994.CA.C	ENSPTRG00000010723	0.402239323943685	2.91638424533476	0.00737479524668883	0.77148815352683	1	520
ID.19.20050292.T.C	ENSPTRG00000010725	-0.633370460256845	-3.33560863324312	0.00266012248254116	0.626672482100996	1	537
ID.19.20257088.CAACAA.TGACAG	ENSPTRG00000010726	-0.913360507675457	-2.80779052886265	0.00953379858157514	0.798563245033633	1	547
ID.19.19978312.A.AT	ENSPTRG00000010727	-0.677653197592694	-4.94182732658049	4.33270506657023e-5	0.0963668452001235	0.0252163434874	582
ID.19.19968161.C.CT	ENSPTRG00000010728	0.66723884727141	4.06582451045059	4.18313851524675e-4	0.336236440510871	0.256008077133	612
ID.19.20316567.G.T	ENSPTRG00000010729	-0.601472117112092	-3.1896768361397	0.00381113081034456	0.683793959811208	1	632
ID.19.20119550.CAA.C	ENSPTRG00000010730	0.486058527863207	2.50824157962988	0.0189882659784559	0.866477694618297	1	689
ID.19.20225620.CA.C	ENSPTRG00000010731	0.785142886347043	3.97937241849246	5.22389009912063e-4	0.364908945181195	0.359403638819	688
ID.19.20268106.C.G	ENSPTRG00000039907	0.45031782863211	3.99307652663775	5.04330992300832e-4	0.358894636254703	0.353536025603	701
ID.19.20518662.CA.C	ENSPTRG00000010732	-0.6403031403914	-2.50615855653965	0.0190773813910364	0.866935551349153	1	701
ID.19.20345853.G.T	ENSPTRG00000010733	-0.765762893310109	-2.76320401215695	0.0105830638300617	0.810005850993985	1	700
ID.19.20593133.TA.T	ENSPTRG00000010737	0.525839440484336	2.3659187257851	0.0260480541446139	0.888589362680898	1	708
ID.19.20215792.CT.C	ENSPTRG00000010738	-0.763328655488991	-3.94182087902271	5.75206249087532e-4	0.379957835249969	0.399193136867	694
ID.19.20601071.C.T	ENSPTRG00000010739	-0.422074244028685	-3.533937891016	0.00162129597519184	0.548579389534361	1	674
ID.19.20867071.C.CA	ENSPTRG00000043712	-0.687497502934316	-3.59379878968581	0.00139445174882942	0.519945232199736	1	727
ID.19.20860047.AAAC.A	ENSPTRG00000010741	0.419620365066662	2.84366847287546	0.00876168546171074	0.789619902294934	1	729
ID.19.20826099.T.A	ENSPTRG00000010742	-1.47180057760328	-3.44375339584268	0.00203242390161537	0.588476552586827	1	767
ID.19.20967920.G.C	ENSPTRG00000010746	1.01054296548623	2.83654017309935	0.00891021542657696	0.790924526887882	1	725
ID.19.20799858.C.CT	ENSPTRG00000010747	0.773146438864674	4.34285299739579	2.04607791430725e-4	0.244611238271932	0.15018211891	734
ID.19.20918347.GT.G	ENSPTRG00000045970	0.397552402547315	2.91716172849079	0.00736116033936785	0.771079426987088	1	735
ID.19.20862896.C.T	ENSPTRG00000022814	-0.656785859997685	-3.36670867392452	0.00246254099281881	0.613696034124383	1	738
ID.19.20863050.G.T	ENSPTRG00000010755	0.795815412673644	3.67567175713888	0.00113372749863907	0.489355945844451	1	913
ID.19.21145934.A.G	ENSPTRG00000029074	-0.542591111596428	-3.79799646268352	8.30793719053085e-4	0.433219595714939	0.835778481367	1006
ID.19.20918831.T.C	ENSPTRG00000042811	1.03369535873464	5.0434579857751896	3.3308536825626e-5	0.0830521904061987	0.0367726246555	1104
ID.19.21107982.T.G	ENSPTRG00000010750	0.576659217441953	4.39242191545638	1.79966798089222e-4	0.226844658427517	0.189685005186	1054
ID.19.21407324.T.G	ENSPTRG00000050331	1.08463313212527	2.85561384261177	0.00851802891224565	0.785856136889212	1	1160
ID.19.21675790.CT.C	ENSPTRG00000040518	-0.619307234141648	-2.82496051344837	0.00915658957477361	0.795104439276529	1	1109
ID.19.21541559.C.G	ENSPTRG00000045962	1.25301005698645	4.67191264712232	8.72090806538489e-5	0.152099919188994	0.0920927891705	1056
ID.19.21645955.TA.T	ENSPTRG00000028583	0.480776339881269	2.95261994649935	0.00676419207914321	0.760759992243514	1	1018
ID.19.21933129.C.CA	ENSPTRG00000010760	-1.36350646033958	-3.60823477476593	0.00134456819443838	0.515467246869785	1	989
ID.19.22124474.A.AT	ENSPTRG00000010758	-0.982447023777814	-3.02392316427814	0.00570047778019217	0.734295667090077	1	1107
ID.19.22206898.T.C	ENSPTRG00000024291	0.786783909360811	3.88256717193034	6.69444205619002e-4	0.408949309017554	0.909105231231	1358
ID.19.22139716.T.C	ENSPTRG00000023813	0.841357310240739	3.00861316782677	0.00591445105836849	0.740031843746675	1	1355
ID.19.22511775.G.C	ENSPTRG00000044377	-0.464516179239584	-3.87332752148504	6.85449937127488e-4	0.408949309017554	0.899995767448	1313
ID.19.22196963.C.T	ENSPTRG00000033732	0.690413825546419	2.89589772131268	0.00774284476941861	0.778210153630646	1	1327
ID.19.22307948.AT.A	ENSPTRG00000048975	-0.547516109776677	-3.95552724431329	5.55343820602444e-4	0.373005993851359	0.741384000504	1335
ID.19.22531866.C.T	ENSPTRG00000047085	-0.719625105623259	-2.7589570120917	0.0106885009568955	0.810233139799195	1	1307
ID.19.22491761.TTTTC.T	ENSPTRG00000043006	-0.761192593070218	-4.20158767037308	2.94793098573257e-4	0.287146602973681	0.378809131667	1285
ID.19.22749249.T.TA	ENSPTRG00000029065	0.970211323660712	3.0275094593408	0.00565143596519118	0.731906027897023	1	1489
ID.19.22870682.T.C	ENSPTRG00000034264	1.10077682190828	3.90032608099529	6.39707551901398e-4	0.399788142348741	1	1641
ID.19.23087202.A.AGTATTATTGG	ENSPTRG00000029064	0.495125320638985	2.3332270746602	0.0279783867939442	0.894104590133935	1	1592
ID.19.23660099.C.T	ENSPTRG00000029372	1.93135291826609	5.78893030740456	4.92096180330953e-6	0.0405034949251366	0.00849850103432	1727
ID.19.24459769.C.T	ENSPTRG00000044612	-0.539010182407092	-3.65227696692513	0.0012029199775908	0.500627994706742	1	1072
ID.19.24402437.A.AT	ENSPTRG00000022567	-0.389287703158047	-2.62146519907018	0.0146870315625584	0.847634038721829	1	1102
ID.19.24412767.A.AT	ENSPTRG00000051747	-0.570235246021864	-4.28377770111694	2.38391307830996e-4	0.2606364741447	0.257939395073	1082
ID.19.24478125.G.C	ENSPTRG00000043365	0.932243482490626	3.86666557338248	6.97223553522168e-4	0.408949309017554	0.563356631246	808
ID.19.24868083.T.C	ENSPTRG00000046645	-0.760471462346557	-4.56343755117106	1.15537398840888e-4	0.174236811426857	0.0985534012113	853
ID.19.25201235.T.C	ENSPTRG00000019222	0.584739905436117	3.4048435404707	0.00223962996711986	0.598714735437032	1	839
ID.19.31146751.G.GA	ENSPTRG00000010777	0.483653086207294	3.74998383156714	9.3881721769554e-4	0.458476386073235	0.933184314389	994
ID.19.31300678.A.C	ENSPTRG00000010779	-0.705204982029067	-4.8545837823986	5.43121786847257e-5	0.111531700713103	0.0539863056126	994
ID.19.31609664.C.CA	ENSPTRG00000010780	-1.16138575285782	-3.63369488673812	0.00126080831026079	0.505404767050819	1	1063
ID.19.31462769.C.CT	ENSPTRG00000010781	-0.791176406013974	-3.51964141801673	0.00168058404507821	0.555941153951355	1	1053
ID.19.31462769.C.CT	ENSPTRG00000010782	-0.792714970880491	-3.02800102746121	0.00564474539355615	0.731814024629446	1	968
ID.19.31879708.G.GT	ENSPTRG00000010784	0.38993987788428	3.18494330269122	0.00385554687033276	0.685789676962558	1	938
ID.19.32333582.TCCCGCCCT.ACCCCCCCA	ENSPTRG00000010786	0.947089108694976	2.49467631201104	0.0195756080101084	0.868188522236007	1	836
ID.19.33187818.CAATA.C	ENSPTRG00000010788	0.570620235645548	3.75939306191757	9.16613864569112e-4	0.454812440705604	0.973443924172	1062
ID.19.34346704.A.AT	ENSPTRG00000010789	-0.645135209520948	-4.68029034507214	8.53349146843096e-5	0.151103545621408	0.0885776414423	1038
ID.19.34083205.C.T	ENSPTRG00000010790	0.557574897798332	2.80862529210884	0.00951512478416895	0.798563245033633	1	984
ID.19.34289725.CA.C	ENSPTRG00000010791	0.893004760667689	3.37306486307673	0.00242394797258864	0.610619050742473	1	727
ID.19.34409120.C.T	ENSPTRG00000010792	0.792968228201878	3.36861380621751	0.00245091145557922	0.612793283636088	1	729
ID.19.34337283.GT.G	ENSPTRG00000047454	-0.921199651043658	-3.42136055718615	0.00214927977754855	0.596656085983875	1	667
ID.19.34601483.AT.A	ENSPTRG00000034496	0.478687688616269	2.71567917712483	0.0118208489700501	0.824029329298536	1	664
ID.19.34874769.A.G	ENSPTRG00000010797	-0.597621287279079	-2.95044271458065	0.00679947806538911	0.761313280506491	1	641
ID.19.35047888.C.T	ENSPTRG00000010798	0.987080505824845	3.77283785326014	8.85779696283589e-4	0.448322540184084	0.60055863408	678
ID.19.34977150.C.A	ENSPTRG00000010801	-1.07466846372757	-4.92254133766124	4.55455966466823e-5	0.0998065101951526	0.0306977321399	674
ID.19.34873661.GAGC.CGAGG	ENSPTRG00000010803	0.754024605565286	3.2387041816091102	0.00337915800828664	0.664516702338949	1	708
ID.19.34939157.C.G	ENSPTRG00000010806	-0.92797583314056	-3.50542674772261	0.00174162598014147	0.563344346782495	1	765
ID.19.34961980.CT.C	ENSPTRG00000046496	0.863303979364255	3.21963262152779	0.00354126749982609	0.673805158137808	1	582
ID.19.35051013.T.C	ENSPTRG00000046009	0.551988565010911	2.90723018310672	0.00753714853318217	0.773734428942011	1	505
ID.19.35130114.C.CTT	ENSPTRG00000010809	-0.593174505045622	-2.93062083796893	0.00712889085195554	0.766860641657321	1	514
ID.19.35794901.CT.C	ENSPTRG00000010811	0.497057520491947	2.94439481713795	0.00689841743020543	0.763387273913427	1	730
ID.19.36103606.CA.C	ENSPTRG00000010813	0.427553288244722	3.48817026368905	0.00181863756711931	0.568440808404499	1	881
ID.19.36307406.CA.C	ENSPTRG00000010815	0.732738098034967	2.99889841407097	0.00605418102826981	0.743553306854501	1	978
ID.19.36467239.T.G	ENSPTRG00000010816	0.530480190993516	3.01905616458198	0.00576768398390359	0.735452575135863	1	1069
ID.19.36169342.G.A	ENSPTRG00000010817	-0.712264433502376	-3.14843182158193	0.00421528668310646	0.694328670584383	1	1111
ID.19.36440180.AT.A	ENSPTRG00000010818	0.586798283095526	3.36320120810023	0.00248409177253	0.615187459577066	1	1109
ID.19.36441943.CGGGT.GGGGG	ENSPTRG00000010819	-0.839235829155687	-3.25889093912487	0.00321537628841	0.659158562113588	1	1039
ID.19.36861924.T.TAC	ENSPTRG00000010821	0.477036654753818	3.29818919853126	0.00291825111823462	0.64512787999174	1	870
ID.19.36752163.CT.C	ENSPTRG00000024231	0.337624125753299	3.45235675195358	0.00198919028523518	0.585728118904809	1	870
ID.19.36680522.C.T	ENSPTRG00000010820	0.817229072301714	3.71755123339618	0.00101947004692776	0.474621143822228	0.869607950029	853
ID.19.36930777.C.T	ENSPTRG00000010822	-0.412084829572165	-2.94523890177977	0.00688452693983262	0.763067445211061	1	807
ID.19.36807066.C.A	ENSPTRG00000010823	1.22076050278651	3.31413670443413	0.00280540665342274	0.637697372881899	1	844
ID.19.36818439.T.C	ENSPTRG00000010824	-0.507191800533006	-2.60634234496121	0.0152036270584793	0.850590755840021	1	909
ID.19.36854800.CT.C	ENSPTRG00000010825	-0.580387153559863	-3.46762074707496	0.00191467674208944	0.57795436529777	1	903
ID.19.37108839.G.A	ENSPTRG00000010826	1.23915861884471	4.03199103422773	4.56346563893514e-4	0.349196967943514	0.415275373143	910
ID.19.37170424.T.C	ENSPTRG00000010830	-0.768011556712404	-3.33470605514934	0.00266608007520482	0.627413481976454	1	912
ID.19.36852628.T.TA	ENSPTRG00000051962	0.538035314277636	2.79823731237186	0.00974998681721217	0.801102487460608	1	918
ID.19.37220650.T.C	ENSPTRG00000010833	0.772811725830996	4.24515424303012	2.63419489114118e-4	0.273342683499304	0.254463226484	966
ID.19.37239252.G.A	ENSPTRG00000010835	-0.731144426962858	-4.52266491813179	1.28419257150681e-4	0.187289908612535	0.122383552065	953
ID.19.37379341.G.T	ENSPTRG00000010836	-0.525367886703833	-3.59364332261353	0.0013949986869385	0.520070553128686	1	946
ID.19.37351704.A.G	ENSPTRG00000044199	0.82646204369903	3.21998790549906	0.00353818012979399	0.673805158137808	1	638
ID.19.37526998.C.G	ENSPTRG00000010848	-0.919561673923735	-3.62960371944393	0.0012739148462605	0.50628163285942	0.78345763045	615
ID.19.37248983.C.T	ENSPTRG00000010849	-0.401582293257111	-3.52850185680603	0.00164359515565184	0.550354525679128	0.996018664325	606
ID.19.37526998.C.G	ENSPTRG00000010851	-1.0998645412975	-3.91974735805225	6.08676242458777e-4	0.390513662648389	0.337206638322	554
ID.19.37320717.AA.T	ENSPTRG00000010852	-0.687647419055914	-3.17463376284287	0.00395401536068045	0.691173876640172	1	548
ID.19.37613013.G.GT	ENSPTRG00000046312	-0.656771767590677	-3.27293029613084	0.0031060183652618298	0.652454105131972	1	551
ID.19.37813884.C.CT	ENSPTRG00000010854	0.72765590322244	2.28164382874265	0.0312913472275371	0.899542068981134	1	550
ID.19.37514113.A.AT	ENSPTRG00000010858	-0.522687173000814	-2.98038781412061	0.0063291942871838	0.749174909328269	1	442
ID.19.37649155.T.C	ENSPTRG00000010859	-0.884282503367653	-2.89056320836004	0.00784150735601459	0.780880994286662	1	439
ID.19.37559062.G.GT	ENSPTRG00000010860	0.873249480950023	2.99811266710738	0.00606561939506707	0.743553306854501	1	441
ID.19.37513022.C.A	ENSPTRG00000029038	-0.805440777933094	-3.69841246366235	0.00107021195562882	0.482139160826146	0.474103896344	443
ID.19.37591146.CT.C	ENSPTRG00000010861	0.664177763422583	4.4087606085415	1.72510637363347e-4	0.223063806924246	0.0762497017146	442
ID.19.37603479.CTTTTTTT.C	ENSPTRG00000010864	-0.582427440799197	-3.475815055497	0.00187580264209111	0.574737637761393	0.834732175731	445
ID.19.37815975.AT.A	ENSPTRG00000010865	-0.356522802902707	-2.9882337056936	0.00621120232304871	0.746575901417498	1	445
ID.19.37514113.A.AT	ENSPTRG00000010866	-0.56256672176324	-2.47143152361285	0.0206213088105326	0.872721266613471	1	440
ID.19.37936574.G.A	ENSPTRG00000010873	0.836176318995024	2.9886827969217	0.00620451248012781	0.746195428042223	1	431
ID.19.38002525.CT.C	ENSPTRG00000010874	0.90305103781259	3.62809780134849	0.001278772708755	0.50628163285942	0.530690674133	415
ID.19.37883580.C.CAGAA	ENSPTRG00000010875	-0.901019952298923	-2.71013120924203	0.0119739116904656	0.825273607366409	1	411
ID.19.37611772.T.C	ENSPTRG00000010876	0.629173733721877	2.47800932664087	0.0203202729988973	0.872156782058839	1	410
ID.19.37637923.A.AAAAT	ENSPTRG00000010877	0.418079992258716	2.94330657127283	0.00691636529055596	0.763644066360919	1	416
ID.19.37872473.A.T	ENSPTRG00000029035	0.551450752986961	2.83764211086249	0.00888709996152066	0.79042053054559	1	475
ID.19.38179763.AT.A	ENSPTRG00000039251	0.694639057095399	3.22744008441574	0.00347401668497368	0.670785766869525	1	492
ID.19.37818143.C.CA	ENSPTRG00000010880	0.894070142248196	3.98711370435129	5.12111226121039e-4	0.36105344896623	0.257079835513	502
ID.19.37824093.T.G	ENSPTRG00000043943	0.930871398467284	2.3400288800511	0.0275663004471482	0.892965131287959	1	589
ID.19.37767079.AT.A	ENSPTRG00000010882	-0.666052842211593	-4.20527793985703	2.91997748431156e-4	0.285236369902616	0.187170556744	641
ID.19.38002525.CT.C	ENSPTRG00000010885	0.714992565423128	3.56228441431001	0.00150971286333439	0.534211607870916	1	756
ID.19.38022524.T.A	ENSPTRG00000010886	-0.567110074946937	-3.70513979372373	0.00105210003676897	0.48049933170483	0.795387627797	756
ID.19.38330093.G.A	ENSPTRG00000010887	-0.812214676217358	-2.87349026771495	0.00816535884442783	0.782183251344749	1	754
ID.19.38169901.C.CA	ENSPTRG00000010888	-0.390292553976356	-2.53633685363842	0.0178234197525902	0.860951310335744	1	753
ID.19.38192348.CA.C	ENSPTRG00000024357	0.516440240344497	3.23472533892751	0.00341237612174139	0.665814937033849	1	767
ID.19.38231660.T.C	ENSPTRG00000046504	0.53176011791712	2.55342548052298	0.0171477460823001	0.858718337813747	1	766
ID.19.38280799.CA.C	ENSPTRG00000010906	-0.45839733927127	-2.71579227521548	0.0118177479248337	0.823996092077125	1	832
ID.19.38280799.CA.C	ENSPTRG00000033822	-0.540463604281544	-2.59373277412159	0.015647285996329	0.853351005452917	1	833
ID.19.38280353.T.C	ENSPTRG00000024056	0.643578248873121	3.67745876724175	0.00112860544085398	0.488289632720114	0.928842277823	823
ID.19.38233601.C.T	ENSPTRG00000010900	0.571583781362657	3.15852070951082	0.00411277802231181	0.691173876640172	1	811
ID.19.38577604.T.TA	ENSPTRG00000024099	0.442281740343643	2.7318807015373	0.0113843292628821	0.818344932583456	1	707
ID.19.38569554.C.CAA	ENSPTRG00000010903	0.796984022161804	2.87808575970691	0.00807696150860608	0.781970963508486	1	712
ID.19.38755605.C.CT	ENSPTRG00000022702	0.936212356946009	3.43940744217569	0.00205460915756529	0.589457846787261	1	718
ID.19.38891947.C.CT	ENSPTRG00000029031	0.867169772389575	4.15917544796067	3.2888934247473e-4	0.298901637169007	0.236471437239	719
ID.19.38556794.CA.C	ENSPTRG00000052495	0.521309694654469	2.95781739551579	0.0066806619228182	0.759433425197419	1	716
ID.19.38569554.C.CAA	ENSPTRG00000024260	0.524743498802474	2.76246406375366	0.0106013631634457	0.810005850993985	1	744
ID.19.39069303.CA.C	ENSPTRG00000051492	0.535280573721672	3.1956094073471	0.0037561592932371	0.6820663047159	1	773
ID.19.39072345.A.T	ENSPTRG00000010898	-0.339890295078151	-3.74353727467316	9.5433327691542e-4	0.462302791826146	0.791142286563	829
ID.19.38892240.C.CT	ENSPTRG00000043765	0.684333588970017	3.75297017377259	9.31713636901173e-4	0.457374773845932	0.798478586824	857
ID.19.38815021.C.CA	ENSPTRG00000039009	-1.05693032254658	-3.69591934512255	0.00107700146724554	0.483180602445302	1	992
ID.19.39143744.A.ATT	ENSPTRG00000010896	0.684042130945388	3.3701140805305	0.00244179080128457	0.612303843440739	1	947
ID.19.39143744.A.ATT	ENSPTRG00000010894	0.791632887848829	5.56672139751313	8.6680140790355e-6	0.0460342511718006	0.00832129351587	960
ID.19.39340135.C.CAAAA	ENSPTRG00000050339	-0.609341842117482	-2.76736870966927	0.0104806228562775	0.810005850993985	1	1035
ID.19.39057372.G.A	ENSPTRG00000010907	-0.750097738230634	-3.8599725974793	7.09252441526774e-4	0.408949309017554	0.761027869758	1073
ID.19.39245692.CT.C	ENSPTRG00000010908	0.617910002151028	3.39722558733192	0.00228253375742994	0.603325923714896	1	1020
ID.19.39143744.A.ATT	ENSPTRG00000010905	0.356660235811639	3.23768017117856	0.00338767721131535	0.664772412347999	1	1059
ID.19.39136886.C.A	ENSPTRG00000010909	0.408526035317152	3.0355985576454	0.00554229613556147	0.729605693152724	1	1025
ID.19.39220881.C.CT	ENSPTRG00000010910	-0.628246185131962	-2.40562730199028	0.0238678729280382	0.88289017351608	1	975
ID.19.39231381.A.AT	ENSPTRG00000010913	0.501121275122727	3.12488803560476	0.00446414468506937	0.705455734534925	1	898
ID.19.39705633.C.CA	ENSPTRG00000010912	-1.05101971114551	-3.62028385138626	0.00130427166603934	0.50878484926134	1	805
ID.19.39361359.TA.T	ENSPTRG00000044888	0.7334901527334	3.04419887235033	0.00542847097217601	0.726719072387044	1	815
ID.19.39815927.A.AT	ENSPTRG00000041107	-0.485460328915399	-2.52043175051719	0.0184744409135402	0.864688318934005	1	764
ID.19.39776536.C.G	ENSPTRG00000023903	0.806986745103295	2.74555823806242	0.0110276680690556	0.814589138121654	1	742
ID.19.39815647.G.A	ENSPTRG00000010893	0.898449078038473	2.86381295447144	0.008354518704556	0.783273481304858	1	722
ID.19.39803058.C.CA	ENSPTRG00000010917	-0.394919698997418	-2.63933780313879	0.0140976624684585	0.843092320674169	1	543
ID.19.40191929.T.G	ENSPTRG00000048672	-1.36981891563716	-2.88203842801235	0.00800165649021668	0.781253130670378	1	443
ID.19.40222891.CA.C	ENSPTRG00000010920	-1.26646324667412	-3.05887842715163	0.00523933647750501	0.72449956182346	1	446
ID.19.40057463.CT.C	ENSPTRG00000010923	-0.816549493730153	-3.99324630662838	5.0411118258068e-4	0.358894636254703	0.2344116999	465
ID.19.40265185.CA.C	ENSPTRG00000010924	0.533254414035876	3.29066670867987	0.00297299225254822	0.648814974765296	1	463
ID.19.40320095.CT.C	ENSPTRG00000010926	-0.491595083722423	-2.70979818511145	0.0119831584927758	0.825273607366409	1	498
ID.19.40262732.CA.C	ENSPTRG00000010929	0.648333652491904	3.67786728548943	0.00112743770300793	0.487917597982284	0.568228602316	504
ID.19.40222410.T.TTA	ENSPTRG00000010930	-1.06274472543071	-3.30628705373393	0.00286041277314447	0.641963107627639	1	509
ID.19.40302533.C.G	ENSPTRG00000010931	-0.481882765986154	-2.84415229750958	0.00875168962157478	0.789619902294934	1	509
ID.19.40818827.A.C	ENSPTRG00000010933	-0.568325211469533	-2.82998060437837	0.00904899843219299	0.793437049606941	1	506
ID.19.40607973.CT.C	ENSPTRG00000010934	0.792974561867047	2.98022900484218	0.00633160450931669	0.749298734401774	1	508
ID.19.40814341.C.CA	ENSPTRG00000010935	-0.265129786206452	-2.6684873515661	0.0131836777851065	0.836747532631795	1	522
ID.19.40983798.G.C	ENSPTRG00000010940	-0.581051498177873	-3.14529859022893	0.00424761883754781	0.69537710223634	1	564
ID.19.40706431.G.A	ENSPTRG00000010941	-0.680547415966466	-3.59029469259172	0.0014068302775331	0.521686480865667	0.801893258194	570
ID.19.41002540.A.G	ENSPTRG00000010942	-0.886470209107047	-3.17475144691373	0.00395287779882729	0.691138730229472	1	588
ID.19.40756469.C.CA	ENSPTRG00000010945	0.566058158360587	3.43665711546945	0.00206877049061277	0.589714232204763	1	589
ID.19.41122560.G.A	ENSPTRG00000010946	-1.04748098252518	-4.32715493028355	2.1309037507506e-4	0.248870489168401	0.128280405795	602
ID.19.41123935.C.T	ENSPTRG00000010947	-0.748178431481229	-3.15263542463662	0.00417228068962171	0.693136537175511	1	602
ID.19.40724620.TCCCG.CCC	ENSPTRG00000010948	-0.891673327692966	-2.81037114453184	0.00947618148342487	0.798563245033633	1	614
ID.19.40983288.GT.G	ENSPTRG00000052313	0.644137492891261	3.23407758868765	0.00341781371993615	0.666238002748803	1	616
ID.19.41028283.C.CA	ENSPTRG00000010950	-0.368425650671845	-3.33290005207891	0.00267803967142906	0.628202527564916	1	600
ID.19.41285309.G.A	ENSPTRG00000006915	0.253628006074507	3.35803370378962	0.00251617573412785	0.616006361991654	1	577
ID.19.41422239.CGGGC.GGGGG	ENSPTRG00000010960	0.938130196732023	2.68929457797992	0.0125655632799746	0.831450330590131	1	646
ID.19.41618260.T.C	ENSPTRG00000010961	1.06581220023785	3.31638828591569	0.00278981862808303	0.636773170572142	1	710
ID.19.41549453.GAGGAGCCTGCAATTCGGCCTCAGTCTTCCCAGCGTGTGCTGCCCATGGGGATACAGGACAGTA.G	ENSPTRG00000010964	-0.651340057309535	-3.86827256247589	6.94365440125511e-4	0.408949309017554	0.501331847771	722
ID.19.41362808.G.A	ENSPTRG00000010966	-0.71289744777787	-4.01051168650741	4.82245235385964e-4	0.351923066101291	0.351556776596	729
ID.19.41246489.C.CA	ENSPTRG00000010968	-0.61077181123308	-3.70799169160572	0.00104451289943718	0.479785813871384	0.753093800494	721
ID.19.41667008.C.T	ENSPTRG00000010969	0.624846666067226	3.07283803375129	0.00506534267310816	0.72217081206937	1	724
ID.19.41690319.T.C	ENSPTRG00000010970	-1.22663128420358	-2.74380625675261	0.0110727586596517	0.814821577003281	1	799
ID.19.41661358.CT.C	ENSPTRG00000010971	-0.702352450154727	-3.55931963163023	0.00152102315441525	0.535693179109417	1	799
ID.19.41594839.C.A	ENSPTRG00000010973	-0.492117735107922	-3.13759155800622	0.00432816595096964	0.697847671257704	1	821
ID.19.41772138.C.CA	ENSPTRG00000010977	-0.524971840653776	-3.08622122759955	0.00490374069711769	0.71741846095489	1	894
ID.19.41490247.CA.C	ENSPTRG00000041631	-0.329168333483455	-2.67440075984184	0.0130051698511198	0.835121892208548	1	900
ID.19.41668950.C.CAA	ENSPTRG00000010981	0.495116075861956	3.23961825995278	0.00337157084508827	0.664387107524452	1	938
ID.19.41953261.T.C	ENSPTRG00000010982	-1.22684298739694	-4.68430344286358	8.44514762983602e-5	0.151103545621408	0.0769352949078	911
ID.19.41797020.C.T	ENSPTRG00000010984	0.9839719617157	3.25608764769415	0.0032376532369186	0.660267570313958	1	824
ID.19.41794948.G.C	ENSPTRG00000010986	-0.794036556747405	-3.68995156206267	0.00109342544113963	0.48590658855462	0.778518914091	712
ID.19.42034798.T.G	ENSPTRG00000010987	1.20495368041666	4.35596035544347	1.97783057159633e-4	0.240339673138351	0.132119082183	668
ID.19.41973870.CA.C	ENSPTRG00000046558	0.581259411077544	3.0673619728049	0.00513292665129853	0.72449956182346	1	651
ID.19.42244465.G.T	ENSPTRG00000010988	-1.59504154226789	-6.02722407338444	2.6941411930865e-6	0.0405034949251366	0.00173233278715	643
ID.19.42307290.T.A	ENSPTRG00000050602	1.10475268346438	2.93317957877771	0.00708552975337617	0.765725209350914	1	633
ID.19.42090730.T.C	ENSPTRG00000010989	0.426484496744888	2.77954606873425	0.0101864296290804	0.807558400845401	1	846
ID.19.42180849.C.T	ENSPTRG00000010992	-0.566003685619816	-3.63937330277546	0.00124283520323906	0.504163880061023	1	857
ID.19.42254598.G.GT	ENSPTRG00000010993	0.661985368040365	4.27019638854297	2.46910565925614e-4	0.265782101459333	0.21209617613	859
ID.19.42396002.A.C	ENSPTRG00000010994	-0.603563412645277	-4.63674048867734	9.55372983390785e-5	0.157819988962574	0.0857924939085	898
ID.19.42471112.C.T	ENSPTRG00000010995	1.01621756237473	3.38012137413884	0.00238178985457094	0.609090917763077	1	901
ID.19.42264482.CT.C	ENSPTRG00000010996	-1.04855953331721	-3.80090868134073	8.24649607728025e-4	0.431439659833221	0.745483245386	904
ID.19.42466581.CT.C	ENSPTRG00000029014	-0.505891541165989	-2.90344861139758	0.00760520386009869	0.774670356465968	1	958
ID.19.42467371.T.TC	ENSPTRG00000051915	0.772367763406407	2.92030643386983	0.00730625506731461	0.771079426987088	1	958
ID.19.42649166.AT.A	ENSPTRG00000010999	-0.652223631410027	-3.1654899367602	0.00404337141108499	0.691173876640172	1	968
ID.19.42707103.C.CA	ENSPTRG00000011000	-0.590989502003571	-4.04475002206985	4.41618373146215e-4	0.345763633754149	0.424836874967	962
ID.19.42851305.T.G	ENSPTRG00000011001	-0.695876230625419	-2.80467970708602	0.00960369373178908	0.799412598256142	1	934
ID.19.42694552.TG.T	ENSPTRG00000011002	-0.56306679227511	-3.20746726341526	0.00364856387531816	0.678445254241823	1	960
ID.19.42939868.TCCTG.CCTTA	ENSPTRG00000011003	-0.865979513920644	-2.7746489827923	0.0103037893478408	0.809053973232151	1	906
ID.19.42884273.C.CA	ENSPTRG00000011004	-0.299410632957699	-2.77446590602666	0.0103082014643611	0.809053973232151	1	959
ID.19.42819453.C.CAT	ENSPTRG00000011005	-0.878713483679806	-3.14217493345585	0.00428008939613319	0.696292987065932	1	959
ID.19.43023500.A.G	ENSPTRG00000011006	0.457436424497108	2.62616904103891	0.014529722900397	0.846639352013067	1	1014
ID.19.42889458.TTCTAGGAA.TTCTAAGAT,ATTCTAAGAT	ENSPTRG00000011007	-0.689685082161314	-4.37751166353187	1.87050712987667e-4	0.231900812947954	0.192662234377	1030
ID.19.42599455.C.CA	ENSPTRG00000033697	1.15780129029229	3.34346273866381	0.0026088218039811	0.623493812554091	1	1059
ID.19.42777357.T.TA	ENSPTRG00000011010	0.374260998520505	2.67016650010227	0.0131327572306747	0.836142674936306	1	1073
ID.19.43404862.G.A	ENSPTRG00000011018	0.506785916431959	3.11340898137816	0.00459053764408295	0.708212559330144	1	1106
ID.19.43497389.C.G	ENSPTRG00000011019	0.440094869641954	3.2692365774487	0.00313443671145623	0.654080629227269	1	1152
ID.19.43074357.C.CT	ENSPTRG00000011020	-0.384163844426568	-2.77643997310532	0.0102607206807403	0.807948179430402	1	1111
ID.19.43379359.A.C	ENSPTRG00000011021	0.946705564709041	4.52301597841505	1.28302440798815e-4	0.187176951048368	0.144725153221	1128
ID.19.43247209.CT.C	ENSPTRG00000040138	0.594179930611927	2.84227180714867	0.00879060134045644	0.789627427090483	1	1128
ID.19.43309342.T.TA	ENSPTRG00000044046	-0.445525024765598	-2.35591735580197	0.026625241740639	0.890458399288584	1	1129
ID.19.43479642.CA.C	ENSPTRG00000011024	0.351364383177281	4.15422049217937	3.33119484449862e-4	0.30147839587806	0.369429508255	1109
ID.19.43371784.T.TA	ENSPTRG00000011025	0.399214472853791	3.73292432139528	9.80427156374389e-4	0.46616476954034	1	1092
ID.19.43536204.T.C	ENSPTRG00000011026	0.923992154561909	3.0619930710701	0.00520002611991247	0.72449956182346	1	1109
ID.19.43454094.G.A	ENSPTRG00000011028	-0.817374988152127	-3.88121716059892	6.71759643975374e-4	0.408949309017554	0.744981445169	1109
ID.19.43400011.C.CT	ENSPTRG00000045049	-0.902155012385387	-3.15178926411705	0.00418090349032307	0.693136537175511	1	1109
ID.19.43939566.A.AACACAC	ENSPTRG00000011037	0.941113891434764	3.94385189697079	5.72219394063112e-4	0.379377976659163	0.43088120373	753
ID.19.43773106.ACT.A	ENSPTRG00000011039	-0.629846364058937	-2.71537797528847	0.0118291113783254	0.824029329298536	1	730
ID.19.43804012.A.C	ENSPTRG00000011040	0.71149638632761	2.86467256889074	0.00833754931756603	0.783273481304858	1	600
ID.19.43711492.C.CA	ENSPTRG00000011041	0.916726559168531	3.9132482484948	6.18891671829798e-4	0.392582819055778	0.36205162802	585
ID.19.43784359.G.A	ENSPTRG00000011042	0.982801704086599	4.03455182378275	4.53352112550771e-4	0.349196967943514	0.247983605565	547
ID.19.43894452.C.CT	ENSPTRG00000011044	-0.50147478922248	-3.233861491187	0.00341962962887194	0.66634612583778	1	473
ID.19.44171949.CA.C	ENSPTRG00000011045	0.606893706452238	3.43590359416447	0.00207266687359274	0.590075054998827	0.924409425622	446
ID.19.44140317.G.A	ENSPTRG00000011046	0.580370654898011	3.07594102685947	0.0050274257125864	0.721050566516804	1	424
ID.19.44014984.C.T	ENSPTRG00000052855	0.520961802251832	3.60487514326982	0.00135601934416758	0.516386659097192	0.568172105206	419
ID.19.44292699.TC.T	ENSPTRG00000011049	0.323243341673955	2.8782834395866	0.00807317945009781	0.781970963508486	1	416
ID.19.44265294.C.A	ENSPTRG00000028999	0.801785338011206	2.53785219348911	0.0177625191565814	0.860951310335744	1	394
ID.19.44396064.T.TA	ENSPTRG00000011051	-0.663310678471558	-2.63093165729296	0.0143720543239754	0.845441356192626	1	384
ID.19.44115860.C.CA	ENSPTRG00000011052	0.754829242043796	2.74653249329812	0.0110026686266629	0.814589138121654	1	375
ID.19.44015206.G.GT	ENSPTRG00000011053	-1.31901447605094	-3.19804159749762	0.00373384392445106	0.682044480198038	1	369
ID.19.44446816.AT.A	ENSPTRG00000011055	-0.555919569920911	-2.97389686895134	0.00642842283990598	0.752044943676163	1	365
ID.19.44186271.C.CTT	ENSPTRG00000011058	0.959624176186785	4.25089623585192	2.59539813524599e-4	0.272711865077494	0.0973274300717	375
ID.19.44458663.C.T	ENSPTRG00000038866	0.607645982800877	2.95825020070664	0.00667375065393121	0.759371382257584	1	488
ID.19.44509854.C.T	ENSPTRG00000011061	-1.55710708225438	-3.19555187119702	0.0037566887403237	0.682075619377158	1	491
ID.19.45334832.T.G	ENSPTRG00000011080	0.830011145222992	3.74289056073943	9.55903655762088e-4	0.462733503021268	1	1187
ID.19.45447313.G.T	ENSPTRG00000011082	-0.602120438043892	-3.45751868362889	0.00196368123570056	0.582799186190587	1	985
ID.19.45304666.C.A	ENSPTRG00000011083	-1.12108474314795	-3.05416454102761	0.00529937274710677	0.72449956182346	1	931
ID.19.45808465.C.CA	ENSPTRG00000011084	0.779391573636862	3.44138516145845	0.00204448424405751	0.589445955790237	1	902
ID.19.45795822.T.TC	ENSPTRG00000011087	0.491246954824267	2.86225357732979	0.00838538551422185	0.783413781826334	1	838
ID.19.45808465.C.CA	ENSPTRG00000049995	-0.794547115629587	-2.738264622835	0.0112165289912474	0.817059226900677	1	840
ID.19.45462083.A.AC	ENSPTRG00000011089	-0.526179384651082	-4.00354586519495	4.9095209508151e-4	0.354331515916637	0.412399759868	840
ID.19.45392301.T.C	ENSPTRG00000011090	-0.593010262934262	-3.30358813609171	0.00287956529017648	0.642653418872789	1	810
ID.19.45628711.C.CA	ENSPTRG00000011091	-0.963149394212845	-3.26117584290524	0.00319732837794404	0.65817281388886	1	776
ID.19.45702087.G.A	ENSPTRG00000011093	0.537051982979039	3.50683413114216	0.00173548718252432	0.562736798013699	1	765
ID.19.45755980.C.CT	ENSPTRG00000011094	0.978646000142695	2.06552239298816	0.0493871056248677	0.931028463645046	1	821
ID.19.45863086.A.C	ENSPTRG00000048911	1.10966416271407	6.43174503312606	9.81369253383667e-7	0.0405034949251366	8.06685526281e-4	822
ID.19.46089267.T.A	ENSPTRG00000011096	-0.68977243633119	-4.0499349923184	4.35768350883514e-4	0.343322918844765	0.37999000197	872
ID.19.45955257.G.A	ENSPTRG00000011097	-0.999751318371781	-4.96170084263312	4.11543655041108e-5	0.094464983901874	0.0383970230153	933
ID.19.45860655.G.C	ENSPTRG00000011098	0.544077345272545	2.99159042987233	0.00616136531292483	0.745699190349996	1	1010
ID.19.45895398.T.C	ENSPTRG00000011099	-0.553577815703581	-2.87447033527185	0.00814642993624223	0.782183251344749	1	1033
ID.19.46012508.T.C	ENSPTRG00000028986	-0.560423701344171	-3.98388584568115	5.16372224405763e-4	0.362677349712682	0.543223580075	1052
ID.19.46127233.C.T	ENSPTRG00000011100	1.00828003641772	2.3294415267543	0.0282101651341704	0.89461521751938	1	1010
ID.19.45949049.G.A	ENSPTRG00000011102	0.357540982481502	3.82136874164819	7.8272501687355e-4	0.421352230128556	0.791334992059	1011
ID.19.46000250.T.G	ENSPTRG00000011103	-0.544147333637014	-3.64872719237995	0.00121377374970623	0.501608947368633	1	1002
ID.19.45976668.GTTTTTT.G	ENSPTRG00000052175	0.635622662579901	4.14954995323407	3.37156163772146e-4	0.302940610808174	0.342550662393	1016
ID.19.46000250.T.G	ENSPTRG00000011105	-0.696844632432339	-3.81125326311045	8.03183849909136e-4	0.42576065959525	0.824066630007	1026
ID.19.46002305.A.G	ENSPTRG00000011109	-0.534763975799592	-4.34676896338883	2.02544645894876e-4	0.243307015991186	0.21165915496	1045
ID.19.46285379.CTTTTTCTTTTTG.TCTTTTTCTTTTTT	ENSPTRG00000011108	0.661804970720359	3.3538060946182	0.00254272248167457	0.61875155033035	1	1082
ID.19.46345167.CAGG.TAGA	ENSPTRG00000011110	0.764096786261731	3.27455936449205	0.00309356406758751	0.651568966286773	1	1074
ID.19.46109022.C.T	ENSPTRG00000011112	-0.4593066501415	-2.7028243188942	0.0121783443929936	0.827859013108856	1	1038
ID.19.46395636.TTA.T	ENSPTRG00000011111	0.347982638149192	3.93732752171208	5.81869019108357e-4	0.381428029742886	0.620854243389	1067
ID.19.46252894.A.G	ENSPTRG00000011113	0.731059206228289	3.41285096447853	0.00219537700473681	0.598345686398738	1	960
ID.19.46453977.T.C	ENSPTRG00000012475	-1.05579619413609	-4.12245721242253	3.61546294065702e-4	0.315569215917923	0.339853516422	940
ID.19.46608987.C.A	ENSPTRG00000011116	-0.877166667612443	-3.68716338715604	0.00110118266416769	0.48590658855462	1	981
ID.19.46580973.TA.T	ENSPTRG00000048085	-0.512554299733618	-3.68592548271415	0.0011046440046807	0.48590658855462	1	997
ID.19.46731600.A.G	ENSPTRG00000011117	1.05831700795494	3.25371252760536	0.00325664418913572	0.660929726189366	1	1009
ID.19.46899665.C.T	ENSPTRG00000011119	0.646272796164799	3.36729013555116	0.00245898590341558	0.613696034124383	1	902
ID.19.46745144.CTATT.C	ENSPTRG00000011120	0.973790038914572	3.63099845630096	0.00126943174015268	0.50628163285942	1	871
ID.19.46810031.C.CTT	ENSPTRG00000011122	-0.374531624196591	-3.81854090331186	7.88392226761903e-4	0.422650379625487	0.7158601419	908
ID.19.46717321.CT.C	ENSPTRG00000011124	1.31092205644014	3.30573901932138	0.00286429182935982	0.642410044109811	1	874
ID.19.46732869.CAGTAGG.TGGTA	ENSPTRG00000011125	-0.599198228147301	-3.27383935090244	0.00309906264049823	0.652175136075459	1	862
ID.19.46740391.G.A	ENSPTRG00000011126	-0.429917837738923	-2.88446228493838	0.00795580803529486	0.780880994286662	1	838
ID.19.47022440.A.AT	ENSPTRG00000011127	1.31066613760363	3.69201680122964	0.00108771410259865	0.485378305936789	0.875609852592	805
ID.19.46865726.CTT.C,CT	ENSPTRG00000011131	0.206511679270167	3.8743389167484	6.8367970455415e-4	0.408949309017554	0.522331294279	764
ID.19.47145539.TTGTGTG.T	ENSPTRG00000011133	0.416254055984509	3.19778093854641	0.00373622934922378	0.682044480198038	1	772
ID.19.47348968.T.C	ENSPTRG00000022583	0.896488895266429	3.63672008876439	0.00125120163985496	0.504163880061023	0.957169254489	765
ID.19.47032477.G.GAA	ENSPTRG00000044428	-0.294701880418411	-2.59287790369276	0.0156777969753328	0.85372735154642	1	802
ID.19.47398294.CA.C	ENSPTRG00000011139	-0.429894796551741	-2.92512251438694	0.00722292265326834	0.768896797269145	1	813
ID.19.47435491.C.CTATTAT	ENSPTRG00000043883	-0.905991225728257	-3.36984401297112	0.00244343019682494	0.612311674944365	1	808
ID.19.47515736.CT.C	ENSPTRG00000011143	0.580418154418248	3.63902119961472	0.00124394233988477	0.504163880061023	1	818
ID.19.47122191.CAAA.C	ENSPTRG00000011144	-0.636096850568138	-2.20462816109146	0.0369045290304113	0.911120896283306	1	789
ID.19.47312146.C.CTT	ENSPTRG00000011145	-0.639486284496863	-2.97338481190769	0.00643631359231419	0.752242004238482	1	765
ID.19.47449485.CT.C	ENSPTRG00000011147	-0.417086863215192	-4.0462823481288	4.398814663218e-4	0.3451599814191	0.324192640679	737
ID.19.47621341.CGGGC.GGGGG	ENSPTRG00000011148	-0.625887055677553	-2.37860915907762	0.0253321912542537	0.887047033374984	1	751
ID.19.47431116.TCTTTTTTTG.CTTTTTTTTT	ENSPTRG00000011149	-0.477847617296277	-3.20169330778903	0.00370057910422589	0.681299666039743	1	747
ID.19.47310632.GA.G	ENSPTRG00000011150	-0.937527294426816	-3.86905766031019	6.92973300304813e-4	0.408949309017554	0.525966734931	759
ID.19.47486251.CA.C	ENSPTRG00000011151	-0.592013694378531	-3.91392067670405	6.17826946437346e-4	0.392575235402575	0.481905018221	780
ID.19.47439414.A.G	ENSPTRG00000011152	-0.656552552029864	-3.41868672700836	0.00216366190253351	0.59705439677811	1	781
ID.19.47621341.CGGGC.GGGGG	ENSPTRG00000046160	1.35789504563636	4.19972077115151	2.96217355935605e-4	0.287781707809999	0.222755451664	752
ID.19.47808600.TCCT.ACCA	ENSPTRG00000047264	1.0331526006026	3.73424236614965	9.77148824249326e-4	0.465751180007779	0.731884469363	749
ID.19.47453699.T.TA	ENSPTRG00000046601	1.06833082863698	2.9528820453352	0.00675995607520237	0.76052952654291	1	746
ID.19.47439997.TCT.CCTAA	ENSPTRG00000045719	-0.436786690410929	-3.22828086606273	0.00346684837847468	0.670164285623762	1	736
ID.19.47887956.CCAG.C	ENSPTRG00000051128	0.520601891801804	4.07698127506567	4.06473293732031e-4	0.333560617980384	0.253639335289	624
ID.19.47947493.A.G	ENSPTRG00000048889	-0.69366236625908	-3.20006822307443	0.00371534721025358	0.681785393065406	1	626
ID.19.47768376.A.G	ENSPTRG00000011162	0.347969228119368	3.21449956726384	0.00358616394017466	0.676883176636444	1	619
ID.19.47899224.AC.A	ENSPTRG00000011163	0.531315757004783	2.57801915100392	0.0162170589728832	0.855186458592854	1	614
ID.19.48027914.G.GA	ENSPTRG00000038848	0.816083560573956	2.73508235330209	0.011299881241407	0.817778018078924	1	607
ID.19.47659116.C.CA	ENSPTRG00000033681	0.948217077521379	4.50703510490688	1.33729098762368e-4	0.193255671972672	0.0835806867265	625
ID.19.47880178.T.G	ENSPTRG00000011166	-0.913659755472906	-4.17866632895888	3.12760068368872e-4	0.29275147046994	0.196413322936	628
ID.19.48126634.T.C	ENSPTRG00000011165	0.893910326011169	3.27012788559587	0.00312755635084683	0.653904376714539	1	624
ID.19.47948306.G.C	ENSPTRG00000011169	0.863617955680356	3.0095837181573	0.00590066185520808	0.739895508045509	1	611
ID.19.48109913.G.A	ENSPTRG00000011171	-0.596381981073438	-3.16528643877538	0.0040453819841751	0.691173876640172	1	556
ID.19.47789378.G.C	ENSPTRG00000028972	-0.790163881431464	-2.89625358693817	0.00773630510763251	0.778017017844756	1	552
ID.19.48284222.A.G	ENSPTRG00000011173	-0.711995097751412	-2.31831214463979	0.0289017819186039	0.894871529005504	1	512
ID.19.47963056.C.CT	ENSPTRG00000039834	0.801716762602784	3.50620711986791	0.00173821950429889	0.562896297386793	0.968188263894	557
ID.19.48257336.A.C	ENSPTRG00000011180	-0.948883575537931	-2.90526637631146	0.00757241776134967	0.774426317600267	1	769
ID.19.48526580.C.CA	ENSPTRG00000011181	-0.283963054953924	-2.81218237956277	0.00943593902906345	0.797847515609934	1	870
ID.19.48645485.T.C	ENSPTRG00000011182	-0.343865749361519	-3.21709051898901	0.00356343393423598	0.675310616636725	1	906
ID.19.48586552.G.A	ENSPTRG00000011183	0.871941519863367	6.40871719646177	1.0389567301213e-6	0.0405034949251366	0.00103583985993	997
ID.19.48391862.ACCCA.CCCCC	ENSPTRG00000039811	1.01798648434123	3.14800530903717	0.00421967396107004	0.694402496579262	1	984
ID.19.48956785.CA.C	ENSPTRG00000011185	0.438270201494365	3.3989624978117	0.00227268192691056	0.60244011800263	1	1027
ID.19.48742475.T.C	ENSPTRG00000011186	0.914107402750431	2.71627877352944	0.0118044173090518	0.823727755866944	1	1030
ID.19.48971214.C.CAAATAAAT	ENSPTRG00000028961	0.560525488107496	2.89873528262925	0.00769084520724628	0.776645796479861	1	973
ID.19.48544797.TA.T	ENSPTRG00000011190	0.783331465067572	3.94869166083024	5.65163465899461e-4	0.377133234457928	0.535774965673	948
ID.19.48711994.C.CA	ENSPTRG00000011192	-0.830955342039885	-2.74985280228884	0.0109178697016019	0.813207656918897	1	826
ID.19.48749963.T.TTC	ENSPTRG00000050198	0.288875202209663	2.48721809260454	0.0199056550762891	0.870354290192699	1	760
ID.19.48945546.TA.T	ENSPTRG00000011194	0.617761910954996	3.83124011242581	7.63254252146424e-4	0.415788067178895	0.569387672101	746
ID.19.48749963.T.TTC	ENSPTRG00000011197	-0.583086486192605	-3.25702884795676	0.00323015722228244	0.65994095363416	1	704
ID.19.48892369.A.AACAC	ENSPTRG00000011198	-0.341655190301224	-3.36039258748098	0.00250148039153077	0.615542861842965	1	702
ID.19.49357921.CT.C	ENSPTRG00000011200	-0.741008153119605	-3.3435350407660702	0.00260835402961754	0.623442297639276	1	543
ID.19.49141967.CT.C	ENSPTRG00000011201	-0.70001262567497	-3.47574714701853	0.00187612162354552	0.574798085184791	1	537
ID.19.49429089.A.ACTT	ENSPTRG00000011202	0.382340480133575	2.95348366676834	0.00675024231124667	0.760274033979489	1	551
ID.19.49402073.CT.C	ENSPTRG00000011203	-0.331626785134909	-3.19312051523951	0.00377912787057358	0.682398080906612	1	610
ID.19.49427400.CT.C	ENSPTRG00000011204	-0.853250718354131	-4.1885414211188	3.04890023209799e-4	0.29275147046994	0.201837195365	662
ID.19.49508660.ATTT.A	ENSPTRG00000040861	-0.509656823864837	-2.82753811228841	0.00910119588105695	0.794512260791641	1	670
ID.19.49284602.CT.C	ENSPTRG00000028958	1.84585068969472	3.93207752643585	5.89750196546378e-4	0.384825995862586	0.413414887779	701
ID.19.49267644.T.TA	ENSPTRG00000041525	-0.631315325984692	-3.51062532595807	0.00171905525413131	0.560893109680383	1	737
ID.19.49537423.CA.C	ENSPTRG00000011207	-0.555668142650745	-3.37034651989133	0.00244038067495008	0.612090914256288	1	727
ID.19.49760774.CT.C	ENSPTRG00000011208	0.481208356159511	3.47761904081736	0.00186734821668194	0.573465210223237	1	738
ID.19.49588632.T.TA	ENSPTRG00000011209	-1.99779968291572	-4.52209428780223	1.2860936260498e-4	0.187547988513588	0.0958139751407	745
ID.19.49537423.CA.C	ENSPTRG00000011210	-0.707302841012021	-3.24459235654372	0.00333057139652178	0.662453894843165	1	727
ID.19.49430388.C.CA	ENSPTRG00000011211	-0.808630201785434	-3.5562227748229	0.00153292559010393	0.537337938329631	1	723
ID.19.49706968.GT.G	ENSPTRG00000011212	1.17305499046266	3.84359190130053	7.39560918252471e-4	0.412727679698839	0.541358592161	732
ID.19.49868418.T.C	ENSPTRG00000011213	-0.723732358299637	-4.3637127158761	1.93853660673559e-4	0.237012843006198	0.185324099604	956
ID.19.50017013.CT.C	ENSPTRG00000011214	0.567044467121924	2.81883315323872	0.00928955231741376	0.796816195305784	1	1013
ID.19.49788918.AT.A	ENSPTRG00000011215	-0.808371917344501	-2.72645942858724	0.0115286785328967	0.819967339029219	1	1027
ID.19.49672084.CT.C	ENSPTRG00000034678	-1.31118785554493	-4.46258250742887	1.50058344058132e-4	0.203917827378864	0.15606067782	1040
ID.19.49928862.G.A	ENSPTRG00000011216	0.79552198180226	3.67935963591897	0.00112318191089411	0.486858658429457	1	1053
ID.19.49935705.AT.A	ENSPTRG00000049635	1.14303060874664	4.2579606809059	2.54844369910976e-4	0.271796620227734	0.268351121516	1053
ID.19.50323702.G.A	ENSPTRG00000011223	-1.32248701833213	-4.32578649629077	2.13846186925833e-4	0.249589731973871	0.255332347189	1194
ID.19.50452550.CT.C	ENSPTRG00000011225	0.794533301998298	2.84343372893295	0.00876653917799002	0.789619902294934	1	1161
ID.19.50061769.AG.CA	ENSPTRG00000011226	0.712285287379229	4.12823582031082	3.56201628154716e-4	0.313768432826816	0.386478766548	1085
ID.19.50116065.A.G	ENSPTRG00000023499	-0.580983973291759	-3.77022617953621	8.91688482798167e-4	0.449866140934369	0.884554974936	992
ID.19.50627693.A.T	ENSPTRG00000011230	-0.883026728638629	-4.14564231888587	3.4057069092207e-4	0.304875612521864	0.289485087284	850
ID.19.50485788.C.CAA	ENSPTRG00000011232	0.433415405789764	4.01106567617479	4.81559366085819e-4	0.351923066101291	0.419438207861	871
ID.19.50736618.A.G	ENSPTRG00000011234	0.32901015089468	3.71239881958154	0.00103289362594271	0.47750669062119	0.966788433882	936
ID.19.50364796.C.CA	ENSPTRG00000011236	0.482285511409939	2.81009365150637	0.00948236120531333	0.798563245033633	1	943
ID.19.50596895.T.C	ENSPTRG00000011237	0.827925084690469	3.58782237678754	0.00141562847028619	0.522571760086387	1	926
ID.19.50590071.C.CT	ENSPTRG00000011238	-0.428417502498694	-4.00951376063568	4.83483157608466e-4	0.351923066101291	0.449155853418	929
ID.19.50738891.A.AT	ENSPTRG00000011240	-0.682854899405365	-2.69595206316108	0.0123736048912129	0.830591636746491	1	892
ID.19.50590071.C.CT	ENSPTRG00000011241	0.864287227158534	3.71085998345392	0.00103693625464385	0.478274053078556	0.905245350304	873
ID.19.50778164.C.CAA	ENSPTRG00000011245	-0.409753188385497	-3.59883942019802	0.00137683172917155	0.518449758494207	1	887
ID.19.50985192.C.T	ENSPTRG00000011246	0.56460307562503	4.39008474318254	1.81059281414176e-4	0.22759826577498601	0.162953353273	900
ID.19.50754355.G.GT	ENSPTRG00000011247	0.867968979052049	2.48063373085311	0.0202013044137281	0.871955284643903	1	904
ID.19.50627579.C.CA	ENSPTRG00000011248	-0.507662128783093	-2.63529911981517	0.0142288750424582	0.84423058340458	1	911
ID.19.50949052.G.A	ENSPTRG00000011250	-0.636820533559332	-3.10642856047343	0.00466906931983238	0.70968116700441	1	960
ID.19.51113192.CT.C	ENSPTRG00000011253	-1.00909735619303	-2.58486650459405	0.0159664384006413	0.854030580416317	1	1002
ID.19.51123805.G.A	ENSPTRG00000011254	1.14841063042342	4.49915434422748	1.36488895584905e-4	0.194738432744989	0.136761873376	1002
ID.19.51120770.C.CT	ENSPTRG00000045221	0.714071132871806	3.50050591628187	0.00176325665979634	0.565619763403935	1	995
ID.19.51122819.A.G	ENSPTRG00000011258	-0.539105477840393	-3.08581853100421	0.0049085303127736	0.717523111225509	1	893
ID.19.50771209.C.CT	ENSPTRG00000011259	0.749022655828612	3.31121303602329	0.00282577345892192	0.639144082460381	1	819
ID.19.51067405.AAAGGAA.GAAGGAAAAAGG	ENSPTRG00000011260	-0.82411903140152	-4.49864931443313	1.36667678897516e-4	0.194974014334468	0.10537078043	771
ID.19.50927481.C.T	ENSPTRG00000011261	-0.648846940360926	-3.38486469461486	0.00235385224464878	0.607926003306655	1	769
ID.19.51124677.A.G	ENSPTRG00000011264	-0.593086353263394	-3.80321642634639	8.19812531663559e-4	0.430309091165828	0.600922585709	733
ID.19.51248801.A.G	ENSPTRG00000011266	-0.853828695459248	-2.55333458909137	0.0171512760072051	0.858723163337674	1	742
ID.19.51250056.G.A	ENSPTRG00000011267	0.97438900567707	3.30711225663719	0.00285458147006404	0.64170767420695	1	817
ID.19.51347573.C.CT	ENSPTRG00000052434	-0.54176119737727	-2.63787862424892	0.014144938501315	0.84352635117516	1	833
ID.19.51296674.AT.A	ENSPTRG00000011268	0.558918789835583	3.85832652840199	7.12241983671479e-4	0.408949309017554	0.594009814382	834
ID.19.50992834.TA.T	ENSPTRG00000011269	0.371056574812176	2.25807035172962	0.0329210867156795	0.902490727708331	1	835
ID.19.50979224.CA.C	ENSPTRG00000011270	0.39031259521726003	2.96991580665782	0.0064900143827745	0.754417843461735	1	902
ID.19.51306870.C.CA	ENSPTRG00000047906	-1.13255572086707	-3.90846717429675	6.26514361745986e-4	0.395343671228058	0.621502246852	992
ID.19.51248801.A.G	ENSPTRG00000011277	1.03107475073899	3.45934727244954	0.0019547213310696	0.581834241131794	1	1008
ID.19.51478147.A.G	ENSPTRG00000011278	-0.656373813520606	-4.57669775720611	1.11632529718732e-4	0.169767835421218	0.105157842995	942
ID.19.51443004.C.CT	ENSPTRG00000011280	0.651126554403997	3.26069137964725	0.00320114684634078	0.65817281388886	1	944
ID.19.51303662.TGGCTCACCACAA.CGGTTTACCGCAG	ENSPTRG00000011284	-0.471673223386015	-3.43004351150265	0.00210321316996135	0.593065793940175	1	928
ID.19.51296674.AT.A	ENSPTRG00000011286	-0.896300350710088	-2.89877560789656	0.00769010862518163	0.776621046300508	1	905
ID.19.51310228.G.C	ENSPTRG00000011288	0.453769467913994	2.68337606167247	0.0127385581650308	0.832873458700677	1	950
ID.19.51608898.C.CA	ENSPTRG00000011289	0.884167370654128	4.2368059567907	2.69163086309233e-4	0.275732753387288	0.262972335324	977
ID.19.51722019.G.C	ENSPTRG00000011290	0.652989579303273	3.07623437202408	0.00502385529166451	0.721028259228518	1	967
ID.19.51497118.ATT.A	ENSPTRG00000011294	0.728048475419861	3.09469791742606	0.00480395393384636	0.71387425271124	1	870
ID.19.51496166.C.T	ENSPTRG00000011295	1.14756227582533	4.53047786326492	1.25844406118163e-4	0.184862554730052	0.10633852317	845
ID.19.51765608.GTC.G	ENSPTRG00000011296	-0.461160078640596	-3.2287003981865	0.00346327688364394	0.670077736394117	1	844
ID.19.51727351.C.CA	ENSPTRG00000011297	0.698613473751802	2.39329181158978	0.0245264983296252	0.884854488387154	1	813
ID.19.51478147.A.G	ENSPTRG00000011298	0.871415802958767	3.92017745840704	6.08006096851365e-4	0.390206561511903	0.479716810416	789
ID.19.51700573.A.AT	ENSPTRG00000011299	0.50895774493439	3.60487717490752	0.00135601239070408	0.516386659097192	1	770
ID.19.51860599.A.C	ENSPTRG00000023168	0.899429134130087	3.0703237020528	0.00509626730221311	0.722584197787951	1	731
ID.19.51968046.CA.C	ENSPTRG00000011303	-0.608464046976785	-3.08226235519233	0.00495102207358674	0.718916232320782	1	711
ID.19.51666934.C.CT	ENSPTRG00000011304	-0.315798229021434	-3.42680500073636	0.00212028148255701	0.595454510158418	1	684
ID.19.52014714.CA.C	ENSPTRG00000011306	-0.727398968138523	-3.7025747737799	0.00105897009571419	0.48049933170483	0.673504980874	636
ID.19.51746142.C.CT	ENSPTRG00000011307	-1.07222479912061	-3.43031662729501	0.00210177985560567	0.592780417983606	1	607
ID.19.51788602.T.TAA	ENSPTRG00000011308	-0.492317134376603	-3.05199292146844	0.00532725165534111	0.72449956182346	1	612
ID.19.51993607.T.C	ENSPTRG00000011309	-0.370355542519062	-3.09282409290682	0.00482584334357269	0.714767889099945	1	603
ID.19.51749871.CA.C	ENSPTRG00000011310	0.946920219307996	3.37920212823982	0.00238724119493654	0.609090917763077	1	604
ID.19.51705271.CA.C	ENSPTRG00000040282	0.50715382169627	3.62521641216529	0.00128811817988516	0.507339719243849	0.794768916989	617
ID.19.51992604.C.CA	ENSPTRG00000011313	-0.683920847398502	-2.90321767452066	0.00760937879476709	0.774709614988061	1	621
ID.19.51743651.G.C	ENSPTRG00000045479	0.713414141348374	3.55108534920988	0.00155287147668388	0.540056382963586	0.973650415881	627
ID.19.51971136.T.TA	ENSPTRG00000011314	-0.689904122669831	-3.08169272691065	0.00495786108291267	0.719149372884579	1	610
ID.19.51855505.A.G	ENSPTRG00000011315	-0.734046236603765	-3.52399811523668	0.00166229623577186	0.553550001622812	1	618
ID.19.52022971.A.AT	ENSPTRG00000011318	0.876150208060257	2.81012161528026	0.00948173828430461	0.798563245033633	1	661
ID.19.51904392.CT.C	ENSPTRG00000011319	0.508917532542609	3.52340129562933	0.00166478994902285	0.553868166739885	1	656
ID.19.51869545.T.C	ENSPTRG00000011321	-0.522698353355372	-2.97987655098685	0.00633695677133331	0.749298734401774	1	701
ID.19.51939370.C.CT	ENSPTRG00000011323	-1.02426509354916	-3.66896489014136	0.00115315506067955	0.49375939804083	0.803749077294	697
ID.19.51865184.GA.G	ENSPTRG00000011326	-0.962590803998646	-3.91471676273764	6.16568754583153e-4	0.392225577414122	0.427282146926	693
ID.19.52351963.GA.G	ENSPTRG00000011325	-0.932683915739769	-3.69618467819812	0.00107627688307881	0.483180602445302	0.73402083426	682
ID.19.52392939.T.C	ENSPTRG00000046271	-1.16323398796653	-3.78350849242334	8.62034848291367e-4	0.442108490830615	0.592217940776	687
ID.19.52335167.C.CT	ENSPTRG00000011327	-0.857400561136053	-3.21671243714868	0.00356674210960084	0.675657985509456	1	685
ID.19.52192648.AATA.GATG	ENSPTRG00000011328	1.15776139821835	3.04026904301043	0.00548020197994542	0.728538171530456	1	689
ID.19.52192648.AATA.GATG	ENSPTRG00000011329	1.13499350985615	3.86660067112899	6.97339228549656e-4	0.408949309017554	0.479769389242	688
ID.19.52195730.T.TG	ENSPTRG00000011330	-0.861677853760054	-3.6228257841432	0.00129592258916336	0.50835492289658	0.899370276879	694
ID.19.52293334.C.G	ENSPTRG00000011331	0.628556696119629	4.36468709156014	1.93365312124427e-4	0.236583661801693	0.139029659417	719
ID.19.52560344.C.CT	ENSPTRG00000011333	0.492034323738795	3.46318669989838	0.00193603774586092	0.579136986251681	1	774
ID.19.52349213.C.CA	ENSPTRG00000047040	-0.79185868041176	-4.74698677561586	7.1782540005635e-5	0.136021228990734	0.050534908164	704
ID.19.52560344.C.CT	ENSPTRG00000011337	0.636929164906672	3.675125794734	0.00113529691109038	0.489877200152451	0.79130194703	697
ID.19.52808794.G.A	ENSPTRG00000011338	0.665661677588228	2.3945411390672	0.0244590411954056	0.884618488402505	1	688
ID.19.52442215.G.A	ENSPTRG00000011342	1.6450446743267	2.79407637764045	0.00984558913633988	0.803195379144454	1	675
ID.19.52751180.A.C	ENSPTRG00000011343	-0.426594248388176	-2.19871584130578	0.0373709749756193	0.911938679306457	1	661
ID.19.52759795.T.C	ENSPTRG00000011345	-0.838031177364311	-2.95282716353692	0.00676084285775715	0.760593624480595	1	660
ID.19.52736720.TTTTA.T	ENSPTRG00000011346	0.751444131303686	4.60019879168238	1.05032988149586e-4	0.165592480802665	0.0679563433328	647
ID.19.52831492.C.CT	ENSPTRG00000011349	-0.63785356745316	-2.27628951104474	0.0316549388805644	0.899542068981134	1	645
ID.19.53002473.GTTTT.G	ENSPTRG00000041077	-0.435121773062119	-2.50871584185091	0.0189680302065719	0.866458268778597	1	642
ID.19.52817659.C.T	ENSPTRG00000011350	1.19794946100151	3.19233057351575	0.00378644603393286	0.682716295560478	1	716
ID.19.53060453.AT.A	ENSPTRG00000043796	-0.710009483287645	-3.73540306424652	9.74270762265482e-4	0.465552775045095	0.676143909012	694
ID.19.53496550.A.G	ENSPTRG00000011368	-1.36626963718805	-3.08804647536856	0.00488208758392693	0.716653474329884	1	694
ID.19.53265813.C.T	ENSPTRG00000011371	-0.896259818059581	-3.62145357459109	0.00130042315224134	0.508743589332718	0.849176318414	653
ID.19.53261542.T.C	ENSPTRG00000011374	-1.37251213431639	-4.25069302111903	2.59676145557456e-4	0.272711865077494	0.170866903777	658
ID.19.53182442.A.G	ENSPTRG00000047753	-0.729159214140212	-3.13440075461769	0.00436194126370313	0.699844225417484	1	661
ID.19.53257385.C.T	ENSPTRG00000011375	-1.41562607403673	-3.24881572015056	0.00329613803805251	0.661253192567356	1	658
ID.19.53782630.C.T	ENSPTRG00000011378	-0.96690508634443	-4.1859558056604	3.06931470298763e-4	0.29275147046994	0.217921343912	710
ID.19.53654514.T.A	ENSPTRG00000011379	0.400806905899673	2.8175018438806	0.00931868203912865	0.796874601475285	1	735
ID.19.53560099.C.CT	ENSPTRG00000011380	0.596485678222828	3.9611673342875	5.47368462884923e-4	0.370668594545462	0.426400032587	779
ID.19.53520068.C.G	ENSPTRG00000011381	-0.827786945340815	-3.02061154104255	0.00574612458276157	0.7344245660663	1	786
ID.19.53782697.C.T	ENSPTRG00000011383	-0.926654370709942	-2.91711704799621	0.0073619432622169	0.771081223921915	1	776
ID.19.53409710.CT.C	ENSPTRG00000032470	-1.24570942018365	-4.02715762589402	4.62051863797679e-4	0.349196967943514	0.349311209031	756
ID.19.53887434.AAT.A	ENSPTRG00000011384	1.26623474224981	4.11054144867006	3.72819250410385e-4	0.322355075741898	0.285206726564	765
ID.19.54035181.C.CA	ENSPTRG00000011389	-0.717864433901568	-3.2418298203002	0.00335328207451564	0.663634289879065	1	819
ID.19.53797453.A.G	ENSPTRG00000011392	-0.882572508678604	-2.9537218280769	0.00674640064005702	0.760053498617283	1	863
ID.19.54134321.A.G	ENSPTRG00000046520	-0.764152813979827	-3.39088047338076	0.00231887705580052	0.60506784904296	1	914
ID.19.53782630.C.T	ENSPTRG00000011395	-1.25898240679829	-3.15043025794059	0.00419478831397717	0.693659540969557	1	855
ID.19.54038928.CA.AG	ENSPTRG00000011398	0.965421975376441	4.20756680673849	2.90277179927842e-4	0.283925057774842	0.270828608873	933
ID.19.53970030.CT.C	ENSPTRG00000023428	-0.43483621242765	-3.67551793942049	0.00113416944481362	0.489464730815469	1	967
ID.19.54319865.G.C	ENSPTRG00000022586	-0.451376490800592	-4.14924477203724	3.37421608262554e-4	0.303083663838459	0.353617845459	1048
ID.19.54247816.G.C	ENSPTRG00000011402	-0.544001103327949	-2.8208954250057	0.00924459875545767	0.796285004667102	1	1111
ID.19.54109760.CA.C	ENSPTRG00000023042	0.394134885517763	2.64577059242459	0.0138910032003393	0.841940413002547	1	1112
ID.19.54137711.C.T	ENSPTRG00000011403	-0.872656335318545	-3.74982301923753	0.00093920124487888005	0.458509516499948	1	1102
ID.19.54144068.CA.C	ENSPTRG00000039012	0.468870149570938	4.03397477667944	4.54025181060862e-4	0.349196967943514	0.535295688471	1179
ID.19.54560833.G.A	ENSPTRG00000023486	1.62925216012217	3.07636817013422	0.00502222758853546	0.721028259228518	1	1220
ID.19.54502500.CA.C	ENSPTRG00000028903	-0.608676780288163	-2.79697136128912	0.00977898030178614	0.801661846160465	1	1176
ID.19.54368544.A.G	ENSPTRG00000046329	1.0215489553371	3.92548851385934	5.99790570348944e-4	0.38790079863795	0.734143658107	1224
ID.19.54514806.C.T	ENSPTRG00000023174	-0.533091834884341	-2.93546868571922	0.0070469507592098	0.765703464513595	1	1240
ID.19.54428142.C.A	ENSPTRG00000011406	-0.512054476934311	-3.43266362376244	0.00208950186169793	0.590724662372318	1	1232
ID.19.54416321.C.A	ENSPTRG00000039448	0.360160933194522	3.77771902629381	8.74839192415852e-4	0.445202016606114	1	1321
ID.19.54569165.GCCCCGC.G	ENSPTRG00000051153	0.503258256034744	4.39196841343475	1.80178267760733e-4	0.226864169516808	0.2470244051	1371
ID.19.54463214.A.T	ENSPTRG00000049427	-1.25144934344995	-3.59497537196712	0.00139031928209596	0.519197866553109	1	1282
ID.19.54674291.A.G	ENSPTRG00000046625	1.05208009349652	4.46877083377331	1.47671185038432e-4	0.202590859652129	0.190938842255	1293
ID.19.54907163.C.G	ENSPTRG00000048687	0.470920068590205	4.03608768355578	4.51565485866697e-4	0.349196967943514	0.573488167051	1270
ID.19.54560542.CTT.C	ENSPTRG00000042765	-0.658061889853131	-4.47285102990628	1.46117991340286e-4	0.201328363163566	0.180309601314	1234
ID.19.54675650.G.C	ENSPTRG00000051868	0.779033543289866	3.58476723649057	0.00142657502287443	0.523184178366605	1	1220
ID.19.55045221.A.G	ENSPTRG00000050020	-0.867219769247132	-3.68597969170792	0.00110449220642247	0.48590658855462	1	1200
ID.19.55113855.A.ACTTTCT	ENSPTRG00000039931	-1.23891784903609	-3.55935968363782	0.00152086981116697	0.535687713313453	1	1166
ID.19.54915222.T.G	ENSPTRG00000051674	-0.597180242326874	-3.61000146486326	0.00133858448805954	0.514740209777863	1	1145
ID.19.55158661.A.G	ENSPTRG00000011412	0.618088020195564	3.59732660540124	0.00138209694769202	0.518449758494207	1	1067
ID.19.55228927.C.T	ENSPTRG00000048860	-1.08133835715073	-4.63896625915264	9.49874596228387e-5	0.157819988962574	0.104771167964	1103
ID.19.55126676.C.A	ENSPTRG00000052729	-0.757133138402402	-2.80758514708475	0.00953839831452648	0.798563245033633	1	1107
ID.19.55379763.A.G	ENSPTRG00000011413	0.488221910616551	4.17342673146016	3.17017269377379e-4	0.293837953711733	0.346499875429	1093
ID.19.55095990.G.A	ENSPTRG00000011427	0.960546882354729	3.04896810826794	0.00536631777458288	0.725229663424264	1	1131
ID.19.55243885.G.A	ENSPTRG00000022655	0.869105407545087	3.85785629448676	7.13098283981796e-4	0.408949309017554	0.835038090543	1171
ID.19.55293446.CA.C	ENSPTRG00000048513	0.704967401949689	3.56111460987319	0.00151416568863455	0.534703801238019	1	1128
ID.19.55158574.A.G	ENSPTRG00000044854	-0.889239258853193	-4.13873325723564	3.46691946878178e-4	0.308208728529322	0.362986468381	1047
ID.19.55221706.AGACGTCC.TCCCT	ENSPTRG00000011420	-0.449522552084129	-3.51658162876603	0.00169354499193009	0.557983684500593	1	1061
ID.19.55471035.G.A	ENSPTRG00000011418	-0.911312697182258	-3.54642055917783	0.00157120157183999	0.542895649475279	1	1080
ID.19.55660258.G.A	ENSPTRG00000011423	-1.12354626737859	-3.41114211003661	0.00220474912005771	0.598345686398738	1	1133
ID.19.55486132.C.A	ENSPTRG00000023083	0.937983934160981	3.83480200139394	7.5634622200365e-4	0.413695253530091	0.857696615752	1134
ID.19.55486132.C.A	ENSPTRG00000050668	0.89769220560766	3.57816283993174	0.00145052182853746	0.52624354609919	1	1160
ID.19.55792116.C.CAAA	ENSPTRG00000042866	-0.459418082685493	-2.68668051896024	0.0126416971175772	0.831811755195561	1	1144
ID.19.55514447.C.A	ENSPTRG00000033715	-0.517240365933085	-3.76693396961176	8.99192122669603e-4	0.45082083002029	0.985514566446	1096
ID.19.55776434.A.C	ENSPTRG00000028900	-0.587487464637942	-3.25223697658197	0.00326849649482554	0.661004900202457	1	1089
ID.19.55787781.C.T	ENSPTRG00000011430	1.34786207127586	3.54725476510132	0.00156790816776183	0.542140078489173	1	1135
ID.19.56376989.T.C	ENSPTRG00000051895	0.596904557731943	4.63501689451571	9.59652681496929e-5	0.157819988962574	0.110647954177	1153
ID.19.56354812.A.AC	ENSPTRG00000011438	0.880257085965555	2.9746588325949	0.00641669812478941	0.751637506395962	1	1195
ID.19.56262845.G.C	ENSPTRG00000048476	-0.860463365007435	-2.95545772233751	0.00671846257595797	0.759603138780135	1	1135
ID.19.56321459.T.C	ENSPTRG00000028890	0.650151839016552	3.14873195902361	0.0042122019787821	0.694239945775248	1	1134
ID.19.56326007.C.CT	ENSPTRG00000011442	-0.65417583298905	-4.0731825293462	4.10467155553722e-4	0.333973042941137	0.465469754398	1134
ID.19.56310191.G.A	ENSPTRG00000011443	-0.684763359875321	-2.99879008193836	0.00605575682848316	0.743553306854501	1	1156
ID.19.56282476.T.TA	ENSPTRG00000011444	0.768582084517363	3.32164606754708	0.00275374398490902	0.635349245720328	1	1205
ID.19.56322618.CT.C	ENSPTRG00000011445	-0.561126354292407	-3.35494254905654	0.00253555969784056	0.618244594035916	1	1225
ID.19.56300155.C.CCCCTT	ENSPTRG00000011446	-0.719572480134203	-4.11319296036581	3.70281046982521e-4	0.320646325840954	0.455815968835	1231
ID.19.56688894.AAAGTGAATTCTG.A	ENSPTRG00000033703	0.902422082097122	4.56257967011762	1.15794675488629e-4	0.174295105919178	0.147522416573	1274
ID.19.56688894.AAAGTGAATTCTG.A	ENSPTRG00000011448	0.711162013920686	5.11119385400301	2.79594663464744e-5	0.0800378633033762	0.0354526033273	1268
ID.19.56478281.C.G	ENSPTRG00000011449	1.59734193241526	4.37449004015418	1.88519772676874e-4	0.232792469626222	0.238288992664	1264
ID.19.56696116.A.G	ENSPTRG00000011451	0.781180998146469	2.75189313506726	0.0108660665062615	0.81303030581024	1	1276
ID.19.56691719.GA.G	ENSPTRG00000028888	0.716681908065917	3.6605937693599	0.00117786122233423	0.49611027467028	1	1283
ID.19.56667232.CT.C	ENSPTRG00000011452	1.35211941302457	4.41007512088827	1.71924305062792e-4	0.222800799310383	0.229862795869	1337
ID.19.56395020.C.T	ENSPTRG00000011453	-0.913012538297736	-3.47937830106404	0.00185913912472586	0.572682577373682	1	1368
ID.19.56858664.C.T	ENSPTRG00000046872	1.10943832179337	3.47899437203344	0.00186092761926177	0.572811767561097	1	1354
ID.19.56581159.A.AATAT	ENSPTRG00000011457	0.699230099142987	4.22616888420047	2.76661804958615e-4	0.279817189337787	0.40005296997	1446
ID.19.56560743.T.C	ENSPTRG00000011458	0.904354730526753	2.88444740267248	0.00795608877835356	0.780880994286662	1	1655
ID.19.56874185.AT.A	ENSPTRG00000011459	-0.722259939800551	-3.6815915105853	0.00111684653795404	0.485960992232947	1	1726
ID.19.57052687.C.CAGTAA	ENSPTRG00000011460	0.930983352277219	3.40521104413421	0.00223758013142761	0.598616145486856	1	1662
ID.19.56610407.T.C	ENSPTRG00000028887	-0.693042179209353	-4.01047256674863	4.82293704235835e-4	0.351923066101291	0.802054430144	1663
ID.19.57051484.CT.C	ENSPTRG00000011467	1.10712617943346	4.43289494353307	1.62056238028547e-4	0.214166146520999	0.252159506372	1556
ID.19.57403129.C.G	ENSPTRG00000011482	-0.684183496253586	-3.49678081137612	0.00177980505833969	0.567074845730572	1	1024
ID.19.57349107.G.A	ENSPTRG00000011484	-0.922231022592185	-4.76808435264471	6.79616350344639e-5	0.130796430272003	0.0699325224505	1029
ID.19.57206618.T.C	ENSPTRG00000011486	-1.13933430283577	-3.59518159281442	0.00138959621360779	0.519098262507659	1	1017
ID.19.57298822.T.C	ENSPTRG00000011488	-1.40257730132859	-3.2714256517481	0.0031175644632085	0.653177902490709	1	946
ID.19.57342372.C.T	ENSPTRG00000028883	1.0023576082959	2.9646365954742	0.00657255791634947	0.756449431965169	1	887
ID.19.57344977.CT.C	ENSPTRG00000011490	-1.28543130928196	-3.18553378211644	0.00384997914940621	0.685701174361221	1	889
ID.19.57326022.CA.C	ENSPTRG00000011492	1.01250150864331	4.45846710042779	1.51667130352901e-4	0.204684033057593	0.132708739059	875
ID.19.57732838.A.AT	ENSPTRG00000011493	-0.601696449997762	-3.43092539577094	0.00209858844790894	0.592148517623377	1	747
ID.19.57392276.AAAAT.A	ENSPTRG00000011494	-0.595023116671965	-3.86385240329132	7.02254832259129e-4	0.408949309017554	0.514752792046	733
ID.19.57415385.G.A	ENSPTRG00000011495	0.540987311476153	2.76400008637009	0.0105634097314005	0.810005850993985	1	706
ID.19.57435966.C.CA	ENSPTRG00000011496	0.680093607577746	3.8970773506728	6.45048422886324e-4	0.40215565500968	0.463144767632	718
ID.19.57855588.C.T	ENSPTRG00000011498	0.9139106360055	3.61926834569022	0.0013076218170604	0.50878484926134	0.946718195552	724
ID.19.58013554.G.GA	ENSPTRG00000011505	0.918088478634934	3.49010121789362	0.00180985807174472	0.567364782623379	1	774
ID.19.58008793.G.A	ENSPTRG00000011507	0.51153058459336	3.03156810863344	0.00559642140905849	0.731463009407382	1	787
ID.19.57839969.T.G	ENSPTRG00000011509	-0.804113216790161	-3.64365990984195	0.00122943366772107	0.503483165875005	0.977399765838	795
ID.19.58086243.C.G	ENSPTRG00000052545	0.546177521274136	2.83630888130418	0.00891507448174752	0.791128522563997	1	787
ID.19.57872599.C.CT	ENSPTRG00000011512	0.775747987123139	5.08067701448998	3.02531920059121e-5	0.0800378633033762	0.0238092621087	787
ID.19.57909405.A.AT	ENSPTRG00000023746	-0.628291088465024	-2.90926430532206	0.0075007811029464	0.772737790647691	1	795
ID.19.58179142.G.A	ENSPTRG00000011514	1.92545388188841	3.88858563958079	6.59217051552467e-4	0.405573979590774	0.553083106253	839
ID.19.58189873.G.A	ENSPTRG00000040572	-0.939321939680627	-4.05677475637729	4.28168351324779e-4	0.339558425281278	0.343391017762	802
ID.19.58020388.T.G	ENSPTRG00000011517	-0.582659079078235	-3.37555490540103	0.00240898958681096	0.609713675761931	1	825
ID.19.58194801.A.T	ENSPTRG00000011518	-1.29589465782571	-4.08992863261645	3.93147609300004e-4	0.32809741132076	0.336534353561	856
ID.19.58278283.G.GGT	ENSPTRG00000011519	0.565739079753433	3.69202210601183	0.00108769947013447	0.485378305936789	0.947386238487	871
ID.19.58277282.T.C	ENSPTRG00000048922	-0.469877358889977	-3.94463158694866	5.71076834800974e-4	0.37937715735191	0.494552538938	866
ID.19.58186416.G.A	ENSPTRG00000011520	-0.567723852033694	-3.32824201181052	0.00270912614160007	0.6305216495593	1	862
ID.19.58238881.T.A	ENSPTRG00000011521	-0.823474854457248	-3.7845927377426	8.59657414496851e-4	0.44142879071642	0.740165033882	861
ID.19.58210039.C.T	ENSPTRG00000033802	-1.02613902405727	-3.8495161482687	7.2845521418904e-4	0.409892788238076	0.628656849845	863
ID.19.58222969.C.T	ENSPTRG00000011522	-0.842319162435635	-4.31540891545064	2.19665351221334e-4	0.252843965331865	0.191108855563	870
ID.19.58242800.G.A	ENSPTRG00000011523	0.685359690452732	3.20498009846914	0.00367088277741397	0.679976530285412	1	855
ID.19.58030705.T.C	ENSPTRG00000011524	0.781832101322271	3.23681339760039	0.00339490448156383	0.664980003679676	1	843
ID.19.58668668.C.T	ENSPTRG00000049425	0.646288694403997	3.50173607413842	0.00175782480205496	0.565196384171388	1	1071
ID.19.58809877.CA.C	ENSPTRG00000011535	1.15689653843989	2.93723241503386	0.00701736255788145	0.764777558538239	1	1074
ID.19.58762261.G.C	ENSPTRG00000050956	-0.401360509930949	-3.58207702792564	0.00143628244789496	0.524757736030627	1	1030
ID.19.58923005.C.T	ENSPTRG00000050066	0.968474229813415	3.92875199849027	5.94796765281731e-4	0.386740142686539	0.593607171751	998
ID.19.58718063.G.A	ENSPTRG00000011539	0.682824849222762	3.66873460309905	0.0011538278823229	0.493973350888496	1	1002
ID.19.58727629.GA.CTG	ENSPTRG00000023310	1.03203924814911	2.84018892598386	0.00883389223382969	0.789794160735343	1	1030
ID.19.59189541.CTT.C	ENSPTRG00000011536	0.432031423762558	3.34712155904578	0.0025852519760071	0.622465187691138	1	1052
ID.19.59006035.G.C	ENSPTRG00000047670	1.20891329599646	9.09863336087692	2.08188938401014e-9	0.00106063780416077	2.2921602118e-6	1101
ID.19.59023034.T.G	ENSPTRG00000028873	-0.87930498824517	-3.30367379070889	0.00287895555173434	0.642653418872789	1	1034
ID.19.59154455.A.G	ENSPTRG00000023421	0.577791071996707	3.14426097133829	0.00425837858378537	0.695749236233584	1	923
ID.19.58987865.G.A	ENSPTRG00000051121	-0.536716358720488	-3.47682733524987	0.00187105398917609	0.573874332644959	1	915
ID.19.58941451.CA.C	ENSPTRG00000022542	0.769278749086808	3.4315474697794	0.00209533215243693	0.59162759471664	1	887
ID.19.59151199.T.G	ENSPTRG00000024363	-0.553698340116729	-3.20603311328005	0.00366141739751616	0.679179661912175	1	888
ID.19.59081787.A.G	ENSPTRG00000023511	0.664933660422216	3.00583888942465	0.00595403687972587	0.741285230502806	1	966
ID.19.59516101.G.T	ENSPTRG00000011546	-1.083670960874	-3.47301820294689	0.00188898387080987	0.576242742971753	1	1275
ID.19.59892668.C.T	ENSPTRG00000011547	1.27663056280652	3.93146686813143	5.9067370989275e-4	0.385250377691341	0.732435400267	1240
ID.19.59772463.C.G	ENSPTRG00000028870	-0.554828639450115	-3.44745598449545	0.00201370678842535	0.587918998654135	1	1228
ID.19.59663386.T.A	ENSPTRG00000011548	-0.507829245333596	-3.12250181959926	0.00449014045189157	0.706282391650066	1	1165
ID.19.59661825.C.CA	ENSPTRG00000011549	0.42112226065371	3.00863020529651	0.00591420873138104	0.74001631507861	1	952
ID.19.60027174.T.C	ENSPTRG00000049105	0.409202069580401	3.1939752170613	0.00377122510173185	0.682398080906612	1	876
ID.19.60024121.C.CT	ENSPTRG00000041285	0.452400213096213	3.07742481132883	0.00500939090311048	0.720596194574484	1	864
ID.19.59917514.G.A	ENSPTRG00000011551	-0.846257542301879	-3.81679022225181	7.91920929276304e-4	0.423761737387481	0.681051999178	860
ID.19.59916916.C.A	ENSPTRG00000024292	-0.706441078028291	-4.24006301808495	2.66907593742763e-4	0.274718231728132	0.216462058525	811
ID.19.60072123.A.C	ENSPTRG00000011555	0.565844548298841	3.06528558597096	0.00515877798813981	0.72449956182346	1	809
ID.19.59970186.C.CT	ENSPTRG00000048837	-1.05871286318631	-3.03992921846512	0.00548469740867616	0.728669416049148	1	765
ID.19.59946361.C.T	ENSPTRG00000011556	-0.470924217110144	-3.35384875995978	0.00254245321891047	0.61875155033035	1	729
ID.19.59966078.C.T	ENSPTRG00000023014	-0.360844604566269	-3.23242844952109	0.0034316953273615	0.667484557681052	1	717
ID.19.60052824.A.ATT	ENSPTRG00000009929	-0.632811445741517	-3.95026868427256	5.6288290452416e-4	0.375978098469463	0.400209745117	711
ID.19.60033529.T.C	ENSPTRG00000044562	0.81097449495102	4.44577169853135	1.56739113536939e-4	0.209213189331845	0.111911727065	714
ID.19.60010877.C.CAAA	ENSPTRG00000011559	0.490159894259097	3.1659868574515	0.00403846584188128	0.691173876640172	1	819
ID.19.60345572.C.CT	ENSPTRG00000011560	0.577267427444032	3.04324772025791	0.0054409486048154	0.727100704238498	1	836
ID.19.60335980.G.C	ENSPTRG00000011561	-0.597196248696	-3.05724715308173	0.00526003839720156	0.72449956182346	1	845
ID.19.60366694.CT.C	ENSPTRG00000011562	0.395136021082696	3.53804026793743	0.00160466320288131	0.547209728477748	1	806
ID.19.60152344.C.T	ENSPTRG00000011563	-0.599579499581332	-2.7359834161742	0.0112762209839874	0.817449891446686	1	817
ID.19.60016518.A.ATAAG	ENSPTRG00000033996	0.328031706735247	2.60606895945535	0.0152131201386969	0.850590755840021	1	802
ID.19.60444161.G.A	ENSPTRG00000011565	0.635247086711352	3.03258315024413	0.00558274289396431	0.730953759038335	1	820
ID.19.60084610.G.A	ENSPTRG00000011567	1.14456299827976	5.66673165174376	6.71505560577258e-6	0.0405034949251366	0.00528474876174	787
ID.19.60303507.C.A	ENSPTRG00000051735	0.76316597480245	3.32429652659019	0.00273573027964422	0.633553461933533	1	806
ID.19.60096463.GA.G	ENSPTRG00000011569	-1.0602482330529	-4.54071867167245	1.22547297663497e-4	0.181679476408316	0.100488784084	820
ID.19.60333847.A.AT	ENSPTRG00000047970	0.520666528162495	3.89283010209333	6.52097152920932e-4	0.403237681491297	0.517765139419	794
ID.19.60564626.T.C	ENSPTRG00000011571	-0.939203185383878	-3.07824257683992	0.00499947780652018	0.720226681313267	1	816
ID.19.60472873.TTAAAAAAA.T	ENSPTRG00000023008	-0.814402467648322	-3.71085171516415	0.00103695801785448	0.478274053078556	0.914596971748	882
ID.19.60651241.AGGTGCCT.A	ENSPTRG00000022929	-0.455389433921875	-3.4367810524886	0.00206813030694042	0.589677937680027	1	950
ID.19.60519986.C.CA	ENSPTRG00000047697	-0.484329469756122	-4.16603542687893	3.23120596605681e-4	0.296765044537929	0.308580169758	955
ID.19.60595895.A.G	ENSPTRG00000028867	0.672795760916935	2.41972706840837	0.0231349913013669	0.880421697229178	1	955
ID.19.60387987.T.G	ENSPTRG00000028863	0.550911090174075	3.05068725171958	0.00534408115701187	0.72449956182346	1	1045
ID.19.60513787.C.CA	ENSPTRG00000011577	-0.551036933202456	-5.25518524660853	1.92843509761061e-5	0.0619848011673424	0.0205571181405	1066
ID.19.60598375.TTTCTATTTATTTATTTATT.GTTC	ENSPTRG00000011578	0.950819089416804	3.01906394621909	0.00576757592881696	0.735452575135863	1	1080
ID.19.60646152.A.C	ENSPTRG00000011575	0.615022329772214	3.91834420638209	6.10867579993826e-4	0.391069532825758	0.642021826574	1051
ID.19.60674682.T.C	ENSPTRG00000042937	0.577318951776787	3.74157866323566	9.59097055269422e-4	0.463505374228547	0.99554274337	1038
ID.19.60684858.T.C	ENSPTRG00000022667	0.35962037230892	2.98750071265396	0.00622213606951355	0.746912554084295	1	1022
ID.19.60709326.C.T	ENSPTRG00000011581	0.571611103097321	3.08450830906889	0.00492414495823278	0.718311383040368	1	1036
ID.19.60546337.A.C	ENSPTRG00000011582	0.548243923042608	3.18640285114769	0.00384179864379319	0.685267362712665	1	992
ID.19.60888483.CT.C	ENSPTRG00000011583	0.622635363437404	3.35048267505848	0.00256378185954156	0.620099018525351	1	1020
ID.19.60680347.CA.C	ENSPTRG00000011574	-0.479823473498227	-3.80428394250962	8.17584441913751e-4	0.430116327972582	0.869909846196	1064
ID.19.61163000.G.C	ENSPTRG00000011584	-0.81197051912358	-3.92480183391129	6.00846584628597e-4	0.387971033614675	0.648313464814	1079
ID.19.61074434.GA.G	ENSPTRG00000011587	0.434231083293251	3.30318747013751	0.00288241911833296	0.642664918904372	1	1027
ID.19.60976907.T.G	ENSPTRG00000011588	0.850975027181706	4.15602081407565	3.31576314065537e-4	0.300520323266065	0.330581585123	997
ID.19.61097541.AC.A	ENSPTRG00000044217	0.353262576563289	3.47629597939387	0.00187354514414834	0.574224223411272	1	1006
ID.19.61298980.GATT.G	ENSPTRG00000011591	-0.423505244995965	-3.83044227200697	7.64810093618061e-4	0.416195514709569	0.737276930248	964
ID.19.61115407.T.C	ENSPTRG00000011592	0.504098360387698	4.4554284937984	1.52865999525394e-4	0.206075233589642	0.139566657567	913
ID.19.60983863.G.A	ENSPTRG00000011593	0.411703693351541	3.25322457875487	0.00326055901954032	0.660929726189366	1	842
ID.19.61279357.A.AAG	ENSPTRG00000011594	0.626417151490325	3.92714743011157	5.97246941867516e-4	0.387489701258595	0.478992047378	802
ID.19.61149754.G.C	ENSPTRG00000039130	-0.774093530840781	-3.90503164435426	6.32048845053843e-4	0.396934556560251	0.491101952607	777
ID.19.61084799.G.C	ENSPTRG00000011595	-0.627849549951441	-3.24528555070412	0.00332489602086584	0.6623538610375	1	769
ID.19.61035616.T.G	ENSPTRG00000011596	-0.40587741240309	-3.36232678605878	0.00248949285807718	0.615378405711524	1	751
ID.19.61147978.G.C	ENSPTRG00000011597	0.506148254457917	3.57790818870237	0.00145145298262941	0.526263176227995	1	718
ID.19.61097651.T.C	ENSPTRG00000011598	0.740837431133537	3.7658576996833	9.01658590089002e-4	0.451288413630343	0.543700129824	603
ID.19.61097620.G.A	ENSPTRG00000011599	-0.641183404597373	-2.64198668386404	0.0140122187514905	0.842655827008069	1	599
ID.19.61205124.T.C	ENSPTRG00000028859	0.67935252059636	3.91905276248457	6.09760039696067e-4	0.390678024244433	0.364636503738	598
ID.19.61177902.G.A	ENSPTRG00000011601	-0.46173391162326	-3.10976588991874	0.00463136392250094	0.70830678463519	1	595
ID.22.3695723.G.C	ENSPTRG00000053388	-0.701868757115054	-2.94997411452452	0.00680709547345837	0.761584495216433	1	614
ID.22.4294898.C.G	ENSPTRG00000014033	-1.02613666744471	-3.79033764482424	8.47167591089512e-4	0.43800286167575	0.743813144977	878
ID.22.4457727.A.G	ENSPTRG00000014034	0.506720853484579	4.02883555283335	4.60063314039916e-4	0.349196967943514	0.403935589727	878
ID.22.4216225.C.T	ENSPTRG00000014036	0.568691810319435	3.50037077139199	0.00176385439844598	0.565698419226624	1	965
ID.22.4526696.A.AT	ENSPTRG00000014037	-1.53518770126133	-4.08899857849291	3.94090254850649e-4	0.328203113183162	0.450445161294	1143
ID.22.4971902.C.CA	ENSPTRG00000014038	-0.550137639337211	-3.12329755105985	0.00448145553034314	0.705881896658894	1	1043
ID.22.4603886.G.GA	ENSPTRG00000045493	-0.437719699593153	-3.74717652306427	9.45543389278807e-4	0.460374193680261	0.975800777736	1032
ID.22.4889036.G.T	ENSPTRG00000014040	0.522749269011853	5.1879537427272	2.29337824055399e-5	0.0704906641567997	0.0228420472759	996
ID.22.4879630.C.CT	ENSPTRG00000014041	-0.608754806388619	-3.29181913113203	0.00296454214040502	0.648814974765296	1	841
ID.22.5192438.CT.C	ENSPTRG00000014044	-0.449803791636118	-2.9058676472774	0.00756160253706542	0.774302578054376	1	837
ID.22.5520703.C.T	ENSPTRG00000043999	0.700337981415441	4.02321986096527	4.66752019918856e-4	0.349196967943514	0.398606225011	854
ID.22.5499095.G.A	ENSPTRG00000014048	1.40051270290889	4.37193707295953	1.89769926525653e-4	0.233456523190216	0.176486031669	930
ID.22.5523395.C.T	ENSPTRG00000014049	-0.78571897953651	-2.86897506585372	0.00825310510460573	0.782183251344749	1	937
ID.22.5507862.G.A	ENSPTRG00000051094	1.44898073691345	3.34680978215078	0.00258725234927973	0.622465187691138	1	949
ID.22.5388305.T.C	ENSPTRG00000014053	-0.447303817429676	-3.62209139213471	0.00129832934504925	0.508619730708565	1	1013
ID.22.5433339.T.C	ENSPTRG00000014055	-0.683103562762455	-3.03099288136249	0.00560418728796243	0.731463009407382	1	904
ID.22.5770382.A.G	ENSPTRG00000014057	-0.549228256009793	-4.4867276209586	1.40956534209149e-4	0.198179093792843	0.119813054078	850
ID.22.5702692.T.A	ENSPTRG00000014058	-0.755554823836937	-3.99856971185413	4.97266893676994e-4	0.357372848521795	0.422676859625	850
ID.22.5688387.C.A	ENSPTRG00000014060	-0.638966722668588	-3.28166726098091	0.00303978623416089	0.650863714662982	1	662
ID.22.6195319.G.A	ENSPTRG00000014061	0.585413180311562	3.15804662831568	0.00411754079840582	0.691173876640172	1	676
ID.22.5885396.T.TA	ENSPTRG00000051117	-0.567571034510163	-3.59294175256211	0.00139746944076866	0.520515549881816	0.953074158604	682
ID.22.5755927.C.CA	ENSPTRG00000043162	-0.37948348462406	-2.56669925148151	0.0166394317947538	0.857548551209879	1	692
ID.22.6180408.G.A	ENSPTRG00000014065	-0.832707788584433	-2.70840911976044	0.0120217999270503	0.825528780010946	1	596
ID.22.6186096.TA.T	ENSPTRG00000014066	-0.35191835904981	-3.43359115322319	0.00208466885934092	0.590592832497552	1	829
ID.22.6186096.TA.T	ENSPTRG00000033843	-0.765337754146798	-4.31844278051093	2.17948031453181e-4	0.25184268432622	0.180896866106	830
ID.22.6429537.C.T	ENSPTRG00000044843	1.25188742098865	3.49364333092548	0.00179386027180275	0.567074845730572	1	844
ID.22.6669982.C.CA	ENSPTRG00000014069	-0.766329765059493	-3.10637915590266	0.00466962970285649	0.70968116700441	1	675
ID.22.6750195.ACCCA.CCCCC	ENSPTRG00000014070	0.457981696162933	2.68847884497174	0.0125892749927715	0.831579897808942	1	624
ID.22.6333450.T.C	ENSPTRG00000014071	-0.599750290587147	-2.6034559396761	0.015304134628827	0.850868415346155	1	608
ID.22.6351056.G.T	ENSPTRG00000014072	0.581035396871556	2.62845674172215	0.0144537867924287	0.845441356192626	1	615
ID.22.6918396.TGAT.CGAG	ENSPTRG00000014073	-0.94282859019721	-3.40491702399342	0.002239219950189	0.598683451277	0.994213657884	444
ID.22.6669982.C.CA	ENSPTRG00000014074	-1.13994962794454	-3.34014361630144	0.00263038331511652	0.625538227197419	1	454
ID.22.6512400.C.CA	ENSPTRG00000043450	0.406171132222199	2.83013272425203	0.00904575693379512	0.793373755267766	1	451
ID.22.6945658.A.T	ENSPTRG00000014077	-0.691678907429345	-3.60166496289816	0.00136705011805601	0.517234554665596	0.641146505368	469
ID.22.6993017.CTT.C	ENSPTRG00000014079	0.78965179685828	3.15341494646451	0.00416435210470823	0.693136537175511	1	636
ID.22.7056383.C.CT	ENSPTRG00000014080	0.575305700742991	3.54319919619402	0.00158398281997133	0.544073823421482	1	716
ID.22.6858076.CAGGGCTAA.AGGGGTGGC	ENSPTRG00000014083	0.633176712067483	3.07057585881597	0.00509315779807649	0.722342193818966	1	799
ID.22.7235166.A.C	ENSPTRG00000014084	-0.67811206686469	-3.74445729496807	9.52103605272311e-4	0.461561332726515	0.811192271692	852
ID.22.7128466.G.T	ENSPTRG00000014085	-0.818066943883167	-4.61247585772888	1.01741863946149e-4	0.163291330286792	0.088718905361	872
ID.22.7215216.C.CAG	ENSPTRG00000014087	0.661895216706835	3.26754332330551	0.00314754790893512	0.654700016283235	1	918
ID.22.7343904.A.C	ENSPTRG00000014090	0.435094214424661	3.85013914042295	7.27296921307259e-4	0.409374897746208	0.802208504202	1103
ID.22.7177428.A.G	ENSPTRG00000014093	0.550608999192045	2.90540839295607	0.00756986194415755	0.774386796996402	1	1124
ID.22.7372967.GA.G	ENSPTRG00000014094	-0.387465074614933	-4.0998284166202	3.83251066794959e-4	0.324427407982731	0.402030369068	1049
ID.22.7532619.G.C	ENSPTRG00000014095	0.746342856089559	3.83761593376331	7.50932319578009e-4	0.413267234259582	0.743422996382	990
ID.22.7549390.G.A	ENSPTRG00000014097	1.05553990982241	3.70228331431258	0.00105975350702412	0.48049933170483	1	994
ID.22.7786082.GCA.ACG	ENSPTRG00000014098	0.704407589538509	3.59756700886434	0.00138125893176171	0.518449758494207	1	997
ID.22.7655018.T.C	ENSPTRG00000014101	-1.17341532737447	-3.26170958072896	0.00319312662749378	0.6579635568028	1	962
ID.22.7639638.AT.A	ENSPTRG00000046730	1.04136301919151	3.49404327261535	0.00179206262848921	0.567074845730572	1	615
ID.22.8056642.C.G	ENSPTRG00000045115	0.832743457653166	3.01230847762918	0.00586211347683723	0.738379357737715	1	615
ID.22.7655226.T.G	ENSPTRG00000048348	-0.863413030895133	-3.21484258376745	0.003583146703658	0.676623470438353	1	613
ID.22.7973140.A.G	ENSPTRG00000048284	0.808733694335092	3.73259303255998	9.81252856250866e-4	0.466319978169755	0.558332875207	569
ID.22.7861928.C.G	ENSPTRG00000014114	0.390670068736039	2.78680389265917	0.0100148124083222	0.805080287837373	1	660
ID.22.7999236.A.ATG	ENSPTRG00000014115	-0.827080097538361	-3.14296411293145	0.00427186338867528	0.696292987065932	1	736
ID.22.8265845.T.G	ENSPTRG00000014117	-1.08036554718974	-3.43446429246318	0.00208012919264432	0.590373380246132	1	750
ID.22.8025280.CA.C	ENSPTRG00000014118	-0.422104584400171	-2.61052141483638	0.0150591990635961	0.84985491608175	1	772
ID.22.8026474.A.AC	ENSPTRG00000052634	-0.677104131381587	-3.88182738053339	6.70712065237026e-4	0.408949309017554	0.511753305776	763
ID.22.8320818.CT.C	ENSPTRG00000014120	0.350150583033956	2.54749018410708	0.0173796774896941	0.860193667121224	1	820
ID.22.8523942.G.C	ENSPTRG00000014121	-0.667604978776693	-3.25599869721655	0.00323836253457094	0.660274501472738	1	827
ID.22.8298249.CT.C	ENSPTRG00000014122	0.672901034233768	2.73190073936334	0.0113837988952013	0.818344932583456	1	789
ID.22.8696407.C.T	ENSPTRG00000048954	0.698981597001549	3.4674157224141	0.00191565937089591	0.578075139220105	1	652
ID.22.8709290.G.A	ENSPTRG00000050377	-1.0940383548903	-3.82835377345081	7.68897588846493e-4	0.417706364811658	0.74659955877	971
ID.22.8924558.C.A	ENSPTRG00000042669	-1.07002687718025	-3.39849609449055	0.00227532332514576	0.602632176843526	1	997
ID.22.9124083.G.C	ENSPTRG00000052527	-1.35804014166096	-3.48408898947437	0.00183733061772047	0.569890458755498	1	999
ID.22.8929862.T.C	ENSPTRG00000050283	-1.00603204348335	-3.70953517592272	0.00104042903818147	0.479023126526296	1	985
ID.22.9391772.G.A	ENSPTRG00000014135	-1.14477278351442	-2.78628133591141	0.0100270769320769	0.805320270106197	1	795
ID.22.9109387.C.CA	ENSPTRG00000014136	-1.16635109950782	-3.56480027677281	0.00150017956891051	0.533250734346562	1	751
ID.22.9144897.C.CG	ENSPTRG00000014138	-0.44812846040694	-3.13734324590501	0.00433078534325807	0.697907141753104	1	632
ID.22.9806434.TC.CT	ENSPTRG00000014147	-1.00238946739108	-3.17257596384077	0.00397395752039404	0.691173876640172	1	808
ID.22.9778506.G.A	ENSPTRG00000051783	1.64594134637549	5.43513958217682	1.21414510084709e-5	0.0519664561938376	0.00984671676787	811
ID.22.9778506.G.A	ENSPTRG00000043596	1.61322498920451	5.53389506063254	9.42716556974848e-6	0.0469533457147591	0.00764543127707	811
ID.22.9925253.CTG.C	ENSPTRG00000014131	0.643048385782714	3.09843475310876	0.00476058539490994	0.712813827043981	1	859
ID.22.10180667.C.T	ENSPTRG00000014123	-0.586309299026388	-3.24630785935491	0.00331654312273917	0.661650840010825	1	894
ID.22.10138172.C.CA	ENSPTRG00000045355	0.792587053909584	3.63568076367169	0.00125449396311441	0.504562292072693	1	985
ID.22.9911676.G.A	ENSPTRG00000014150	0.866164422022255	2.81332894498251	0.00941054793926157	0.797753510800744	1	982
ID.22.10017727.A.G	ENSPTRG00000044910	-1.01443081191236	-3.66541403368215	0.00116357231245424	0.494935378265029	1	999
ID.22.10358594.G.T	ENSPTRG00000014153	1.02725811779695	3.40517374639277	0.0022377880850206	0.598616145486856	1	1007
ID.22.10064684.G.T	ENSPTRG00000014154	0.531583286386538	3.06460282300535	0.00516730570285975	0.72449956182346	1	1020
ID.22.10355241.C.G	ENSPTRG00000044408	-1.39855616146576	-5.24272373767645	1.99135659069791e-5	0.0637201009085385	0.0208694170705	1048
ID.22.10109685.CT.C	ENSPTRG00000014156	0.701508832127301	4.24724097229215	2.62002938707359e-4	0.272711865077494	0.262788947523	1003
ID.22.10259189.A.G	ENSPTRG00000049254	1.05754024696191	4.06819784479497	4.15766817537744e-4	0.335000848907289	0.394978476661	950
ID.22.10322975.C.T	ENSPTRG00000045736	0.679788320973909	3.98662457565828	5.12754671161889e-4	0.361399925179886	0.493269993658	962
ID.22.10277205.T.C	ENSPTRG00000014160	-1.04166987913522	-3.4674237684639	0.0019156207990647	0.578075139220105	1	946
ID.22.10261905.T.G	ENSPTRG00000047543	-0.68000311079288	-2.63632153679974	0.0141955502244684	0.84423058340458	1	849
ID.22.10283614.G.C	ENSPTRG00000014166	-0.758006492268056	-4.26584427444366	2.49704021935328e-4	0.268202143260324	0.211998714623	849
ID.22.10247916.GCTC.G	ENSPTRG00000014167	0.680254214523656	3.39380145748712	0.0023020771279139	0.603703619899219	1	832
ID.22.10680287.G.T	ENSPTRG00000043147	0.869912943363228	3.50966568509021	0.00172320017558123	0.560893109680383	1	881
ID.22.10722553.TTCT.GTCC	ENSPTRG00000014170	-1.20910342318666	-4.75421988124679	7.04489313019321e-5	0.134394939207432	0.0572045322172	812
ID.22.10666942.C.T	ENSPTRG00000014172	0.44290715339121	3.56508597734477	0.00149910069342198	0.533089523080428	1	811
ID.22.10636129.C.A	ENSPTRG00000014173	-1.05034666134216	-2.78947243384746	0.00995240168344167	0.804535073178141	1	904
ID.22.10703183.C.G	ENSPTRG00000014174	0.735482187050066	3.31127165836058	0.00282536368293955	0.639144082460381	1	840
ID.22.11158048.G.A	ENSPTRG00000014175	-0.472820695375094	-3.12848451940609	0.00442523699764887	0.703652638060488	1	830
ID.22.10980764.T.TTG	ENSPTRG00000014176	0.573947422947799	2.91047676548027	0.007479183311656	0.772737790647691	1	836
ID.22.11271454.A.ACT	ENSPTRG00000040730	-0.688360193482595	-3.28513612089798	0.00301387027470959	0.650151738779701	1	880
ID.22.10969206.AAAAT.A	ENSPTRG00000014178	-0.552280337498933	-3.63311665540824	0.00126265270685223	0.505942776101554	1	894
ID.22.11195135.C.G	ENSPTRG00000014181	-1.13803648712681	-4.12806348274644	3.56359886145872e-4	0.313828321665705	0.429413662806	1205
ID.22.11474073.C.T	ENSPTRG00000014183	-0.768839423059142	-2.55152922754882	0.0172215305031196	0.859666907712258	1	1262
ID.22.11946463.A.G	ENSPTRG00000014186	0.845706305456557	3.04604273060593	0.00540436036913261	0.726145954871804	1	1155
ID.22.11747136.A.C	ENSPTRG00000014185	0.641112557105309	3.64911100182078	0.0012125956103919	0.501608947368633	1	1053
ID.22.12043134.G.A	ENSPTRG00000014187	0.875228247705317	3.60896890138853	0.00134207856967106	0.515436374321298	1	1163
ID.22.12273839.A.G	ENSPTRG00000046234	-0.478046378368973	-4.38292512798924	1.84447221321319e-4	0.229530978373062	0.222627796135	1207
ID.22.12669596.AT.A	ENSPTRG00000014192	-0.918996703296794	-3.3686487991873	0.00245069834616811	0.612775922166894	1	1090
ID.22.12884961.TG.CA	ENSPTRG00000014194	-0.499695142281974	-3.7639068047006	9.06146364118056e-4	0.452506645071902	0.776567434049	857
ID.22.12914753.T.C	ENSPTRG00000014195	-0.595916705386417	-4.43964955677045	1.59245058714201e-4	0.211851152926348	0.141250367079	887
ID.22.12878089.G.GAA	ENSPTRG00000014196	-0.551181552219284	-3.93453104908763	5.86054006022454e-4	0.382975755293209	0.518071741324	884
ID.22.13113980.CACACACAA.C	ENSPTRG00000014197	-0.605911510131603	-2.50062358500024	0.0193160641842041	0.867919619873648	1	936
ID.22.14393448.G.A	ENSPTRG00000014201	0.805799509047143	2.24942074920285	0.0335381440503438	0.903402759361351	1	792
ID.22.14264362.CG.C	ENSPTRG00000014202	-0.724831912100753	-3.42479525072542	0.00213094131075266	0.596321903077121	1	830
ID.22.14752745.TA.T	ENSPTRG00000014203	-0.618582599123971	-3.51674851364573	0.00169283558005946	0.557983684500593	1	729
ID.22.15288594.ATTT.A	ENSPTRG00000014206	-0.692995947408803	-4.78680090413046	6.47428267943271e-5	0.125652693262925	0.0422123230699	652
ID.22.15233847.C.CT	ENSPTRG00000014208	0.466898962594142	3.49589299420045	0.0017837713633988	0.567074845730572	1	637
ID.22.15424060.G.GA	ENSPTRG00000014209	-0.558962113033897	-4.22886803558184	2.74739601500863e-4	0.278485425611875	0.172261730141	627
ID.22.15504128.GA.G	ENSPTRG00000014210	0.64810734447969	3.33634131675322	0.002655295786328	0.626353381324948	1	618
ID.22.15445637.CC.A	ENSPTRG00000014211	-0.395260976155966	-3.36765771511645	0.00245674106903919	0.613657441293959	1	649
ID.22.15447244.A.AT	ENSPTRG00000014214	0.867251960568355	2.84647383336624	0.00870387665989025	0.789125032519092	1	591
ID.22.15759401.CA.C	ENSPTRG00000014216	-0.481125242455401	-3.06944105340317	0.00510716613086141	0.722920186813463	1	722
ID.22.15793680.CT.C	ENSPTRG00000014218	0.56638617641937306	3.95100611739589	5.61819606978441e-4	0.375665752634471	0.397768281741	708
ID.22.15937159.GA.G	ENSPTRG00000014219	-0.438256346781022	-5.6645691565772	6.7521702058933e-6	0.0405034949251366	0.00501011029277	742
ID.22.15978418.T.TTTTATTTATTTA	ENSPTRG00000014220	-0.85173342174729	-4.79374942674702	6.35871161932427e-5	0.12386470663843	0.0471180530992	741
ID.22.15906361.GA.G	ENSPTRG00000014221	0.44721048878358	3.85659836459543	7.15393970097831e-4	0.408949309017554	0.532968507723	745
ID.22.16154146.C.CA	ENSPTRG00000014225	0.773091016703654	3.00268933185236	0.00599928421914936	0.742636840719233	1	774
ID.22.15937159.GA.G	ENSPTRG00000014226	-0.372044452459186	-2.92874732764222	0.0071607998529911	0.767457307944754	1	833
ID.22.16433792.A.G	ENSPTRG00000014227	-0.54467274014192	-2.96842569594304	0.00651321247373765	0.754676769529875	1	851
ID.22.16458835.G.A	ENSPTRG00000014229	-0.403327117650824	-3.5370356279961	0.00160872098543966	0.547209728477748	1	801
ID.22.16154146.C.CA	ENSPTRG00000051141	0.692937840410049	3.3166436267185	0.00278805616788205	0.636773170572142	1	793
ID.22.16136104.C.CT	ENSPTRG00000014231	-0.444714338488914	-3.13448971638879	0.0043609961627364	0.699844225417484	1	777
ID.22.16785023.GTATTATTATTAT.G	ENSPTRG00000014232	-0.626275913318416	-3.44226784761443	0.00203998101271446	0.588777691763566	1	774
ID.22.17057687.A.T	ENSPTRG00000014236	-0.81405920366017	-3.69352384848659	0.00108356488037857	0.48425371470229	0.905860239996	836
ID.22.16869534.A.C	ENSPTRG00000051632	1.04737865388847	3.44339177394446	0.00203426099288563	0.588476552586827	1	849
ID.22.17081897.G.A	ENSPTRG00000014238	0.533300512270534	3.95839098394307	5.51280130388441e-4	0.372088842263918	0.46858811083	850
ID.22.16924163.CA.C	ENSPTRG00000014240	-0.40094394459341	-2.67716857189892	0.0129223988859429	0.834785096097441	1	842
ID.22.17078291.G.GT	ENSPTRG00000014241	1.02402484723939	2.6472110682933	0.0138451167621666	0.841441506050728	1	858
ID.22.16974664.G.A	ENSPTRG00000014242	-0.573319248100711	-4.41722078803113	1.68771562285049e-4	0.220225259715143	0.145987401377	865
ID.22.17195405.T.C	ENSPTRG00000034178	0.608577890151965	2.82689795509729	0.00911492345737751	0.794773256506615	1	860
ID.22.17071496.CA.C	ENSPTRG00000014244	0.563063107824819	2.65272661667542	0.0136707272151128	0.84075849681532	1	874
ID.22.17379692.AT.A	ENSPTRG00000014251	-0.47187989729033	-3.37001629002744	0.00244238429735333	0.612311674944365	1	944
ID.22.17067339.C.T	ENSPTRG00000014252	-0.930142009796783	-4.42737375619597	1.64390768671623e-4	0.216130058617725	0.158308310231	963
ID.22.16979288.CT.C	ENSPTRG00000029449	-1.04098095917185	-2.55823679194354	0.0169618522696533	0.858580455433017	1	940
ID.22.17055446.GA.G	ENSPTRG00000014254	0.707707580239622	2.53914323838274	0.0177107854163448	0.860951310335744	1	944
ID.22.17394505.G.A	ENSPTRG00000014255	0.495811968494171	3.72446168745907	0.00100173451130355	0.471075412381453	0.939626971603	938
ID.22.17717628.AC.A	ENSPTRG00000014257	0.643423449722957	2.90979809804204	0.00749126525383558	0.772737790647691	1	802
ID.22.17380666.TTTTATTTA.T	ENSPTRG00000052624	0.364026311980194	3.32218755019245	0.00275005451864214	0.635042897509356	1	727
ID.22.17482905.CA.C	ENSPTRG00000050979	-0.715467135647807	-2.81741171312489	0.00932065726481043	0.796941743498338	1	725
ID.22.17803985.C.CA	ENSPTRG00000046143	-0.828404934658894	-2.43794029360785	0.0222189667935785	0.879010867945966	1	724
ID.22.17356991.A.AT	ENSPTRG00000049718	0.646615720774385	2.707115644722	0.0120578874565203	0.826060956119579	1	719
ID.22.17433765.G.A	ENSPTRG00000050557	-0.662266763597919	-3.29365194303954	0.00295115090494403	0.648156398052635	1	718
ID.22.17903058.CT.C	ENSPTRG00000014259	-0.365244690073404	-2.12496546380832	0.0436526008064418	0.923366352835303	1	619
ID.22.17666630.T.C	ENSPTRG00000014261	-1.05041340444913	-3.41122184255318	0.00220431096869692	0.598345686398738	1	587
ID.22.17550808.GT.G	ENSPTRG00000014262	-0.52223514818385	-3.09394855640809	0.00481269627624453	0.714401208238355	1	591
ID.22.17817534.CT.C	ENSPTRG00000014264	-0.621383663259734	-3.39516820351521	0.00229425696665286	0.603703619899219	1	628
ID.22.17741191.G.A	ENSPTRG00000014266	-0.526887464460661	-3.20981430658772	0.00362762234215859	0.677475265942574	1	668
ID.22.17799490.G.GA	ENSPTRG00000014267	0.954817239918406	3.73343401810605	9.79158125938754e-4	0.465751180007779	0.729472803824	745
ID.22.18003160.CT.C	ENSPTRG00000014268	0.542634471470349	3.45794743026393	0.00196157684093602	0.582655882344776	1	834
ID.22.18000495.CT.C	ENSPTRG00000014272	-0.358693398418827	-2.82256178985669	0.00920842559937105	0.796251979384118	1	868
ID.22.17801848.C.T	ENSPTRG00000014273	-0.30793027417999	-3.30051485767033	0.00290152547819538	0.64403192170146	1	904
ID.22.18328855.C.CA	ENSPTRG00000022847	0.650398810448029	4.75330445775568	7.06163319598687e-5	0.134394939207432	0.0688509236609	975
ID.22.18420109.CTTT.C	ENSPTRG00000014276	0.519232730519199	3.92837324511144	5.95374226716198e-4	0.38704504381081	0.638836545266	1073
ID.22.18353115.CTTTTTT.C	ENSPTRG00000014277	0.623650157511003	2.86467300482375	0.00833754072024251	0.783273481304858	1	1132
ID.22.18147218.A.AT	ENSPTRG00000014279	0.709038422153316	3.21328748952895	0.0035968452295592	0.677193330418517	1	1192
ID.22.18421670.CA.C	ENSPTRG00000014281	0.36750462104392	3.18443778801713	0.00386031960425222	0.685789676962558	1	1219
ID.22.18634283.T.A	ENSPTRG00000023171	0.801586251066556	3.63176023607754	0.0012669896692092	0.50628163285942	1	1287
ID.22.18861750.C.A	ENSPTRG00000014282	-0.792111808487559	-4.224883419254	2.77581936538866e-4	0.280251057093487	0.359191025881	1294
ID.22.18857990.G.GAAAT	ENSPTRG00000014287	0.358531150314276	3.12162641536442	0.00449971362278242	0.706282391650066	1	1318
ID.22.18810544.C.G	ENSPTRG00000014290	0.496884239883368	3.34250516071968	0.00261502473645133	0.624233728488075	1	1255
ID.22.19340093.A.AT	ENSPTRG00000014292	0.861623955117198	2.91780076706067	0.0073499713193281	0.771079426987088	1	893
ID.22.20049788.G.C,A	ENSPTRG00000014294	-0.63027651214599	-3.76305148210073	9.08120828329066e-4	0.452868326690204	0.931731969866	1026
ID.22.22027156.CT.C	ENSPTRG00000014296	0.509043711465855	4.60886266986758	1.02699605536773e-4	0.164200335388667	0.116461352679	1134
ID.22.21977838.G.GT	ENSPTRG00000014297	0.41079808535137	2.9919444186765	0.00615613197237977	0.74563971824838	1	1087
ID.22.21739208.C.T	ENSPTRG00000014298	0.936741419700569	3.07772767991962	0.00500571728276178	0.720596194574484	1	1052
ID.22.22126757.T.C	ENSPTRG00000014299	-0.450196706647528	-2.779089504232	0.0101973177457725	0.807558400845401	1	1029
ID.22.22054762.T.C	ENSPTRG00000014300	-1.57668912557913	-4.46485700413247	1.49176513627106e-4	0.203829687069181	0.142314394	954
ID.22.22291359.G.A	ENSPTRG00000023553	-0.458923668450358	-3.76987441072649	8.9248729487773e-4	0.450010378582253	0.830905671531	931
ID.22.22123898.G.A	ENSPTRG00000050403	-0.776401339639972	-3.55958883573493	0.00151999276875436	0.535568125341572	1	902
ID.22.22304001.G.A	ENSPTRG00000049420	-0.567595493367378	-3.67036733926775	0.00114906586023129	0.492923517117002	0.929594280927	809
ID.22.22192231.G.C	ENSPTRG00000014305	0.626311653863288	2.95276805392618	0.00676179807744658	0.760606378144519	1	803
ID.22.22783461.CA.C	ENSPTRG00000014306	-0.637728418902513	-3.29928937011185	0.00291032733116935	0.644827221237477	1	938
ID.22.22729842.C.CT	ENSPTRG00000014308	0.598680608263135	2.75711530073873	0.0107345308764741	0.81033512762961	1	937
ID.22.22614323.A.AT	ENSPTRG00000014309	-0.569556877252355	-4.22940063501852	2.74361879099203e-4	0.27836743717279	0.262289956419	956
ID.22.23117396.CT.C	ENSPTRG00000044105	-0.255218251362788	-3.25895869414022	0.0032148396950804	0.659105391904409	1	927
ID.22.22964870.C.CT	ENSPTRG00000014312	-0.711872438179585	-4.08697179848524	3.96152229550705e-4	0.32927722276404	0.344652439709	870
ID.22.23163675.G.A	ENSPTRG00000014313	-0.435888717500315	-4.73981070249799	7.31306166563161e-5	0.137588754310921	0.063623636491	870
ID.22.23145670.G.T	ENSPTRG00000014316	1.16730518673859	3.26053552297891	0.00320237622182183	0.65817281388886	1	949
ID.22.23315308.G.A	ENSPTRG00000047843	0.937170433558266	4.18846435782896	3.0495067262708e-4	0.29275147046994	0.28085956949	921
ID.22.23218649.C.A	ENSPTRG00000014320	-1.16033649686003	-2.96195737418348	0.00661483095967444	0.758120319093939	1	912
ID.22.23404955.CGTGT.C	ENSPTRG00000014323	-0.386567989344105	-3.29008587978957	0.00297725998958504	0.648814974765296	1	949
ID.22.23806125.T.C	ENSPTRG00000014324	1.02086024445736	3.69143460221852	0.00108932118599432	0.485548726240049	1	966
ID.22.23663122.G.C	ENSPTRG00000014325	-0.477913816648294	-3.04994384025982	0.00535368612282673	0.724756752131041	1	985
ID.22.23695182.G.A	ENSPTRG00000014328	-0.636634699638853	-3.6258656340051	0.00128600668786242	0.507132021284164	1	1020
ID.22.23718969.T.C	ENSPTRG00000044577	1.23769712720919	3.08244644259952	0.00494881383731679	0.718771385293213	1	1014
ID.22.23983900.CAA.C	ENSPTRG00000047213	-0.45408251892229	-3.36768827301198	0.00245655453930371	0.613652701230883	1	971
ID.22.23983900.CAA.C	ENSPTRG00000014333	-0.525221184385945	-2.92154147880188	0.00728479838618832	0.771079426987088	1	1047
ID.22.24000055.T.A	ENSPTRG00000014335	-0.854169865870032	-3.93145131813368	5.90697245140206e-4	0.385250377691341	0.694659960285	1176
ID.22.23818413.G.A	ENSPTRG00000014336	-1.13088985475869	-4.50195630407026	1.35501216050982e-4	0.193990852260363	0.160297938588	1183
ID.22.23867799.A.G	ENSPTRG00000014337	0.712447425919646	2.55555977509732	0.0170650510612551	0.858718337813747	1	1063
ID.22.24033375.G.T	ENSPTRG00000046860	-0.903690922782787	-3.04464640662978	0.0054226094966133	0.72643705164745	1	1029
ID.22.24250089.CT.C	ENSPTRG00000014340	0.673464897145643	2.64718803654623	0.0138458493222933	0.841441506050728	1	1035
ID.22.24003227.TTT.G	ENSPTRG00000041879	0.28065884528912	3.00020025163821	0.00603527508249359	0.743553306854501	1	1029
ID.22.24018450.C.CA	ENSPTRG00000014343	0.772121549610857	3.88144243160514	6.7137272850417e-4	0.408949309017554	0.701584501287	1045
ID.22.24139658.CT.C	ENSPTRG00000014345	-0.878483033345976	-3.32235011290354	0.00274894780956608	0.634918201523962	1	1041
ID.22.24051328.A.G	ENSPTRG00000014346	-0.793190140830286	-4.09352657406231	3.89521925589064e-4	0.326326493252812	0.401986627208	1032
ID.22.24386757.GA.G	ENSPTRG00000039392	0.430648766073429	2.36951782956209	0.0258431684941573	0.888236750073427	1	896
ID.22.24490739.CA.C	ENSPTRG00000049629	0.517802845561416	3.25166181570909	0.00327312772306444	0.661238411274521	1	894
ID.22.24198865.C.CA	ENSPTRG00000014348	-0.700581036290158	-2.90481627731085	0.00758052343349095	0.774563918019583	1	892
ID.22.24416716.A.G	ENSPTRG00000014350	-0.593855730917381	-4.21468207164902	2.84992530027667e-4	0.282336594521278	0.242528643054	851
ID.22.24159242.CA.C	ENSPTRG00000014352	-0.584498201051663	-2.76979411056409	0.0104213957735679	0.810005850993985	1	836
ID.22.24649273.GCCCA.CCCCC	ENSPTRG00000014354	-0.761637798357133	-3.46849206269607	0.00191050622589901	0.577462526588255	1	768
ID.22.24293917.A.G	ENSPTRG00000014355	0.930787643625404	3.47253234783389	0.0018912828189869	0.576242742971753	1	789
ID.22.24586484.C.CT	ENSPTRG00000014356	-0.536690227191685	-3.02245863488614	0.00572062167009344	0.734295667090077	1	776
ID.22.24604323.C.CT	ENSPTRG00000014357	1.13545644981059	3.27314777646516	0.00310435292098743	0.652297264673048	1	771
ID.22.24382232.A.G	ENSPTRG00000014359	0.394745379950306	2.91834055964338	0.00734053261378743	0.771079426987088	1	862
ID.22.24747540.C.CT	ENSPTRG00000014360	0.516023039137777	2.70624761949019	0.0120821621240347	0.826402552584147	1	842
ID.22.24482642.A.AT	ENSPTRG00000014361	-1.35518835953915	-4.03585027861086	4.51841197553411e-4	0.349196967943514	0.375931876364	832
ID.22.24649273.GCCCA.CCCCC	ENSPTRG00000014362	0.720998925544574	2.58570525178493	0.0159359887463985	0.853974305373033	1	859
ID.22.24894578.C.CT	ENSPTRG00000029431	0.517765256879366	2.97268777135881	0.00644706976873401	0.75270122615568	1	887
ID.22.24712709.G.GA	ENSPTRG00000022822	-0.501072740543834	-3.13822646198158	0.00432147540250718	0.69769947698187	1	870
ID.22.24963566.T.TA	ENSPTRG00000014365	-0.921761317508024	-4.09700372014133	3.86049421236229e-4	0.325046662788715	0.350532874482	908
ID.22.24898780.A.G	ENSPTRG00000050908	-0.64942093610151	-3.62165997290537	0.00129974523330467	0.508655059266943	1	931
ID.22.24919211.T.G	ENSPTRG00000014367	-1.27672534779407	-3.54511847242887	0.0015763556388139	0.543504583155103	1	908
ID.22.25105031.T.TA	ENSPTRG00000014369	-1.26259923829894	-3.70973541562267	0.00103990037808061	0.478879148590542	0.913032531955	878
ID.22.24902054.T.TA	ENSPTRG00000014370	-0.509880585095871	-3.1427094701656	0.00427451599418092	0.696292987065932	1	788
ID.22.25022648.C.T	ENSPTRG00000014373	-0.449996643431394	-3.41321287993739	0.00219339707087493	0.598345686398738	1	634
ID.22.25438178.CT.C	ENSPTRG00000014374	-0.912053452686788	-5.24246602407471	1.99267946783706e-5	0.0637481310627733	0.0129922701303	652
ID.22.25439988.T.C	ENSPTRG00000014375	-0.882911706413604	-3.03921485566315	0.0054941589878861	0.728706581718385	1	662
ID.22.25370053.A.G	ENSPTRG00000014376	0.700109209904329	2.96671838425579	0.00653988913177756	0.755736434051634	1	675
ID.22.25243880.C.CT	ENSPTRG00000023985	0.579773776184261	2.51555437012401	0.0186784585489421	0.86542550503739	1	629
ID.22.25116958.CA.C	ENSPTRG00000014379	0.388996116659877	2.89397163481626	0.00777833123701216	0.779116946917142	1	591
ID.22.25329496.G.A	ENSPTRG00000014380	0.468080955607683	3.5506822153173	0.00155444730238188	0.54047265438389	0.88603496235799994	570
ID.22.25662039.A.T	ENSPTRG00000051110	0.709101029064924	2.49504199794936	0.0195595564444982	0.867955042392661	1	604
ID.22.25516624.A.C	ENSPTRG00000014384	0.414503899875534	2.838439232023	0.00887041407164216	0.79042053054559	1	648
ID.22.25697385.CTG.C	ENSPTRG00000014385	-0.496534677226942	-2.97926692736043	0.00634622452865514	0.749449828586424	1	678
ID.22.25612826.C.G	ENSPTRG00000014387	1.23843492450732	4.044982751276	4.41354136214376e-4	0.345763633754149	0.310271957759	703
ID.22.25876688.CA.C	ENSPTRG00000014391	-0.522439246050344	-2.95160868161729	0.00678055970908644	0.761047552893409	1	731
ID.22.25588960.CT.C	ENSPTRG00000014392	-0.551648942797398	-3.14213299629973	0.00428052695353903	0.696292987065932	1	716
ID.22.25982627.CA.C	ENSPTRG00000049360	1.14183978954279	3.13746003032794	0.00432955321919549	0.697907141753104	1	631
ID.22.25884672.T.C	ENSPTRG00000041182	0.730364772147819	2.54422529794198	0.0175084983514765	0.86077138445634	1	639
ID.22.26135604.T.C	ENSPTRG00000014395	0.504454800605243	3.00412248971241	0.00597865454423344	0.742312663922217	1	668
ID.22.26220653.C.CTT	ENSPTRG00000014396	-1.14770138727866	-3.55132699990148	0.00155192762623892	0.540008426780102	0.937364286248	604
ID.22.26032074.C.CA	ENSPTRG00000014397	-0.443806010541265	-2.73020154460934	0.0114288564441386	0.8190818662197	1	622
ID.22.26263161.C.T	ENSPTRG00000014398	1.09302361354151	3.64695758224843	0.00121922023981717	0.502165150454395	0.775424072524	636
ID.22.26362942.CA.C	ENSPTRG00000014399	0.565246319599645	3.08775964853625	0.00488548416064171	0.716695386607095	1	640
ID.22.26404473.G.T	ENSPTRG00000014404	-0.983068056448619	-2.55016977449263	0.0172746092838176	0.859845685995056	1	748
ID.22.26386264.CAA.C	ENSPTRG00000014405	0.53160848637031	2.58968048761641	0.0157924077443578	0.85394253190924	1	727
ID.22.26713142.TACACACAC.T	ENSPTRG00000047826	-0.331609747649844	-2.6823718260747	0.0127681322479784	0.833457072977366	1	668
ID.22.26761931.A.AT	ENSPTRG00000014407	0.456907544536375	3.19817871939598	0.00373258964006757	0.682044480198038	1	820
ID.22.26958801.A.G	ENSPTRG00000014408	0.611535725602029	3.42262928957171	0.00214248799143194	0.596339514356689	1	807
ID.22.26805532.G.C	ENSPTRG00000014409	0.403993516308927	2.2187354352833	0.0358127226607237	0.908102941661875	1	828
ID.22.27647394.C.CAA	ENSPTRG00000014412	-0.496837535379251	-2.67099720642779	0.0131076340980318	0.835744739396618	1	1040
ID.22.27328046.CA.C	ENSPTRG00000044653	0.536203245066375	2.87767473890266	0.00808483063932718	0.781970963508486	1	1055
ID.22.27574920.CT.C	ENSPTRG00000014415	-0.669421015745998	-4.20398920478255	2.92970954143812e-4	0.285974044225459	0.328127468641	1120
ID.22.27654685.CA.C	ENSPTRG00000014417	0.259640320825642	2.71479007847246	0.0118452538932198	0.824193709165247	1	1053
ID.22.27647394.C.CAA	ENSPTRG00000041697	-0.773518059713027	-2.62841891109347	0.0144550394895657	0.845446887440554	1	1030
ID.22.27766426.C.CA	ENSPTRG00000014418	-0.588547249444186	-2.94004069995528	0.00697049487790309	0.764276973810664	1	1016
ID.22.27864067.GT.G	ENSPTRG00000014419	0.46082829639596	3.22322190258817	0.00351019620620558	0.673071134014269	1	1038
ID.22.27665597.T.G	ENSPTRG00000014420	-0.856924449109289	-3.8636315537527	7.02651325378052e-4	0.408949309017554	0.721622911163	1027
ID.22.27678888.CT.C	ENSPTRG00000023600	0.720692294079644	3.11022911622304	0.00462615350838512	0.70830678463519	1	1004
ID.22.28175609.T.TA	ENSPTRG00000014424	0.594272028971852	3.95996088998169	5.49064875323649e-4	0.371359017037809	0.525455085685	957
ID.22.28145878.C.CT	ENSPTRG00000014425	0.829497791748773	4.22831439298882	2.75132794979159e-4	0.27868568676089	0.249270312251	906
ID.22.27858437.CA.C	ENSPTRG00000043552	-0.804898483942082	-3.24686137669301	0.00331202899727253	0.661497971279878	1	944
ID.22.28050386.C.CT	ENSPTRG00000029419	0.604613943116373	2.99896564560722	0.00605320327460381	0.743553306854501	1	952
ID.22.28324784.G.GT	ENSPTRG00000014427	0.445499089706857	2.61742735289338	0.0148233356082939	0.848107801678675	1	978
ID.22.28335397.CTTTTTTTTT.C	ENSPTRG00000014428	0.493516768031236	3.17139242192036	0.00398547104746469	0.691173876640172	1	988
ID.22.28311568.C.CT	ENSPTRG00000051865	-0.617604118761969	-3.43699900763704	0.0020670049495455	0.58950251162954	1	943
ID.22.28375424.A.AT	ENSPTRG00000044110	0.681724285851594	4.27495000643199	2.43894862442656e-4	0.263474028486032	0.216822532712	889
ID.22.28193420.TA.T	ENSPTRG00000014432	0.887461015179317	3.36654978573594	0.00246351331088601	0.613696034124383	1	903
ID.22.28420053.CA.C	ENSPTRG00000014433	-0.467417664435431	-3.0782680358199	0.00499916949026208	0.720213951697673	1	924
ID.22.28395230.GT.G	ENSPTRG00000022548	0.325007403041777	3.11988553564749	0.00451880965825843	0.706282391650066	1	926
ID.22.28336009.TGCCT.CGCCC	ENSPTRG00000014435	0.46055714151034	2.63460031911304	0.0142516939422387	0.844428534378102	1	914
ID.22.28695899.C.T	ENSPTRG00000014438	-0.740874101795127	-2.5585763624915	0.0169488034270451	0.858580455433017	1	1028
ID.22.28547295.G.GA	ENSPTRG00000014439	-0.280531998837185	-2.67677369702715	0.0129341772649692	0.83484361205961	1	1031
ID.22.28589884.C.CTT	ENSPTRG00000014446	0.417436310756417	3.22551593857788	0.00349047533122917	0.672166321279705	1	944
ID.22.28604208.A.C	ENSPTRG00000049204	0.607585110201057	3.64993569323911	0.00121006792674154	0.50159770688807	1	941
ID.22.28549786.T.TA	ENSPTRG00000014448	0.804222596901092	3.84337738647554	7.39966161681734e-4	0.412854110363473	0.693348293496	937
ID.22.28667905.C.T	ENSPTRG00000014449	-0.624230303306153	-2.93011483144164	0.00713749562434501	0.767225059111107	1	916
ID.22.28642111.CA.C	ENSPTRG00000042031	-0.318579590412614	-2.76934308717906	0.0104323855925876	0.810005850993985	1	850
ID.22.28897965.G.GA	ENSPTRG00000014452	-0.362994350366944	-3.32462941929005	0.00273347587177911	0.63328822497675	1	817
ID.22.29259112.CG.C	ENSPTRG00000043593	-0.764664895893119	-3.00792871829702	0.00592419395449138	0.740532303627477	1	893
ID.22.29404746.AT.A	ENSPTRG00000047863	-0.737907180966087	-3.10843687016673	0.00464634414185475	0.709280697397791	1	909
ID.22.29161287.T.G	ENSPTRG00000033935	0.591467615687347	2.98612083694415	0.00624276894171656	0.74695300876971	1	913
ID.22.29075198.CT.C	ENSPTRG00000014456	-0.649626616814806	-3.95000659064103	5.6326129272905e-4	0.376180669550898	0.546363453947	970
ID.22.29206840.G.C	ENSPTRG00000014460	-0.705513064146841	-2.99467014505569	0.00611597694012278	0.74453374765613	1	1024
ID.22.29251134.A.G	ENSPTRG00000014461	0.520799862321302	2.84322691398444	0.00877081752661428	0.789619902294934	1	1089
ID.22.29224619.C.CT	ENSPTRG00000029414	-0.457715593647677	-3.33709666629047	0.00265032865369873	0.626010249849717	1	1036
ID.22.29421521.CA.C	ENSPTRG00000051085	-0.779890708086566	-3.43678810776562	0.00206809386944064	0.589677937680027	1	883
ID.22.29799725.CTTTTCTTTTCTTTTC.T	ENSPTRG00000014465	-0.446525633648752	-4.02174114509972	4.68529206459434e-4	0.349196967943514	0.450725096614	962
ID.22.29904177.ACT.A	ENSPTRG00000014466	-0.835330235544035	-4.00443398707409	4.89833417269954e-4	0.353792639536408	0.434482241118	887
ID.22.29756684.C.CA	ENSPTRG00000014468	-0.341636066332604	-3.1911766321621	0.00379716089181178	0.683470329319351	1	828
ID.22.30081882.CA.C	ENSPTRG00000014469	-0.392606986548975	-3.23479540219585	0.0034117884697186	0.665722172597916	1	849
ID.22.29754583.A.T	ENSPTRG00000014470	-0.663897764193593	-4.41061329864758	1.71684826345477e-4	0.222800799310383	0.144043569304	839
ID.22.30141214.G.GT	ENSPTRG00000014475	0.45983115931536	3.33232978436804	0.00268182684236374	0.628350800202585	1	942
ID.22.30967898.C.T	ENSPTRG00000014483	-0.708564659387499	-4.66723954692568	8.82723272556931e-5	0.152678606328227	0.093215577582	1056
ID.22.30814658.T.C	ENSPTRG00000014480	1.47911049645936	4.32200102477288	2.15950889773228e-4	0.250794512215228	0.239273585869	1108
ID.22.30728494.C.CT	ENSPTRG00000014484	1.23475040816048	3.73279856349327	9.8074051340234e-4	0.466228717941547	1	1208
ID.22.31216314.CCACA.TCACG	ENSPTRG00000029412	0.370667817436166	3.89897253561822	6.41927447392918e-4	0.400709107530627	0.771596791766	1202
ID.22.31611452.G.C	ENSPTRG00000014488	0.85816522512023	3.66502359990916	0.00116472334681103	0.494935378265029	1	1456
ID.22.31721426.A.G	ENSPTRG00000044410	1.23667050811516	3.01521158124545	0.00582130676723583	0.736612811104906	1	1230
ID.22.31808945.A.C	ENSPTRG00000051816	0.565259683756777	4.24643466074045	2.62549394469199e-4	0.272816877377513	0.317684767308	1210
ID.22.31878706.C.CTT	ENSPTRG00000014495	0.627402730871753	3.35942866718654	0.00250747532934825	0.615542861842965	1	1219
ID.22.32428673.C.G	ENSPTRG00000014498	0.579887296353274	3.25247124748384	0.00326661194586853	0.660929726189366	1	1121
ID.22.32447118.C.CT	ENSPTRG00000014500	-0.282495352153574	-3.41052684095869	0.00220813303285107	0.598345686398738	1	1118
ID.22.32919849.T.C	ENSPTRG00000046565	-1.04804509726861	-3.72688696558659	9.95582105464856e-4	0.469638653776331	1	1123
ID.22.32888568.GC.G	ENSPTRG00000014505	-0.360526220946712	-3.98119801607856	5.19947041005411e-4	0.364058863564983	0.602618620525	1159
ID.22.32887602.T.C	ENSPTRG00000044689	-0.395523599064573	-3.97078793790733	5.34024480793062e-4	0.369060797493398	0.634421083182	1188
ID.22.32796366.G.GTATT	ENSPTRG00000029404	-0.937506455953792	-3.1762890241573	0.00393804412639861	0.690110001091564	1	1181
ID.22.32803604.G.A	ENSPTRG00000014506	-1.00266507497375	-3.81112016048228	8.03456527849774e-4	0.425765967621628	0.945668333279	1177
ID.22.32926564.A.AT	ENSPTRG00000014507	-0.377580051312159	-2.82289236337712	0.00920126550218151	0.796178210136019	1	1202
ID.22.33025350.G.A	ENSPTRG00000014509	0.966987827187725	3.13061928548661	0.00440229680813715	0.702361517103529	1	1245
ID.22.33239525.T.C	ENSPTRG00000014510	-0.505801182096978	-3.68011511019197	0.00112103349943196	0.486743009871972	1	1286
ID.22.33165311.A.G	ENSPTRG00000014511	-0.716705997465767	-3.64777620016297	0.00121669773861718	0.502165150454395	1	1315
ID.22.33199897.C.T	ENSPTRG00000014513	-0.726354592336424	-3.99589514039599	5.0069403382804e-4	0.357902276640848	0.629372400522	1257
ID.22.33410455.C.T	ENSPTRG00000014515	1.15738414994533	3.67286641295329	0.00114181433686892	0.491099937273521	1	1270
ID.22.33363808.C.CAA	ENSPTRG00000014516	0.390987311470957	3.70323163381888	0.00105720660805963	0.48049933170483	1	1338
ID.22.35080813.C.G	ENSPTRG00000014518	0.636098768286263	2.50457693282032	0.0191453047990643	0.867175988254836	1	1000
ID.22.36512431.T.A	ENSPTRG00000014521	-0.467583396671781	-2.88200241773849	0.00800233952925746	0.781253130670378	1	571
ID.22.36769214.C.T	ENSPTRG00000014522	0.448235039024554	3.32774652882406	0.0027124533446919	0.630956305950498	1	629
ID.22.36534198.T.C	ENSPTRG00000014523	-1.00175395587961	-3.99740994461456	4.98750140993533e-4	0.357902276640848	0.332666344043	667
ID.22.37007901.A.G	ENSPTRG00000014524	-0.549943287032991	-2.7830991505487	0.0101020701613578	0.806306679620878	1	747
ID.22.36781415.TC.T	ENSPTRG00000049333	0.804163902977365	2.97230832311704	0.0064529323157687	0.752987783610138	1	770
ID.22.37141179.G.C	ENSPTRG00000014530	-0.983690224813563	-2.97131313622454	0.00646833230032745	0.753420062623026	1	942
ID.22.37361970.C.T	ENSPTRG00000029395	0.788421503871559	4.29525605487754	2.31419380018238e-4	0.257060023814638	0.215914281557	933
ID.22.37131193.AC.A	ENSPTRG00000014532	-0.561549530183045	-4.08265080243691	4.0058397059671e-4	0.331410624171655	0.367335501037	917
ID.22.36998818.CAATT.AACAATC	ENSPTRG00000014534	-0.684052726046627	-3.68084048625115	0.00111897446921144	0.486439112205189	1	929
ID.22.37379480.C.T	ENSPTRG00000014535	0.702205595269327	3.06919081205019	0.00511026013824754	0.723043070035419	1	915
ID.22.37264587.C.A	ENSPTRG00000050982	-0.500604597572263	-2.85751539022451	0.00847983943813388	0.785106500993809	1	911
ID.22.37077977.C.CA	ENSPTRG00000047925	-0.424777581614028	-3.22811087662897	0.00346829651684108	0.670380628757458	1	887
ID.22.37315906.A.G	ENSPTRG00000043092	0.704532342298278	3.43644836442519	0.00206984920771709	0.5899187821874	1	851
ID.22.37440550.A.T	ENSPTRG00000014540	0.618599839782135	3.01988662273571	0.00575616322729356	0.734898584059385	1	856
ID.22.37661081.T.C	ENSPTRG00000014541	-0.858483752293463	-3.44069471146224	0.00204801347234705	0.589457846787261	1	968
ID.22.37427946.T.C	ENSPTRG00000045690	-0.333492813592766	-4.21565278541494	2.84279001340859e-4	0.282336594521278	0.268359377266	944
ID.22.37605706.ATTTTTATTTTTAAATTTTTATT.TTATTTTTAAATTTTTATC	ENSPTRG00000014545	0.707722406335693	4.0906743070018	3.92393451752729e-4	0.327622900894117	0.369242238099	941
ID.22.37308564.G.A	ENSPTRG00000014546	-0.920278282903588	-3.6107179969679	0.0013361650497912	0.51420174692161	1	938
ID.22.37594594.A.C	ENSPTRG00000052343	-1.09943335670608	-3.30677138629406	0.00285698883759424	0.641824040644678	1	938
ID.22.37352753.C.CA	ENSPTRG00000014547	0.462569611584197	4.38199870203847	1.84890193925493e-4	0.229841616281465	0.173981672484	941
ID.22.37665110.AGCATTG.GGGCTCA	ENSPTRG00000034356	-0.73920184100485	-3.6171312882873	0.00131469947166781	0.510104789629154	1	948
ID.22.37802498.C.G	ENSPTRG00000014548	-0.442637351440923	-3.48456098383975	0.00183515925993654	0.569889313627172	1	824
ID.22.37674287.C.T	ENSPTRG00000029391	-0.424829761785286	-3.17730354097828	0.00392828599648309	0.689759064553714	1	804
ID.22.37692594.G.GC	ENSPTRG00000014550	-1.07304118172524	-3.51718516264942	0.00169098079637758	0.557724916347605	1	754
ID.22.37651260.C.T	ENSPTRG00000014553	0.882556885470726	3.52913912796165	0.00164096560852233	0.549953932631993	1	694
ID.13.3168336.C.T	ENSPTRG00000044987	-0.927104607346403	-3.34370200724828	0.00260727411368439	0.623332790421134	1	591
ID.13.3987137.T.G	ENSPTRG00000024080	0.385288226086329	2.67945152416418	0.0128544996545752	0.833897772360887	1	856
ID.13.4394564.T.TA	ENSPTRG00000005677	-0.49157588822894	-2.5113014500592	0.0188580589179031	0.866168568483749	1	789
ID.13.4120320.C.G	ENSPTRG00000005679	0.81053436508689	3.77223067122657	8.87149976487297e-4	0.448690166194392	0.722140080861	814
ID.13.4732992.GTGCA.CTGCG	ENSPTRG00000005680	0.496914200299835	3.11699339640958	0.0045507061975848	0.707562404515473	1	933
ID.13.4837930.T.C	ENSPTRG00000048126	1.43918208767533	3.30633870658581	0.00286004742998398	0.641963107627639	1	987
ID.13.4815310.C.A	ENSPTRG00000005684	-0.5873639563335	-3.13283425671228	0.00437861550274228	0.700627252618329	1	930
ID.13.4901946.G.GT	ENSPTRG00000005685	-0.501515918869895	-2.88680208932133	0.00791178611186757	0.780880994286662	1	894
ID.13.5167512.G.GA	ENSPTRG00000031245	-0.940348150661857	-3.08917023470255	0.00486880192943893	0.716043428648372	1	902
ID.13.5306307.A.G	ENSPTRG00000005687	0.778707098165645	3.18652621551418	0.00384063877820694	0.685265511470541	1	911
ID.13.5532642.GTTTTGT.G	ENSPTRG00000005690	-0.658915462681049	-3.77774950313891	8.747713012597e-4	0.445199231856868	0.717312467033	820
ID.13.5690323.GCTTCCTTC.G	ENSPTRG00000005691	-0.666369769330584	-3.05362650343311	0.00530626694517654	0.72449956182346	1	990
ID.13.5510981.CT.C	ENSPTRG00000005692	0.505988008536385	2.9171161805801	0.00736195846247156	0.771081223921915	1	1171
ID.13.5874955.GC.G	ENSPTRG00000049719	-0.582530332831177	-3.18319859302774	0.00387204333510182	0.686584155957422	1	1159
ID.13.6179168.A.G	ENSPTRG00000005695	-0.47839823431317	-5.03392618867957	3.41397356020065e-5	0.0844457282226292	0.0430502065941	1261
ID.13.6056696.C.CA	ENSPTRG00000005696	0.324904064577291	2.94228795951388	0.0069332049909016	0.763644066360919	1	1313
ID.13.6304417.A.G	ENSPTRG00000005698	-0.452651252443515	-3.06364621276104	0.0051792764848614	0.72449956182346	1	1180
ID.13.7938916.A.G	ENSPTRG00000005701	0.539430739297307	3.60837370821392	0.00134409668694147	0.515467246869785	1	1206
ID.13.7968402.TA.T	ENSPTRG00000005703	-1.30091249540409	-5.86133963317262	4.09556755889215e-6	0.0405034949251366	0.00623345382463	1522
ID.13.8296600.ATTG.GTTA	ENSPTRG00000005704	-1.24112710758604	-2.92882695514838	0.00715944090325033	0.767436548036893	1	1294
ID.13.8192093.G.A	ENSPTRG00000005705	-0.648303591913597	-3.44005599357802	0.00205128354563481	0.589457846787261	1	1111
ID.13.8626484.C.T	ENSPTRG00000032583	0.927934412541017	2.75605954686928	0.0107610015288597	0.810980500132772	1	811
ID.13.8859121.C.CA	ENSPTRG00000005710	1.24670757163224	2.84805537776511	0.00867144594088138	0.788772186524355	1	816
ID.13.9116068.C.CT	ENSPTRG00000005711	0.454020442536984	3.32801171449884	0.00271067211243104	0.630753384442065	1	870
ID.13.9724468.C.A	ENSPTRG00000005715	-1.19489573671466	-3.95079713233865	5.6212073910005e-4	0.375722477896685	0.528955615493	941
ID.13.9712308.CT.C	ENSPTRG00000005718	-0.319568229361916	-2.98162540045132	0.00631044160775698	0.748300304987997	1	993
ID.13.10019625.A.G	ENSPTRG00000005719	-0.705142197618397	-4.77682027656326	6.6439778515759e-5	0.128300267025657	0.0553443355036	833
ID.13.10090593.T.C	ENSPTRG00000005721	1.01855511927792	2.77644906457701	0.0102605024883864	0.807948179430402	1	965
ID.13.10521721.GA.G	ENSPTRG00000047295	-0.881282981213642	-2.89611611053955	0.0077388308580492	0.77804184364316	1	841
ID.13.10783498.C.CA	ENSPTRG00000005723	-0.335259069376752	-2.89792282607501	0.00770569983924807	0.776978636784639	1	624
ID.13.11093118.C.CA	ENSPTRG00000005724	0.604160321756087	2.54827641597201	0.0173487874811028	0.860193667121224	1	665
ID.13.11493408.C.CT	ENSPTRG00000005725	-0.325277903750545	-2.40956548294505	0.0236610524106957	0.88198060639563	1	976
ID.13.11575184.C.T	ENSPTRG00000046989	-1.63977796874642	-2.85695344765673	0.0084911082093255	0.785482107779143	1	1192
ID.13.11807378.CA.C	ENSPTRG00000005727	-0.334608868165793	-2.97128123599837	0.0064688265184445	0.753422733302122	1	1437
ID.13.11774565.C.CT	ENSPTRG00000005728	-0.720726862427739	-5.38902910094691	1.36670896191395e-5	0.0546887858944179	0.0185735747924	1359
ID.13.11702726.T.C	ENSPTRG00000005729	-0.596094531422033	-2.7620570574894	0.0106114413664414	0.810005850993985	1	1337
ID.13.12099453.C.G	ENSPTRG00000005730	1.01162842650824	3.07205419021827	0.00507496409462286	0.722283020362428	1	1220
ID.13.12334345.A.G	ENSPTRG00000005732	0.5536205932576	3.28879075835592	0.00298679744964506	0.649208333039959	1	1198
ID.13.12097511.T.C	ENSPTRG00000005733	0.378861210771193	3.30171936350897	0.00289289941626095	0.64349661688219	1	1270
ID.13.12120675.T.C	ENSPTRG00000005734	-0.59391976049904	-2.92732814048474	0.00718506138232986	0.767929931945587	1	1314
ID.13.12524602.GA.G	ENSPTRG00000005737	-0.566322062807065	-3.32284460539015	0.00274558400881604	0.634680393046322	1	1194
ID.13.12943166.G.T	ENSPTRG00000005742	0.402713553619362	2.82063808316565	0.00925019705527009	0.796285004667102	1	865
ID.13.13034772.TA.T	ENSPTRG00000005743	1.12519824456688	2.9433473824642302	0.00691569141158248	0.763644066360919	1	868
ID.13.13609787.G.A	ENSPTRG00000005745	0.571983470856345	3.19408372706447	0.00377022293277623	0.682398080906612	1	1004
ID.13.13648498.TA.T	ENSPTRG00000005746	1.01984680649826	4.96413426755655	4.08959617363406e-5	0.094464983901874	0.0405687940424	992
ID.13.13348409.GA.G	ENSPTRG00000005747	0.624681961560819	3.31014646875031	0.00283323891945223	0.640127875877827	1	1067
ID.13.14034892.A.G	ENSPTRG00000005750	-0.397703433095966	-2.69218557192709	0.0124818650264854	0.830936607080461	1	1057
ID.13.14314915.A.G	ENSPTRG00000005751	-0.542775297519032	-3.24718421929087	0.00330939884300666	0.661497971279878	1	998
ID.13.14754951.C.T	ENSPTRG00000005753	-0.490599226212633	-3.4055471652677	0.0022357069340117	0.598616145486856	1	993
ID.13.15199131.G.GA	ENSPTRG00000048008	0.9931615189823	4.77239749974277	6.72059402792493e-5	0.129586815632051	0.0754050649933	1122
ID.13.15179381.TA.T	ENSPTRG00000005756	1.11437127118476	3.77789286971215	8.74452002899434e-4	0.4451867140824	1	1147
ID.13.15305358.GT.G	ENSPTRG00000005757	0.728636772218997	2.98429158201781	0.00627022190422995	0.747354278945948	1	1046
ID.13.15431350.G.T	ENSPTRG00000005758	1.28562938310459	3.02138397424185	0.00573544636854441	0.734295667090077	1	781
ID.13.16076649.G.T	ENSPTRG00000005760	-0.557468022538311	-4.11297745310263	3.70486704460169e-4	0.320785468922548	0.275271621414	743
ID.13.15710141.C.T	ENSPTRG00000005761	0.481453392777171	3.28540817439274	0.00301184681140749	0.650151738779701	1	827
ID.13.16632497.C.CT	ENSPTRG00000005764	0.523291773580205	2.98510251346055	0.00625803748111602	0.747117791479566	1	1225
ID.13.16937478.G.GCCCTTCTC	ENSPTRG00000005766	0.675459030947478	3.10330979726389	0.00470457146111587	0.709947438464494	1	808
ID.13.17276651.C.G	ENSPTRG00000045602	-0.565416132768392	-3.91284660721	6.19528494683591e-4	0.392759727262952	0.455353443592	735
ID.13.17014135.G.A	ENSPTRG00000005770	-0.610562384089635	-3.06361733262776	0.00517963829634199	0.72449956182346	1	704
ID.13.17562624.C.CT	ENSPTRG00000005771	0.715459342573964	3.08805262665947	0.00488201476571511	0.716653474329884	1	672
ID.13.17750384.C.A	ENSPTRG00000005772	1.37242155745713	6.21782245545052	1.67052011752257e-6	0.0405034949251366	0.00196787269844	1178
ID.13.18076450.C.T	ENSPTRG00000005773	-0.550765517415126	-3.33607970336415	0.00265701824135301	0.626510249654176	1	1186
ID.13.18609470.GA.G	ENSPTRG00000005774	0.693716591199678	2.86877135188284	0.00825708499504373	0.782183251344749	1	1071
ID.13.19515894.G.A	ENSPTRG00000005775	-0.465974987352963	-3.55966164725368	0.00151971419785166	0.535568125341572	1	772
ID.13.20352101.G.T	ENSPTRG00000005778	0.57198720983179	3.17417021128131	0.00395849922421555	0.691173876640172	1	805
ID.13.20930637.A.G	ENSPTRG00000005782	-0.335058463226721	-2.52879944851887	0.0181292355095915	0.862907896576319	1	660
ID.13.21672999.C.CT	ENSPTRG00000005787	-0.878887638435045	-3.80575279984306	8.14528410492172e-4	0.429019419088172	0.81045576844	995
ID.13.21745258.GAA.G	ENSPTRG00000005788	0.824079834057654	3.35347645115893	0.00254480380728975	0.618852477772403	1	978
ID.13.21526022.C.A	ENSPTRG00000005789	0.832135879188536	4.30326725500033	2.26673841020777e-4	0.256229784260142	0.210579998308	929
ID.13.21752962.T.C	ENSPTRG00000005790	0.717186747609212	3.42003366323686	0.00215640529081204	0.59705439677811	1	932
ID.13.21956710.C.A	ENSPTRG00000005791	0.316990774733526	2.98014688309465	0.00633285120089726	0.749298734401774	1	946
ID.13.22501480.A.G	ENSPTRG00000005794	-0.981066084222901	-4.66258433094537	8.93443965727946e-5	0.154057393266717	0.108910819422	1219
ID.13.23298430.T.G	ENSPTRG00000043532	0.422541405854523	4.57592018431332	1.11857827390039e-4	0.169997735665579	0.146645611708	1311
ID.13.23874872.G.GT	ENSPTRG00000005802	-0.644077818725712	-4.04948544412973	4.36272512039137e-4	0.343566626356084	0.586350256181	1344
ID.13.24107357.G.GGT	ENSPTRG00000048931	-0.598921194787305	-2.87055868227585	0.00822222851979577	0.782183251344749	1	1327
ID.13.24033080.TTG.T	ENSPTRG00000005804	-1.07111970190423	-3.47330497656151	0.00188762820447565	0.576220326468708	1	948
ID.13.24694659.A.AAG	ENSPTRG00000005805	0.562899847237985	4.05398427829455	4.31253028822799e-4	0.340699742524424	0.436428065169	1012
ID.13.25391857.AAGA.GAGC	ENSPTRG00000005806	1.11094578015702	3.30040247291112	0.00290233158879087	0.644102348587186	1	617
ID.13.25346834.A.T	ENSPTRG00000005808	0.354139550609899	2.83370724783575	0.00896990356034966	0.791988224460024	1	553
ID.13.25514131.C.CA	ENSPTRG00000044827	-0.372242350219898	-3.5650328667945	0.0014993011945701	0.533123616897426	0.823116355819	549
ID.13.25590565.CT.C	ENSPTRG00000005811	0.616974603198735	3.18661686448612	0.00383978671602901	0.685236415154722	1	585
ID.13.26055801.C.CT	ENSPTRG00000005812	-0.49926505266674	-3.45951925239855	0.00195388069526564	0.581742193826386	1	656
ID.13.25771078.G.GA	ENSPTRG00000044355	-0.254468944683425	-2.26826102168266	0.0322073254699847	0.900628949222763	1	795
ID.13.25872848.T.A	ENSPTRG00000045760	-0.555096107370226	-4.30374065126175	2.26396465115594e-4	0.256229784260142	0.213718263069	944
ID.13.26154927.T.TGG	ENSPTRG00000005815	-0.47179104774144	-3.951958494009	5.60449316171636e-4	0.375180931617383	0.546438083267	975
ID.13.26020563.C.CA	ENSPTRG00000005816	-0.635510436587697	-3.88710623561669	6.6171663910022e-4	0.40674342029209	0.729211736288	1102
ID.13.26131501.CT.C	ENSPTRG00000005819	0.848364974842807	2.57263200480999	0.0164168053455339	0.856221457211449	1	1177
ID.13.26362670.CTTTTTTTTTTAAA.TTTTTAAT	ENSPTRG00000005820	-0.335812776407921	-3.25442456520127	0.00325093962897287	0.660929726189366	1	1203
ID.13.27136730.A.G	ENSPTRG00000005823	-0.584081195883977	-3.28835929992828	0.00298998132586664	0.649385840836185	1	710
ID.13.27366323.A.G	ENSPTRG00000005824	-0.449773357898146	-3.12746590498433	0.00443622344689615	0.704480602880233	1	1167
ID.13.27422604.G.C	ENSPTRG00000050984	-1.11787545361719	-2.86749536261003	0.00828205500113652	0.782412775154395	1	1265
ID.13.27792656.T.G	ENSPTRG00000045006	-0.90610392037274	-3.011514266803	0.00587332461482815	0.738697014349105	1	1462
ID.13.27664420.C.A	ENSPTRG00000047723	0.622221790924687	3.79997646791784	8.26611488226662e-4	0.431958207299099	1	1589
ID.13.28332436.C.T	ENSPTRG00000005832	0.679671878066403	3.59997691683067	0.00137288568677166	0.518219172419779	1	1283
ID.13.28916768.C.G	ENSPTRG00000005833	0.598927216094346	3.27834135432047	0.00306483636766973	0.650863714662982	1	994
ID.13.29031383.C.T	ENSPTRG00000005834	-0.530326181763146	-3.04318095602085	0.00544182547746947	0.727108898743078	1	987
ID.13.29259832.C.G	ENSPTRG00000049445	0.561037780821123	2.41142600055817	0.0235639185657487	0.881420757526118	1	714
ID.13.29260413.TA.T	ENSPTRG00000005837	-0.393056505829618	-3.10144076497762	0.00472597137277079	0.711102013318127	1	673
ID.13.29797614.C.CA	ENSPTRG00000005838	-0.38645680947949	-2.90837459784482	0.00751666733408774	0.773115878388539	1	761
ID.13.30101775.CA.C	ENSPTRG00000024388	-0.381654494467524	-2.33852096288287	0.0276571756001595	0.893302373171956	1	696
ID.13.30164574.C.CT	ENSPTRG00000005840	0.376770183486444	2.48764176494738	0.0198867692489771	0.870354290192699	1	510
ID.13.30105874.T.TA	ENSPTRG00000037477	-1.14261321755309	-3.00658349725966	0.00594338739114703	0.741083408490271	1	427
ID.13.30096584.GT.G	ENSPTRG00000042843	0.722428845251526	3.57309804968433	0.00146915171150441	0.528249489935702	0.625858629101	426
ID.13.30339161.CT.C	ENSPTRG00000005844	-1.75005889614297	-3.92179355601281	6.05494526571598e-4	0.389207554380659	0.272472536957	450
ID.13.30261860.CT.C	ENSPTRG00000005845	0.513215702227761	4.68922388838949	8.33807735901702e-5	0.151075190978623	0.0375213481156	450
ID.13.30493684.G.A	ENSPTRG00000005847	0.659982018649628	2.77032250061582	0.010408534696594	0.810005850993985	1	561
ID.13.30954526.G.T	ENSPTRG00000005851	-0.576681811431965	-3.76006664467699	9.1504430437003e-4	0.454665017262586	0.96537174111	1055
ID.13.30953222.A.ATT	ENSPTRG00000005853	0.421954193587885	3.71349632689466	0.0010300198428462	0.477138880264442	0.972338731647	944
ID.13.31248296.C.G	ENSPTRG00000005855	-0.696476717736504	-3.08465915115114	0.00492234486649993	0.718262230849982	1	664
ID.13.31504217.C.CT	ENSPTRG00000005856	0.771005596799121	3.58593348221042	0.00142238664814682	0.522753258599913	0.561842726018	395
ID.13.31767819.C.CT	ENSPTRG00000005857	0.436114753560385	3.05532118231363	0.0052845810282365	0.72449956182346	1	582
ID.13.32838990.T.TC	ENSPTRG00000005859	-0.404053426462256	-3.9206211153491	6.07315590626685e-4	0.389938842723652	0.25203597011	415
ID.13.33138023.G.A	ENSPTRG00000042329	-0.410964013691174	-3.64569390493796	0.00122312420420771	0.502165150454395	0.506373420542	414
ID.13.32839271.T.A	ENSPTRG00000005861	0.797056688206618	3.27573570415732	0.00308460091713199	0.651388634996827	1	425
ID.13.33148306.CT.C	ENSPTRG00000005863	-0.510469844454319	-2.73820683402637	0.0112180374630252	0.817059226900677	1	400
ID.13.33307243.CA.C	ENSPTRG00000005864	-0.615965978975953	-4.22642700633223	2.76477407276608e-4	0.279670346864728	0.114461646613	414
ID.13.33520519.C.CTT	ENSPTRG00000005865	0.605617631771573	3.07031891961604	0.00509632629502834	0.722584197787951	1	417
ID.13.33565936.T.TA	ENSPTRG00000005866	0.916749798138456	3.68158272665264	0.00111687140317742	0.485960992232947	0.415476161982	372
ID.13.33465609.T.TA	ENSPTRG00000045872	0.884943788208423	2.98978467397173	0.00618812759879651	0.745825206112954	1	480
ID.13.34070224.A.AGT	ENSPTRG00000023284	-0.717819961187137	-3.17728035652669	0.00392850873605676	0.689759064553714	1	469
ID.13.34421340.CCT.A	ENSPTRG00000051644	-0.57134764130279	-2.93664262895917	0.007027243583855	0.765036542699045	1	335
ID.13.34289069.G.GGT	ENSPTRG00000005871	0.310042896621308	2.94158403825364	0.00694486502678598	0.763851632125519	1	376
ID.13.34174704.C.CGTTT	ENSPTRG00000005872	-0.67077128403951	-3.66629527176591	0.0011609784345246	0.494792317843333	0.479484093459	413
ID.13.34362650.T.C	ENSPTRG00000005873	-0.518685761081403	-2.25485388319794	0.0331493340214839	0.90304221989784	1	565
ID.13.34736981.T.TTTA	ENSPTRG00000005874	-0.554252823373885	-2.98717673294686	0.00622697458831625	0.746912554084295	1	612
ID.13.34759394.T.TA	ENSPTRG00000005875	0.468893858465483	2.63524399056526	0.0142306740112711	0.84423058340458	1	639
ID.13.34531213.G.A	ENSPTRG00000005877	1.27552069264078	3.3880650995214	0.00233518214336875	0.606449242908407	1	671
ID.13.34666605.A.ATT	ENSPTRG00000005878	-0.298717390473798	-3.22722519800749	0.00347585104836369	0.670785766869525	1	649
ID.13.34875329.A.AT	ENSPTRG00000005879	-0.222746286317519	-2.70767578495254	0.0120422472497603	0.825750896798388	1	474
ID.13.34903399.C.CA	ENSPTRG00000031189	0.422118325000006	2.53717420272399	0.0177897432605916	0.860951310335744	1	480
ID.13.34924281.A.G	ENSPTRG00000005881	0.744862987629217	2.55546583407576	0.0170686830661623	0.858718337813747	1	467
ID.13.35114314.GT.G	ENSPTRG00000052486	0.767257622790139	3.46665201136454	0.00191932395543571	0.578528642435933	0.919356174654	479
ID.13.35114314.GT.G	ENSPTRG00000045142	0.634411668285536	2.77239431512927	0.0103582507753887	0.809598358423751	1	480
ID.13.35200855.C.CTT	ENSPTRG00000005883	0.760535079547384	3.63007031241653	0.00127241335432386	0.50628163285942	0.596761863178	469
ID.13.35964144.T.C	ENSPTRG00000005886	0.609448343952179	3.43487821413467	0.00207798047018396	0.590373380246132	1	721
ID.13.36152261.T.C	ENSPTRG00000005888	-0.690550054527758	-4.31964988177348	2.17268469839855e-4	0.251265185253494	0.177725608329	818
ID.13.36195673.A.G	ENSPTRG00000034415	-0.563455508884628	-2.53205935751843	0.01799637782341	0.861297098953519	1	737
ID.13.36247967.T.TAC	ENSPTRG00000005890	-0.43522263768171	-3.34746877493522	0.00258302598846506	0.622261921726534	1	687
ID.13.36668173.C.CT	ENSPTRG00000005892	0.489443047443108	2.5564874205203	0.017029224450609	0.858718337813747	1	521
ID.13.36668173.C.CT	ENSPTRG00000005893	-0.467299505974351	-2.88036390277448	0.00803347731729795	0.781794762132564	1	450
ID.13.37221808.C.CT	ENSPTRG00000005897	0.785412975663526	3.12402880440521	0.00447348857313176	0.705519733644121	1	446
ID.13.36968687.G.A	ENSPTRG00000005898	0.700736023633732	3.84164113316249	7.43254196325345e-4	0.413267234259582	0.335207642543	451
ID.13.36987186.C.T	ENSPTRG00000050996	-0.455829155618377	-2.96009968002769	0.00664429384894757	0.758549660508513	1	455
ID.13.36998530.C.CA	ENSPTRG00000005899	1.00033134782977	2.91982416362851	0.00731464995059278	0.771079426987088	1	449
ID.13.37522072.CT.C	ENSPTRG00000005903	0.550833540138044	2.12858982010961	0.0433230452698208	0.922352975313392	1	498
ID.13.37080818.A.G	ENSPTRG00000005902	0.617013403906447	3.19421853600858	0.00376897823122681	0.682398080906612	1	491
ID.13.37532558.A.T	ENSPTRG00000005901	-1.15678888032174	-3.24046742143481	0.00336453724452644	0.663906693193298	1	503
ID.13.37650291.CA.C	ENSPTRG00000031176	-0.467089624819742	-2.72459322273534	0.0115787661194631	0.82105819031297	1	470
ID.13.37648154.C.CT	ENSPTRG00000005906	-0.655918098091176	-2.71892283209635	0.0117322139255749	0.823565313077737	1	477
ID.13.42541046.TA.T	ENSPTRG00000005914	0.957336568183962	3.93760175806511	5.8146020825806e-4	0.381370235474563	0.556457419303	957
ID.13.45374488.C.CA	ENSPTRG00000005918	-0.490576427441004	-4.12097903477216	3.62926177754811e-4	0.316506129062867	0.334255009712	921
ID.13.46323894.A.C	ENSPTRG00000005920	-0.853493155858464	-4.11020417619449	3.73143342609404e-4	0.322596192067385	0.362695329016	972
ID.13.56670797.G.A	ENSPTRG00000005924	-0.925857261032555	-2.82086915781052	0.00924517003383205	0.796285004667102	1	992
ID.13.56706685.GAGA.G	ENSPTRG00000045949	1.0335058266269	4.13970440500704	3.45824994844108e-4	0.30795585180891	0.340983444916	986
ID.13.57935525.CT.C	ENSPTRG00000031166	-0.380167117999409	-2.71259504237252	0.0119057085440009	0.824634386633636	1	1143
ID.13.57785870.G.A	ENSPTRG00000005925	0.995061746338482	3.25154036155644	0.00327410648866122	0.66125156574086	1	1137
ID.13.57953914.TTG.T	ENSPTRG00000005926	0.348015827500728	2.26896561352241	0.0321584988763713	0.900628949222763	1	1138
ID.13.57899006.GA.G	ENSPTRG00000005927	0.253619613765943	2.40926842449709	0.0236765952861764	0.882084658893899	1	1131
ID.13.58387038.T.G	ENSPTRG00000039565	0.848624498823602	3.43775393871937	0.0020631116495817	0.589457846787261	1	1075
ID.13.58836808.C.CA	ENSPTRG00000005929	-0.973110412931317	-3.48655696869787	0.00182600454273097	0.569257372114755	1	1127
ID.13.60790024.A.AGT	ENSPTRG00000005932	-0.675123845323512	-4.70072230653354	8.0931345453865e-5	0.148466336365699	0.087729578472	1084
ID.13.60767649.TA.T	ENSPTRG00000049225	0.854867781751042	2.68623483676858	0.0126547206203387	0.831898766667568	1	1121
ID.13.60730502.CA.C	ENSPTRG00000005935	0.214012839670038	2.74630174888952	0.0110085847121075	0.814589138121654	1	1102
ID.13.62186586.T.A	ENSPTRG00000042718	0.975155396637146	4.19522144670431	2.99678000870102e-4	0.290451449097288	0.281097964816	938
ID.13.62224263.T.C	ENSPTRG00000005940	-0.736520682729458	-3.11489899651047	0.00457393952690973	0.708212559330144	1	737
ID.13.62325182.CAAAAT.C	ENSPTRG00000022568	-0.533889778955103	-2.79834930122926	0.00974742590245032	0.801102487460608	1	716
ID.13.62210147.TA.T	ENSPTRG00000005943	-0.677616852879203	-2.51778062643464	0.0185850778103762	0.86517607961838	1	694
ID.13.62978341.G.A	ENSPTRG00000005945	-0.588265962315832	-4.04577702732454	4.40453504751804e-4	0.345296061845478	0.571268195663	1297
ID.13.63216753.TA.T	ENSPTRG00000005946	0.943701106800356	3.73250621528737	9.81469351247395e-4	0.466319978169755	1	1312
ID.13.64052275.T.TA	ENSPTRG00000005948	-0.660135550009097	-3.81350155095906	7.98591664934895e-4	0.424956074863712	0.609325440345	763
ID.13.64794227.CA.C	ENSPTRG00000005949	-0.634408759989392	-3.97714374104127	5.25385501431296e-4	0.366052070848966	0.563738643036	1073
ID.13.65117385.A.G	ENSPTRG00000005950	0.567210947279865	3.56456689519606	0.0015010614374301	0.533350680132457	1	775
ID.13.65611338.GT.G	ENSPTRG00000005951	-0.531078836869546	-3.33538012463391	0.00266162956541428	0.626841183108239	1	902
ID.13.73026261.G.GA	ENSPTRG00000005957	-1.3906528670924	-2.98601082712715	0.00624441669281684	0.74695300876971	1	1099
ID.13.80078101.G.A	ENSPTRG00000005966	1.14640740857618	3.69781613342315	0.0010718321155322	0.482548019559369	0.970008064557	905
ID.13.80459603.CT.C	ENSPTRG00000005967	0.671076594690018	3.75959851904806	9.16134835252751e-4	0.454812440705604	0.886818520525	968
ID.13.80127138.A.G	ENSPTRG00000048877	-0.938702504700388	-2.74012108144315	0.0111681709971743	0.816851080031752	1	1034
ID.13.80632022.T.C	ENSPTRG00000005971	-1.1075489615177	-3.86201877832583	7.05553443397346e-4	0.408949309017554	0.521403994671	739
ID.13.81006904.A.AT	ENSPTRG00000005973	0.728578514844465	2.83079966803316	0.00903155810124964	0.79316568900224	1	649
ID.13.81041924.A.AT	ENSPTRG00000005974	-0.78482665996754	-2.45038307245936	0.0216125171829557	0.877940267636687	1	691
ID.13.81521941.A.G	ENSPTRG00000005976	-0.747924802447199	-3.1707265650087	0.00399196262320294	0.691173876640172	1	732
ID.13.81244935.AG.A	ENSPTRG00000005977	0.396899277857667	2.47188082535508	0.0206006158537596	0.872666080829498	1	762
ID.13.83077295.CA.C	ENSPTRG00000005982	0.68394318896909	3.18081744333862	0.00389466711459659	0.688596800611947	1	778
ID.13.83239260.CAT.C	ENSPTRG00000005983	-0.463585467582761	-3.54860981752825	0.00156257283705383	0.541080933458089	1	698
ID.13.83655343.A.G	ENSPTRG00000005984	0.516168479790441	2.89459629719408	0.00776680548587099	0.778621472148146	1	1053
ID.13.84055666.A.G	ENSPTRG00000005985	0.590646367366784	4.12674706831883	3.57571052621787e-4	0.314217991014068	0.37366174999	1045
ID.13.83954586.GTTAT.G	ENSPTRG00000005988	0.616520966475587	3.37693641272613	0.00240072914076848	0.609178615318568	1	1413
ID.13.84595750.T.A	ENSPTRG00000005991	-1.06273302864112	-4.20012414009676	2.95909048810439e-4	0.287608244034388	0.417527667872	1411
ID.13.84915092.C.T	ENSPTRG00000039913	-0.737097267436197	-2.4376500686393	0.0222332975777961	0.8790411748486	1	845
ID.13.84991187.TA.T	ENSPTRG00000005994	-0.557552972535659	-3.14631530810162	0.00423710117787988	0.694859409445305	1	773
ID.13.85443627.A.G	ENSPTRG00000005997	-0.456350116911631	-3.75281039032678	9.32092372666708e-4	0.457402249392522	0.915314709959	982
ID.13.85273119.C.T	ENSPTRG00000005998	0.488321374985847	2.93436169185261	0.00706558222343636	0.765703464513595	1	1185
ID.13.86036404.C.T	ENSPTRG00000006001	-0.621263262733008	-4.63627096088332	9.56536930067752e-5	0.157819988962574	0.0954623856208	998
ID.13.86517810.T.G	ENSPTRG00000045133	-0.737864340806655	-3.56139675822375	0.00151309052786868	0.534461238154033	1	893
ID.13.86177261.G.A	ENSPTRG00000006004	-0.51250220764884	-3.99620658994212	5.00293751925908e-4	0.357902276640848	0.453766432997	907
ID.13.86829018.T.C	ENSPTRG00000006005	0.748820044959162	3.9737950273654	5.29919826969413e-4	0.367935342566224	0.532039506277	1004
ID.13.86956028.GA.G	ENSPTRG00000024336	0.951731560276419	2.92762498104371	0.00717998032398818	0.767929931945587	1	1004
ID.13.87678135.G.A	ENSPTRG00000006008	0.448857797630691	2.60063761155776	0.015402869753414	0.85145567865033	1	865
ID.13.88481292.CTGTGTG.C	ENSPTRG00000006009	-0.337165693354575	-3.5904246770678	0.00140636918479095	0.521554541887795	1	986
ID.13.88706992.G.T	ENSPTRG00000006014	-0.510878303497853	-3.94359273383657	5.72599671305976e-4	0.379432971367404	0.64875542759	1133
ID.13.88353191.T.A	ENSPTRG00000006015	-0.489349805671603	-3.49703037778843	0.00177869167306864	0.566989024781252	1	1146
ID.13.88490136.T.G	ENSPTRG00000006017	0.435236846850447	2.64104640872972	0.0140424931443477	0.842896658412184	1	1142
ID.13.88884166.T.A	ENSPTRG00000051474	0.703043442585848	3.68447485054702	0.00110871372473484	0.48590658855462	1	1125
ID.13.92066538.T.TAC	ENSPTRG00000006021	0.436959183707199	3.02975692301641	0.00562090826558463	0.731463009407382	1	954
ID.13.92257637.T.A	ENSPTRG00000006022	0.575511155853881	3.07573967325083	0.00502987787478824	0.721276155264756	1	964
ID.13.94000716.C.G	ENSPTRG00000006025	0.78249718010819	3.26555552122186	0.00316300745947524	0.655478396533195	1	989
ID.13.94029887.GCA.G	ENSPTRG00000044332	-0.578002730158031	-4.4353490520620404	1.61029197095911e-4	0.213146796377601	0.14862994892	923
ID.13.94071290.G.T	ENSPTRG00000006027	0.756134525180078	3.54183016800241	0.00158944530682333	0.54481961721565	1	920
ID.13.94605690.T.C	ENSPTRG00000024071	-1.3323410910944	-4.80467271699792	6.18119562693414e-5	0.121418182414806	0.0788102442434	1275
ID.13.95404806.C.T	ENSPTRG00000006030	-1.0218719470356	-3.09506920116625	0.00479962803517535	0.713588221769608	1	1069
ID.13.95965941.TA.T	ENSPTRG00000006031	0.740602393777311	3.09645346632954	0.00478353260118516	0.713093612920046	1	1168
ID.13.96149409.G.A	ENSPTRG00000006032	-0.529795836146614	-4.34448551189452	2.03745164404705e-4	0.243849817347379	0.221470993708	1087
ID.13.96281242.G.GA	ENSPTRG00000006034	-0.73693056323763	-3.82817280076304	7.69252788575867e-4	0.417806981586642	0.768483535787	999
ID.13.96443577.G.T	ENSPTRG00000052254	-0.570055048309167	-2.94016965801016	0.00696834985919506	0.764217452038405	1	984
ID.13.96659808.C.CA	ENSPTRG00000006036	-0.378809802368411	-2.69654119483295	0.0123567514460505	0.830157978976412	1	985
ID.13.96493421.A.G	ENSPTRG00000006038	-0.389855242611073	-3.32047177928265	0.00276176162914324	0.635349245720328	1	793
ID.13.96971419.C.T	ENSPTRG00000006039	0.795072017041065	2.64538260930916	0.0139033867345814	0.842117781799305	1	795
ID.13.98392081.G.A	ENSPTRG00000006046	0.30927891589079	3.92308921038522	6.03488345083836e-4	0.388548300720539	0.696425550227	1154
ID.13.98695669.G.T	ENSPTRG00000006047	0.653566240545671	3.4917227694102	0.00180251723561032	0.567142641061205	1	972
ID.13.98889218.G.A	ENSPTRG00000006048	-1.2519027782852299	-2.84492305288745	0.00873578808525334	0.789608026151639	1	1063
ID.13.99212277.C.T	ENSPTRG00000045708	-0.907125972794875	-4.32586674366275	2.13801791300771e-4	0.249558334575969	0.197125251579	922
ID.13.99116397.G.A	ENSPTRG00000006050	-0.942561883990623	-3.82223528030246	7.80996437575137e-4	0.421250200836073	0.773967469637	991
ID.13.99319664.A.G	ENSPTRG00000006053	0.544751864619592	3.2395743210735	0.00337193517643512	0.664408955933735	1	960
ID.13.99079873.C.CG	ENSPTRG00000006054	0.62791021639076	3.85621201105195	7.16100513295457e-4	0.408949309017554	0.665257376851	929
ID.13.99506209.C.T	ENSPTRG00000006055	-0.86297516197238	-3.56128855967432	0.00151350274354995	0.534525549493126	1	893
ID.13.99324302.C.T	ENSPTRG00000006056	1.41302255526283	4.04107688554726	4.4580956631033e-4	0.347595955236464	0.381612988762	856
ID.13.99409302.T.A	ENSPTRG00000053547	0.799004741970118	3.39595642437555	0.00228975870377065	0.603703619899219	1	909
ID.13.99377411.C.T	ENSPTRG00000045938	-0.571057873695971	-4.83496966196261	5.71440142906197e-5	0.114680825344636	0.0525724931474	920
ID.13.99269054.GA.G	ENSPTRG00000006059	0.36982347608182	3.54795113918649	0.00156516407544724	0.541624302285522	1	956
ID.13.99525622.A.C	ENSPTRG00000006060	0.397154397468775	2.8648063113666	0.00833491208789995	0.783273481304858	1	989
ID.13.99824374.T.C	ENSPTRG00000048704	-0.612959326570733	-3.47453308843298	0.00188183324791362	0.575682735213378	1	971
ID.13.99824241.C.T	ENSPTRG00000045155	-1.09995916294685	-3.04399464676873	0.00543114778299668	0.726719072387044	1	1079
ID.13.99999736.T.C	ENSPTRG00000006069	0.685410187149737	4.79243094773952	6.38048111799474e-5	0.124136202264535	0.0706957307874	1108
ID.13.100256407.G.A	ENSPTRG00000006072	0.654178930180831	2.79848320703989	0.00974436463409358	0.801071850794903	1	878
ID.13.100334600.A.C	ENSPTRG00000006073	0.900251805413106	4.10266059751002	3.8046545847992e-4	0.324427407982731	0.281163973817	739
ID.13.100393243.T.C	ENSPTRG00000052016	-0.79075675903229	-4.49327130166268	1.38586074456592e-4	0.196375042932151	0.0943771167049	681
ID.15.3866314.A.G	ENSPTRG00000006817	0.708320479380468	3.0687501641238	0.00511571271544811	0.723517456876742	1	1380
ID.15.3907725.C.CA	ENSPTRG00000006818	0.688237218418666	3.48625211754936	0.00182739988017546	0.569257372114755	1	1295
ID.15.3868633.T.C	ENSPTRG00000052089	-1.02013148428619	-4.10497980309457	3.78199324297453e-4	0.324427407982731	0.419044851322	1108
ID.15.4231816.TTTA.T	ENSPTRG00000051453	-0.668764367176946	-3.00390588497536	0.00598176812212264	0.74238748942968	1	1093
ID.15.4755031.T.C	ENSPTRG00000042825	-0.597947328280862	-4.04020447182666	4.46810789658918e-4	0.34793713490849	0.554045379177	1240
ID.15.5961470.GA.G	ENSPTRG00000006826	-0.351946165198396	-2.68467678762774	0.0127003481625861	0.832534659054835	1	893
ID.15.5834209.C.CA	ENSPTRG00000038364	-0.686605758737853	-2.63202462229832	0.0143360976062514	0.84526105776699	1	887
ID.15.6514990.G.A	ENSPTRG00000006829	0.478764869956974	4.25434090527804	2.57239649020931e-4	0.272711865077494	0.234088080609	910
ID.15.6706880.G.A	ENSPTRG00000030356	0.901454142003139	3.0158350487038	0.00581257863536165	0.736500087120245	1	1388
ID.15.7795629.T.C	ENSPTRG00000006831	-0.91052097558552	-2.55965312793089	0.016907487777753	0.858355849130028	1	1082
ID.15.9433959.T.G	ENSPTRG00000050016	1.00971305311488	5.03469361332926	3.40720489728661e-5	0.0843635580417741	0.0411590351592	1208
ID.15.9048892.A.C	ENSPTRG00000053972	-1.04993600462859	-4.94657422692025	4.27978426130347e-5	0.0955407183691912	0.05585118461	1305
ID.15.9556361.A.G	ENSPTRG00000053637	1.15309452129745	4.5847520310635	1.09325343279329e-4	0.169625965652077	0.163441388203	1495
ID.15.9734581.T.C	ENSPTRG00000043911	-0.714380793773071	-3.87134688834715	6.88929697958188e-4	0.408949309017554	1	1530
ID.15.9582722.GCAC.ACAG	ENSPTRG00000041722	1.84109632869927	6.83725091756788	3.63110275665781e-7	0.0313922235383242	5.5628494232e-4	1532
ID.15.9705425.ATTTTTTTTT.A	ENSPTRG00000006846	-0.663011868865939	-4.02420886780698	4.65567106846733e-4	0.349196967943514	0.585683420413	1258
ID.15.10831614.A.G	ENSPTRG00000006842	2.14375352288668	4.4442291911785	1.57366772195959e-4	0.209776172008268	0.190256427585	1209
ID.15.10945149.G.A	ENSPTRG00000007519	-1.41312692151949	-3.32081165553214	0.00275943874804507	0.635349245720328	1	855
ID.15.11177226.C.T	ENSPTRG00000030342	0.594971868936736	3.39767695183529	0.00227996961923989	0.60311904666023	1	815
ID.15.10898662.A.G	ENSPTRG00000006854	-0.501223324808343	-3.66634969762812	0.00116081842062716	0.49476846823381	0.774265886558	667
ID.15.11102588.T.TA	ENSPTRG00000006858	0.542858668771489	3.1392182569545	0.00431104385923203	0.697463492385234	1	649
ID.15.11433671.G.C	ENSPTRG00000054293	-0.738450538102654	-3.73340688115066	9.79225650237312e-4	0.465751180007779	0.730502335077	746
ID.15.11356219.C.T	ENSPTRG00000043659	0.598290498915629	3.4438172667191	0.00203209959602535	0.588476552586827	1	779
ID.15.11551057.CT.C	ENSPTRG00000006863	0.704552944401049	2.87115737786208	0.00821058401119191	0.782183251344749	1	760
ID.15.13050006.G.A	ENSPTRG00000030347	-0.854360060726008	-3.51627924658241	0.00169483112825275	0.558014288725856	1	796
ID.15.13053860.GT.G	ENSPTRG00000006867	-0.578561470967534	-3.11304408414187	0.00459461124404937	0.708212559330144	1	814
ID.15.12951324.T.C	ENSPTRG00000006870	1.24136982483525	3.4185055807377	0.00216463963496279	0.59705439677811	1	1036
ID.15.13386019.A.G	ENSPTRG00000006872	-0.69088508316577	-2.30807013402977	0.0295518940123014	0.896502170268396	1	1099
ID.15.14022410.T.TTCTTA	ENSPTRG00000006873	0.490780521798469	3.10418910984528	0.00469453575853093	0.709861656534965	1	1156
ID.15.14247371.ATTTTTTT.A	ENSPTRG00000006875	0.38732268366716	3.11929792184551	0.00452527285048496	0.706331905206159	1	1037
ID.15.14538585.G.GT	ENSPTRG00000049825	-0.717755699404419	-3.31415315983812	0.0028052924250991	0.637697372881899	1	1045
ID.15.14500968.TTG.T	ENSPTRG00000006877	-0.341058876317428	-2.97415979482708	0.00642437476148351	0.752044943676163	1	991
ID.15.14647117.C.T	ENSPTRG00000006878	-0.664570473102359	-3.34747213893778	0.00258300443106191	0.622261921726534	1	1095
ID.15.14424576.AA.GT	ENSPTRG00000006879	0.787996017622215	2.7595726290669	0.0106731563644635	0.810192994053123	1	1084
ID.15.14519428.T.C	ENSPTRG00000006880	-0.529863575644642	-3.33280267890388	0.00267868596374409	0.628202527564916	1	1080
ID.15.14726981.C.A	ENSPTRG00000006882	-1.5495015059238	-4.23407674578144	2.71067608959266e-4	0.27653180075511	0.292481950067	1079
ID.15.14857470.T.C	ENSPTRG00000033778	-0.723159938565006	-3.3727535166244	0.00242582464267661	0.610785393813559	1	1072
ID.15.14783114.A.G	ENSPTRG00000052392	-1.1403435453181	-6.38208086095756	1.10987673017365e-6	0.0405034949251366	0.00112985451132	1018
ID.15.14949780.T.C	ENSPTRG00000006890	-1.5307819358112	-4.52810317107811	1.26621516473748e-4	0.185784523338064	0.137637588407	1087
ID.15.15293504.C.T	ENSPTRG00000006891	-0.763300604006865	-2.8076653334671	0.00953660220970533	0.798563245033633	1	1109
ID.15.15362233.T.TA	ENSPTRG00000049569	-1.17044921786941	-4.22818704700271	2.75223314276687e-4	0.278757581061462	0.307424442047	1117
ID.15.15494015.C.CT	ENSPTRG00000047034	-0.467942561643356	-3.05710775137839	0.00526181112239212	0.72449956182346	1	1098
ID.15.15301337.C.A	ENSPTRG00000034082	-0.624662059227726	-2.95422695205342	0.0067382596085221	0.759886501395041	1	1101
ID.15.15189754.C.T	ENSPTRG00000023628	0.447641040391023	3.47895962734873	0.00186108955647629	0.572825704688793	1	1102
ID.15.15909236.A.AGTGT	ENSPTRG00000006895	0.50243624515974	3.70481658706891	0.00105296329054109	0.48049933170483	0.699167624919	664
ID.15.16751161.G.C	ENSPTRG00000006899	-0.411451547849605	-3.63902104799014	0.00124394281685377	0.504163880061023	1	941
ID.15.17402254.T.G	ENSPTRG00000006901	0.8409080417101	3.47994406063843	0.00185650664019659	0.572205294822352	1	876
ID.15.18579981.G.GT	ENSPTRG00000006903	1.16454748508866	3.799848019648	8.2688217207205e-4	0.432048554786328	0.831843465104	1006
ID.15.18818658.T.C	ENSPTRG00000006904	-0.471067930413566	-3.57443850657638	0.0014641984800459	0.527935726627028	1	890
ID.15.18832854.G.GAGGTTCCTCC	ENSPTRG00000006905	0.757516021830242	3.79641051411096	8.3415860318608e-4	0.434196491811216	0.794118990233	952
ID.15.20035125.GA.G	ENSPTRG00000006907	0.996924541395219	4.61917152736096	9.99905892778074e-5	0.161005943941171	0.114989177669	1150
ID.15.20169152.T.TA	ENSPTRG00000006908	0.749828087316824	2.8500379595112	0.00863095335028614	0.787615917306337	1	1153
ID.15.20415940.A.AT	ENSPTRG00000006909	-1.09304477840168	-4.47637366998823	1.44790149244661e-4	0.200473587941324	0.1437766182	993
ID.15.20179333.C.CT	ENSPTRG00000006910	0.800534833025201	3.76116331084597	9.12494532391666e-4	0.454136846182089	0.882382212823	967
ID.15.20405289.CT.C	ENSPTRG00000006911	0.787560482257651	4.41017835808546	1.71878340727113e-4	0.222800799310383	0.145924711277	849
ID.15.20324239.CAAAAAA.C	ENSPTRG00000006912	-0.990059916228939	-3.28885165380471	0.00298634834578128	0.649120607028405	1	833
ID.15.20366592.T.C	ENSPTRG00000006913	-0.655081777824302	-2.97249008431906	0.00645012343682987	0.752885193363288	1	808
ID.15.20531565.A.G	ENSPTRG00000010952	-0.698634276233781	-3.50449982276382	0.00174568063900104	0.56383103943658	1	702
ID.15.20986816.C.CT	ENSPTRG00000006916	0.550637954423896	2.34145369769016	0.0274806843182281	0.892818967021155	1	657
ID.15.20550172.TCA.T	ENSPTRG00000044435	0.720814719000067	3.48945033440256	0.00181281283130185	0.567631158848724	1	623
ID.15.20671214.C.A	ENSPTRG00000006917	-0.749608385955295	-2.66374199710489	0.013328583998439	0.837314774561001	1	601
ID.15.20808397.G.A	ENSPTRG00000006918	-0.712295258885112	-2.94076620595702	0.00695843537704037	0.763884750584262	1	598
ID.15.20881836.C.T	ENSPTRG00000006919	0.611402472587952	3.34811427885263	0.00257889262261113	0.621642158195409	1	571
ID.15.20746934.TCA.T	ENSPTRG00000006920	0.57967382489876	3.97211694584266	5.32206539762354e-4	0.368411280078996	0.279408433375	525
ID.15.20881836.C.T	ENSPTRG00000051365	0.605624841959876	3.15780559147453	0.00411996436761517	0.691273739549914	1	509
ID.15.20694192.C.CT	ENSPTRG00000052105	0.390382477334286	2.71325189575198	0.0118875874564426	0.824561922037402	1	507
ID.15.20947474.A.G	ENSPTRG00000023028	0.408533362904966	2.67561625179721	0.0129687597253652	0.835121892208548	1	493
ID.15.20870785.GA.G	ENSPTRG00000042839	0.632771434812331	3.07271589063888	0.0050668407893071	0.72217081206937	1	492
ID.15.21042920.T.AA	ENSPTRG00000006923	0.632785989769697	3.04708213863693	0.00539081409341332	0.725518934804077	1	495
ID.15.21221041.C.CA	ENSPTRG00000006924	-0.353210884914398	-2.5877356136649	0.0158625030132737	0.85394253190924	1	470
ID.15.20988843.T.C	ENSPTRG00000006926	1.12415542900381	4.35054777146294	2.00573387466338e-4	0.241651274608081	0.0960746525964	479
ID.15.21034943.CT.C	ENSPTRG00000006927	-0.600847909416013	-4.18024077475484	3.11491934182655e-4	0.29275147046994	0.15263104775	490
ID.15.21147520.GT.G	ENSPTRG00000006928	0.785781323199041	3.49293107499973	0.00179706604342554	0.567074845730572	0.995574588058	554
ID.15.21182954.CT.C	ENSPTRG00000006929	-0.542195710592533	-3.12985560425895	0.0044104901705331	0.7028040706383	1	557
ID.15.21099515.T.TTTG	ENSPTRG00000006931	0.758331913413685	2.98621685641574	0.00624133108017326	0.74695300876971	1	544
ID.15.21246285.A.G	ENSPTRG00000006936	-0.6220076851924	-4.0907686414748	3.9229814616436e-4	0.327581674237311	0.202818141567	517
ID.15.21580861.A.AT	ENSPTRG00000006937	-0.635730036337954	-2.29211305724458	0.0305913785114299	0.898623159291976	1	511
ID.15.21442008.C.T	ENSPTRG00000006938	1.40240913958104	2.81925410782258	0.00928035955452954	0.796571538258189	1	511
ID.15.21715066.CT.C	ENSPTRG00000006939	-0.565639947951675	-2.56909521765311	0.0165491869692141	0.857429651068652	1	515
ID.15.21870914.GT.G	ENSPTRG00000006942	-0.449823100489795	-2.82692735317271	0.00911429261395461	0.794773256506615	1	534
ID.15.21709268.CT.C	ENSPTRG00000006943	-1.34654483937194	-5.04165443714701	3.34642352249319e-5	0.083382113017727	0.0192084710191	574
ID.15.21715066.CT.C	ENSPTRG00000006944	0.869401542753382	2.9803481910225	0.00632979555843039	0.74921680772341	1	582
ID.15.22142409.C.CA	ENSPTRG00000006945	0.306712197751861	3.6284460237849	0.00127764778835838	0.50628163285942	0.783198094264	613
ID.15.21757383.C.CT	ENSPTRG00000006946	-0.651853242351856	-3.07894382877301	0.00499099208323997	0.719979479307651	1	610
ID.15.21981210.T.TA	ENSPTRG00000006947	0.563455063742305	3.49523899706552	0.00178669858740194	0.567074845730572	1	634
ID.15.22299506.A.AT	ENSPTRG00000006949	-0.459408974568885	-3.48786785189262	0.00182001629754303	0.568525289321451	1	644
ID.15.22296072.C.CA	ENSPTRG00000006951	0.87619126037154	4.0186570961122	4.72257297578623e-4	0.350613290396591	0.298938869367	633
ID.15.22288154.T.TA	ENSPTRG00000006953	0.591115038649866	2.12468206904242	0.0436784637343012	0.923366352835303	1	563
ID.15.22539623.T.C	ENSPTRG00000047942	1.01303657323012	3.25781181023814	0.00322393423631661	0.659453487429079	1	483
ID.15.22353910.CA.C	ENSPTRG00000006961	0.442767850730364	2.91235373538743	0.00744586503005209	0.772701286069422	1	481
ID.15.22539623.T.C	ENSPTRG00000042167	1.24594210360044	3.34553866436223	0.00259542342522595	0.622628488566057	1	474
ID.15.22427852.A.G	ENSPTRG00000006962	0.425400592739158	3.33822827339622	0.00264290411125096	0.625992294940549	1	472
ID.15.22521038.C.CTT	ENSPTRG00000006964	0.442646991248374	2.93493307536841	0.00705595960141153	0.765703464513595	1	521
ID.15.22939126.CTTTTTTTTTT.C	ENSPTRG00000006970	-0.73446807379119	-3.92015977640246	6.08033633097511e-4	0.390206678216382	0.370900516189	610
ID.15.22868097.AT.A	ENSPTRG00000006971	-0.277936398294972	-2.28611270380003	0.0309907960155421	0.899542068981134	1	650
ID.15.22676794.TA.T	ENSPTRG00000006972	0.509345970000202	2.65454482281158	0.0136136917400209	0.840157611810432	1	675
ID.15.22695644.C.G	ENSPTRG00000006973	0.276398954287487	2.47747374133329	0.0203446314480618	0.872156782058839	1	632
ID.15.22894926.GA.G	ENSPTRG00000034200	0.799173273463458	2.05574271004405	0.0503922855971976	0.932672943452871	1	597
ID.15.22738678.C.CA	ENSPTRG00000006974	-0.315907577496009	-3.19290677551735	0.00378110664871542	0.682398080906612	1	550
ID.15.23061096.A.C	ENSPTRG00000006975	0.530854993234611	3.2564628036647	0.00323466336580021	0.660171356992094	1	515
ID.15.22933776.C.CTTAT	ENSPTRG00000006976	-0.760496461917475	-3.04677073472392	0.0053948691091304	0.725742860317438	1	476
ID.15.23057983.C.CA	ENSPTRG00000006977	-0.415572686917097	-3.13720587720231	0.00433223507123373	0.698046549186091	1	469
ID.15.23032000.C.CA	ENSPTRG00000006980	-0.535498338355508	-2.70007203888717	0.0122561945450371	0.829017821383009	1	464
ID.15.23225804.GGT.G	ENSPTRG00000006981	-0.53144274371727	-2.44897604742371	0.0216803201908791	0.877954985523704	1	345
ID.15.23208293.C.CA	ENSPTRG00000006982	0.790922791829929	3.36606148431893	0.00246650380742592	0.613696034124383	0.912606408748	370
ID.15.23696038.GA.G	ENSPTRG00000006985	-0.192217967977559	-2.26613579072922	0.0323550073558309	0.900825531702372	1	395
ID.15.23633985.C.CA	ENSPTRG00000052090	-0.841392038489499	-2.92352196004909	0.00725051615249246	0.769991666300838	1	523
ID.15.23708996.A.AAAAC	ENSPTRG00000006986	0.523391302612338	2.91815587020439	0.0073437607585764	0.771079426987088	1	535
ID.15.23910879.CA.C	ENSPTRG00000006987	0.454755714023178	3.4654066971465	0.00192531409475333	0.578683819898208	1	552
ID.15.23690135.G.T	ENSPTRG00000006988	0.747903755819838	2.41154932269096	0.0235574931504099	0.881374518415689	1	552
ID.15.24001628.C.CTT	ENSPTRG00000044270	-0.599261656383685	-2.60478671569442	0.0152577188483387	0.850590755840021	1	464
ID.15.23696038.GA.G	ENSPTRG00000006991	-0.331558940660732	-2.36516524969112	0.0260911352040314	0.888701922444066	1	459
ID.15.24100274.AGA.GGG	ENSPTRG00000006992	0.555609104798405	2.64736846061513	0.0138401116283881	0.841441506050728	1	464
ID.15.23832081.T.G	ENSPTRG00000006993	-0.436987400219735	-2.66691304191758	0.0132315871194288	0.836978539843766	1	458
ID.15.24100274.AGA.GGG	ENSPTRG00000006994	0.401193740796446	2.22334791947607	0.0354621352136499	0.907160011444177	1	454
ID.15.24197093.CAA.C	ENSPTRG00000006995	0.500003086925932	2.82606686264047	0.00913277469538463	0.794773256506615	1	448
ID.15.24094036.CT.C	ENSPTRG00000022996	-0.471727825219551	-3.29753679210699	0.00292295980868441	0.645745790012695	1	428
ID.15.24088102.A.AT	ENSPTRG00000045098	0.922504234441662	2.89963071961634	0.00767450490819318	0.776071360589403	1	422
ID.15.24437008.G.GTTATTATT	ENSPTRG00000007002	0.976574760273904	3.73550716562999	9.74013039684464e-4	0.465552775045095	0.439279880898	451
ID.15.24140679.C.CT	ENSPTRG00000007003	1.09860640003506	3.46838513502743	0.00191101755453725	0.577462526588255	0.924932496396	484
ID.15.24578204.G.GA	ENSPTRG00000007004	0.910613262999068	3.14723668996527	0.00422759136834655	0.694824041064217	1	530
ID.15.24141961.TAC.T	ENSPTRG00000007005	-0.720691579793772	-3.72163686110074	0.00100894750316499	0.47273752245198303	0.543822704206	539
ID.15.24487177.G.GT	ENSPTRG00000038721	-0.953329307653753	-3.11775893625562	0.00454224231558549	0.707007901879629	1	552
ID.15.24439091.TTTG.T	ENSPTRG00000007006	-0.437609557981051	-3.4904786084056	0.00180814701310767	0.567157629879646	1	556
ID.15.24495799.CA.C	ENSPTRG00000007007	-0.646674896406578	-3.1919740485402	0.00378975341425992	0.683003583632509	1	583
ID.15.24376845.CAAA.C	ENSPTRG00000007008	-0.28314369904186	-2.89508201150465	0.00775785470075692	0.778546010638146	1	647
ID.15.24645390.G.A	ENSPTRG00000007010	0.482732731809115	1.97241165960365	0.059720272512643	0.941599299251451	1	684
ID.15.24977418.GT.G	ENSPTRG00000007013	-0.19949042223989	-2.91979432701552	0.00731516961803988	0.771079426987088	1	664
ID.15.25372377.AAAAAC.A	ENSPTRG00000051845	0.675478084963313	4.47843422133073	1.44019019122578e-4	0.200129959451816	0.108446321399	753
ID.15.25081107.TA.T	ENSPTRG00000007016	0.815779251200841	4.33473051952481	2.08954044738574e-4	0.245790383909908	0.158596119957	759
ID.15.25310120.GTT.G	ENSPTRG00000041536	0.487044418906288	2.92905021176527	0.00715563203924677	0.76734834480235	1	786
ID.15.25796701.T.TA	ENSPTRG00000007025	-0.298098676850217	-3.69664971802656	0.00107500808244277	0.483180602445302	0.85355641746	794
ID.15.25481071.A.T	ENSPTRG00000007026	-1.16065934405972	-3.45789250943125	0.00196184628344217	0.582656934342218	1	722
ID.15.25754657.G.A	ENSPTRG00000007028	0.889688214258814	3.86245597567519	7.04765562405646e-4	0.408949309017554	0.527164640679	748
ID.15.25638012.C.CT	ENSPTRG00000007029	-0.588121322912519	-3.52571929310516	0.00165512495187134	0.552336008006541	1	757
ID.15.25643372.C.T	ENSPTRG00000007030	-0.767145318891109	-3.43663990114314	0.00206885942464372	0.589714232204763	1	794
ID.15.26092025.C.CT	ENSPTRG00000007033	0.743601141684823	2.86469935069528	0.00833702115146352	0.783273481304858	1	857
ID.15.25947426.C.T	ENSPTRG00000007034	-0.77253799540205	-3.74757009733767	9.44597562287672e-4	0.460096917853962	0.80101873282	848
ID.15.25974282.A.AT	ENSPTRG00000007036	0.448455503275738	3.40759142969521	0.00222434703193172	0.598540239445082	1	860
ID.15.26353463.C.CGT	ENSPTRG00000007038	0.321320338757591	3.35679852731405	0.00252390396689364	0.616925139520528	1	961
ID.15.26166149.C.CT	ENSPTRG00000007039	-0.817249012320202	-3.43900966844958	0.00205665143580635	0.589457846787261	1	1004
ID.15.28195746.CAA.C	ENSPTRG00000007040	-0.53110430389036	-3.04576750562293	0.00540795274007609	0.726237202658148	1	1116
ID.15.28668936.T.C	ENSPTRG00000007042	-0.643354954822306	-2.79107700388213	0.00991505166505603	0.80426715861513	1	888
ID.15.28802609.C.G	ENSPTRG00000007044	-0.394897324142268	-2.36837851586273	0.025907865654813	0.888236750073427	1	732
ID.15.29134310.C.T	ENSPTRG00000007046	0.697674213914905	2.52337108040323	0.018352491137925	0.86341785984433606	1	733
ID.15.29221747.C.CT	ENSPTRG00000007047	0.528822232547728	3.43092582563913	0.00209858619603281	0.592148517623377	1	853
ID.15.29148596.C.T	ENSPTRG00000007048	0.87492335963557	3.37996394009331	0.00238272261703486	0.609090917763077	1	791
ID.15.29269705.C.T	ENSPTRG00000046141	0.368610254941004	3.64466937245588	0.00122629833882853	0.502902854626356	0.893971489006	729
ID.15.29597218.CA.C	ENSPTRG00000007050	-0.228743197850806	-2.3268969591501	0.028366946342216	0.894871529005504	1	680
ID.15.29857877.C.CT	ENSPTRG00000007051	-0.672606845912756	-3.32215609659741	0.00275026870105592	0.635082075802118	1	649
ID.15.29489147.CA.C	ENSPTRG00000007052	0.45131879709406	2.89009671723251	0.00785019171044312	0.780880994286662	1	644
ID.15.30023194.C.CTTTT	ENSPTRG00000007055	0.358592957576008	2.31673465128326	0.0290010555114985	0.89503842713025	1	812
ID.15.29839575.CT.C	ENSPTRG00000007057	0.821896613419504	2.76832250950013	0.0104572937665391	0.810005850993985	1	935
ID.15.29979395.AAGAAT.TAGAAGAAC	ENSPTRG00000007058	0.556948252858512	2.63318843599204	0.0142979025733882	0.844649401767995	1	1012
ID.15.30367840.C.CT	ENSPTRG00000007061	0.62247154696223	2.64919467005635	0.0137821612008236	0.840927797714592	1	820
ID.15.30815320.T.C	ENSPTRG00000007064	-0.65056835078568	-3.47220388073048	0.00189283858786698	0.576242742971753	1	926
ID.15.30810414.G.A	ENSPTRG00000007065	0.642519729267054	3.68295165837724	0.00111300281907264	0.48590658855462	1	1023
ID.15.30902581.CA.C	ENSPTRG00000007067	0.497989796257447	2.8927415715744	0.00780107484635391	0.779843342412404	1	1085
ID.15.31022437.A.AAC	ENSPTRG00000007068	0.918845461579706	2.87561096705722	0.00812445233159815	0.782183251344749	1	1018
ID.15.31095636.CA.C	ENSPTRG00000007070	0.533559095683035	3.03653653454636	0.00552977196402134	0.729525928346778	1	924
ID.15.31352396.C.T	ENSPTRG00000007072	-0.372526686619456	-2.56633919795755	0.016653032855305	0.857750297521109	1	679
ID.15.31926403.G.T	ENSPTRG00000007073	1.18384948644756	3.88150086251238	6.7127240602632e-4	0.408949309017554	0.442368515571	659
ID.15.31886032.T.A	ENSPTRG00000007074	0.856115489130269	2.92549711676779	0.007216478962985	0.768726962024569	1	623
ID.15.31832283.A.G	ENSPTRG00000007075	0.736457459394898	2.64298218879442	0.0139802326712604	0.842655827008069	1	681
ID.15.32317810.T.C	ENSPTRG00000007076	0.46869311596373	2.67582917716398	0.0129623913823693	0.835121772426013	1	678
ID.15.32366525.CA.C	ENSPTRG00000007078	0.543775962587656	2.79806155191091	0.00975400731625707	0.801165296022315	1	778
ID.15.32275541.G.C	ENSPTRG00000044713	0.654658588907095	3.55125320812049	0.00155221578620714	0.540008426780102	1	803
ID.15.32253764.G.A	ENSPTRG00000007080	-1.10239603462865	-4.73468343014659	7.41093118278777e-5	0.13888056802571	0.0626223684946	845
ID.15.32751339.TG.T	ENSPTRG00000007081	-0.443937904296836	-3.16831288331314	0.00401557949159577	0.691173876640172	1	931
ID.15.32834350.C.T	ENSPTRG00000020224	1.07065190709696	4.054489469844	4.30692950477678e-4	0.340526228292765	0.407866224102	947
ID.15.32725484.AT.A	ENSPTRG00000007084	-0.752865106997263	-4.95023585071324	4.23940653080108e-5	0.0950113362762673	0.0395112688671	932
ID.15.32912794.CT.C	ENSPTRG00000007085	0.790583626459126	3.02784971084731	0.0056468041068876	0.73188911925951	1	955
ID.15.33167543.G.GT	ENSPTRG00000023562	-0.71506918220995	-3.97602410983445	5.26897259790804e-4	0.36688075103802	0.539542794026	1024
ID.15.33167543.G.GT	ENSPTRG00000051653	-0.524784292244062	-2.64668717030556	0.0138617891196121	0.841532043303034	1	938
ID.15.33312982.C.CT	ENSPTRG00000007089	0.763770670984216	3.40292462889198	0.00225036278497725	0.600104406068657	1	965
ID.15.34288582.G.T	ENSPTRG00000007092	-1.77458833044085	-4.62328723679094	9.89290969958044e-5	0.159639097244624	0.145030056196	1466
ID.15.35884271.T.C	ENSPTRG00000007094	-1.25137092815616	-4.07673956017654	4.06726274512038e-4	0.333618205217542	0.36686709961	902
ID.15.36203176.AA.TAAT	ENSPTRG00000007095	0.586957975750267	3.07876513094289	0.00499315316198246	0.71998816259457	1	890
ID.15.36354962.C.CT	ENSPTRG00000044984	0.510401763107122	3.27512215226063	0.00308927275609477	0.651483197322567	1	866
ID.15.35916098.TC.T	ENSPTRG00000007096	-0.491846392446494	-3.14752960054428	0.00422457246636824	0.694703979188158	1	868
ID.15.36003176.T.TACTC	ENSPTRG00000034458	-0.912609616144526	-3.84682330039083	7.33482784685894e-4	0.411105121222402	0.638863505461	871
ID.15.36302472.C.CA	ENSPTRG00000052094	-1.22098785979368	-3.92287568885704	6.03818508645609e-4	0.388725782445162	0.509622821297	844
ID.15.36330924.CT.C	ENSPTRG00000042720	0.721380973534227	3.68699415006223	0.0011016552451161	0.48590658855462	0.90225564575	819
ID.15.36427815.C.CA	ENSPTRG00000007101	0.888441887872765	3.73661882667089	9.71265080653421e-4	0.465429692959619	0.7731270042	796
ID.15.36812016.A.AT	ENSPTRG00000007102	0.496647447021466	2.606828318811	0.0151867656785475	0.850501030832334	1	671
ID.15.37151393.A.G	ENSPTRG00000007104	-0.780811148031108	-3.02385102995131	0.00570146836317277	0.734295667090077	1	508
ID.15.37411801.A.T	ENSPTRG00000007105	-1.01450690104061	-2.281649826331	0.031290942092684	0.899542068981134	1	601
ID.15.37477089.T.TA	ENSPTRG00000007106	0.789657863925058	2.74229010881497	0.0111119197138905	0.815476566852396	1	576
ID.15.37273552.G.A	ENSPTRG00000007107	-0.634005848354735	-2.62423660982326	0.0145941568553276	0.847634038721829	1	668
ID.15.37730093.C.CT	ENSPTRG00000007109	0.727533171714745	3.27486318527707	0.00309124668960644	0.651483197322567	1	781
ID.15.38247477.T.C	ENSPTRG00000007110	0.417070724653585	2.86841267400307	0.00826409678693002	0.782183251344749	1	807
ID.15.38461337.C.T	ENSPTRG00000007112	-0.586377293621032	-4.90241623478809	4.79823789527281e-5	0.102252112111738	0.0470227313737	980
ID.15.39018128.T.C	ENSPTRG00000007113	0.781091718071515	3.10221371330025	0.00471711002422802	0.710495627388675	1	1058
ID.15.39046179.T.G	ENSPTRG00000007114	1.59209863084676	3.78848921785343	8.51166619598951e-4	0.439060237726393	0.878403951426	1032
ID.15.39198022.A.C	ENSPTRG00000007116	-0.584773805370239	-3.63535009307424	0.00125554322126069	0.504679519326373	0.902735576086	719
ID.15.39675072.A.G	ENSPTRG00000044903	-0.566314221956809	-3.53443321895482	0.00161927881633331	0.548274008940933	1	718
ID.15.39915475.CT.C	ENSPTRG00000007121	0.819404335780867	4.22262238402452	2.79207753432324e-4	0.280842954957754	0.204380075512	732
ID.15.39997586.TTTTC.T	ENSPTRG00000007122	-0.418581900117186	-3.11967744437651	0.00452109744984955	0.706282391650066	1	926
ID.15.40031654.C.G	ENSPTRG00000007124	0.592985562215849	3.7969432449025	8.33026824889251e-4	0.433749824801535	0.750557169225	901
ID.15.40186938.CT.C	ENSPTRG00000007127	-0.577785949099248	-3.55508736746879	0.00153731213734222	0.538151414422492	1	831
ID.15.40416112.C.T	ENSPTRG00000007129	0.572731585398911	3.69038496912394	0.00109222443979103	0.48590658855462	0.930575222702	852
ID.15.40666928.C.T	ENSPTRG00000007130	0.414625849490617	3.2171981298146	0.00356249289202923	0.675276204694239	1	929
ID.15.41169151.A.G	ENSPTRG00000007132	-0.636866312172763	-4.69341558700086	8.24793690425189e-5	0.149931725967725	0.0949337537679	1151
ID.15.41449053.C.A	ENSPTRG00000007133	0.661159673280629	3.4027370901282	0.0022514143977871	0.600177700566292	1	1102
ID.15.41136667.C.CTT	ENSPTRG00000052707	-0.646771562421584	-4.11208719046288	3.71337476881246e-4	0.321385556918259	0.388047663341	1045
ID.15.42837536.C.T	ENSPTRG00000007135	0.885870764002569	4.70027900283888	8.102443106209e-5	0.14852249867077	0.066602082333	822
ID.15.43207463.CAA.C	ENSPTRG00000049027	-0.624344698101997	-2.77296841261083	0.0103443577563977	0.809256088801454	1	845
ID.15.43683847.CA.TG	ENSPTRG00000007140	-0.441818164927642	-3.09448919976214	0.00480638738531884	0.71387425271124	1	1030
ID.15.43873662.T.C	ENSPTRG00000007141	-0.697409489403794	-2.97127651371658	0.00646889968202641	0.753422733302122	1	890
ID.15.44174151.A.G	ENSPTRG00000007143	0.637206365269331	4.00119135145833	4.93930067153723e-4	0.355778770137769	0.479112165139	970
ID.15.43984852.T.G	ENSPTRG00000007144	0.644656048311434	2.8149138036002	0.00937555704780693	0.797753510800744	1	1001
ID.15.43886743.T.C	ENSPTRG00000043064	-0.940718189103794	-2.81038932340701	0.00947577677591973	0.798563245033633	1	949
ID.15.43906776.C.T	ENSPTRG00000007146	-0.813691029855987	-3.59047932652617	0.00140617537135366	0.521497852579882	1	1070
ID.15.44327455.GA.G	ENSPTRG00000007149	-0.34986776124269	-3.19232039509541	0.00378654041766963	0.682716295560478	1	850
ID.15.44383823.G.T	ENSPTRG00000051906	-0.703123791128946	-3.45793293542107	0.00196164794937617	0.582655882344776	1	639
ID.15.44458632.TG.CA	ENSPTRG00000007151	0.841988858943188	3.20301915524889	0.0036885722542249	0.68064870979979	1	649
ID.15.44748905.C.A	ENSPTRG00000007152	0.939482211512051	3.74493190577156	9.50955384272221e-4	0.461260418897181	0.467870049062	492
ID.15.44810254.G.T	ENSPTRG00000007153	0.371088314003906	3.1230372647997102	0.00448429461866652	0.705968772207667	1	584
ID.15.44920545.T.TA	ENSPTRG00000007154	0.637984205483482	3.13287423483825	0.00437818920405639	0.700583892392106	1	578
ID.15.45055836.CT.C	ENSPTRG00000048032	-0.766071743583974	-2.67670554907184	0.0129362110095027	0.83484361205961	1	560
ID.15.44978996.CT.C	ENSPTRG00000007156	0.637486411606148	2.61226860646264	0.0149991969999789	0.849642717686375	1	564
ID.15.45194045.TA.T	ENSPTRG00000007157	-0.732365379596672	-3.34987388104056	0.00256765785399814	0.620443765415287	1	570
ID.15.45220908.T.TA	ENSPTRG00000007160	-0.428437851809328	-3.06025289167981	0.0052219542155637	0.72449956182346	1	641
ID.15.45563662.A.AT	ENSPTRG00000007163	-0.435711948923315	-2.50779341772824	0.0190074064938315	0.866496353907286	1	673
ID.15.45399707.C.CA	ENSPTRG00000007164	-0.439004555673665	-2.86209229814821	0.00838858408852695	0.783413781826334	1	669
ID.15.45396091.CA.C	ENSPTRG00000007165	-0.349490073062856	-3.78602417876763	8.56528544882748e-4	0.440392838892286	0.589291638879	688
ID.15.45529979.A.AAGTT	ENSPTRG00000007166	-0.613051588329619	-3.5254489880966	0.00165624917733629	0.55249072758151	1	717
ID.15.45848321.C.A	ENSPTRG00000007168	-0.836152434553874	-3.68850320899397	0.00109744832351078	0.48590658855462	0.770408723105	702
ID.15.45893829.T.A	ENSPTRG00000007169	-0.694500550211402	-3.16987615812585	0.00400026821037862	0.691173876640172	1	769
ID.15.45802022.G.T	ENSPTRG00000007170	-0.454533841311513	-3.37990222460405	0.00238308836455728	0.609090917763077	1	803
ID.15.45716801.CA.C	ENSPTRG00000007171	-0.528380336172051	-3.44078450128555	0.00204755417775155	0.589457846787261	1	882
ID.15.45818188.T.TA	ENSPTRG00000007172	-0.791495684544621	-2.59566511247552	0.0155785233261916	0.852768372173739	1	938
ID.15.45823887.T.C	ENSPTRG00000007173	-0.482529731196493	-3.93500898038215	5.85336673526322e-4	0.382577095779245	0.543777769706	929
ID.15.45998398.AA.T	ENSPTRG00000042018	-0.51867019205534	-3.1317184647038	0.00439052962593974	0.701252153702693	1	935
ID.15.46159420.C.CGCT	ENSPTRG00000045629	0.836708520311111	3.38725731178843	0.00233988090656802	0.607039578230152	1	995
ID.15.46215605.A.T	ENSPTRG00000007176	0.395023288869498	2.22691148147703	0.0351934040307919	0.906238708438835	1	1014
ID.15.46073190.G.T	ENSPTRG00000007177	1.33689892856145	3.68314084496305	0.00111246921357231	0.48590658855462	1	1083
ID.15.46275174.C.CTT	ENSPTRG00000007178	-0.573576396187106	-3.283982600582	0.0030224644676641	0.650353026770304	1	1030
ID.15.46015642.G.GT	ENSPTRG00000007180	0.851416337797484	2.37821639031801	0.0253540738052162	0.887047033374984	1	972
ID.15.46120531.C.CTTT	ENSPTRG00000007182	0.265829879900239	2.56499361814964	0.0167039539406276	0.857888297653595	1	928
ID.15.46258478.CA.C	ENSPTRG00000007183	-0.52200680359378	-3.91289103656468	6.19458017905075e-4	0.392749956968549	0.472646467662	763
ID.15.46392205.A.G	ENSPTRG00000007184	0.666609271485903	3.76514720539901	9.03290455219673e-4	0.451767441966007	0.668434936863	740
ID.15.46634429.C.T	ENSPTRG00000007185	0.640261429037539	2.62220645710175	0.0146621367788792	0.847634038721829	1	742
ID.15.46423948.TA.T	ENSPTRG00000007186	-0.901686245957052	-3.63071166215699	0.00127035232117735	0.50628163285942	0.894328034109	704
ID.15.46683637.CA.C	ENSPTRG00000044358	-0.431500323224421	-2.5897248339126002	0.0157908128308886	0.85394253190924	1	821
ID.15.47390252.G.GAA	ENSPTRG00000007191	-0.542428348477145	-4.04389035498771	4.42595781714679e-4	0.345986761297385	0.364256328351	823
ID.15.47366789.A.T	ENSPTRG00000007192	0.723299043131102	3.14507451642295	0.00424994019029464	0.695492342820183	1	756
ID.15.47112926.G.C	ENSPTRG00000007193	-0.647304585299992	-3.43218954464349	0.00209197631089141	0.591171518972368	1	711
ID.15.47175075.C.CA	ENSPTRG00000007194	-0.484469574480356	-4.25651365118293	2.55799229815137e-4	0.272593750606718	0.150154147901	587
ID.15.47463236.T.C	ENSPTRG00000007195	0.667980639721116	3.88847175062615	6.59409146413068e-4	0.405599857795057	0.385094941505	584
ID.15.47314315.A.ATT	ENSPTRG00000007196	0.362712162220039	2.18843957117823	0.0381943854096965	0.912812203601033	1	584
ID.15.47661559.A.T	ENSPTRG00000007198	-1.06624839562591	-3.60699587365625	0.00134877988875606	0.515467246869785	0.998097117679	740
ID.15.47808336.C.CTGGAG	ENSPTRG00000007199	-0.38930731069814	-3.47262269788591	0.00189085509852468	0.576242742971753	1	770
ID.15.47900358.A.G	ENSPTRG00000007202	0.308758513993843	3.03247987032031	0.00558413321292719	0.731058826668406	1	652
ID.15.48398472.GAGAT.G	ENSPTRG00000007205	0.611630973617565	3.24571456943121	0.0033213882011501	0.662200681691588	1	564
ID.15.48426541.T.C	ENSPTRG00000030250	-0.64407347163122	-3.11138593578646	0.00461316604631142	0.708212559330144	1	494
ID.15.48486163.T.TA	ENSPTRG00000007207	0.534169369330497	2.64576730715091	0.0138911080154154	0.841943188531616	1	491
ID.15.48920385.TTTTATTTA.T	ENSPTRG00000007209	-1.43494412443403	-3.44960707040438	0.00200290982977866	0.586824853134	1	673
ID.15.48884330.C.CA	ENSPTRG00000007210	-0.667972831123244	-2.73294827979402	0.0113561046151122	0.818119320530621	1	747
ID.15.49201537.TA.T	ENSPTRG00000007211	0.9482505070562	3.99251753202105	5.05055377067267e-4	0.35911393385786	0.39949880326	791
ID.15.49408701.A.C	ENSPTRG00000007212	-1.26655311558825	-4.63194524336838	9.67327185758811e-5	0.157819988962574	0.0800946909808	828
ID.15.49275974.T.C	ENSPTRG00000007214	-0.392984229871967	-3.64966641131445	0.00121089270979289	0.501608947368633	0.998986485579	825
ID.15.49027424.AT.A	ENSPTRG00000007215	0.884044309479119	3.98914823891444	5.09443355714184e-4	0.360997180342612	0.412139674773	809
ID.15.49576632.G.T	ENSPTRG00000007218	-0.775656452816929	-2.36034484066551	0.026368297648154	0.88945552786189	1	1061
ID.15.49571291.A.G	ENSPTRG00000007219	-1.37674190516364	-3.83887515496648	7.48521988333691e-4	0.413267234259582	0.86229733056	1152
ID.15.50287489.G.A	ENSPTRG00000007224	0.793805141626307	3.79122922110965	8.45245291863323e-4	0.437587024908226	0.829185631318	981
ID.15.50484993.T.TA	ENSPTRG00000007228	1.01857073489373	3.21071498399597	0.00361961682965169	0.677475265942574	1	823
ID.15.51023855.C.CA	ENSPTRG00000007231	1.0073035296505	4.59440752811101	1.06622174804237e-4	0.166935604198859	0.0984122673443	923
ID.15.51400585.T.C	ENSPTRG00000007232	0.54467366069136	2.9254202516055	0.00721780070630379	0.768726962024569	1	803
ID.15.51966213.TA.T	ENSPTRG00000007234	-0.914530970731673	-3.6064912162584	0.00135049918555078	0.515614546685994	1	774
ID.15.51807400.CA.C	ENSPTRG00000007236	0.573950965834038	3.3867171356482	0.00234302813625063	0.607345288753853	1	862
ID.15.51707768.CAAAAAAAA.C	ENSPTRG00000007235	0.302766079968796	3.50370897783503	0.00174914731058546	0.564096724144203	1	884
ID.15.52030968.A.G	ENSPTRG00000039639	1.79141105211573	4.19046755889534	3.03378017683938e-4	0.291771331871438	0.306108419843	1009
ID.15.52196134.G.A	ENSPTRG00000007240	0.724186713485065	4.99917966731075	3.73502632157051e-5	0.0899385952709182	0.0372755626893	998
ID.15.51972169.A.G	ENSPTRG00000047359	0.917411325108166	3.93515192044742	5.85122301418468e-4	0.382525927639	0.598580114351	1023
ID.15.53043118.CA.C	ENSPTRG00000042780	-0.595267337832857	-3.08241684379787	0.00494916882857456	0.718785469371653	1	912
ID.15.52762799.T.A	ENSPTRG00000007243	-0.714544008124318	-4.2162869989602	2.83813776794147e-4	0.282336594521278	0.257702909329	908
ID.15.53164027.A.AAC	ENSPTRG00000043107	-0.699870178247926	-4.53855616189317	1.2323627597623e-4	0.182435460822541	0.0690123145467	560
ID.15.53330852.CA.C	ENSPTRG00000007246	-0.623152345541902	-4.24569041292184	2.63054792510371e-4	0.273003966855926	0.164935354904	627
ID.15.53254890.AT.A	ENSPTRG00000007247	0.531116053517564	3.55239531623881	0.00154776164994003	0.53980655363917	1	683
ID.15.53101913.C.CA	ENSPTRG00000034360	1.46845400544803	4.02444770431869	4.65281406597237e-4	0.349196967943514	0.324301140398	697
ID.15.53558027.CGT.C	ENSPTRG00000007249	0.360194201817989	2.48982046099495	0.0197899122894607	0.869869508931389	1	685
ID.15.53389937.CT.C	ENSPTRG00000007253	0.364860120303389	3.01428046560264	0.00583436509111581	0.737082092391153	1	684
ID.15.53905200.C.T	ENSPTRG00000007255	-0.440818794483566	-2.95035227432961	0.00680094759972149	0.761354201350812	1	601
ID.15.53494115.C.CA	ENSPTRG00000007256	1.38914438123534	3.85973262930052	7.09687494364472e-4	0.408949309017554	0.352714684699	497
ID.15.54027107.G.A	ENSPTRG00000007257	-0.940019270071898	-3.8404911463109	7.45439896195858e-4	0.413267234259582	0.483045052735	648
ID.15.54254993.TA.T	ENSPTRG00000007258	-0.886419511096377	-2.63803018962327	0.0141400210310478	0.84352635117516	1	572
ID.15.54459528.C.CA	ENSPTRG00000007260	0.679795501459081	3.24278402320283	0.0033454207742208	0.663260195047109	1	584
ID.15.54866619.T.A	ENSPTRG00000007261	-0.543329616902162	-2.74152028401046	0.0111318536438259	0.815686991005147	1	606
ID.15.54810524.C.T	ENSPTRG00000045297	0.576319585954694	3.00045489417459	0.00603158363203523	0.743553306854501	1	625
ID.15.54859079.AAGAAAGAAAGA.GAAAGAAAGAAAAT	ENSPTRG00000007264	0.88139029370437	5.06655452852625	3.13778551649596e-5	0.0800378633033762	0.0224665442981	716
ID.15.55002213.A.AT	ENSPTRG00000007265	0.475065188981152	3.32949653205426	0.00270071960967653	0.629927130273489	1	722
ID.15.54967230.TAC.T	ENSPTRG00000007266	0.464093631787496	2.83195226162199	0.00900706979191781	0.79257924312448	1	722
ID.15.55072613.G.C	ENSPTRG00000007270	0.495840583994432	2.33878711452981	0.0276411159956663	0.893294293631178	1	727
ID.15.55634146.CT.C	ENSPTRG00000007275	0.855628970790799	2.49857175448258	0.0194052453818558	0.867919619873648	1	608
ID.15.55573071.C.CTGTGTG	ENSPTRG00000007276	0.303723616978697	3.36444790195797	0.00247641089821134	0.614433970901642	1	589
ID.15.55313772.G.C	ENSPTRG00000007277	-0.837036193333426	-3.91128992678378	6.22002799556137e-4	0.393523849437777	0.334637506161	538
ID.15.55795525.CA.C	ENSPTRG00000007278	-0.281999404845289	-2.61584982940648	0.0148769078028758	0.84875784065478	1	453
ID.15.55754326.A.AT	ENSPTRG00000007279	0.30773419976934	2.65672869627795	0.0135454801999303	0.839050755024565	1	457
ID.15.55929234.C.CA	ENSPTRG00000007280	0.663371045122101	2.15354153980272	0.0411141183835963	0.917763076656958	1	481
ID.15.55862020.T.A	ENSPTRG00000007282	-0.492424148493164	-3.00575803792817	0.00595519432579085	0.741333249324391	1	489
ID.15.55838368.A.G	ENSPTRG00000007285	1.08675232002534	6.06329208501554	2.46048539427455e-6	0.0405034949251366	0.0011613491061	472
ID.15.56029113.CT.C	ENSPTRG00000007286	-0.809028514275287	-3.7627392969853	9.08842541862516e-4	0.453161966963906	0.427155994675	470
ID.15.55777395.C.T	ENSPTRG00000007287	0.459380519396621	2.46822149301342	0.0207697093220145	0.873430498604909	1	468
ID.15.55974791.A.AT	ENSPTRG00000039754	0.386074829897172	2.77122420572452	0.0103866216528302	0.809911724358763	1	465
ID.15.56139060.C.CT	ENSPTRG00000007289	-0.239687559961602	-2.48538767915983	0.0199874394227835	0.870937881250111	1	461
ID.15.56004029.A.T	ENSPTRG00000007290	0.947042747932251	2.89818530363381	0.00770089782639846	0.776939279494314	1	446
ID.15.56104498.ATATTTATT.A	ENSPTRG00000023954	-1.06481908482804	-3.01206597267428	0.00586553452434455	0.738546323457467	1	419
ID.15.56167486.C.CA	ENSPTRG00000007292	0.495713366586099	2.78459426989024	0.010066769607787	0.805764757663275	1	418
ID.15.56122440.TT.CC	ENSPTRG00000007294	-0.617777897955672	-3.27842686327851	0.00306418983797968	0.650863714662982	1	365
ID.15.56416173.C.G	ENSPTRG00000007297	0.498317607113606	3.15398585206673	0.00415855456602976	0.692881636160883	1	341
ID.15.56389747.T.TA	ENSPTRG00000007298	1.00941633261433	3.21668766553003	0.00356695896191481	0.675669554171049	1	338
ID.15.56492870.AGGCA.GGGCG	ENSPTRG00000007299	1.00115513716715	2.94287266789543	0.00692353381900297	0.763644066360919	1	333
ID.15.56113116.CA.C	ENSPTRG00000007300	-0.47956724581249	-3.00280050564165	0.00599768149249221	0.742636840719233	1	330
ID.15.56455023.G.A	ENSPTRG00000007301	0.64075090404198	2.94181511703916	0.00694103528759527	0.763851632125519	1	320
ID.15.56843745.C.T	ENSPTRG00000007302	-1.21627547538719	-3.67766200694842	0.0011280243379078	0.488092393336136	0.451209735163	400
ID.15.56461250.A.T	ENSPTRG00000052235	-0.34717922738956303	-3.54566667908656	0.00157418365811423	0.543269451127557	0.7178277481	456
ID.15.56800828.CT.C	ENSPTRG00000007304	-0.941287897096713	-3.23342425775459	0.00342330663290545	0.666674424127484	1	464
ID.15.56454410.C.CGA	ENSPTRG00000007305	-0.595527796103382	-3.03710731421782	0.00552216398218307	0.729525928346778	1	460
ID.15.56783872.G.T	ENSPTRG00000007308	-0.596266921453797	-2.80899671534977	0.00950682710178693	0.798563245033633	1	514
ID.15.57066768.C.CT	ENSPTRG00000007311	-0.428668443921989	-3.32107406419307	0.00275764661232085	0.635349245720328	1	591
ID.15.57014871.A.C	ENSPTRG00000007313	-0.944894704130476	-3.48530323082544	0.00183174968769925	0.569520543614786	1	692
ID.15.57260526.G.A	ENSPTRG00000007314	0.446349081120611	3.84762024675104	7.31991332306915e-4	0.410639969505281	0.571685230532	781
ID.15.57426312.C.CT	ENSPTRG00000007316	-0.241386970621054	-2.75666639671391	0.0107457786266159	0.810549226417203	1	705
ID.15.57833247.G.C	ENSPTRG00000007319	0.483393837538939	2.68166072911647	0.0127891125309575	0.83353232631331	1	887
ID.15.57833247.G.C	ENSPTRG00000007320	-0.878924319831763	-3.83644418541641	7.53182072556352e-4	0.413267234259582	0.631166576802	838
ID.15.57901961.T.TA	ENSPTRG00000007322	-0.471387378992631	-2.25618619209456	0.0330546169311501	0.902983554827094	1	759
ID.15.58345609.C.T	ENSPTRG00000007323	0.661323583873144	3.12629040145549	0.00444893461242006	0.705141331167341	1	680
ID.15.58255614.A.AT	ENSPTRG00000007326	-0.579786264103898	-2.42578183579871	0.0228266797537996	0.879982294192731	1	618
ID.15.58725511.C.T	ENSPTRG00000030235	1.08680525370088	3.30875903566139	0.00284297885131431	0.64056807478516	1	704
ID.15.59058248.C.CA	ENSPTRG00000007333	-0.605179864126007	-3.13894857426273	0.00431387794164595	0.697611492074967	1	744
ID.15.59236792.A.T	ENSPTRG00000007334	-0.666955538294877	-2.58189956484933	0.0160745851418195	0.854466427653956	1	764
ID.15.59183739.CT.C	ENSPTRG00000007335	-0.672669495347309	-3.88252434679082	6.69517535231289e-4	0.408949309017554	0.52088464241	778
ID.15.59352261.C.T	ENSPTRG00000007336	-0.426765811132451	-3.80725958590715	8.11405133563047e-4	0.42800650157723	0.652369727385	804
ID.15.59222731.G.T	ENSPTRG00000007337	-1.10165454394043	-3.18189757381804	0.00388438885352542	0.68779542969018	1	793
ID.15.59207930.T.C	ENSPTRG00000007338	-1.25746952023575	-3.26682495162973	0.00315312639353209	0.65516985559472	1	824
ID.15.59322867.G.C	ENSPTRG00000007339	-0.473398116534679	-2.92604688086035	0.00720703214493212	0.768544551006779	1	816
ID.15.59344223.A.AT	ENSPTRG00000007342	-0.307544194187254	-3.73646159665006	9.7165328146552e-4	0.465429692959619	0.873516300038	899
ID.15.59709017.C.T	ENSPTRG00000007343	-0.525609451505085	-4.1518174110744	3.35190414449992e-4	0.302418213839065	0.335525604864	1001
ID.15.59725636.T.TTTTCC	ENSPTRG00000007345	-0.401500953377308	-3.46090223804817	0.00194713345217538	0.580645910074574	1	1046
ID.15.59724567.T.A	ENSPTRG00000007346	1.04311780066059	3.95906416866367	5.50329138344001e-4	0.371685410826603	0.539322555577	980
ID.15.59824708.T.TCA	ENSPTRG00000007350	1.44121643765327	3.87140747654635	6.88822993519199e-4	0.408949309017554	0.565523677679	821
ID.15.60169612.C.CTT,CT	ENSPTRG00000007351	-0.374903828649587	-2.68071037881012	0.012817202267863	0.833627890475468	1	769
ID.15.60133985.G.A	ENSPTRG00000007352	-0.631936797187463	-2.57278899720009	0.0164109520563465	0.856166585497986	1	666
ID.15.60402946.C.T	ENSPTRG00000007356	-1.29335609796848	-5.41912381532689	1.26508232588123e-5	0.0535814162769829	0.00988029296513	781
ID.15.60737919.C.T	ENSPTRG00000007358	-0.568170764093137	-2.87442014253938	0.00814739834040131	0.782183251344749	1	949
ID.15.61006320.TTGTCCCTGCTAC.T	ENSPTRG00000033922	0.613519889463555	4.02466036148518	4.650271683388e-4	0.349196967943514	0.44224083709	951
ID.15.61272603.C.CT	ENSPTRG00000007359	0.847380780187286	4.02667892810373	4.62620735324762e-4	0.349196967943514	0.445966388853	964
ID.15.61273344.G.A	ENSPTRG00000007362	-0.461646396517912	-3.96083091274485	5.47840993176402e-4	0.37080431846712	0.516614056565	943
ID.15.61244485.C.G	ENSPTRG00000050540	-0.94741444011034	-4.49676462442443	1.37336934461757e-4	0.195401157549292	0.119345796047	869
ID.15.61543319.A.G	ENSPTRG00000007363	0.629338567626566	3.02929864863814	0.00562712026223905	0.731463009407382	1	727
ID.15.61732999.TTAAATAAA.T	ENSPTRG00000007364	-0.507814675402407	-2.75669687378852	0.0107450146409765	0.810525886437122	1	755
ID.15.62158284.CT.C	ENSPTRG00000007365	1.15510908976406	3.45919952906151	0.00195544377981423	0.581849740050906	1	849
ID.15.62179106.AT.A	ENSPTRG00000007366	-0.742903958891802	-4.17296729583632	3.17393291707341e-4	0.293978998360566	0.263436432117	830
ID.15.62065887.G.GGAA	ENSPTRG00000007368	-0.956358234523941	-4.17831250620334	3.13045757927631e-4	0.29275147046994	0.233219089656	745
ID.15.62219943.TCACA.T	ENSPTRG00000007369	-0.373294281269696	-3.57630830290294	0.00145731647034823	0.526929280338011	1	774
ID.15.62680696.T.C	ENSPTRG00000007370	0.87634782345574	3.72157021067121	0.00100911830387145	0.472786491905453	0.87591468776	868
ID.15.63191422.T.C	ENSPTRG00000007373	1.1954685087854	4.67877042405717	8.56719170416628e-5	0.151103545621408	0.0631402028597	737
ID.15.63166750.A.G	ENSPTRG00000007374	0.581590882965021	3.30490083376673	0.00287023445749628	0.642444552164585	1	650
ID.15.63256429.C.T	ENSPTRG00000007379	-1.0264829939224	-3.32117322279086	0.00275696969607098	0.635349245720328	1	466
ID.15.63244820.G.GA	ENSPTRG00000034062	-0.534219662004322	-2.96217285984264	0.00661142144367236	0.757956365798394	1	466
ID.15.63873333.C.CT	ENSPTRG00000007383	-0.394205996952871	-3.38630152713143	0.0023454523928086	0.607458947476752	1	456
ID.15.63636151.CT.C	ENSPTRG00000007384	-0.696650967625322	-2.85377531233338	0.00855510773710649	0.786533494543239	1	467
ID.15.63772335.T.C	ENSPTRG00000007385	0.590908674597062	2.80450326791838	0.0096076725135814	0.799419428217646	1	492
ID.15.63713132.CT.C	ENSPTRG00000007387	0.535679082245391	3.00969994458323	0.00589901261571645	0.739819795699182	1	607
ID.15.63976658.C.CT	ENSPTRG00000007388	-0.575392757898813	-2.74542823211441	0.0110310080716731	0.814589138121654	1	616
ID.15.63776692.C.CA	ENSPTRG00000007389	0.473105389358957	3.34120152087534	0.00262349233566949	0.624874741290798	1	658
ID.15.64212825.C.CT	ENSPTRG00000007390	0.614500267218311	2.88986067745387	0.00785458938448886	0.780880994286662	1	679
ID.15.64212224.T.TAGA	ENSPTRG00000046104	-0.674986824771716	-2.56859933144496	0.0165678271988323	0.857461111755856	1	706
ID.15.64134964.G.A	ENSPTRG00000007391	-0.392523116649357	-2.76908462404946	0.0104386883359767	0.810005850993985	1	709
ID.15.64642475.C.CA	ENSPTRG00000007394	0.581593635124065	3.41862299247197	0.00216400585915991	0.59705439677811	1	1052
ID.15.65212341.C.CA	ENSPTRG00000047158	0.90594506075857	5.18732785569674	2.29708398219993e-5	0.0705741527401261	0.010199052881	444
ID.15.65355233.A.AT	ENSPTRG00000007400	-0.340628748907091	-2.94455873921717	0.00689571779673983	0.763265095958589	1	421
ID.15.65448557.T.TC	ENSPTRG00000047486	0.490382699773379	2.76513621667369	0.0105354196624645	0.810005850993985	1	416
ID.15.65242889.T.C	ENSPTRG00000051101	-1.18168778294493	-3.54251635749142	0.00158670508556642	0.544407806885042	0.656895905424	414
ID.15.65539142.G.GT	ENSPTRG00000007402	-0.477038109767223	-3.12921860213562	0.00441733562414582	0.703180076487453	1	414
ID.15.65245080.G.A	ENSPTRG00000007403	-1.31625771856227	-3.33868795877186	0.00263989384540639	0.625992294940549	1	416
ID.15.65381913.C.CT	ENSPTRG00000007404	-1.09172806669758	-3.44076600359899	0.00204764878927584	0.589457846787261	0.855917193917	418
ID.15.65375298.C.CTATTTATT	ENSPTRG00000007405	-0.386547705670405	-3.78316178720362	8.62796433727527e-4	0.442274107310744	0.356334927129	413
ID.15.65654154.AT.A	ENSPTRG00000007406	-0.328107686485692	-2.82685520911337	0.00911584080280177	0.794773256506615	1	425
ID.15.65787807.C.CT	ENSPTRG00000007407	-1.16468485026711	-3.31016150620829	0.00283313353192609	0.640123839644527	1	411
ID.15.65642362.A.AT	ENSPTRG00000007408	0.980844809160506	2.39849869091846	0.0242464778781914	0.884330251292598	1	401
ID.15.65857057.CA.C	ENSPTRG00000047141	0.600224005254394	2.82267971264503	0.00920587083188241	0.796211009480452	1	473
ID.15.66329585.CA.C	ENSPTRG00000007414	0.674710596545358	4.61120726093841	1.0207710765738e-4	0.163670936793729	0.0621649585633	609
ID.15.66618181.A.T	ENSPTRG00000007415	-0.932326212623185	-2.94397431662154	0.00690534725792945	0.763444476603093	1	988
ID.15.68235150.T.G	ENSPTRG00000054117	1.0865674795339	3.70906677881083	0.00104166669961104	0.479309583178587	1	1478
ID.15.68629956.A.AT	ENSPTRG00000007418	0.921176117294819	2.64293122862195	0.013981868386865	0.842655827008069	1	970
ID.15.69326842.C.CT	ENSPTRG00000007419	0.339046942388414	4.642305047043	9.41685958598899e-5	0.157819988962574	0.0667655344647	709
ID.15.69387372.C.T	ENSPTRG00000007420	0.532598246663061	3.33289306837075	0.00267808601917716	0.628202527564916	1	730
ID.15.69428055.T.C	ENSPTRG00000007421	0.567873324815701	2.68084743114763	0.012813147810031	0.83358431759009	1	789
ID.15.69565388.C.G	ENSPTRG00000007422	-0.857605962036551	-3.46498212715166	0.0019273604920275	0.578701417856468	1	976
ID.15.69299557.C.CT	ENSPTRG00000044668	0.638963724085847	3.02346494447155	0.00570677307103351	0.734295667090077	1	968
ID.15.69375131.C.T	ENSPTRG00000007425	-0.925231339246793	-3.37329343458051	0.0024225711326865	0.610619050742473	1	1200
ID.15.69674403.A.G	ENSPTRG00000007426	-0.724093821473774	-3.15278586603404	0.00417074940757251	0.693136537175511	1	1187
ID.15.69583221.C.T	ENSPTRG00000007427	0.654715885634621	5.28233591027152	1.79819515234621e-5	0.0607124267519579	0.0181617710387	1010
ID.15.70060913.C.T	ENSPTRG00000044830	1.05271728433866	2.50848131605537	0.0189780344292058	0.866458268778597	1	869
ID.15.70060913.C.T	ENSPTRG00000044486	1.01619974089509	2.69497778195299	0.0124015237807682	0.830936607080461	1	872
ID.15.70140967.A.G	ENSPTRG00000007430	0.441840774325013	2.6524328592777	0.0136799630871371	0.840842573953878	1	844
ID.15.70097100.A.G	ENSPTRG00000007431	0.47911539646913	2.46797974689912	0.0207809251764349	0.873430498604909	1	831
ID.15.70200099.T.A	ENSPTRG00000007433	-0.641421930158634	-2.94168609677275	0.00694317333183327	0.763851632125519	1	921
ID.15.70348399.A.T	ENSPTRG00000007434	0.771682381583713	2.65017393815097	0.0137511800887029	0.840927797714592	1	953
ID.15.70568702.CA.C	ENSPTRG00000007436	0.780556743183449	2.79937714031537	0.00972395136811787	0.800906885464048	1	1032
ID.15.70631266.G.A	ENSPTRG00000007437	0.532702941093147	2.61879602611559	0.0147770019674748	0.847634038721829	1	1050
ID.15.70611620.C.T	ENSPTRG00000007441	1.00533167439312	4.01138747599517	4.81161403001246e-4	0.351923066101291	0.513399217002	1067
ID.15.70443984.T.TA	ENSPTRG00000007442	0.226842639014309	3.51915841385171	0.00168262355452174	0.556323172136117	1	1013
ID.15.70575568.C.CT	ENSPTRG00000007445	-0.341007018724517	-2.78807822319708	0.00998496294254736	0.804912412010201	1	916
ID.15.71092734.A.G	ENSPTRG00000007446	-0.373559946938147	-3.56846589555549	0.00148639463298971	0.530764751068128	1	984
ID.15.71063632.CA.C	ENSPTRG00000007448	-0.844602639166231	-3.91869426606529	6.10320155932059e-4	0.390847630492877	0.603606634217	989
ID.15.71079215.CGCCTATATATTATG.TGCATGATC	ENSPTRG00000007449	-0.675850354230137	-2.89877490101603	0.007690121536497	0.776621046300508	1	911
ID.15.71036666.T.A	ENSPTRG00000023568	-0.867331518567963	-4.24231529550669	2.65358891060293e-4	0.273821409532077	0.241741949756	911
ID.15.70974649.G.A	ENSPTRG00000007451	-1.34944736407403	-3.95358062887606	5.58122956054328e-4	0.373921908358923	0.514031242526	921
ID.15.71176731.G.A	ENSPTRG00000034472	-0.512753537569496	-3.55987556008809	0.0015188960730799	0.535568125341572	1	929
ID.15.70833201.G.GT	ENSPTRG00000018646	-0.52767770421685	-3.88140738713817	6.71432904904547e-4	0.408949309017554	0.624432601561	930
ID.15.71062846.CTGC.ATAT	ENSPTRG00000023856	0.911076838771375	2.79423449463117	0.00984194008674251	0.80309597430809	1	834
ID.15.70924246.G.A	ENSPTRG00000007455	-0.977986236249227	-3.57666227917477	0.00145601717869018	0.526826724808573	1	813
ID.15.71475933.C.CA	ENSPTRG00000007457	-0.481863048821386	-4.15179455864778	3.35210169357042e-4	0.302418213839065	0.296660999881	885
ID.15.71420430.A.G	ENSPTRG00000007460	1.00188454208934	4.00359041388311	4.9089592151068e-4	0.354322425026691	0.396643904581	808
ID.15.71885958.G.A	ENSPTRG00000007461	-0.857882896712941	-3.12851386070825	0.004424920919297	0.703644786389271	1	923
ID.15.71662511.TA.T	ENSPTRG00000007462	-0.44008993537873	-3.00194305775604	0.00601005340282357	0.743328747084592	1	948
ID.15.71686013.TA.T	ENSPTRG00000007463	0.825511120190747	3.45999221649816	0.00195157066584412	0.581284564787491	1	945
[truncated: 11,546 more rows]
